# Supplementary material for: Worldwide research trends in Crohn’s disease treatment over the past 2 decades: a bibliometric analysis
Source: Front Pharmacol. 2024 Oct 8;15:1441785. doi: 10.3389/fphar.2024.1441785 (PMC11493645; doi:10.3389/fphar.2024.1441785)
Supplement: Supplementary file 2 [file DataSheet2.zip › raw data 2/download_49.txt]

FN Clarivate Analytics Web of Science
VR 1.0
PT J
AU Derikx, LAAP
   Nissen, LHC
   Smits, LJT
   Shen, B
   Hoentjen, F
AF Derikx, Lauranne A. A. P.
   Nissen, Loes H. C.
   Smits, Lisa J. T.
   Shen, Bo
   Hoentjen, Frank
TI Risk of Neoplasia After Colectomy in Patients With Inflammatory Bowel
   Disease: A Systematic Review and Meta-analysis
SO CLINICAL GASTROENTEROLOGY AND HEPATOLOGY
LA English
DT Review
DE Ulcerative Colitis; Crohn's Disease; Epidemiology; Adenocarcinoma;
   Dysplasia
ID POUCH-ANAL ANASTOMOSIS; ULCERATIVE-COLITIS; ILEORECTAL ANASTOMOSIS;
   ILEAL-POUCH; RESTORATIVE PROCTOCOLECTOMY; SUBTOTAL COLECTOMY; RECTAL
   STUMP; PELVIC POUCH; COLORECTAL NEOPLASIA; SURGICAL-TREATMENT
AB BACKGROUND & AIMS: Colorectal neoplasia can still develop after colectomy for inflammatory bowel disease. However, data on this risk are scare, and there have been few conclusive findings, so no evidence-based recommendations have been made for postoperative surveillance. We conducted a systematic review and meta-analysis to determine the prevalence and incidence of and risk factors for neoplasia in patients with inflammatory bowel disease who have undergone colectomy, including the permanent-end ileostomy and rectal stump, ileorectal anastomosis (IRA), and ileal pouch-anal anastomosis (IPAA) procedures.
   METHODS: We searched PubMed, Embase, Web of Science, and Cochrane Library through May 2014 to identify studies that reported prevalence or incidence of colorectal neoplasia after colectomy or specifically assessed risk factors for neoplasia development. Studies were selected, quality was assessed, and data were extracted by 2 independent researchers.
   RESULTS: We calculated colorectal cancer (CRC) prevalence values from 13 studies of patients who underwent rectal stump surgery, 35 studies of IRA, and 33 studies of IPAA. Significantly higher proportions of patients in the rectal stump group (2.1%; 95% confidence interval [CI], 1.3%-3.0%) and in the IRA group (2.4%; 95% CI, 1.7%-3.0%) developed CRC than in the IPAA group (0.5%; 95% CI, 0.3%-0.6%); the odds ratio (OR) for CRC in the rectal stump or IRA groups compared with the IPAA group was 6.4 (95% CI, 4.3-9.5). A history of CRC was the most important risk factor for development of CRC after colectomy (OR for patients receiving IRA, 12.8; 95% CI, 3.31-49.2 and OR for patients receiving IPAA, 15.0; 95% CI, 6.6-34.5).
   CONCLUSIONS: In a meta-analysis of published studies, we found the prevalence and incidence of CRC after colectomy to be less than 3%; in patients receiving IPAA it was less than 1%. Factors that increased risk of cancer development after colectomy included the presence of a residual rectum and a history of CRC. These findings could aid in development of individualized strategies for post-surgery surveillance.
C1 [Derikx, Lauranne A. A. P.; Nissen, Loes H. C.; Smits, Lisa J. T.; Hoentjen, Frank] Radboud Univ Nijmegen, Med Ctr, Dept Gastroenterol & Hepatol, Ctr Inflammatory Bowel Dis, POB 9101,Code 455, NL-6500 HB Nijmegen, Netherlands.
   [Shen, Bo] Cleveland Clin, Dept Gastroenterol Hepatol, Ctr Inflammatory Bowel Dis, Cleveland, OH 44106 USA.
C3 Radboud University Nijmegen; Cleveland Clinic Foundation
RP Hoentjen, F (通讯作者)，Radboud Univ Nijmegen, Med Ctr, Dept Gastroenterol & Hepatol, Ctr Inflammatory Bowel Dis, POB 9101,Code 455, NL-6500 HB Nijmegen, Netherlands.
EM Frank.Hoentjen@radboudumc.nl
RI Hoentjen, F./L-4378-2015; Smits, Lisa J.T./Q-9397-2016
OI Smits, Lisa J.T./0000-0002-4090-0738; Hoentjen,
   Frank/0000-0001-5314-4452
CR ADSON MA, 1972, ARCH SURG-CHICAGO, V104, P424
   Al-Sukhni W, 2010, DIS COLON RECTUM, V53, P1495, DOI 10.1007/DCR.0b013e3181f222d5
   AMBROSE NS, 1984, GUT, V25, P223, DOI 10.1136/gut.25.3.223
   Ananthakrishnan AN, 2015, CLIN GASTROENTEROL H, V13, P322, DOI 10.1016/j.cgh.2014.07.018
   Andersson P, 2014, J CROHNS COLITIS, V8, P582, DOI 10.1016/j.crohns.2013.11.014
   Andersson P, 2009, DIGEST DIS, V27, P335, DOI 10.1159/000228570
   [Anonymous], J CROHNS COLITIS
   Arai K, 2005, AM J SURG, V190, P39, DOI 10.1016/j.amjsurg.2005.05.001
   BACKER O, 1988, J ROY SOC MED, V81, P210, DOI 10.1177/014107688808100408
   BAKER WNW, 1978, BRIT J SURG, V65, P862, DOI 10.1002/bjs.1800651211
   Banasiewicz T, 2012, COLORECTAL DIS, V14, P92, DOI 10.1111/j.1463-1318.2011.02547.x
   BINDER SC, 1976, AM J SURG, V131, P201, DOI 10.1016/0002-9610(76)90097-0
   Borjesson L, 2004, Colorectal Dis, V6, P494, DOI 10.1111/j.1463-1318.2004.00716.x
   Borjesson L, 2006, Tech Coloproctol, V10, P237, DOI 10.1007/s10151-006-0286-x
   Branco BC, 2009, INFLAMM BOWEL DIS, V15, P295, DOI 10.1002/ibd.20609
   Cairns SR, 2010, GUT, V59, P666, DOI 10.1136/gut.2009.179804
   CARRARO PS, 1994, GUT, V35, P1721
   CHEVALIER JM, 1994, BRIT J SURG, V81, P1379, DOI 10.1002/bjs.1800810945
   Connelly TM, 2013, EXPERT REV GASTROENT, V7, P307, DOI [10.1586/EGH.13.17, 10.1586/egh.13.17]
   COOPER JC, 1986, ANN ROY COLL SURG, V68, P277
   Coull DB, 2003, BRIT J SURG, V90, P72, DOI 10.1002/bjs.4007
   Derikx LAAP, 2014, GASTROENTEROLOGY, V146, P119, DOI 10.1053/j.gastro.2013.09.047
   DESILVA HJ, 1991, GUT, V32, P61, DOI 10.1136/gut.32.1.61
   Egger M, 1997, BMJ-BRIT MED J, V315, P629, DOI 10.1136/bmj.315.7109.629
   Elkowitz D, 2004, ANN CLIN LAB SCI, V34, P143
   Ettorre GM, 2000, DIS COLON RECTUM, V43, P1743, DOI 10.1007/BF02236861
   FARNELL MB, 1980, ANN SURG, V192, P249, DOI 10.1097/00000658-198008000-00021
   Farraye FA, 2010, GASTROENTEROLOGY, V138, P746, DOI [10.1053/j.gastro.2009.12.037, 10.1053/j.gastro.2009.12.035]
   Fichera A, 2007, J GASTROINTEST SURG, V11, P1647, DOI 10.1007/s11605-007-0321-x
   FLINT GW, 1977, DIS COLON RECTUM, V20, P118, DOI 10.1007/BF02587326
   Forni E, 1982, Chir Ital, V34, P28
   Fruin AB, 2003, J GASTROINTEST SURG, V7, P246, DOI 10.1016/S1091-255X(02)00191-9
   GRIFFEN WO, 1963, SURGERY, V53, P705
   GRUNDFEST SF, 1981, ANN SURG, V193, P9, DOI 10.1097/00000658-198101000-00002
   GRUNER OPN, 1975, SCAND J GASTROENTERO, V10, P641
   Gullberg K, 1997, GASTROENTEROLOGY, V112, P1487, DOI 10.1016/S0016-5085(97)70029-5
   Gullberg K, 2002, INT J COLORECTAL DIS, V17, P92, DOI 10.1007/s00384-001-0364-5
   HARLING H, 1991, DIS COLON RECTUM, V34, P931, DOI 10.1007/BF02049711
   HAWLEY PR, 1985, BRIT J SURG, V72, pS75, DOI 10.1002/bjs.1800721340
   Herline AJ, 2003, DIS COLON RECTUM, V46, P156, DOI 10.1007/s10350-004-6517-1
   Hernández JDM, 2010, DIGEST DIS SCI, V55, P2332, DOI 10.1007/s10620-009-1006-y
   Heuschen U, 2001, ZBL CHIR, V126, P36, DOI 10.1055/s-2001-19197
   Hurlstone D P, 2004, Tech Coloproctol, V8, P173, DOI 10.1007/s10151-004-0083-3
   Imam MH, 2014, J CROHNS COLITIS, V8, P1294, DOI 10.1016/j.crohns.2014.03.011
   JOHNSON WR, 1986, SURG GYNECOL OBSTET, V162, P421
   JONES PF, 1977, BRIT J SURG, V64, P615, DOI 10.1002/bjs.1800640903
   Kariv R, 2010, GASTROENTEROLOGY, V139, P806, DOI 10.1053/j.gastro.2010.05.085
   Kayaalp C, 2003, AM J SURG, V185, P268, DOI 10.1016/S0002-9610(02)01376-4
   KHUBCHANDANI IT, 1994, ARCH SURG-CHICAGO, V129, P866
   KORELITZ BI, 1969, GUT, V10, P198, DOI 10.1136/gut.10.3.198
   Kuiper T, 2012, COLORECTAL DIS, V14, P469, DOI 10.1111/j.1463-1318.2011.02669.x
   KVIST N, 1989, SCAND J GASTROENTERO, V24, P497, DOI 10.3109/00365528909093080
   LEIJONMARCK CE, 1990, DIS COLON RECTUM, V33, P195, DOI 10.1007/BF02134178
   Lepistö A, 2005, SCAND J SURG, V94, P40, DOI 10.1177/145749690509400110
   LINDHAM S, 1980, SCAND J GASTROENTERO, V15, P123, DOI 10.3109/00365528009181443
   LOCK MR, 1981, ANN SURG, V194, P754, DOI 10.1097/00000658-198112000-00016
   Loney P L, 1998, Chronic Dis Can, V19, P170
   Lutgens MWMD, 2012, DIS COLON RECTUM, V55, P191, DOI 10.1097/DCR.0b013e31823b537c
   LUUKKONEN P, 1994, GUT, V35, P243, DOI 10.1136/gut.35.2.243
   Martin ST, 2013, CLIN COLON RECT SURG, V26, P100, DOI 10.1055/s-0033-1348048
   Maser EA, 2013, INFLAMM BOWEL DIS, V19, P1827, DOI 10.1097/MIB.0b013e318289c166
   MAYO CW, 1956, ANN SURG, V144, P753, DOI 10.1097/00000658-195610000-00016
   MELVILLE DM, 1989, HUM PATHOL, V20, P1008, DOI 10.1016/0046-8177(89)90273-6
   MELVILLE DM, 1994, GUT, V35, P1076, DOI 10.1136/gut.35.8.1076
   Moreira AD, 2010, BRIT J SURG, V97, P65, DOI 10.1002/bjs.6809
   MORSON BC, 1985, PATHOLOGY, V17, P173, DOI 10.3109/00313028509063753
   MOSS GS, 1965, ARCH SURG-CHICAGO, V91, P967
   Munie S, 2013, JAMA SURG, V148, P408, DOI 10.1001/jamasurg.2013.177
   NAVRATIL E, 1995, SCAND J GASTROENTERO, V30, P361, DOI 10.3109/00365529509093291
   O'Riordan JM, 2011, DIS COLON RECTUM, V54, P1347, DOI 10.1097/DCR.0b013e31822c9b2d
   OAKLEY JR, 1985, AM J SURG, V149, P23, DOI 10.1016/S0002-9610(85)80004-0
   OAKLEY JR, 1985, DIS COLON RECTUM, V28, P394, DOI 10.1007/BF02560219
   PAOLUZI OA, 1994, ITAL J GASTROENTEROL, V26, P392
   PARC R, 1989, HEPATO-GASTROENTEROL, V36, P235
   Pastore RLO, 1997, DIS COLON RECTUM, V40, P1455, DOI 10.1007/BF02070712
   Pronio A, 1997, HEPATO-GASTROENTEROL, V44, P691
   RIBET M, 1981, GASTROEN CLIN BIOL, V5, P1140
   RIDDELL RH, 1983, HUM PATHOL, V14, P931, DOI 10.1016/S0046-8177(83)80175-0
   Rieger N, 1999, AUST NZ J SURG, V69, P28, DOI 10.1046/j.1440-1622.1999.01486.x
   Rokke Ola, 2011, ISRN Gastroenterol, V2011, P430171, DOI 10.5402/2011/430171
   ROMANO G, 1987, Italian Journal of Surgical Sciences, V17, P135
   Schlemper RJ, 2000, GUT, V47, P251, DOI 10.1136/gut.47.2.251
   SCHMITT SL, 1992, DIS COLON RECTUM, V35, P1051, DOI 10.1007/BF02252995
   Selvaggi F, 2014, INFLAMM BOWEL DIS, V20, P1296, DOI 10.1097/MIB.0000000000000026
   Siegel RL, 2017, CA-CANCER J CLIN, V67, P7, DOI [10.3322/caac.21332, 10.3322/caac.21654, 10.3322/caac.20006, 10.3322/caac.21601, 10.3322/caac.21254, 10.3322/caac.21551, 10.3322/caac.20073, 10.3322/caac.21387]
   Stahlberg D, 2003, DIS COLON RECTUM, V46, P770, DOI 10.1007/s10350-004-6655-5
   Stallmach A, 1999, DIS COLON RECTUM, V42, P1311, DOI 10.1007/BF02234221
   STETTLER C, 1993, GASTROEN CLIN BIOL, V17, P175
   Sylvester PA, 2002, GUT, V51, P386, DOI 10.1136/gut.51.3.386
   Thompson-Fawcett MW, 2000, DIS COLON RECTUM, V43, P408, DOI 10.1007/BF02258310
   Tiainen J, 2001, Colorectal Dis, V3, P28, DOI 10.1046/j.1463-1318.2001.00190.x
   TRABUCCHI E, 1988, Digestive Surgery, V5, P24, DOI 10.1159/000171823
   TSUNODA A, 1990, BRIT J SURG, V77, P506, DOI 10.1002/bjs.1800770510
   Tulchinsky H, 2008, INFLAMM BOWEL DIS, V14, P1125, DOI 10.1002/ibd.20430
   Vento P, 2011, COLORECTAL DIS, V13, P58, DOI 10.1111/j.1463-1318.2009.02058.x
   VERESS B, 1995, GASTROENTEROLOGY, V109, P1090, DOI 10.1016/0016-5085(95)90566-9
   Wasmuth HH, 2009, COLORECTAL DIS, V11, P711, DOI 10.1111/j.1463-1318.2008.01671.x
   Winther KV, 2004, SCAND J GASTROENTERO, V39, P232, DOI 10.1080/00365520310008368
   Yamamoto T, 1999, SCAND J GASTROENTERO, V34, P280
NR 99
TC 56
Z9 57
U1 0
U2 8
PU ELSEVIER SCIENCE INC
PI NEW YORK
PA STE 800, 230 PARK AVE, NEW YORK, NY 10169 USA
SN 1542-3565
EI 1542-7714
J9 CLIN GASTROENTEROL H
JI Clin. Gastroenterol. Hepatol.
PD JUN
PY 2016
VL 14
IS 6
BP 798
EP U234
DI 10.1016/j.cgh.2015.08.042
PG 29
WC Gastroenterology & Hepatology
WE Science Citation Index Expanded (SCI-EXPANDED)
SC Gastroenterology & Hepatology
GA DM6IY
UT WOS:000376456400009
PM 26407752
OA Bronze
DA 2024-01-22
ER

PT J
AU Corrie, L
   Gulati, M
   Awasthi, A
   Vishwas, S
   Kaur, J
   Khursheed, R
   Kumar, R
   Kumar, A
   Imran, M
   Chellappan, DK
   Gupta, G
   Pinto, TDA
   Morris, A
   Choonara, YE
   Adams, J
   Dua, K
   Singh, SK
AF Corrie, L.
   Gulati, M.
   Awasthi, A.
   Vishwas, S.
   Kaur, J.
   Khursheed, R.
   Kumar, R.
   Kumar, A.
   Imran, M.
   Chellappan, D. K.
   Gupta, G.
   Pinto, T. de Jesus Andreoli
   Morris, A.
   Choonara, Y. E.
   Adams, J.
   Dua, K.
   Singh, S. K.
TI Polysaccharide, fecal microbiota, and curcumin-based novel oral
   colon-targeted solid self-nanoemulsifying delivery system: formulation,
   characterization, and in-vitro anticancer evaluation
SO MATERIALS TODAY CHEMISTRY
LA English
DT Article
DE Gut microbiome; Microbiota transplant; Colon targeting; Colorectal
   cancer; Dissolution; Metagenomic analysis
ID PRE/POST-COMPRESSION PROPERTIES; CHAIN FATTY-ACIDS; DRUG-DELIVERY;
   IMPROVED DISSOLUTION; GUT MICROBIOTA; BIOAVAILABILITY; ABSORPTION;
   CARRIERS; SNEDDS; FENOFIBRATE
AB The use of polysaccharides in preparation of microbially triggered colon-targeted delivery system has been explored extensively to deliver drugs at the colonic site. This type of targeting is attributed to inherent property of polysaccharides by virtue of which they are digested in the gut only by the colonic microflora. In last two decades, the use of fecal microbiota transplantation (FMT) has been reported widely to treat colonic diseases such as Crohn's disease, irritable bowel syndrome, and recurrent Clos-tridium difficile infection. It has been established that FMT downregulates inflammatory proliferation and pro carcinogenic pathways. Although a few reports exist on the use of colon-targeted FMT capsules in increasing the microbial diversity of gut microflora, they have not been able to establish clinical supe-riority of the colon-targeted capsules over conventional orally administered capsules. Hence, in the present study, an attempt has been made to utilize a multipronged strategy through a single formulation, wherein an anticancer phytoconstituent, polysaccharides, fecal microbiota extract (FME), and nano -delivery systems have been designed for the effective treatment of colon cancer. Overall, the study is aimed toward the development of an oral colon-targeted solid self-nanoemulsifying drug delivery sys-tem (S-SNEDDS) in which curcumin (CCM) was loaded. These SNEDDS were added to polysaccharide mixture of guar gum, pectin, lactose along with aerosol 200 (A-20 0) and then to the slurry of fecal microbiota extract. The liquid was then freeze dried and developed into solid SNEDDS powder. The process of formulating liquid SNEDDS was optimized using ternary phase diagram and Box Behnken Design. The developed formulation was characterized for physicochemical, physicomechanical, drug release and cytotoxic potential studies. The droplet size of reconstituted S-SNEDDS was found to be 78.46 +/- 0.87 nm. The site-specific release of S-SNEDDS powder was confirmed by dissolution studies in medium containing rat caecal contents, wherein, the formulation containing guar gum and pectin in 1% w/w ratio showed less than 10% drug release in initial 5 h and burst release between 5th and 10th h indicating colon-specific release of CCM. Significant cytotoxic effect was seen for CCM-loaded S-SNEDDS as compared to control formulations. The use of 16s metagenomic technique confirmed no significant change in fecal microbiota composition of formulation pre-and postlyophilization. Overall, the study suggested a novel, oral colon-targeted SNEDDS-based formulation containing fecal microbiota and CCM for the treatment of colon cancer.(c) 2022 Elsevier Ltd. All rights reserved.
C1 [Corrie, L.; Gulati, M.; Awasthi, A.; Vishwas, S.; Kaur, J.; Khursheed, R.; Kumar, R.; Kumar, A.; Singh, S. K.] Lovely Profess Univ, Sch Pharmaceut Sci, Phagwara 144411, Punjab, India.
   [Gulati, M.; Adams, J.; Dua, K.; Singh, S. K.] Univ Technol Sydney, Fac Hlth, Australian Res Ctr Complementary & Integrat Med, Ultimo, NSW 2007, Australia.
   [Imran, M.] Northern Border Univ, Fac Pharm, Dept Pharmaceut Chem, Raffia 91911, Saudi Arabia.
   [Chellappan, D. K.] Int Med Univ, Sch Pharm, Dept Life Sci, Kuala Lumpur 57000, Malaysia.
   [Gupta, G.] Suresh Gyan Vihar Univ, Sch Pharm, Mahal Rd, Jaipur, Rajasthan, India.
   [Gupta, G.] Saveetha Univ, Saveetha Dent Coll, Saveetha Inst Med & Tech Sci, Dept Pharmacol, Chennai, Tamil Nadu, India.
   [Gupta, G.] Uttaranchal Univ, Uttaranchal Inst Pharmaceut Sci, Dehra Dun, Uttarakhand, India.
   [Pinto, T. de Jesus Andreoli] Univ Sao Paulo, Dept Pharm, Fac Pharmaceut Sci, Prof Lineu Prestes St, BR-05508000 Sao Paulo, Brazil.
   [Morris, A.] Swansea Univ, Med Sch, Singleton Pk, Swansea SA2 8PP, W Glam, Wales.
   [Choonara, Y. E.] Univ Witwatersrand, Wits Adv Drug Delivery Platform Res Unit, Dept Pharm & Pharmacol, Sch Therapeut Sci, 7 York Rd, ZA-2193 Johannesburg, South Africa.
   [Dua, K.] Univ Technol Sydney, Grad Sch Hlth, Discipline Pharm, Ultimo, NSW 2007, Australia.
C3 Lovely Professional University; University of Technology Sydney;
   Northern Border University; International Medical University Malaysia;
   Saveetha Institute of Medical & Technical Science; Saveetha Dental
   College & Hospital; Uttaranchal University; Universidade de Sao Paulo;
   Swansea University; University of Witwatersrand; University of
   Technology Sydney
RP Gulati, M; Singh, SK (通讯作者)，Lovely Profess Univ, Sch Pharmaceut Sci, Phagwara 144411, Punjab, India.; Gulati, M; Singh, SK (通讯作者)，Univ Technol Sydney, Fac Hlth, Australian Res Ctr Complementary & Integrat Med, Ultimo, NSW 2007, Australia.
EM monicagulati14@gmail.com; singhsachin23@gmail.com
RI Chellappan, Dinesh Kumar/I-1622-2019; Vishwas, Sukriti/HDO-1022-2022;
   Choonara, Yahya E./B-2955-2013
OI Chellappan, Dinesh Kumar/0000-0001-5567-6663; Vishwas,
   Sukriti/0000-0002-3956-1898; Choonara, Yahya E./0000-0002-3889-1529;
   gulati, monica/0000-0002-3644-5162; Corrie, Leander/0000-0002-1626-3513;
   Singh, Sachin/0000-0003-3823-6572
CR Abdel-Salam F.S., 2016, Bull Fac Pharm, V54, P1, DOI DOI 10.1016/J.BFOPCU.2015.11.002
   Assi RA, 2020, PHARMACEUTICS, V12, DOI 10.3390/pharmaceutics12111052
   Alghananim A, 2020, PHARMACEUTICALS-BASE, V13, DOI 10.3390/ph13080162
   Allegretti JR, 2019, DIGEST DIS SCI, V64, P1672, DOI 10.1007/s10620-018-5396-6
   Alzoubi T, 2021, INT J PHARMACEUT, V604, DOI 10.1016/j.ijpharm.2021.120715
   Ammann C, 2011, AAPS PHARMSCITECH, V12, P1264, DOI 10.1208/s12249-011-9684-0
   Aran V, 2016, CLIN COLORECTAL CANC, V15, P195, DOI 10.1016/j.clcc.2016.02.008
   Awasthi A., 2022, S AFR J BOT, DOI [10.1016/j.sajb.2022.05.044, 000, DOI 10.1016/J.SAJB.2022.05.044,000]
   Ayed OB, 2021, IRAN J PHARM RES, V20, P381, DOI 10.22037/ijpr.2021.114785.15032
   Babadi D, 2020, J CONTROL RELEASE, V321, P669, DOI 10.1016/j.jconrel.2020.02.041
   Beg S, 2013, COLLOID SURFACE B, V101, P414, DOI 10.1016/j.colsurfb.2012.06.031
   Begum R, 2017, INT J FOOD PROP, V20, pS190, DOI 10.1080/10942912.2017.1295054
   Bellali S, 2020, MICROBIOL RES, V236, DOI 10.1016/j.micres.2020.126454
   Bezerra-Souza A, 2019, PHARMACEUTICS, V11, DOI 10.3390/pharmaceutics11070353
   Bircher L, 2018, MICROB BIOTECHNOL, V11, P721, DOI 10.1111/1751-7915.13265
   Borody TJ, 2003, J CLIN GASTROENTEROL, V37, P42, DOI 10.1097/00004836-200307000-00012
   Brown K, 2012, NUTRIENTS, V4, P1095, DOI [10.3390/nu4081095, 10.3390/nu4111552]
   Buya A.B., 2020, SELF NANO EMULSIFYIN
   Chelakkot C, 2018, EXP MOL MED, V50, DOI 10.1038/s12276-018-0126-x
   Chen DF, 2019, INT J CANCER, V145, P2021, DOI 10.1002/ijc.32003
   Cheng SS, 2018, MSYSTEMS, V3, DOI 10.1128/mSystems.00137-18
   Corrie L., 2021, Recent Innov. Chem. Eng, V14, P347, DOI [DOI 10.2174/2405520414666210525094503, 10.2174/2405520414666210525094503]
   Corrie L, 2021, MED HYPOTHESES, V154, DOI 10.1016/j.mehy.2021.110644
   Corrie L, 2021, LIFE SCI, V280, DOI 10.1016/j.lfs.2021.119753
   Cortés H, 2021, MATERIALS, V14, DOI 10.3390/ma14123197
   den Besten G, 2013, J LIPID RES, V54, P2325, DOI 10.1194/jlr.R036012
   Dou HQ, 2017, FRONT PHARMACOL, V8, DOI 10.3389/fphar.2017.00877
   El Aidy S, 2013, GUT MICROBES, V4, P118, DOI 10.4161/gmic.23362
   El-Salhy M, 2020, GUT, V69, P859, DOI 10.1136/gutjnl-2019-319630
   Fischer M, 2017, GUT MICROBES, V8, P289, DOI 10.1080/19490976.2016.1273998
   Fuentes K, 2021, PROCESSES, V9, DOI 10.3390/pr9112002
   Gagnière J, 2016, WORLD J GASTROENTERO, V22, P501, DOI 10.3748/wjg.v22.i2.501
   Garg V, 2017, EUR J PHARM SCI, V109, P297, DOI 10.1016/j.ejps.2017.08.022
   Gérard C, 2019, FRONT ENDOCRINOL, V10, DOI 10.3389/fendo.2019.00029
   Ghosh D, 2020, DRUG DEV IND PHARM, V46, P597, DOI 10.1080/03639045.2020.1742143
   Ghosh P. K., 2006, Current Drug Delivery, V3, P167, DOI 10.2174/156720106776359168
   Gowthamarajan K, 2010, DISSOLUT TECHNOL, V17, P24, DOI 10.14227/DT170310P24
   Grüner N, 2021, INT J MOL SCI, V22, DOI 10.3390/ijms22031397
   Gulati M, 2020, PHARMACOL RES, V159, DOI 10.1016/j.phrs.2020.104954
   He Y, 2019, FRONT CELL INFECT MI, V9, DOI 10.3389/fcimb.2019.00393
   Hong JY, 2006, J CONTROL RELEASE, V110, P332, DOI 10.1016/j.jconrel.2005.10.002
   Hubálek Z, 2003, CRYOBIOLOGY, V46, P205, DOI 10.1016/s0011-2240(03)00046-4
   Inugala S, 2015, EUR J PHARM SCI, V74, P1, DOI 10.1016/j.ejps.2015.03.024
   Izham MNM, 2019, NANOMATERIALS-BASEL, V9, DOI 10.3390/nano9071028
   Kang DW, 2020, MSPHERE, V5, DOI 10.1128/mSphere.00314-20
   Kang JH, 2012, EUR J PHARM BIOPHARM, V80, P289, DOI 10.1016/j.ejpb.2011.11.005
   Kao D, 2017, JAMA-J AM MED ASSOC, V318, P1985, DOI 10.1001/jama.2017.17077
   Kaur J, 2022, INT J PHARMACEUT, V624, DOI 10.1016/j.ijpharm.2022.121987
   Kaur R, 2017, INT J BIOL MACROMOL, V95, P438, DOI 10.1016/j.ijbiomac.2016.11.066
   Kazmierczak-Siedlecka K, 2020, GUT MICROBES, V11, P1518, DOI 10.1080/19490976.2020.1764309
   Khan AW, 2015, DRUG DELIV, V22, P552, DOI 10.3109/10717544.2013.878003
   Khan MT, 2014, PLOS ONE, V9, DOI 10.1371/journal.pone.0096097
   Khursheed R, 2022, INT J PHARMACEUT, V612, DOI 10.1016/j.ijpharm.2021.121306
   Khursheed R, 2021, INT J BIOL MACROMOL, V189, P744, DOI 10.1016/j.ijbiomac.2021.08.170
   Khursheed R, 2020, CARBOHYD POLYM, V250, DOI 10.1016/j.carbpol.2020.116996
   Kontogiannidou E, 2020, PHARMACEUTICS, V12, DOI 10.3390/pharmaceutics12080699
   Koppel N, 2017, SCIENCE, V356, DOI 10.1126/science.aag2770
   Kumar A, 2020, J DRUG DELIV SCI TEC, V60, DOI 10.1016/j.jddst.2020.102004
   Kumar B, 2018, POWDER TECHNOL, V326, P425, DOI 10.1016/j.powtec.2017.12.005
   Kupfer S.S., 2016, MOL BASIS HUMAN CANC, P381, DOI [10.1007/978-1-59745-458-2_25, DOI 10.1007/978-1-59745-458-2_25]
   Lopetuso LR, 2020, EXPERT OPIN BIOL TH, V20, P343, DOI 10.1080/14712598.2020.1733964
   Ma QQ, 2019, J NEUROINFLAMM, V16, DOI 10.1186/s12974-019-1434-3
   Mohanta S, 2019, INT J BIOL MACROMOL, V126, P427, DOI 10.1016/j.ijbiomac.2018.12.154
   Mohsin K, 2016, INT J NANOMED, V11, P2829, DOI 10.2147/IJN.S104187
   Mu HL, 2000, LIPIDS, V35, P83, DOI 10.1007/s11745-000-0498-x
   Mullish BH, 2019, GUT, V68, P1791, DOI 10.1136/gutjnl-2018-317842
   Nagpal R, 2018, J DIABETES RES, V2018, DOI 10.1155/2018/3462092
   Nasr A, 2016, PHARMACEUTICS, V8, DOI 10.3390/pharmaceutics8030020
   Nishida A, 2018, CLIN J GASTROENTEROL, V11, P1, DOI 10.1007/s12328-017-0813-5
   Novakovic M, 2020, WORLD J CARDIOL, V12, P110, DOI 10.4330/wjc.v12.i4.110
   Oba S, 2020, SCI REP-UK, V10, DOI 10.1038/s41598-020-74379-0
   Odeberg JM, 2003, EUR J PHARM SCI, V20, P375, DOI 10.1016/j.ejps.2003.08.005
   Ohara T, 2019, PLOS ONE, V14, DOI 10.1371/journal.pone.0214085
   Palacio-Lopez K, 2020, FRONT PLANT SCI, V11, DOI 10.3389/fpls.2020.01032
   Pandey NK, 2020, J DRUG DELIV SCI TEC, V60, DOI 10.1016/j.jddst.2020.102083
   Parmar K, 2015, ASIAN J PHARM SCI, V10, P396, DOI 10.1016/j.ajps.2015.04.006
   Pilmis B, 2020, MICROORGANISMS, V8, DOI 10.3390/microorganisms8020269
   Prakash O, 2013, FEMS MICROBIOL LETT, V339, P1, DOI 10.1111/1574-6968.12034
   Prudhviraj G, 2015, EUR J PHARM BIOPHARM, V97, P164, DOI 10.1016/j.ejpb.2015.09.012
   Rajesh SY, 2018, DRUG DEV IND PHARM, V44, P1056, DOI 10.1080/03639045.2018.1431656
   Reddy MS, 2017, ASIAN J PHARM, V11, pS991
   Sakulku U, 2009, INT J PHARMACEUT, V372, P105, DOI 10.1016/j.ijpharm.2008.12.029
   Saridaki Z, 2013, Management of colorectal cancers in older people, P9, DOI [10.1007/978-0-85729-984-0_2, DOI 10.1007/978-0-85729-984-0_2]
   SHAH NH, 1994, INT J PHARM, V106, P15, DOI 10.1016/0378-5173(94)90271-2
   Shah VP, 1998, PHARMACEUT RES, V15, P889, DOI 10.1023/A:1011976615750
   Sharma P, 2018, POWDER TECHNOL, V338, P836, DOI 10.1016/j.powtec.2018.07.092
   Singh B, 2009, CRIT REV THER DRUG, V26, P427, DOI 10.1615/CritRevTherDrugCarrierSyst.v26.i5.10
   Singh SK, 2015, EUR J PHARM SCI, V73, P72, DOI 10.1016/j.ejps.2015.03.012
   Sueki F, 2019, PHOTODIAGN PHOTODYN, V27, P95, DOI 10.1016/j.pdpdt.2019.05.012
   Taha EI, 2004, INT J PHARMACEUT, V285, P109, DOI 10.1016/j.ijpharm.2004.03.034
   Thursby E, 2017, BIOCHEM J, V474, P1823, DOI 10.1042/BCJ20160510
   Tran TH, 2014, AAPS PHARMSCITECH, V15, P1509, DOI 10.1208/s12249-014-0175-y
   Valentini M, 2014, J IMMUNOL RES, V2014, DOI 10.1155/2014/586939
   Van Speybroeck M, 2010, EUR J PHARM SCI, V41, P623, DOI 10.1016/j.ejps.2010.09.002
   Vivarelli S, 2019, CANCERS, V11, DOI 10.3390/cancers11010038
   Walker AW, 2013, PHARMACOL RES, V69, P75, DOI 10.1016/j.phrs.2012.09.008
   Wang CY, 2020, MOLECULES, V25, DOI 10.3390/molecules25143119
   Wang H, 2020, FRONT CELL INFECT MI, V9, DOI 10.3389/fcimb.2019.00455
   Whaley D, 2021, CELL TRANSPLANT, V30, DOI 10.1177/0963689721999617
   Woodworth MH, 2019, OPEN FORUM INFECT DI, V6, DOI 10.1093/ofid/ofz288
   Yadav AK, 2017, J ADV PHARM TECHNOL, V8, P150, DOI 10.4103/japtr.JAPTR_70_17
   Zeng W., 2019, REV ARTICLE CUTTING
   Zhang N, 2020, J DRUG DELIV SCI TEC, V58, DOI 10.1016/j.jddst.2020.101783
NR 103
TC 14
Z9 15
U1 5
U2 26
PU ELSEVIER SCI LTD
PI OXFORD
PA THE BOULEVARD, LANGFORD LANE, KIDLINGTON, OXFORD OX5 1GB, OXON, ENGLAND
SN 2468-5194
J9 MATER TODAY CHEM
JI Mater. Today Chem.
PD DEC
PY 2022
VL 26
AR 101165
DI 10.1016/j.mtchem.2022.101165
EA SEP 2022
PG 18
WC Chemistry, Multidisciplinary; Materials Science, Multidisciplinary
WE Science Citation Index Expanded (SCI-EXPANDED)
SC Chemistry; Materials Science
GA 5U6PF
UT WOS:000876665900006
DA 2024-01-22
ER

PT J
AU Jess, T
   Jensen, BW
   Andersson, M
   Villumsen, M
   Allin, KH
AF Jess, Tine
   Jensen, Britt W.
   Andersson, Mikael
   Villumsen, Marie
   Allin, Kristine H.
TI Inflammatory Bowel Diseases Increase Risk of Type 2 Diabetes in a
   Nationwide Cohort Study
SO CLINICAL GASTROENTEROLOGY AND HEPATOLOGY
LA English
DT Article
DE Inflammation; Gastrointestinal Microbiome; Metabolic Disorder; Glucose
   Homeostasis; Corticosteroids
ID RHEUMATOID-ARTHRITIS; INSULIN-RESISTANCE; GLP-1; GUT; ENDOCRINE;
   MELLITUS; ALPHA; CELLS
AB BACKGROUND & AIMS: The intestine regulates glucose homeostasis, but it is not clear whether chronic intestinal inflammation affects risk for type 2 diabetes. We investigated the long-term risk of type 2 diabetes in patients with inflammatory bowel diseases (IBD) in a nationwide cohort study in Denmark.
   METHODS: In a nationwide population-based cohort of 6,028,844 persons in Denmark, we compared data from individuals with a diagnosis of IBD (Crohn's disease [CD] or ulcerative colitis UC]) with data from individuals from the general population from 1977 through 2014. Persons with type 2 diabetes were identified in the National Patient Register. Risk is presented as standardized incidence ratios (SIR) with 95% CIs.
   RESULTS: During 736,072 person-years of follow-up, 3436 patients with IBD developed type 2 diabetes vs 2224 expected (SIR, 1.54; 95% CI, 1.49-1.60). The risk was significantly increased in patients with UC (SIR, 1.54; 95% CI, 1.48-1.60), in patients with CD (SIR, 1.57; 95% CI, 1.47-1.67), in women (SIR, 1.51; 95% CI, 1.44-1.59), and in men (SIR, 1.57; 95% CI, 1.50-1.65). The risk was highest the first year after a diagnosis of IBD (SIR, 4.48; 95% CI, 4.16-4.83), but remained increased for 20 or more years following the diagnosis (SIR, 1.26; 95% CI, 1.16-1.38). The increased risk could not be accounted for by frequency of health care contacts or corticosteroid exposure. Patients who received a diagnosis of IBD from 2003 through 2014 (SIR, 1.79; 95% CI, 1.67-1.91) had a significantly higher risk of type 2 diabetes than patients who received a diagnosis of IBD from 1977 through 1988 (SIR, 1.47; 95% CI, 1.39-1.56) or 1989 through 2002 (SIR, 1.48; 95% CI, 1.41-1.56) (P <.001).
   CONCLUSIONS: In a population-based cohort study, we found an increased risk of type 2 diabetes in patients with UC or CD, with highest risk estimates from 2003 through 2014, compared with earlier years. Studies are needed to determine the effects of IBD treatment on risk of type 2 diabetes.
C1 [Jess, Tine; Jensen, Britt W.; Villumsen, Marie; Allin, Kristine H.] Bispebjerg & Frederiksberg Hosp, Ctr Clin Res & Prevent, Copenhagen, Denmark.
   [Jess, Tine; Andersson, Mikael] Statens Serum Inst, Dept Epidemiol Res, Copenhagen S, Denmark.
   [Allin, Kristine H.] Univ Copenhagen, Novo Nordisk Fdn, Ctr Basic Metab Res, Copenhagen N, Denmark.
C3 University of Copenhagen; Bispebjerg Hospital; Statens Serum Institut;
   Novo Nordisk Foundation; University of Copenhagen
RP Jess, T; Villumsen, M (通讯作者)，Bispebjerg & Frederiksberg Hosp, Ctr Clin Res & Prevent, Nordre Fasanvej 57, DK-2000 Frederiksberg, Denmark.
EM tjs@ssi.dk; marie.villumsen@regionh.dk
RI Jensen, Britt W/M-1726-2018; Villumsen, Marie/ABG-2035-2020; Allin,
   Kristine Højgaard/ABG-3463-2021
OI Jensen, Britt W/0000-0003-4921-9604; Villumsen,
   Marie/0000-0001-8454-4686; Allin, Kristine Hojgaard/0000-0002-6880-5759
FU Novo Nordisk Foundation [NNF16OC0022586]
FX Supported by a grant from the Novo Nordisk Foundation NNF16OC0022586.
CR Allin KH, 2018, DIABETOLOGIA, V61, P810, DOI 10.1007/s00125-018-4550-1
   Anbazhagan AN, 2017, NANOMED-NANOTECHNOL, V13, P659, DOI 10.1016/j.nano.2016.08.004
   Antohe JL, 2012, ARTHRIT CARE RES, V64, P215, DOI 10.1002/acr.20657
   Bagger JI, 2011, J CLIN ENDOCR METAB, V96, P737, DOI 10.1210/jc.2010-2435
   Bang-Berthelsen CH, 2016, INFLAMM BOWEL DIS, V22, P2078, DOI 10.1097/MIB.0000000000000847
   Baumgart DC, 2012, LANCET, V380, P1590, DOI 10.1016/S0140-6736(12)60026-9
   Bendet N, 2004, SCAND J GASTROENTERO, V39, P650, DOI 10.1080/00365520410004839
   Borst SE, 2004, ENDOCRINE, V23, P177, DOI 10.1385/ENDO:23:2-3:177
   Bregenzer N, 2006, INFLAMM BOWEL DIS, V12, P53, DOI 10.1097/01.MIB.0000195975.97673.f5
   Christensen Steffen, 2011, Clin Epidemiol, V3, P203, DOI 10.2147/CLEP.S20247
   Danese S, 2011, NEW ENGL J MED, V365, P1713, DOI 10.1056/NEJMra1102942
   Dregan A, 2014, CIRCULATION, V130, P837, DOI 10.1161/CIRCULATIONAHA.114.009990
   Fonager K, 1996, SCAND J GASTROENTERO, V31, P154, DOI 10.3109/00365529609031980
   Forslund K, 2015, NATURE, V528, P262, DOI 10.1038/nature15766
   Haut ER, 2011, JAMA-J AM MED ASSOC, V305, P2462, DOI 10.1001/jama.2011.822
   Holst JJ, 2016, DIABETES CARE, V39, P884, DOI 10.2337/dc16-0351
   Jess T, 2013, AM J GASTROENTEROL, V108, P1869, DOI 10.1038/ajg.2013.249
   Joossens M, 2011, GUT, V60, P631, DOI 10.1136/gut.2010.223263
   Kildemoes HW, 2011, SCAND J PUBLIC HEALT, V39, P38, DOI 10.1177/1403494810394717
   Lees CW, 2011, GUT, V60, P1739, DOI 10.1136/gut.2009.199679
   Lynge E, 2011, SCAND J PUBLIC HEALT, V39, P30, DOI 10.1177/1403494811401482
   Moran GW, 2012, J CROHNS COLITIS, V6, P871, DOI 10.1016/j.crohns.2012.01.013
   Mortensen K, 2003, REGUL PEPTIDES, V114, P189, DOI 10.1016/S0167-0115(03)00125-3
   Parmentier-Decrucq E, 2009, INFLAMM BOWEL DIS, V15, P1476, DOI 10.1002/ibd.20931
   Pedersen CB, 2011, SCAND J PUBLIC HEALT, V39, P22, DOI 10.1177/1403494810387965
   Rostgaard Klaus, 2008, Epidemiol Perspect Innov, V5, P7, DOI 10.1186/1742-5573-5-7
   Rungoe C, 2014, GUT, V63, P1607, DOI 10.1136/gutjnl-2013-305607
   Solomon DH, 2011, JAMA-J AM MED ASSOC, V305, P2525, DOI 10.1001/jama.2011.878
   Tam LS, 2007, CLIN RHEUMATOL, V26, P1495, DOI 10.1007/s10067-007-0539-8
   Tigas S, 2012, ANN GASTROENTEROL, V25, P37
NR 30
TC 39
Z9 40
U1 2
U2 13
PU ELSEVIER SCIENCE INC
PI NEW YORK
PA STE 800, 230 PARK AVE, NEW YORK, NY 10169 USA
SN 1542-3565
EI 1542-7714
J9 CLIN GASTROENTEROL H
JI Clin. Gastroenterol. Hepatol.
PD APR
PY 2020
VL 18
IS 4
BP 881
EP +
DI 10.1016/j.cgh.2019.07.052
PG 9
WC Gastroenterology & Hepatology
WE Science Citation Index Expanded (SCI-EXPANDED)
SC Gastroenterology & Hepatology
GA KW0LQ
UT WOS:000520865700026
PM 31394285
DA 2024-01-22
ER

PT J
AU Papalois, A
   Gioxari, A
   Kaliora, AC
   Lymperopoulou, A
   Agrogiannis, G
   Papada, E
   Andrikopoulos, NK
AF Papalois, Apostolos
   Gioxari, Aristea
   Kaliora, Andriana C.
   Lymperopoulou, Aikaterini
   Agrogiannis, George
   Papada, Efstathia
   Andrikopoulos, Nikolaos K.
TI Chios Mastic Fractions in Experimental Colitis: Implication of the
   Nuclear Factor κB Pathway in Cultured HT29 Cells
SO JOURNAL OF MEDICINAL FOOD
LA English
DT Article
DE cytokine expression; inflammatory bowel disease; lactate dehydrogenase;
   nuclear factor-kappa B p65; Pistacia lentiscus
ID INFLAMMATORY-BOWEL-DISEASE; PISTACIA-LENTISCUS; CROHNS-DISEASE;
   IN-VITRO; RATS; COLON; GUM; MACROPHAGES; EXTRACTS; GROWTH
AB The Pistacia lentiscus tree gives a resinous exudate called Chios mastic (CM) rich in triterpenoids. CM can be fractionated into acidic and neutral fractions (AF and NF, respectively). Oleanolic acid (OA) is a major triterpenic acid in CM with several antioxidant and anti-inflammatory properties. We have recently shown that CM is beneficial in experimental colitis in the form of powder mixture with inulin, as supplied commercially. However, the bioactive fraction or compound of CM is unidentified. Thus, based on the hypothesis that terpenoids exhibit functional activities via distinguishable pathways, we fractionated CM and applied different fractions or individual OA in experimental colitis. Furthermore, we investigated the mechanism underlying this effect in human colon epithelial cells. CM powder mixture (100 mg/kg of body weight) or the respective CM powder mixture components (i.e., inulin, AF, NF, or OA) were individually administered in trinitrobenzene sulfonic acid-treated rats. Colonic damage was assessed microscopically, and levels of tumor necrosis factor-alpha (TNF-alpha), interleukin (IL)-6, IL-8, and intercellular adhesion molecule-1were measured. A model of inflammation in co-cultured human colon epithelial HT29 cells and monocytes/macrophages was established. Lactate dehydrogenase release and levels of TNF-alpha, IL-8, and nuclear factor-kappa B (NF-kappa B) p65 were measured. In vivo, histological amelioration of colitis and significant regulation in inflammation occurred with CM powder mixture, even at the mRNA level. Although no histological improvement was observed, AF and NF reduced levels of inflammatory markers. Inulin was ineffective. In vitro, CM treatment down-regulated IL-8 and NF-kappa B p65. Neither fractions nor OA was the bioactive component solely. Most probably, the entire CM rather than its individual fractions reduces inflammation via NF-kappa B regulation.
C1 [Gioxari, Aristea; Kaliora, Andriana C.; Lymperopoulou, Aikaterini; Papada, Efstathia; Andrikopoulos, Nikolaos K.] Harokopio Univ, Dept Dietet & Nutr Sci, Lab Chem Biochem Phys Chem Foods, Athens 17671, Greece.
   [Papalois, Apostolos] ELPEN Pharmaceut Co Inc, Expt Res Unit, Pikermi Attikis, Greece.
   [Agrogiannis, George] Univ Athens, Sch Med, Dept Pathol 1, Athens 11528, Greece.
C3 Harokopio University Athens; Athens Medical School; National &
   Kapodistrian University of Athens
RP Kaliora, AC (通讯作者)，Harokopio Univ, Dept Dietet & Nutr Sci, Lab Chem Biochem Phys Chem Foods, 70 El Venizelou Ave, Athens 17671, Greece.
EM akaliora@hua.gr
RI Gioxari, Aristea/AAA-1163-2021; Kaliora, Andriana/AAM-2912-2021
OI Gioxari, Aristea/0000-0002-4869-6815; KALIORA,
   ANDRIANA/0000-0003-3843-7331; Papada, Efstathia/0000-0002-2406-4602
FU Chios Mastic Growers' Association; Greek State Scholarships Foundation
FX This work was supported by the Chios Mastic Growers' Association and the
   Greek State Scholarships Foundation.
CR ALHABBAL MJ, 1984, CLIN EXP PHARMACOL P, V11, P541, DOI 10.1111/j.1440-1681.1984.tb00864.x
   ALSAID MS, 1986, J ETHNOPHARMACOL, V15, P271, DOI 10.1016/0378-8741(86)90165-0
   Andrikopoulos NK, 2003, PHYTOTHER RES, V17, P501, DOI 10.1002/ptr.1185
   Bouma G, 2003, NAT REV IMMUNOL, V3, P521, DOI 10.1038/nri1132
   BRADFORD MM, 1976, ANAL BIOCHEM, V72, P248, DOI 10.1016/0003-2697(76)90527-3
   Casellas F, 2007, ALIMENT PHARM THER, V25, P1061, DOI 10.1111/j.1365-2036.2007.03288.x
   Chung SW, 2000, J BIOL CHEM, V275, P32681, DOI 10.1074/jbc.M002577200
   Dedoussis GVZ, 2004, ATHEROSCLEROSIS, V174, P293, DOI 10.1016/j.atherosclerosis.2004.02.011
   Dimas K, 2009, IN VIVO, V23, P63
   Juan ME, 2006, J NUTR, V136, P2553, DOI 10.1093/jn/136.10.2553
   Gioxari A, 2011, J MED FOOD, V14, P1403, DOI 10.1089/jmf.2010.0240
   Isik F, 2011, DIGEST DIS SCI, V56, P721, DOI 10.1007/s10620-010-1333-z
   Ito H, 2009, DIGEST DIS SCI, V54, P2100, DOI 10.1007/s10620-008-0599-x
   KALIORA AC, 2012, CANC PREVENTION MECH, P261
   Kaliora AC, 2007, WORLD J GASTROENTERO, V13, P6031, DOI 10.3748/wjg.13.6031
   Kaliora AC, 2007, WORLD J GASTROENTERO, V13, P748, DOI 10.3748/wjg.13.6031
   Kalogeropoulos N, 2010, FOOD CHEM, V121, P682, DOI 10.1016/j.foodchem.2010.01.005
   Kamada N, 2005, J IMMUNOL, V175, P6900, DOI 10.4049/jimmunol.175.10.6900
   Lindsay JO, 2006, GUT, V55, P348, DOI 10.1136/gut.2005.074971
   Lubbad AS, 2009, SCAND J GASTROENTERO, V44, P187, DOI 10.1080/00365520802449302
   Papageorgiou VP, 1997, J CHROMATOGR A, V769, P263, DOI 10.1016/S0021-9673(96)01032-1
   Paraschos S, 2007, ANTIMICROB AGENTS CH, V51, P551, DOI 10.1128/AAC.00642-06
   Rogler G, 1998, GASTROENTEROLOGY, V115, P357, DOI 10.1016/S0016-5085(98)70202-1
   Sanchez-Muñoz F, 2008, WORLD J GASTROENTERO, V14, P4280, DOI 10.3748/wjg.14.4280
   Senthil S, 2007, TOXICOL PATHOL, V35, P418, DOI 10.1080/01926230701230312
   Siani AC, 1999, J ETHNOPHARMACOL, V66, P57, DOI 10.1016/S0378-8741(98)00148-2
   Sun Y, 2009, INT IMMUNOPHARMACOL, V9, P1437, DOI 10.1016/j.intimp.2009.08.017
   SUNG MK, 1995, NUTR CANCER, V23, P259, DOI 10.1080/01635589509514380
   Triantafillidis JK, 2005, WORLD J GASTROENTERO, V11, P6843, DOI 10.3748/wjg.v11.i43.6843
   Vitor CE, 2009, BRIT J PHARMACOL, V157, P1034, DOI 10.1111/j.1476-5381.2009.00271.x
   Xavier RJ, 2007, NATURE, V448, P427, DOI 10.1038/nature06005
NR 31
TC 19
Z9 22
U1 2
U2 8
PU MARY ANN LIEBERT INC
PI NEW ROCHELLE
PA 140 HUGUENOT STREET, 3RD FL, NEW ROCHELLE, NY 10801 USA
SN 1096-620X
J9 J MED FOOD
JI J. Med. Food
PD NOV
PY 2012
VL 15
IS 11
BP 974
EP 983
DI 10.1089/jmf.2012.0018
PG 10
WC Chemistry, Medicinal; Food Science & Technology; Nutrition & Dietetics
WE Science Citation Index Expanded (SCI-EXPANDED)
SC Pharmacology & Pharmacy; Food Science & Technology; Nutrition &
   Dietetics
GA 032XK
UT WOS:000310753500005
PM 22891614
DA 2024-01-22
ER

PT J
AU Landau, AM
   Yashpal, K
   Cahill, CM
   St Louis, M
   Ribeiro-Da-Silvade, A
   Henry, JL
AF Landau, A. M.
   Yashpal, K.
   Cahill, C. M.
   St. Louis, M.
   Ribeiro-Da-Silvade, A.
   Henry, J. L.
TI Sensory neuron and substance P involvement in symptoms of a
   zymosan-induced rat model of acute bowel inflammation
SO NEUROSCIENCE
LA English
DT Article
DE colon; neurogenic inflammation; visceral inflammation; NK-1 receptor;
   receptor internalization; antisense
ID GENE-RELATED PEPTIDE; CENTRAL-NERVOUS-SYSTEM; SPINAL DORSAL-HORN;
   ULCERATIVE-COLITIS; NEUROGENIC INFLAMMATION; INTESTINAL INFLAMMATION;
   COLONIC INFLAMMATION; RECEPTOR EXPRESSION; CROHNS-DISEASE; GUINEA-PIG
AB Intestinal inflammation is a painful syndrome with multiple symptoms, including chronic pain. This study examined the possible role of sensory neurons and substance P in symptoms of an animal model of acute intestinal inflammation. The model was induced by injecting ethanol and zymosan into the colon of anesthetized male rats. Three hours later, sections of the colon were stained with hematoxylin and eosin. To determine the role of substance P, 5 mg/kg of the neurokinin-1 receptor (NK-1r) antagonist, CP-96,345, or 300 mu g/kg of an antisense oligonucleotide targeted at NK-1r mRNA was administered. Spinal cord sections were examined for internalization of NK-1r, as an indicator of substance P release. Sections of colon revealed infiltration of inflammatory cells following ethanol and zymosan treatment. Plasma extravasation in rats given ethanol and zymosan was significantly greater than in controls given saline only (P < 0.0001) or saline and ethanol (P < 0.001). In ethanol- and zymosan-treated rats given CP-96,345, plasma extravasation was significantly less than in rats given ethanol and zymosan without the antagonist (P < 0.0001). Administration of the antisense oligonucleotide also resulted in lower levels of plasma extravasation compared with controls (P < 0.01). Internalization of the NK-1r was observed in neurons of lamina I in the T13-L2 and L6-S2 regions of the spinal cord, as well as in sympathetic preganglionic neurons at the L1 level. This internalization was observed in the absence of any other stimulus besides the inflammation itself. This study implicates substance P and its receptor, the NK-1r, in acute inflammation of the colon. (c) 2006 IBRO. Published by Elsevier Ltd. All rights reserved.
C1 McGill Univ, Dept Physiol, Montreal, PQ, Canada.
   McGill Univ, Dept Anesthesia, Montreal, PQ, Canada.
   McGill Univ, Dept Psychiat, Montreal, PQ, Canada.
   McGill Univ, Dept Therapeut & Pharmacol, Montreal, PQ, Canada.
   McGill Univ, Dept Anat & Cell Biol, Montreal, PQ, Canada.
C3 McGill University; McGill University; McGill University; McGill
   University; McGill University
RP Henry, JL (通讯作者)，Michael G DeGroote Inst Pain Res & Care, 1200 Main St W,HSC-1J11, Hamilton, ON L8N 3Z5, Canada.
EM jhenry@mcmaster.ca
RI Cahill, Catherine/AAA-1611-2019; Cahill, Catherine M/J-6524-2019;
   Ribeiro-da-Silva, Alfredo/K-4783-2012; Landau, Anne/AAG-2797-2019
OI Ribeiro-da-Silva, Alfredo/0000-0002-4125-0255; Landau,
   Anne/0000-0002-7371-8713
FU Canadian Institutes of Health Research [13460] Funding Source: Medline
CR Ardelt AA, 1996, J COMP NEUROL, V376, P463, DOI 10.1002/(SICI)1096-9861(19961216)376:3<463::AID-CNE8>3.0.CO;2-0
   AU BT, 1994, J IMMUNOL, V152, P5411
   COSTA M, 1980, NEUROSCIENCE, V5, P323, DOI 10.1016/0306-4522(80)90108-6
   Coutinho SV, 1996, BRAIN RES, V736, P7, DOI 10.1016/0006-8993(96)00661-0
   CUELLO AC, 1979, P NATL ACAD SCI USA, V76, P3532, DOI 10.1073/pnas.76.7.3532
   DALE HENRY, 1935, PROC ROY SOC MED, V28, P319
   De Giorgio R, 2001, GUT, V49, P822, DOI 10.1136/gut.49.6.822
   Di Sebastiano P, 1999, DIGEST DIS SCI, V44, P439, DOI 10.1023/A:1026639509036
   Evangelista S, 1996, NEUROPEPTIDES, V30, P425, DOI 10.1016/S0143-4179(96)90004-9
   Figini M, 1997, AM J PHYSIOL-GASTR L, V272, pG785, DOI 10.1152/ajpgi.1997.272.4.G785
   Goode T, 2000, GUT, V47, P387, DOI 10.1136/gut.47.3.387
   HOLTON FA, 1954, J PHYSIOL-LONDON, V126, P124, DOI 10.1113/jphysiol.1954.sp005198
   Holzer P, 1998, GASTROENTEROLOGY, V114, P823, DOI 10.1016/S0016-5085(98)70597-9
   HOLZER P, 1983, J PHYSIOL-LONDON, V342, P549, DOI 10.1113/jphysiol.1983.sp014868
   Holzer P, 1998, DIGESTION, V59, P269, DOI 10.1159/000007504
   Holzer P, 1997, PHARMACOL THERAPEUT, V73, P173, DOI 10.1016/S0163-7258(96)00195-7
   Honoré P, 2002, J PAIN, V3, P3, DOI 10.1054/jpai.2002.27001
   Honoré P, 1999, J NEUROSCI, V19, P7670, DOI 10.1523/JNEUROSCI.19-17-07670.1999
   Kirkwood KS, 2001, AM J PHYSIOL-GASTR L, V281, pG544, DOI 10.1152/ajpgi.2001.281.2.G544
   LANDAU A, 2002, EFFECT CP 96 345 SYM
   Lee CMY, 2002, DIGEST DIS SCI, V47, P495, DOI 10.1023/A:1017943430627
   LEMBECK F, 1979, N-S ARCH PHARMACOL, V310, P175, DOI 10.1007/BF00500282
   Lundy FT, 2004, CRIT REV ORAL BIOL M, V15, P82, DOI 10.1177/154411130401500203
   MANTYH CR, 1988, P NATL ACAD SCI USA, V85, P3235, DOI 10.1073/pnas.85.9.3235
   MANTYH CR, 1995, GASTROENTEROLOGY, V109, P850, DOI 10.1016/0016-5085(95)90394-1
   MANTYH PW, 1995, SCIENCE, V268, P1629, DOI 10.1126/science.7539937
   McCafferty DM, 1997, AM J PHYSIOL-GASTR L, V272, pG272, DOI 10.1152/ajpgi.1997.272.2.G272
   Meyer-Siegler KL, 2004, J UROLOGY, V171, P1698, DOI 10.1097/01.ju.0000115883.49365.1a
   Miampamba M, 1998, NEUROGASTROENT MOTIL, V10, P315
   NAKAYA Y, 1994, J COMP NEUROL, V347, P249, DOI 10.1002/cne.903470208
   OTSUKA M, 1993, PHYSIOL REV, V73, P229, DOI 10.1152/physrev.1993.73.2.229
   Perry MJ, 1998, NEUROSCIENCE, V85, P293, DOI 10.1016/S0306-4522(97)00629-5
   PILLEMER L, 1954, SCIENCE, V120, P279, DOI 10.1126/science.120.3112.279
   Reinshagen M, 1996, AM J PHYSIOL-GASTR L, V270, pG79, DOI 10.1152/ajpgi.1996.270.1.G79
   Reinshagen M, 1998, J PHARMACOL EXP THER, V286, P657
   Ribeiro-da-Silva A, 2000, NEUROPEPTIDES, V34, P256, DOI 10.1054/npep.2000.0834
   Richardson JD, 2002, J PHARMACOL EXP THER, V302, P839, DOI 10.1124/jpet.102.032797
   Ruocco I, 2001, J COMP NEUROL, V432, P466, DOI 10.1002/cne.1114
   SALTER MW, 1985, NEUROSCIENCE, V15, P815, DOI 10.1016/0306-4522(85)90080-6
   SANGUEDOLCE MV, 1992, J IMMUNOL, V148, P2229
   Schreiber S, 2001, GASTROENTEROLOGY, V120, P1339, DOI 10.1053/gast.2001.24015
   Stucchi AF, 2000, AM J PHYSIOL-GASTR L, V279, pG1298, DOI 10.1152/ajpgi.2000.279.6.G1298
   Tomita R, 2000, HEPATO-GASTROENTEROL, V47, P400
   Tomita R, 1998, J GASTROENTEROL, V33, P48, DOI 10.1007/PL00009965
   Traub RJ, 1999, PEPTIDES, V20, P267, DOI 10.1016/S0196-9781(98)00157-0
   VANARMAN CG, 1965, J PHARMACOL EXP THER, V150, P328
   Vento P, 2001, J HISTOCHEM CYTOCHEM, V49, P749, DOI 10.1177/002215540104900608
   von Euler US, 1931, J PHYSIOL-LONDON, V72, P74, DOI 10.1113/jphysiol.1931.sp002763
   Wallace JL, 1998, REGUL PEPTIDES, V73, P95, DOI 10.1016/S0167-0115(97)01064-1
   Wong SS, 2003, ARCH TOXICOL, V77, P638, DOI 10.1007/s00204-003-0485-4
   YASHPAL K, 1994, NEUROREPORT, V5, P2101, DOI 10.1097/00001756-199410270-00028
   YASHPAL K, 1993, NEUROSCIENCE, V52, P1039, DOI 10.1016/0306-4522(93)90550-Y
NR 52
TC 12
Z9 15
U1 0
U2 10
PU PERGAMON-ELSEVIER SCIENCE LTD
PI OXFORD
PA THE BOULEVARD, LANGFORD LANE, KIDLINGTON, OXFORD OX5 1GB, ENGLAND
SN 0306-4522
J9 NEUROSCIENCE
JI Neuroscience
PD MAR 16
PY 2007
VL 145
IS 2
BP 699
EP 707
DI 10.1016/j.neuroscience.2006.11.066
PG 9
WC Neurosciences
WE Science Citation Index Expanded (SCI-EXPANDED)
SC Neurosciences & Neurology
GA 148AB
UT WOS:000245045800028
PM 17257769
OA Green Published
DA 2024-01-22
ER

PT J
AU Kolios, G
   Manousou, P
   Bourikas, L
   Notas, G
   Tsagarakis, N
   Mouzas, I
   Kouroumalis, E
AF Kolios, G.
   Manousou, P.
   Bourikas, L.
   Notas, G.
   Tsagarakis, N.
   Mouzas, I.
   Kouroumalis, E.
TI Ciprofloxacin inhibits cytokine-induced nitric oxide production in human
   colonic epithelium
SO EUROPEAN JOURNAL OF CLINICAL INVESTIGATION
LA English
DT Article
DE ciprofloxacin; inducible nitric oxide synthase; inflammatory bowel
   disease; nitric oxide; ulcerative colitis
ID INFLAMMATORY-BOWEL-DISEASE; CELL-LINE; ULCERATIVE-COLITIS; SYNTHASE
   ACTIVITY; CROHNS-DISEASE; TISSUE PENETRATION; SMOOTH-MUSCLE; IN-VITRO;
   750 MG; EXPRESSION
AB Background The fluoroquinolone ciprofloxacin is a broad-spectrum antibiotic that has been used in the treatment of inflammatory bowel diseases. There is evidence that quinolones have immunomodulating activities via the regulation of cytokine production.
   Materials and Methods We investigated the effect of ciprofloxacin on the nitric oxide (NO) production by colonic epithelium. HT-29 cells and colonic biopsies from patients (n = 4) with ulcerative colitis (UC) and normal controls (n = 4) were cultured with various concentrations of ciprofloxacin (10-100 mu g mL(-1)) in the presence and absence of pro-inflammatory cytokines. The production of NO was measured in culture supernatants with a spectrophotometric method and inducible nitric oxide synthase (iNOS) mRNA expression was examined by reverse transcription-polymerase chain reaction (RT-PCR).
   Results Ciprofloxacin did not have any effect on the basal NO production by HT-29 cells. In contrast, ciprofloxacin significantly (P < 0.001) inhibited the pro-inflammatory cytokines (interleukin-1 alpha + tumour necrosis factor-alpha + interferon-gamma)-induced NO production in HT-29, in a concentration-dependent manner, via the inhibition of the cytokine-induced iNOS mRNA expression. Wortmannin produced a concentration related reversal of the inhibitory effect of ciprofloxacin at both iNOS mRNA expression and NO production in HT-29 cells. A similar inhibitory effect of ciprofloxacin on the cytokine-induced NO production and iNOS mRNA expression was detected in vitro in cultures of normal colonic tissue. In addition, ciprofloxacin significantly inhibited the NO production and iNOS mRNA expression in cultures of colonic tissue from ulcerative colitis patients, in a concentration-dependent manner.
   Conclusions These data suggest that ciprofloxacin, in addition to its antimicrobial role, might have an immunoregulatory effect on intestinal inflammation, via the modulation of inflammatory mediators.
C1 Univ Crete, Fac Med, Dept Gastroenterol, GR-71003 Iraklion, Greece.
C3 University of Crete
RP Kolios, G (通讯作者)，Univ Crete, Fac Med, Dept Gastroenterol, POB 2208, GR-71003 Iraklion, Greece.
EM gkolios@med.uoc.gr
RI Kolios, George/N-6641-2013; Notas, George/K-3709-2019
OI Kolios, George/0000-0002-2066-4782; Notas, George/0000-0002-2506-5252;
   Manousou, Pinelopi/0000-0002-5363-1565; Tsagarakis,
   Nikolaos/0000-0002-9759-0048
CR Aranha O, 2000, CLIN CANCER RES, V6, P891
   BAILLY S, 1991, CLIN EXP IMMUNOL, V85, P331
   BERGERON MG, 1989, CLIN INVEST MED, V12, P20
   BOUGHTONSMITH NK, 1994, J ROY SOC MED, V87, P312
   BOUGHTONSMITH NK, 1993, LANCET, V342, P338, DOI 10.1016/0140-6736(93)91476-3
   BRADFORD MM, 1976, ANAL BIOCHEM, V72, P248, DOI 10.1016/0003-2697(76)90527-3
   Casey LC, 1997, CRIT CARE MED, V25, P1270, DOI 10.1097/00003246-199708000-00008
   CRUMP B, 1983, ANTIMICROB AGENTS CH, V24, P784, DOI 10.1128/AAC.24.5.784
   Dejaco C, 2003, ALIMENT PHARM THER, V18, P1113, DOI 10.1046/j.1365-2036.2003.01793.x
   Eriksson E, 2003, J LEUKOCYTE BIOL, V74, P456, DOI 10.1189/jlb.0103048
   Galley HF, 2000, CLIN SCI, V99, P405, DOI 10.1042/CS20000073
   Godkin AJ, 1996, EUR J CLIN INVEST, V26, P867, DOI 10.1111/j.1365-2362.1996.tb02131.x
   Goscinski G, 2004, CRIT CARE, V8, pR35, DOI 10.1186/cc2415
   Herold C, 2002, BRIT J CANCER, V86, P443, DOI 10.1038/sj.bjc.6600079
   Ianaro A, 2000, J PHARMACOL EXP THER, V292, P156
   Ishikawa T, 2003, INTERNAL MED, V42, P318, DOI 10.2169/internalmedicine.42.318
   Khodursky AB, 1998, J BIOL CHEM, V273, P27668, DOI 10.1074/jbc.273.42.27668
   KLETTER Y, 1991, BLOOD, V78, P1685
   Kolios G, 2004, IMMUNOLOGY, V113, P427, DOI 10.1111/j.1365-2567.2004.01984.x
   Kolios G, 1998, GUT, V43, P56, DOI 10.1136/gut.43.1.56
   KOLIOS G, 1995, BRIT J PHARMACOL, V116, P2866, DOI 10.1111/j.1476-5381.1995.tb15938.x
   Krehmeier Ulrich, 2002, Journal of Infection and Chemotherapy, V8, P194, DOI 10.1007/s101560200036
   Lee KS, 2004, J ALLERGY CLIN IMMUN, V113, P902, DOI 10.1016/j.jaci.2004.03.008
   Linehan JD, 2005, FREE RADICAL BIO MED, V39, P1560, DOI 10.1016/j.freeradbiomed.2005.07.019
   Linehan JD, 2005, AM J PHYSIOL-GASTR L, V288, pG261, DOI 10.1152/ajpgi.00336.2004
   MACGOWAN AP, 1994, J ANTIMICROB CHEMOTH, V33, P1051, DOI 10.1093/jac/33.5.1051
   Madu AA, 1996, EXP EYE RES, V63, P129, DOI 10.1006/exer.1996.0101
   Matrella E, 2001, ALIMENT PHARM THERAP, V15, P857, DOI 10.1046/j.1365-2036.2001.00996.x
   Miclau T, 1998, J ORTHOPAED RES, V16, P509, DOI 10.1002/jor.1100160417
   MIDDLETON SJ, 1993, LANCET, V341, P465, DOI 10.1016/0140-6736(93)90211-X
   MIDDLETON SJ, 1993, GUT, V34, P814, DOI 10.1136/gut.34.6.814
   MONCADA S, 1991, PHARMACOL REV, V43, P109
   NABER KG, 1993, J UROLOGY, V150, P1718, DOI 10.1016/S0022-5347(17)35877-9
   OHSHIMA H, 1994, MUTAT RES, V305, P253, DOI 10.1016/0027-5107(94)90245-3
   Rabau M, 1995, ARCH TOXICOL, V70, P124, DOI 10.1007/BF02733673
   RACHMILEWITZ D, 1995, GUT, V36, P718, DOI 10.1136/gut.36.5.718
   RIBBONS KA, 1995, GASTROENTEROLOGY, V108, P705, DOI 10.1016/0016-5085(95)90442-5
   RIESBECK K, 1990, EUR J CLIN MICROBIOL, V9, P409, DOI 10.1007/BF01979471
   RIESBECK K, 1994, J IMMUNOL, V153, P343
   Riesbeck K, 2002, J CHEMOTHERAPY, V14, P3, DOI 10.1179/joc.2002.14.1.3
   Riesbeck K, 1998, ANTIMICROB AGENTS CH, V42, P1923, DOI 10.1128/AAC.42.8.1923
   Rowinsky EK, 2004, CURR OPIN ONCOL, V16, P564, DOI 10.1097/01.cco.0000143964.74936.d1
   SHAH A, 1994, J ANTIMICROB CHEMOTH, V33, P795, DOI 10.1093/jac/33.4.795
   Shen B, 2001, INFLAMM BOWEL DIS, V7, P301, DOI 10.1097/00054725-200111000-00004
   Singer II, 1996, GASTROENTEROLOGY, V111, P871, DOI 10.1016/S0016-5085(96)70055-0
   SOMEKH E, 1989, J PHARMACOL EXP THER, V248, P415
   STUNKEL KGE, 1991, CLIN EXP IMMUNOL, V86, P525
   Sugiyama Y, 1999, EUR RESPIR J, V14, P1113, DOI 10.1183/09031936.99.14511139
   Sun JS, 2000, J BIOMED MATER RES, V52, P509, DOI 10.1002/1097-4636(20001205)52:3<509::AID-JBM9>3.0.CO;2-P
   Tazi KA, 2005, GASTROENTEROLOGY, V129, P303, DOI 10.1053/j.gastro.2005.04.016
   Ward DT, 2002, J AM SOC NEPHROL, V13, DOI 10.1097/01.ASN.0000015623.73739.B8
   Weidekamm Erhard, 1993, American Journal of Medicine, V94, p75S
   Wright K, 1997, J BIOL CHEM, V272, P12626, DOI 10.1074/jbc.272.19.12626
   Yao JHS, 2004, CIRC RES, V95, P364, DOI 10.1161/01.RES.0000138581.04174.2f
NR 54
TC 24
Z9 27
U1 0
U2 2
PU BLACKWELL PUBLISHING
PI OXFORD
PA 9600 GARSINGTON RD, OXFORD OX4 2DQ, OXON, ENGLAND
SN 0014-2972
J9 EUR J CLIN INVEST
JI Eur. J. Clin. Invest.
PD OCT
PY 2006
VL 36
IS 10
BP 720
EP 729
DI 10.1111/j.1365-2362.2006.01710.x
PG 10
WC Medicine, General & Internal; Medicine, Research & Experimental
WE Science Citation Index Expanded (SCI-EXPANDED)
SC General & Internal Medicine; Research & Experimental Medicine
GA 083XX
UT WOS:000240493700008
PM 16968468
DA 2024-01-22
ER

PT J
AU Sheth, P
   Seth, A
   Thangavel, M
   Basuroy, S
   Rao, RK
AF Sheth, P
   Seth, A
   Thangavel, M
   Basuroy, S
   Rao, RK
TI Epidermal growth factor prevents acetaldehyde-induced paracellular
   permeability in Caco-2 cell monolayer
SO ALCOHOLISM-CLINICAL AND EXPERIMENTAL RESEARCH
LA English
DT Article
DE endotoxin; tight junction; alcohol; barrier function; receptor tyrosine
   kinase
ID PROTEIN-TYROSINE PHOSPHORYLATION; TIGHT-JUNCTION; GASTRODUODENAL MUCOSA;
   CROHNS-DISEASE; LINE CACO-2; E-CADHERIN; INJURY; RATS; INHIBITION;
   STRESS
AB Background: Intestinal permeability and endotoxemia play a crucial role in the pathogenesis of alcoholic liver disease. Previous studies showed that acetaldehyde disrupts intestinal epithelial barrier function and increases paracellular permeability by a tyrosine kinase-dependent mechanism. In the present study, the role of epidermal growth factor (EGF) in protection of epithelial barrier function from acetaldehyde was evaluated in Caco-2 intestinal epithelial cell monolayer.
   Methods: Caco-2 cells on Transwell inserts were exposed to acetaldehyde in the absence or presence of EGF, and the paracellular permeability was evaluated by measuring transepithelial electrical resistance and unidirectional flux of inulin. Integrity of epithelial tight junctions and adherens junctions was analyzed by confocal immunofluorescence microscopy and immunoblot analysis of occludin, zonula occludens (ZO)-1, E-cadherin, and beta-catenin in the actin cytoskeleton. Reorganization of actin cytoskeletal architecture was examined by confocal microscopy.
   Results: Acetaldehyde increased paracellular permeability to inulin and lipopolysaccharide, and EGF significantly reduced these effects of acetaldehyde in a time- and dose-dependent manner. EGF prevented acetaldehyde-induced reorganization of occludin, ZO-1, E-cadherin, and beta-catenin from the cellular junctions to the intracellular compartments. Acetaldehyde treatment induced a reorganization of actin cytoskeletal network and reduced the levels of occludin, ZO-1, E-cadherin, and beta-catenin associated with the actin cytoskeleton. EGF effectively prevented acetaldehyde-induced reorganization of actin cytoskeleton and the interaction of occludin, ZO-1, E-cadherin, and beta-catenin with the actin cytoskeleton.
   Conclusion: These results indicate that EGF attenuates acetaldehyde-induced disruption of tight junctions and adherens junctions and prevents acetaldehyde-induced reorganization of actin cytoskeleton and its interaction with occludin, ZO-1, E-cadherin, and beta-catenin.
C1 Univ Tennessee, Ctr Hlth Sci, Dept Physiol, Memphis, TN 38163 USA.
C3 University of Tennessee System; University of Tennessee Health Science
   Center
RP Rao, RK (通讯作者)，Univ Tennessee, Ctr Hlth Sci, Dept Physiol, 894 Union Ave, Memphis, TN 38163 USA.
EM rkrao@physiol.utmem.edu
RI Seth, Ankur/AAE-1800-2020
OI Seth, Ankur/0000-0003-0140-4691
FU NIAAA NIH HHS [R01 AA012307, R01-AA12307] Funding Source: Medline; NIDDK
   NIH HHS [R01 DK055532, R01-DK55532] Funding Source: Medline
CR ANDERSON JM, 1995, AM J PHYSIOL, V269, P467
   Atkinson KJ, 2001, AM J PHYSIOL-GASTR L, V280, pG1280, DOI 10.1152/ajpgi.2001.280.6.G1280
   BJARNASON I, 1984, LANCET, V1, P179
   BRZOZOWSKI T, 1991, J CLIN GASTROENTEROL, V13, pS98, DOI 10.1097/00004836-199112001-00016
   CARPENTER G, 1990, J BIOL CHEM, V265, P7709
   Cowin P, 1996, CURR OPIN CELL BIOL, V8, P56, DOI 10.1016/S0955-0674(96)80049-4
   DEMBINSKI A, 1982, J PHYSIOL-LONDON, V325, P35, DOI 10.1113/jphysiol.1982.sp014133
   HIDALGO IJ, 1989, GASTROENTEROLOGY, V96, P736
   Hilsden RJ, 1996, GASTROENTEROLOGY, V110, P1395, DOI 10.1053/gast.1996.v110.pm8613043
   ISHIKAWA S, 1994, AM J PHYSIOL-GASTR L, V267, pG1067, DOI 10.1152/ajpgi.1994.267.6.G1067
   Itoh M, 1999, J CELL BIOL, V147, P1351, DOI 10.1083/jcb.147.6.1351
   Jokelainen K, 1996, ALCOHOL CLIN EXP RES, V20, P967, DOI 10.1111/j.1530-0277.1996.tb01932.x
   Kale G, 2003, BIOCHEM BIOPH RES CO, V302, P324, DOI 10.1016/S0006-291X(03)00167-0
   Koivisto T, 1997, ALCOHOL CLIN EXP RES, V21, P1599, DOI 10.1111/j.1530-0277.1997.tb04495.x
   KONTUREK JW, 1991, J CLIN GASTROENTEROL, V13, pS88, DOI 10.1097/00004836-199112001-00015
   KONTUREK PK, 1990, GASTROENTEROLOGY, V99, P1607, DOI 10.1016/0016-5085(90)90464-C
   KONTUREK SJ, 1991, REGUL PEPTIDES, V32, P203, DOI 10.1016/0167-0115(91)90047-K
   Lawrence JP, 1997, J PEDIATR SURG, V32, P430, DOI 10.1016/S0022-3468(97)90598-4
   MA TY, 1995, J CELL PHYSIOL, V164, P533, DOI 10.1002/jcp.1041640311
   MARIN ML, 1983, AM J GASTROENTEROL, V78, P537
   NAGAFUCHI A, 1989, CELL REGUL, V1, P37, DOI 10.1091/mbc.1.1.37
   Rao R, 1996, EUR J PHARMACOL, V303, P209, DOI 10.1016/0014-2999(96)00186-0
   Rao R, 1999, BIOCHEM PHARMACOL, V57, P685, DOI 10.1016/S0006-2952(98)00333-5
   Rao RK, 2002, BIOCHEM J, V368, P471, DOI 10.1042/BJ20011804
   RAO RK, 1991, LIFE SCI, V48, P1685, DOI 10.1016/0024-3205(91)90205-P
   Rao RK, 1998, ALCOHOL CLIN EXP RES, V22, P1724, DOI 10.1097/00000374-199811000-00015
   Rao RK, 2000, AM J PHYSIOL-GASTR L, V279, pG332, DOI 10.1152/ajpgi.2000.279.2.G332
   Rao RK, 1997, DIGEST DIS SCI, V42, P2175, DOI 10.1023/A:1018855525989
   RASUROY S, 2003, J BIOL CHEM, V278, P11916
   Salaspuro M, 1996, ANN MED, V28, P195, DOI 10.3109/07853899609033120
   TEPPERMAN BL, 1993, AM J PHYSIOL, V265, pG354, DOI 10.1152/ajpgi.1993.265.2.G354
   Tong WM, 1998, BRIT J CANCER, V77, P1792, DOI 10.1038/bjc.1998.298
   TRIER JS, 1978, GASTROINTESTINAL DIS, P1029
   Tsukita S, 1999, TRENDS CELL BIOL, V9, P268, DOI 10.1016/S0962-8924(99)01578-0
   ULSHEN MH, 1986, GASTROENTEROLOGY, V91, P1134, DOI 10.1016/S0016-5085(86)80008-7
   Uribe JM, 1997, GASTROENTEROLOGY, V112, P255
   Visapää JP, 1998, ALCOHOL CLIN EXP RES, V22, P1161, DOI 10.1097/00000374-199808000-00027
   Wittchen ES, 1999, J BIOL CHEM, V274, P35179, DOI 10.1074/jbc.274.49.35179
NR 38
TC 35
Z9 49
U1 0
U2 5
PU WILEY-BLACKWELL
PI MALDEN
PA COMMERCE PLACE, 350 MAIN ST, MALDEN 02148, MA USA
SN 0145-6008
J9 ALCOHOL CLIN EXP RES
JI Alcoholism (NY)
PD MAY
PY 2004
VL 28
IS 5
BP 797
EP 804
DI 10.1097/01.ALC.0000125358.92335.90
PG 8
WC Substance Abuse
WE Science Citation Index Expanded (SCI-EXPANDED)
SC Substance Abuse
GA 822OH
UT WOS:000221549000017
PM 15166657
DA 2024-01-22
ER

PT J
AU Deng, XZ
   Shang, LH
   Du, M
   Yuan, L
   Xiong, LJ
   Xie, XL
AF Deng, Xiaozhi
   Shang, Lihong
   Du, Min
   Yuan, Lan
   Xiong, Lijing
   Xie, Xiaoli
TI Mechanism underlying the significant role of the miR-4262/SIRT1 axis in
   children with inflammatory bowel disease
SO EXPERIMENTAL AND THERAPEUTIC MEDICINE
LA English
DT Article
DE inflammatory bowel disease; microRNA; miR-4262; SIRT1
ID NF-KAPPA-B; CELL APOPTOSIS; CANCER CELLS; MODEL; PROLIFERATION;
   INVASION; MIRNA-146A; NETWORKS; RECEPTOR; COLITIS
AB Inflammatory bowel disease (IBD) is a term used to describe chronic and recurrent gastrointestinal disease. In total, >2 million individuals worldwide have been diagnosed with IBD, including ulcerative colitis (UC), Crohn's disease (CD) and indeterminate colitis. There is accumulating evidence to indicate that microRNAs (miRNAs or miRs) are involved in the development and progression of IBD. miR-4262, an underlying promoter in tumor diseases, has been reported to regulate inflammatory responses. However, the potential mechanisms underlying the role of miR-4262 in IBD remain unknown. The present study attempted to explore the role and mechanisms of miR-4262 in IBD. Firstly, reverse transcription-quantitative PCR (RT-qPCR) was used to detect the expression of miR-4262 in 30 IBD colonic mucosa tissues, 30 normal tissues, 2% dextran sulfate sodium (DSS)-treated Caco-2 cells and normal cells. It was demonstrated that the expression levels of miR-4262 in IBD colonic mucosa tissues and 2% DSS-stimulated Caco-2 cells were markedly higher compared with those in the control groups. Target gene prediction databases and dual-luciferase reporter assays were then used, and sirtuin 1 (SIRT1) was identified as a target gene of miR-4262. Furthermore, the levels of SIRT1 in 2% DSS-stimulated Caco-2 cells and IBD colonic mucosa tissues were suppressed compared with the corresponding control groups. In addition, it was observed that miR-4262 negatively regulated SIRT1 expression in Caco-2 cells. Thereafter, Caco-2 cells were treated with inhibitor control, miR-4262 inhibitor, control-siRNA or SIRT1-siRNA for 48 h, followed by 2% DSS treatment for 4 days. The secretion of inflammatory factors was analyzed via ELISA and RT-qPCR. MTT assay, flow cytometry and western blot analysis were performed to assess cell viability, apoptosis and NF-kappa B signaling pathway-related protein levels, respectively. The results indicated that DSS enhanced the inflammatory response, suppressed cell viability and promoted cell apoptosis, and this was decreased following transfection with an miR-4262 inhibitor. In addition, 2% DSS upregulated p-p65 expression and enhanced the ratio of p-p65/p65, while the miR-4246 inhibitor exerted an opposite effect. All the effects of miR-4262 inhibitor on Caco-2 cells were eliminated following transfection with SIRT1-siRNA. It was thus concluded that miR-4262 may serve a role in the progression of IBD via targeting SIRT1, and miR-4262/SIRT1 may represent a potential target for the diagnosis and treatment of IBD.
C1 [Deng, Xiaozhi; Shang, Lihong; Du, Min; Yuan, Lan; Xiong, Lijing; Xie, Xiaoli] Univ Elect Sci & Technol China, Chengdu Womens & Childrens Cent Hosp, Sch Med, Dept Childrens Gastroenterol, 1617 Sect One Riyue Ave, Chengdu 611731, Sichuan, Peoples R China.
C3 University of Electronic Science & Technology of China
RP Xie, XL (通讯作者)，Univ Elect Sci & Technol China, Chengdu Womens & Childrens Cent Hosp, Sch Med, Dept Childrens Gastroenterol, 1617 Sect One Riyue Ave, Chengdu 611731, Sichuan, Peoples R China.
EM xiexl12026@163.com
RI ZHANG, XIAOLONG/IZQ-4553-2023; li, yifei/IWU-7824-2023; Jiang,
   Yuan/JED-3759-2023; Zhang, Jing/ISA-6627-2023; liu, xy/JEP-3175-2023
OI Zhang, Jing/0009-0003-5039-5688; 
CR Chen YZ, 2014, INFLAMM BOWEL DIS, V20, P1910, DOI 10.1097/MIB.0000000000000158
   Eichele DD, 2017, WORLD J GASTROENTERO, V23, P6016, DOI 10.3748/wjg.v23.i33.6016
   Pereira TDF, 2018, J ORAL PATHOL MED, V47, P78, DOI 10.1111/jop.12650
   Friedrich M, 2019, IMMUNITY, V50, P992, DOI 10.1016/j.immuni.2019.03.017
   Gerasimidis K, 2013, J PEDIATR GASTR NUTR, V56, pE50, DOI 10.1097/MPG.0b013e31828f1e86
   Hammer T, 2017, ALIMENT PHARM THER, V45, P1107, DOI 10.1111/apt.13975
   Hill JM, 2015, FRONT MICROBIOL, V6, DOI 10.3389/fmicb.2015.00043
   Huang L, 2018, EXP NEUROL, V300, P41, DOI 10.1016/j.expneurol.2017.10.024
   Kumar A, 2015, J NEUROCHEM, V135, P1189, DOI 10.1111/jnc.13364
   Lin TH, 2017, ADV PROTEIN CHEM STR, V107, P117, DOI 10.1016/bs.apcsb.2016.11.002
   Liu R, 2018, INT J MOL MED, V42, P2903, DOI 10.3892/ijmm.2018.3829
   Liu XT, 2019, BMC SYST BIOL, V13, DOI 10.1186/s12918-019-0701-3
   Livak KJ, 2001, METHODS, V25, P402, DOI 10.1006/meth.2001.1262
   McDaniel DK, 2016, INFLAMM BOWEL DIS, V22, P2265, DOI 10.1097/MIB.0000000000000858
   Menconi A, 2015, POULTRY SCI, V94, P906, DOI 10.3382/ps/pev054
   Mogilevski T, 2019, ALIMENT PHARM THER, V50, P720, DOI 10.1111/apt.15433
   Nighot P, 2013, INFLAMM BOWEL DIS, V19, P2867, DOI 10.1097/MIB.0b013e3182a82ae9
   Pan QF, 2017, SCI REP-UK, V7, DOI 10.1038/s41598-017-00057-3
   Pogue AI, 2011, J INORG BIOCHEM, V105, P1434, DOI 10.1016/j.jinorgbio.2011.05.012
   Rogler G, 2017, LANCET GASTROENTEROL, V2, P521, DOI 10.1016/S2468-1253(17)30031-6
   Schenk M, 2007, J CLIN INVEST, V117, P3097, DOI 10.1172/JCI30602
   Schuliga M, 2015, BIOMOLECULES, V5, P1266, DOI 10.3390/biom5031266
   Sim WC, 2019, CELL BIOL TOXICOL, V35, P457, DOI 10.1007/s10565-019-09463-x
   Song K, 2016, TUMOR BIOL, V37, P6493, DOI 10.1007/s13277-015-4530-8
   Soufflet F, 2018, NEUROGASTROENT MOTIL, V30, DOI 10.1111/nmo.13198
   Sun HW, 2019, OPEN BIOL, V9, DOI 10.1098/rsob.180227
   Sun WC, 2018, EXP THER MED, V15, P1119, DOI 10.3892/etm.2017.5444
   Wang J, 2019, ONCOL LETT, V17, P365, DOI 10.3892/ol.2018.9599
   Wang K, 2017, ONCOL RES, V25, P277, DOI 10.3727/096504016X14732514133203
   Weng L, 2018, AM J TRANSL RES, V10, P3969
   Wirtz S, 2007, NAT PROTOC, V2, P541, DOI 10.1038/nprot.2007.41
   Wolf Douglas C, 2012, Gastroenterol Hepatol (N Y), V8, P1
   Wu ZW, 2015, GENET MOL RES, V14, P18703, DOI 10.4238/2015.December.28.19
   Yang L, 2018, ENVIRON TOXICOL PHAR, V57, P70, DOI 10.1016/j.etap.2017.11.011
   Zhang DW, 2016, ONCOL REP, V36, P3657, DOI 10.3892/or.2016.5190
   Zhang H, 2019, ONCOTARGETS THER, V12, P599, DOI 10.2147/OTT.S187881
   Zhang JR, 2018, CELL PHYSIOL BIOCHEM, V51, P1001, DOI 10.1159/000495481
   Zhao Q, 2018, INFLAMM RES, V67, P663, DOI 10.1007/s00011-018-1155-6
NR 38
TC 2
Z9 2
U1 2
U2 10
PU SPANDIDOS PUBL LTD
PI ATHENS
PA POB 18179, ATHENS, 116 10, GREECE
SN 1792-0981
EI 1792-1015
J9 EXP THER MED
JI Exp. Ther. Med.
PD SEP
PY 2020
VL 20
IS 3
BP 2227
EP 2235
DI 10.3892/etm.2020.8918
PG 9
WC Medicine, Research & Experimental
WE Science Citation Index Expanded (SCI-EXPANDED)
SC Research & Experimental Medicine
GA NG2VU
UT WOS:000563844300047
PM 32765699
OA Green Published, gold
DA 2024-01-22
ER

PT J
AU Kim, HS
   Hernaez, R
   Sansgiry, S
   Waljee, AK
   Scott, FI
   Lewis, JD
   El-Serag, HB
   Hou, JK
AF Kim, Hyun-seok
   Hernaez, Ruben
   Sansgiry, Shubhada
   Waljee, Akbar K.
   Scott, Frank, I
   Lewis, James D.
   El-Serag, Hashem B.
   Hou, Jason K.
TI Comparative Effectiveness of Surveillance Colonoscopy Intervals on
   Colorectal Cancer Outcomes in a National Cohort of Patients with
   Inflammatory Bowel Disease
SO CLINICAL GASTROENTEROLOGY AND HEPATOLOGY
LA English
DT Article
DE Colonoscopy Interval; Colorectal Cancer; Inflammatory Bowel Disease
ID AFFAIRS HEALTH-CARE; ULCERATIVE-COLITIS; CROHNS-DISEASE; VETERANS; TIME;
   RISK
AB BACKGROUND & AIMS: Surveillance colonoscopy is recommended to reduce colorectal cancer (CRC)-related morbidity and mortality in patients with inflammatory bowel disease (IBD). The comparative effectiveness of varying colonoscopy intervals on CRC outcomes among patients with IBD is unknown.
   METHODS: We performed a retrospective cohort study of patients with confirmed CRC within a cohort of 77,824 patients with IBD during 2000 to 2015 in the National Veterans Health Administration. We examined the association between colonoscopy surveillance intervals on CRC stage, treatment, or all-cause and cancer-specific mortality. The interval of colonoscopy prior to CRC diagnosis was categorized as those performed within <1 year, 1 to 3 years, 3 to 5 years, or none within 5 years.
   RESULTS: Among 566 patients with CRC-IBD, most (69.4%) did not have colonoscopy within 5 years prior to CRC diagnosis, whereas 9.7% had colonoscopy within 1 year prior to diagnosis, 17.7% within 1 to 3 years, and 3.1% between 3 and 5 years. Compared with no surveillance, colonoscopy within 1 year (adjusted odds ratio, 0.40; 95% confidence interval [CI], 0.20-0.82), and 1 to 3 years (adjusted odds ratio, 0.56; 95% CI, 0.32-0.98) were less likely to be diagnosed at late stage. Regardless of IBD type and duration, colonoscopy within 1 year was associated with a lower all-cause mortality (adjusted hazard ratio, 0.56; 95% CI, 0.36-0.88).
   CONCLUSIONS: In a national cohort of patients with CRC-IBD, colonoscopy within 3 years prior to CRC diagnosis was associated with early tumor stage at diagnosis, and colonoscopy within 1 year was associated with a reduced all-cause mortality compared with no colonoscopy. Our findings support colonoscopy intervals of 1 to 3 years in patients with IBD to reduce late-stage CRC and all-cause mortality.
C1 [Kim, Hyun-seok; Hernaez, Ruben; El-Serag, Hashem B.; Hou, Jason K.] Baylor Coll Med, Sect Gastroenterol & Hepatol, Houston, TX 77030 USA.
   [Hernaez, Ruben; Sansgiry, Shubhada; El-Serag, Hashem B.; Hou, Jason K.] Michael E DeBakey VA Med Ctr, Ctr Innovat Qual Effectiveness & Safety IQuESt, Houston, TX USA.
   [Sansgiry, Shubhada] Baylor Coll Med, Sect Hlth Serv Res, Houston, TX 77030 USA.
   [Waljee, Akbar K.] Univ Michigan, Div Gastroenterol, Ann Arbor, MI 48109 USA.
   [Waljee, Akbar K.] Vet Adm Ann Arbor, Hlth Serv Res & Dev Ctr Clin Management Res, Ann Arbor, MI USA.
   [Scott, Frank, I] Univ Colorado, Div Gastroenterol, Aurora, CO USA.
   [Lewis, James D.] Univ Penn, Perelman Sch Med, Div Gastroenterol, Philadelphia, PA 19104 USA.
C3 Baylor College of Medicine; Baylor College of Medicine; Baylor College
   of Medicine; University of Michigan System; University of Michigan; US
   Department of Veterans Affairs; Veterans Health Administration (VHA); VA
   Ann Arbor Healthcare System; University of Colorado System; University
   of Colorado Anschutz Medical Campus; University of Pennsylvania
RP Hou, JK (通讯作者)，7200 Cambridge St,Ste 10C, Houston, TX 77030 USA.
EM jkhou@bcm.edu
RI Hernaez, Ruben/AAN-2281-2020; Scott, Frank I/Q-3875-2019; Waljee,
   Akbar/G-2067-2010
OI Hernaez, Ruben/0000-0002-1518-4020; Scott, Frank I/0000-0002-6021-0419;
   Waljee, Akbar/0000-0003-1964-8790
FU Agency for Healthcare Research and Quality [K08 HS24122-02]; Crohn's and
   Colitis Foundation; Veterans Administration Health Services Research and
   Development Service Center for Innovations in Quality, Effectiveness,
   and Safety at the Michael E. DeBakey Veterans Administration Medical
   Center, Houston, Texas [CIN 13-413]
FX The research reported here was supported by a grant from the Agency for
   Healthcare Research and Quality (K08 HS24122-02) (James K. Hou), a
   Career Development Award from the Crohn's and Colitis Foundation (James
   K. Hou), and in part with resources at the Veterans Administration
   Health Services Research and Development Service Center for Innovations
   in Quality, Effectiveness, and Safety (#CIN 13-413), at the Michael E.
   DeBakey Veterans Administration Medical Center, Houston, Texas (James K.
   Hou). The views expressed in this article are those of the author(s) and
   do not necessarily represent the views of the Department of Veterans
   Affairs.
CR Ananthakrishnan AN, 2015, CLIN GASTROENTEROL H, V13, P322, DOI 10.1016/j.cgh.2014.07.018
   Annese V, 2015, J CROHNS COLITIS, V9, P945, DOI 10.1093/ecco-jcc/jjv141
   Austin PC, 2011, MULTIVAR BEHAV RES, V46, P399, DOI 10.1080/00273171.2011.568786
   BENDEL RB, 1977, J AM STAT ASSOC, V72, P46, DOI 10.2307/2286904
   Biancone L, 2020, INFLAMM BOWEL DIS, V26, P450, DOI 10.1093/ibd/izz155
   Brenner H, 2011, AM J EPIDEMIOL, V174, P1140, DOI 10.1093/aje/kwr188
   Bye WA, 2017, COCHRANE DB SYST REV, DOI 10.1002/14651858.CD000279.pub4
   Denters MJ, 2013, EUR J GASTROEN HEPAT, V25, P964, DOI 10.1097/MEG.0b013e328361dcd3
   Duffy SW, 2008, AM J EPIDEMIOL, V168, P98, DOI 10.1093/aje/kwn120
   Farraye FA, 2010, GASTROENTEROLOGY, V138, P746, DOI [10.1053/j.gastro.2009.12.037, 10.1053/j.gastro.2009.12.035]
   Hou JK, 2015, WORLD J GASTROENTERO, V21, P6001, DOI 10.3748/wjg.v21.i19.6001
   Hou JK, 2014, DIGEST DIS SCI, V59, P2406, DOI 10.1007/s10620-014-3174-7
   Itzkowitz SH, 2005, INFLAMM BOWEL DIS, V11, P314, DOI 10.1097/01.MIB.0000160811.76729.d5
   Laine L, 2015, GASTROENTEROLOGY, V148, P639, DOI 10.1053/j.gastro.2015.01.031
   Lamb CA, 2019, GUT, V68, pS1, DOI 10.1136/gutjnl-2019-318484
   Li P, 2015, JAMA-J AM MED ASSOC, V314, P1966, DOI 10.1001/jama.2015.15281
   Olén O, 2020, LANCET GASTROENTEROL, V5, P475, DOI 10.1016/S2468-1253(20)30005-4
   Petersen LA, 2010, HEALTH SERV RES, V45, P762, DOI 10.1111/j.1475-6773.2010.01107.x
   Sultan S, 2017, PATIENT PREFER ADHER, V11, P985, DOI 10.2147/PPA.S127862
   Thirumurthi S, 2010, DIGEST DIS SCI, V55, P2592, DOI 10.1007/s10620-009-1074-z
   Velayos FS, 2010, GASTROENTEROLOGY, V139, P1511, DOI 10.1053/j.gastro.2010.07.039
NR 21
TC 2
Z9 2
U1 0
U2 1
PU ELSEVIER SCIENCE INC
PI NEW YORK
PA STE 800, 230 PARK AVE, NEW YORK, NY 10169 USA
SN 1542-3565
EI 1542-7714
J9 CLIN GASTROENTEROL H
JI Clin. Gastroenterol. Hepatol.
PD DEC
PY 2022
VL 20
IS 12
BP 2848
EP +
DI 10.1016/j.cgh.2022.02.048
EA NOV 2022
PG 12
WC Gastroenterology & Hepatology
WE Science Citation Index Expanded (SCI-EXPANDED)
SC Gastroenterology & Hepatology
GA 7F6PS
UT WOS:000901967600027
PM 35240331
OA Green Accepted
DA 2024-01-22
ER

PT J
AU Vashist, YK
   Yekebas, EF
   Gebauer, F
   Tachezy, M
   Bachmann, K
   König, A
   Kutup, A
   Izbicki, JR
AF Vashist, Yogesh K.
   Yekebas, Emre F.
   Gebauer, Florian
   Tachezy, Michael
   Bachmann, Kai
   Koenig, Alexandra
   Kutup, Asad
   Izbicki, Jakob R.
TI Management of the difficult duodenal stump in penetrating duodenal ulcer
   disease: a comparative analysis of duodenojejunostomy with "classical"
   stump closure (Nissen-Bsteh)
SO LANGENBECKS ARCHIVES OF SURGERY
LA English
DT Article
DE Duodenal ulcer; Duodenal stump; Nissen-Bsteh; Duodenojejunostomy;
   Diversion
ID PERFORATED PEPTIC-ULCER; SURGICAL-TREATMENT; EMERGENCY-SURGERY;
   CROHNS-DISEASE; FOLLOW-UP; MORBIDITY; MORTALITY; RISK; STRICTUREPLASTY;
   TRENDS
AB Duodenal stump insufficiency after surgery for penetrating gastroduodenal ulcer is associated with substantial mortality. "Classical" technique of closing a difficult duodenal stump (Nissen-Bsteh) has, up to now, not been compared with duodenojejunostomy (DJ) in larger patient sets. This also refers to the potential benefit of a gastric and biliary diversion under such conditions. The aim of the present study was to compare classical duodenal closure (CC) with DJ and to evaluate the impact of gastric and biliary diversion on postoperative outcome after surgery for penetrating, high-risk duodenal ulcer in a matched control study.
   Out of 321 patients, treated for penetrating duodenal ulcer disease, the perioperative outcome of 62 DJ patients was compared with 62 patients undergoing CC matched for age, gender, biliary diversion, and the operating surgeon collective. A total of 70 patients, equally distributed between DJ and CC subsets, received temporary biliary diversion.
   Overall perioperative mortality was 10.5 %. However, DJ significantly reduced the mortality rate (4.8 %) associated with penetrating duodenal ulcer compared to CC (16.1 %, P < 0.04). The overall morbidity in DJ patients nearly equalled that in the CC group (P = 0.4). Differences in the prevalence of duodenal leakage rate between DJ (14.5 %) and CC (29 %) patients were of borderline significance (P = 0.05). Temporary biliary diversion was identified as a prognostic factor for closure consistency with lower duodenal leakage rates in both DJ (odds ratio 0.05, 95 % confidence interval 0.005-0.42) and CC patients (odds ratio 0.2, 95 % confidence interval 0.05-0.6). In contrast, gastric diversion performed in a subset of 35 DJ patients had no protective effect.
   Duodenojejunostomy combined with temporary biliary diversion substantially improves perioperative outcome in management of penetrating duodenal ulcer.
C1 [Vashist, Yogesh K.; Yekebas, Emre F.; Gebauer, Florian; Tachezy, Michael; Bachmann, Kai; Koenig, Alexandra; Kutup, Asad; Izbicki, Jakob R.] Univ Hosp Hamburg Eppendorf, Dept Surg, D-20246 Hamburg, Germany.
C3 University of Hamburg; University Medical Center Hamburg-Eppendorf
RP Izbicki, JR (通讯作者)，Univ Hosp Hamburg Eppendorf, Dept Surg, Martinistr 52, D-20246 Hamburg, Germany.
EM izbicki@uke.de
RI Vashist, Yogesh/ABE-4001-2020; Bachmann, Kai/AAN-6043-2021; Vashist,
   Yogesh/AAF-3529-2022; Tachezy, Michael/AAD-6759-2022; Vashist, Yogesh
   Kumar/AFH-9205-2022
OI Vashist, Yogesh/0000-0003-2030-6712; Vashist, Yogesh
   Kumar/0000-0003-2030-6712
CR Åhsberg K, 2011, ALIMENT PHARM THER, V33, P578, DOI 10.1111/j.1365-2036.2010.04562.x
   Barkun AN, 2009, GASTROINTEST ENDOSC, V69, P786, DOI 10.1016/j.gie.2008.05.031
   Behrman SW, 2005, ARCH SURG-CHICAGO, V140, P201, DOI 10.1001/archsurg.140.2.201
   Blomgren LGM, 1997, WORLD J SURG, V21, P412, DOI 10.1007/PL00012263
   BOEY J, 1987, ANN SURG, V205, P22, DOI 10.1097/00000658-198701000-00005
   Bsteh O, 1968, ZBL CHIR, V93, P633
   Cheung FKY, 2009, GASTROENTEROL CLIN N, V38, P231, DOI 10.1016/j.gtc.2009.03.003
   Choung RS, 2008, CURR MOL MED, V8, P253, DOI 10.2174/156652408784533823
   COOPER G, 1982, BRIT J SURG, V69, P646, DOI 10.1002/bjs.1800691106
   Dalla Vecchia LK, 1998, ARCH SURG-CHICAGO, V133, P490, DOI 10.1001/archsurg.133.5.490
   Eisenberger CF, 1998, AM J GASTROENTEROL, V93, P267, DOI 10.1016/S0002-9270(97)00069-5
   ELASHOFF JD, 1983, J CLIN GASTROENTEROL, V5, P509, DOI 10.1097/00004836-198312000-00008
   Evans JP, 1997, AUST NZ J SURG, V67, P792, DOI 10.1111/j.1445-2197.1997.tb04582.x
   FORBES GM, 1994, LANCET, V343, P258, DOI 10.1016/S0140-6736(94)91111-8
   FRANDSEN PJ, 1980, SCAND J GASTROENTERO, V15, P683, DOI 10.3109/00365528009181515
   GINGRICH G W, 1963, Am Surg, V29, P803
   GRIFFEN WO, 1973, ARCH SURG-CHICAGO, V107, P11
   Gupta Sanjay, 2005, BMC Surg, V5, P15
   HERMANN RE, 1973, AM J SURG, V125, P364, DOI 10.1016/0002-9610(73)90063-9
   Hermansson M, 1999, EUR J SURG, V165, P566
   Jani K, 2006, SOUTH MED J, V99, P467, DOI 10.1097/01.smj.0000203814.87306.cd
   Jones CJC, 1929, BRIT MED J, V1929, P1076, DOI 10.1136/bmj.1.3571.1076
   JONES RC, 1967, ARCH SURG-CHICAGO, V94, P696
   Kocer B, 2007, J GASTROEN HEPATOL, V22, P565, DOI 10.1111/j.1440-1746.2006.04500.x
   Kujath P, 2002, LANGENBECK ARCH SURG, V387, P298, DOI 10.1007/s00423-002-0331-9
   Lal P, 2009, AM J SURG, V198, P319, DOI 10.1016/j.amjsurg.2008.09.028
   Lassen A, 2006, AM J GASTROENTEROL, V101, P945, DOI 10.1111/j.1572-0241.2006.00518.x
   Lee FYJ, 2001, ARCH SURG-CHICAGO, V136, P90, DOI 10.1001/archsurg.136.1.90
   Leontiadis GI, 2009, GASTROENTEROL CLIN N, V38, P199, DOI 10.1016/j.gtc.2009.03.008
   Link BC, 2007, J GASTROINTEST SURG, V11, P166, DOI 10.1007/s11605-006-0074-y
   Mäkelä JT, 2002, EUR J SURG, V168, P446, DOI 10.1080/110241502321116424
   Malfertheiner P, 2009, LANCET
   Martin RF, 2005, SURG CLIN N AM, V85, P907, DOI 10.1016/j.suc.2005.05.002
   Millat B, 2000, WORLD J SURG, V24, P299, DOI 10.1007/s002689910048
   Moller MH, 2009, SCAND J GASTROENTERO, V44, P15, DOI 10.1080/00365520802307997
   Moller MH, 2010, SCAND J GASTROENTERO, V45, P785, DOI 10.3109/00365521003783320
   Moller Morten Hylander, 2009, Ugeskr Laeger, V171, P3605
   Moller MH, 2009, SCAND J GASTROENTERO, V44, P145, DOI 10.1080/00365520802401261
   Napolitano L, 2009, GASTROENTEROL CLIN N, V38, P267, DOI 10.1016/j.gtc.2009.03.011
   Newton EB, 2008, WORLD J GASTROENTERO, V14, P4995, DOI 10.3748/wjg.14.4995
   NISSEN R, 1965, DEUT MED WOCHENSCHR, V90, P487, DOI 10.1055/s-0028-1111367
   Nissen R, 1933, ZEWNTRALBL CHIR, V60, P487
   Ohmann C, 2000, WORLD J SURG, V24, P284, DOI 10.1007/s002689910046
   Rathi P, 1996, Indian J Gastroenterol, V15, P33
   Rodríguez LAG, 2004, AM J EPIDEMIOL, V159, P23, DOI 10.1093/aje/kwh005
   Schein M, 2009, WORLD J SURG, V33, P1978, DOI 10.1007/s00268-009-0114-3
   Schubert ML, 2008, GASTROENTEROLOGY, V134, P1842, DOI 10.1053/j.gastro.2008.05.021
   SMITH BB, 1972, SURG GYNECOL OBSTETR, V134, P102
   Sommer T, 2010, SCAND J SURG, V99, P119, DOI 10.1177/145749691009900303
   SVANES C, 1993, GUT, V34, P1666, DOI 10.1136/gut.34.12.1666
   Tsuei Betty J, 2004, Curr Surg, V61, P166, DOI 10.1016/j.cursur.2003.06.002
   Tsugawa K, 2001, HEPATO-GASTROENTEROL, V48, P156
   Wang YR, 2010, ANN SURG, V251, P51, DOI 10.1097/SLA.0b013e3181b975b8
   Wu X, 2002, AM J SURG, V184, P41, DOI 10.1016/S0002-9610(02)00889-9
   Yamamoto T, 1999, BRIT J SURG, V86, P259, DOI 10.1046/j.1365-2168.1999.01022.x
   YASARGIL E C, 1964, Langenbecks Arch Klin Chir Ver Dtsch Z Chir, V307, P298, DOI 10.1007/BF01441130
   YASARGIL EC, 1965, AM J SURG, V109, P828, DOI 10.1016/S0002-9610(65)80064-2
   Zittel TT, 2000, LANGENBECK ARCH SURG, V385, P84, DOI 10.1007/s004230050250
NR 58
TC 7
Z9 7
U1 0
U2 11
PU SPRINGER
PI NEW YORK
PA 233 SPRING ST, NEW YORK, NY 10013 USA
SN 1435-2443
EI 1435-2451
J9 LANGENBECK ARCH SURG
JI Langenbecks Arch. Surg.
PD DEC
PY 2012
VL 397
IS 8
BP 1243
EP 1249
DI 10.1007/s00423-012-0990-0
PG 7
WC Surgery
WE Science Citation Index Expanded (SCI-EXPANDED)
SC Surgery
GA 050PR
UT WOS:000312067000008
PM 22903877
DA 2024-01-22
ER

PT J
AU Jiang, HY
   Przybyszewski, J
   Mitra, D
   Becker, C
   Brehm-Stecher, B
   Tentinger, A
   MacDonald, RS
AF Jiang, Huanyi
   Przybyszewski, Joseph
   Mitra, Debjani
   Becker, Chad
   Brehm-Stecher, Byron
   Tentinger, Amy
   MacDonald, Ruth S.
TI Soy Protein Diet, but Not <i>Lactobacillus rhamnosus</i> GG, Decreases
   Mucin-1, Trefoil Factor-3, and Tumor Necrosis Factor-α in Colon of
   Dextran Sodium Sulfate-Treated C57BL/6 Mice
SO JOURNAL OF NUTRITION
LA English
DT Article
ID INFLAMMATORY-BOWEL-DISEASE; INDUCED COLITIS; ULCERATIVE-COLITIS;
   GASTROINTESTINAL-TRACT; INTESTINAL CANCER; CROHNS-DISEASE; STRAIN;
   DEFENSE; RISK; RATS
AB The incidence of inflammatory bowel diseases has increased during recent decades. Within the colon, the families of mucins (MUC) and trefoil factors (TFF) facilitate mucosal protection. Probiotic administration influences the intestinal MUC layer. Additionally, food components may affect gut microflora or have direct effects on the MUC barrier. Our objective was to determine whether diet and/or Lactobacillus rhamnosus GG (LGG) would mediate dextran sodium sulfate (DSS)-induced colitis by altering expression of the MUC and TFF genes. C57BL/6 mice were fed diets containing 20% (wt:wt) casein, soy, or whey proteins with or without LGG for 12 d. Seven days after starting LGG diets, the mice were given 2% DSS in drinking water for 4 d. Two additional casein groups with or without LGG were given tap water, for a total of 8 groups. One day after the DSS treatment, the mice were killed and the colon and cecum tissues and cecum contents were collected and analyzed by qRT-PCR. Whey protein significantly increased cecal LGG content compared with the other diets. In the casein diet groups, MUC1 and TFF-3 expression in colon was significantly induced by DSS independent of LGG. Compared with other DSS-treated groups, soy protein decreased MUC-1 and TFF-3 in the colon. Similarly, soy protein decreased the impact of DSS on inflammatory scores, TNF alpha gene expression, and colon shortening. There was no overall effect of LGG on these measurements. In conclusion, soy protein suppressed the DSS-induced inflammatory stimulation of MUC, TFF, and TNF alpha gene expression independently of LGG. J. Nutr. 141: 1239-1246, 2011.
C1 [Przybyszewski, Joseph; Mitra, Debjani; Becker, Chad; Brehm-Stecher, Byron; MacDonald, Ruth S.] Iowa State Univ, Dept Food Sci & Human Nutr, Ames, IA 50011 USA.
   [Jiang, Huanyi] Iowa State Univ, Interdept Grad Program Nutr Sci, Ames, IA 50011 USA.
   [Tentinger, Amy] Iowa State Univ, Dept Stat, Ames, IA 50011 USA.
C3 Iowa State University; Iowa State University; Iowa State University
RP MacDonald, RS (通讯作者)，Iowa State Univ, Dept Food Sci & Human Nutr, Ames, IA 50011 USA.
EM ruthmacd@iastate.edu
OI Brehm-Stecher, Byron/0000-0002-2597-718X
FU Grow Iowa Values Fund
FX Supported by Grow Iowa Values Fund to R.S.M.
CR Ahlroos T, 2009, J APPL MICROBIOL, V106, P506, DOI 10.1111/j.1365-2672.2008.04018.x
   Amit-Romach E, 2008, DIS COLON RECTUM, V51, P1828, DOI 10.1007/s10350-008-9394-1
   Molodecky Natalie A, 2010, Gastroenterol Hepatol (N Y), V6, P339
   Bernstein CN, 2001, CANCER-AM CANCER SOC, V91, P854, DOI 10.1002/1097-0142(20010215)91:4<854::AID-CNCR1073>3.0.CO;2-Z
   CAI X, 2001, CHINESE J CLIN NUTR, V9, P16
   Campieri M, 2001, GUT, V48, P132, DOI 10.1136/gut.48.1.132
   De Mejia EG, 2004, J AGR FOOD CHEM, V52, P5882, DOI 10.1021/jf0496752
   Deplancke B, 2001, AM J CLIN NUTR, V73, p1131S
   ELSON CO, 1995, GASTROENTEROLOGY, V109, P1344, DOI 10.1016/0016-5085(95)90599-5
   Farnworth ER, 2007, INT J FOOD MICROBIOL, V116, P174, DOI 10.1016/j.ijfoodmicro.2006.12.015
   Faure M, 2003, DIGEST DIS SCI, V48, P1366, DOI 10.1023/A:1024175629909
   Furr AE, 2010, PEDIATR DEVEL PATHOL, V13, P24, DOI 10.2350/08-06-0479.1
   Gallup JM, 2006, BIOL PROCED ONLINE, V8, P87, DOI 10.1251/bpo122
   GOLDIN BR, 1992, DIGEST DIS SCI, V37, P121, DOI 10.1007/BF01308354
   Guo JY, 2004, J NUTR, V134, P179, DOI 10.1093/jn/134.1.179
   Gupta P, 2000, J PEDIATR GASTR NUTR, V31, P453, DOI 10.1097/00005176-200010000-00024
   Hackam David J, 2005, Semin Pediatr Surg, V14, P49, DOI 10.1053/j.sempedsurg.2004.10.025
   Hernández-Ledesma B, 2009, BIOCHEM BIOPH RES CO, V390, P803, DOI 10.1016/j.bbrc.2009.10.053
   Hoebler C, 2006, DIGEST DIS SCI, V51, P381, DOI 10.1007/s10620-006-3142-y
   Hoffmann W, 2001, HISTOL HISTOPATHOL, V16, P319, DOI 10.14670/HH-16.319
   Jergens AE, 2006, MICROBES INFECT, V8, P1602, DOI 10.1016/j.micinf.2006.01.019
   Jess T, 2005, AM J GASTROENTEROL, V100, P2724, DOI 10.1111/j.1572-0241.2005.00287.x
   Jess T, 2006, INFLAMM BOWEL DIS, V12, P669, DOI 10.1097/00054725-200608000-00001
   Khailova L, 2009, AM J PHYSIOL-GASTR L, V297, pG940, DOI 10.1152/ajpgi.00141.2009
   Kim Young S, 2010, Curr Gastroenterol Rep, V12, P319, DOI 10.1007/s11894-010-0131-2
   Kjellev S, 2007, DIGEST DIS SCI, V52, P1050, DOI 10.1007/s10620-006-9256-4
   Larouche D, 2010, METHODS MOL BIOL, V585, P383, DOI 10.1007/978-1-60761-380-0_27
   Loftus EV, 2002, GASTROENTEROL CLIN N, V31, P1, DOI 10.1016/S0889-8553(01)00002-4
   Loftus EV, 2004, GASTROENTEROLOGY, V126, P1504, DOI 10.1053/j.gastro.2004.01.063
   Mashimo H, 1996, SCIENCE, V274, P262, DOI 10.1126/science.274.5285.262
   Matsuo K, 1997, GUT, V40, P782, DOI 10.1136/gut.40.6.782
   Mayer L, 2003, PEDIATRICS, V111, P1595
   Moon Gyoo, 2004, Korean J Gastroenterol, V43, P234
   O'Connor PM, 2010, INFLAMM BOWEL DIS, V16, P1411, DOI 10.1002/ibd.21217
   OKAYASU I, 1990, GASTROENTEROLOGY, V98, P694, DOI 10.1016/0016-5085(90)90290-H
   Pham TT, 2008, J FOOD SCI, V73, pM62, DOI 10.1111/j.1750-3841.2007.00621.x
   Plaut AG, 1997, NEW ENGL J MED, V336, P506, DOI 10.1056/NEJM199702133360712
   Podolsky Daniel K., 2000, Journal of Gastroenterology, V35, P69
   Reed KL, 2005, DIGEST DIS SCI, V50, P2366, DOI 10.1007/s10620-005-3066-y
   Reeves PG, 1997, J NUTR, V127, pS838
   Renes IB, 2002, INT J COLORECTAL DIS, V17, P317, DOI 10.1007/s00384-002-0409-4
   Salim SY, 2011, INFLAMM BOWEL DIS, V17, P362, DOI 10.1002/ibd.21403
   SALMINEN SJ, 1996, NUTR TODAY, V31, P16
   Saxelin M, 1997, FOOD REV INT, V13, P293, DOI 10.1080/87559129709541107
   Shah NP, 2000, BRIT J NUTR, V84, pS3
   Sprong RC, 2010, J DAIRY SCI, V93, P1364, DOI 10.3168/jds.2009-2397
   Suzuki R, 2006, CARCINOGENESIS, V27, P162, DOI 10.1093/carcin/bgi205
   Tsinberg M. B., 2003, Antibiotiki i Khimioterapiya, V48, P9
   Van der Sluis M, 2006, GASTROENTEROLOGY, V131, P117, DOI 10.1053/j.gastro.2006.04.020
   Vanderpool C, 2008, INFLAMM BOWEL DIS, V14, P1585, DOI 10.1002/ibd.20525
   Velayos FS, 2006, GASTROENTEROLOGY, V130, P1941, DOI 10.1053/j.gastro.2006.03.028
   Walker WA, 2002, J PEDIATR GASTR NUTR, V34, pS33, DOI 10.1097/00005176-200205001-00009
   Yan YT, 2009, PLOS ONE, V4, DOI 10.1371/journal.pone.0006073
NR 53
TC 28
Z9 30
U1 2
U2 16
PU OXFORD UNIV PRESS
PI OXFORD
PA GREAT CLARENDON ST, OXFORD OX2 6DP, ENGLAND
SN 0022-3166
EI 1541-6100
J9 J NUTR
JI J. Nutr.
PD JUL
PY 2011
VL 141
IS 7
BP 1239
EP 1246
DI 10.3945/jn.110.137414
PG 8
WC Nutrition & Dietetics
WE Science Citation Index Expanded (SCI-EXPANDED)
SC Nutrition & Dietetics
GA 783DL
UT WOS:000292061600003
PM 21593350
OA hybrid
DA 2024-01-22
ER

PT J
AU Ladas, SD
   Triantafyllou, K
   Spada, C
   Riccioni, ME
   Rey, JF
   Niv, Y
   Delvaux, M
   de Franchis, R
   Costamagna, G
AF Ladas, S. D.
   Triantafyllou, K.
   Spada, C.
   Riccioni, M. E.
   Rey, J. -F.
   Niv, Y.
   Delvaux, M.
   de Franchis, R.
   Costamagna, G.
CA ESGE Clinical Guidelines Comm
TI European Society of Gastrointestinal Endoscopy (ESGE): Recommendations
   (2009) on clinical use of video capsule endoscopy to investigate
   small-bowel, esophageal and colonic diseases
SO ENDOSCOPY
LA English
DT Review
ID DOUBLE-BALLOON ENTEROSCOPY; FAMILIAL ADENOMATOUS POLYPOSIS; DIAGNOSTIC
   YIELD; CROHNS-DISEASE; BARRETTS-ESOPHAGUS; INITIAL EVALUATION;
   PROSPECTIVE TRIAL; PATENCY CAPSULE; SMALL-INTESTINE; CELIAC-DISEASE
AB These recommendations on video capsule endoscopy, an emerging technology with an impact on the practice of endoscopy, were developed by the European Society of Gastrointestinal Endoscopy (ESGE) Guidelines Committee. The first draft of each section was prepared by one or two members of the writing team, who were selected as experts on the content of that section on the basis of their published work. They used evidence-based methodology, performing MEDLINE and PubMed literature searches to identify relevant clinical studies. Abstracts from scientific meetings were included only if there was no published full paper on a particular topic. If there was disagreement, the first author of the Guideline made the final decision. Recommendations were graded according to the strength of the supporting evidence ((sic) Table 1) [1]. The draft guideline was critically reviewed by all authors and submitted to the ESGE councillors for their critical review before approval of the final document. The ESGE Guidelines Committee acknowledges that this document is based on a critical review of the data available at the time of preparation and that further studies may be needed to clarify some aspects. Moreover, this Guideline may be revised as necessary to account for changes in technology, new data, or other aspects of clinical practice. This document should be regarded as supplying recommendations only to gastroenterologists in providing care to their patients. It is not a set of rules and should not be construed as establishing a legal standard of care, or as encouraging, advocating, requiring, or discouraging any particular treatment. These recommendations must be interpreted according to the clinician's knowledge, expertise, and clinical judgment in the management of individual patients and, if necessary, a course of action that varies from recommendations must be undertaken.
C1 [Ladas, S. D.; Triantafyllou, K.] Univ Athens, Sch Med, Dept Internal Med Propaedeut 1, GR-11527 Athens, Greece.
   [Ladas, S. D.; Triantafyllou, K.] Univ Athens, Sch Med, Dept Internal Med Propaedeut 2, GR-11527 Athens, Greece.
   [Spada, C.; Riccioni, M. E.; Costamagna, G.] Univ Cattolica Sacro Cuore, A Gemelli Univ Hosp, Digest Endoscopy Unit, Rome, Italy.
   [Rey, J. -F.] Inst Arnault Tzanck, Lyon, France.
   [Niv, Y.] Tel Aviv Univ, Rabin Med Ctr, Dept Gastroenterol, Tel Aviv, Israel.
   [Delvaux, M.] Univ Hosp Nancy, Hop Brabois, Dept Internal Med & Digest Pathol, Nancy, France.
   [de Franchis, R.] Univ Milan, Fdn Osped, IRCCS Maggiore Policlin, Dept Med Sci, Milan, Italy.
C3 Athens Medical School; National & Kapodistrian University of Athens;
   National & Kapodistrian University of Athens; Athens Medical School;
   Catholic University of the Sacred Heart; IRCCS Policlinico Gemelli; Tel
   Aviv University; Rabin Medical Center; CHU de Nancy; Universite de
   Lorraine; University of Milan; IRCCS Ca Granda Ospedale Maggiore
   Policlinico
RP Ladas, SD (通讯作者)，Univ Athens, Sch Med, Laiko Gen Hosp Athens, Dept Internal Med Propaedeut 1, GR-11527 Athens, Greece.
EM sdladas@otenet.gr
RI Triantafyllou, Konstantinos/E-8248-2011; Niv, Yaron/IYJ-1185-2023;
   Spada, Cristiano/AAO-8852-2020
OI Triantafyllou, Konstantinos/0000-0002-5183-9426; Spada,
   Cristiano/0000-0002-5692-0960; riccioni, maria elena/0000-0002-9239-4312
CR Apostolopoulos P, 2006, ENDOSCOPY, V38, P1127, DOI 10.1055/s-2006-944736
   Apostolopoulos P, 2007, GASTROINTEST ENDOSC, V66, P1174, DOI 10.1016/j.gie.2007.06.058
   Bailey AA, 2006, AM J GASTROENTEROL, V101, P2237, DOI 10.1111/j.1572-0241.2006.00749.x
   Bandorski D, 2008, ENDOSCOPY, V40, P36, DOI 10.1055/s-2007-995353
   Banerjee R, 2007, J GASTROEN HEPATOL, V22, P2060, DOI 10.1111/j.1440-1746.2007.05039.x
   Bang S, 2009, GASTROINTEST ENDOSC, V69, P253, DOI 10.1016/j.gie.2008.04.033
   Beltrán VP, 2007, GASTROINTEST ENDOSC, V66, P533, DOI 10.1016/j.gie.2006.12.059
   Ben-Soussan E, 2005, GASTROINTEST ENDOSC, V62, P785, DOI 10.1016/j.gie.2005.07.040
   Burke CA, 2005, AM J GASTROENTEROL, V100, P1498, DOI 10.1111/j.1572-0241.2005.41506.x
   Carey EJ, 2007, AM J GASTROENTEROL, V102, P89, DOI 10.1111/j.1572-0241.2006.00941.x
   Caspari R, 2004, ENDOSCOPY, V36, P1054, DOI 10.1055/s-2004-826041
   Cave DR, 2008, GASTROINTEST ENDOSC, V68, P487, DOI 10.1016/j.gie.2007.12.037
   Cheifetz AS, 2006, AM J GASTROENTEROL, V101, P2218, DOI 10.1111/j.1572-0241.2006.00761.x
   Clarke JO, 2008, GASTROINTEST ENDOSC, V68, P267, DOI 10.1016/j.gie.2007.11.055
   Cobrin GM, 2006, CANCER-AM CANCER SOC, V107, P22, DOI 10.1002/cncr.21975
   Culliford A, 2005, GASTROINTEST ENDOSC, V62, P55, DOI 10.1016/S0016-5107(05)01566-X
   Daum S, 2007, ENDOSCOPY, V39, P455, DOI 10.1055/s-2007-966239
   de Franchis R, 2008, HEPATOLOGY, V47, P1595, DOI 10.1002/hep.22227
   De Leusse A, 2007, GASTROENTEROLOGY, V132, P855, DOI 10.1053/j.gastro.2006.12.002
   Delvaux M, 2008, ENDOSCOPY, V40, P16, DOI 10.1055/s-2007-966935
   Efthymiou A, 2008, INFLAMM BOWEL DIS, V14, P1542, DOI 10.1002/ibd.20509
   Eliakim R, 2006, ENDOSCOPY, V38, P963, DOI 10.1055/s-2006-944832
   Eliakim R, 2004, ALIMENT PHARM THER, V20, P1083, DOI 10.1111/j.1365-2036.2004.02206.x
   Estévez E, 2007, SURG ENDOSC, V21, P1776, DOI 10.1007/s00464-007-9242-8
   Gal E, 2008, DIGEST DIS SCI, V53, P1933, DOI 10.1007/s10620-007-0084-y
   Galmiche JP, 2008, AM J GASTROENTEROL, V103, P538, DOI 10.1111/j.1572-0241.2007.01731.x
   Ge ZZ, 2006, ENDOSCOPY, V38, P836, DOI 10.1055/s-2006-944634
   Gheorghe C, 2007, J GASTROINTEST LIVER, V16, P309
   Girelli CM, 2007, DIGEST LIVER DIS, V39, P148, DOI 10.1016/j.dld.2006.10.018
   Graham DY, 2005, CLIN GASTROENTEROL H, V3, P55, DOI 10.1016/S1542-3565(04)00603-2
   Gralnek IM, 2008, ENDOSCOPY, V40, P275, DOI 10.1055/s-2007-995645
   Gralnek IM, 2006, ENDOSCOPY, V38, P913, DOI 10.1055/s-2006-944718
   Hadithi M, 2006, AM J GASTROENTEROL, V101, P52, DOI 10.1111/j.1572-0241.2005.00346.x
   Hartmann D, 2005, GASTROINTEST ENDOSC, V61, P826, DOI 10.1016/S0016-5107(05)00372-X
   Hartmann D, 2007, ENDOSCOPY, V39, P1041, DOI 10.1055/s-2007-966943
   Herrerias JM, 2008, GASTROINTEST ENDOSC, V67, P902, DOI 10.1016/j.gie.2007.10.063
   Hogan RB, 2007, GASTROINTEST ENDOSC, V66, P205, DOI 10.1016/j.gie.2006.11.021
   Hopper AD, 2007, DIGEST LIVER DIS, V39, P140, DOI 10.1016/j.dld.2006.07.017
   Iaquinto G, 2008, GASTROINTEST ENDOSC, V67, P61, DOI 10.1016/j.gie.2007.07.048
   Kamalaporn P, 2008, CAN J GASTROENTEROL, V22, P491, DOI 10.1155/2008/942731
   Kameda N, 2008, J GASTROENTEROL, V43, P434, DOI 10.1007/s00535-008-2182-9
   Koslowsky B, 2006, ENDOSCOPY, V38, P27, DOI 10.1055/s-2005-921034
   Lai LH, 2007, GASTROINTEST ENDOSC, V66, P1211, DOI 10.1016/j.gie.2007.04.011
   Lai LH, 2006, AM J GASTROENTEROL, V101, P1224, DOI 10.1111/j.1572-0241.2006.00565.x
   Leighton JA, 2005, AM J GASTROENTEROL, V100, P1728, DOI 10.1111/j.1572-0241.2005.41391.x
   Li CY, 2008, J ZHEJIANG UNIV-SC B, V9, P857, DOI 10.1631/jzus.B0820034
   Liao Z, 2009, GASTROINTEST ENDOSC, V69, P418, DOI 10.1016/j.gie.2008.06.051
   Lin OS, 2007, GASTROINTEST ENDOSC, V65, P577, DOI 10.1016/j.gie.2006.06.035
   MARMO R, 2008, ENDOSCOPY S1, V40, pA309
   Marmo R, 2007, EUR J GASTROEN HEPAT, V19, P535, DOI 10.1097/MEG.0b013e32812144dd
   Mata A, 2005, GASTROINTEST ENDOSC, V61, P721, DOI 10.1016/S0016-5107(05)00289-0
   Matsumoto T, 2005, ENDOSCOPY, V37, P827, DOI 10.1055/s-2005-870207
   Mehdizadeh S, 2008, ENDOSCOPY, V40, P30, DOI 10.1055/s-2007-995359
   Mehdizadeh S, 2006, GASTROINTEST ENDOSC, V64, P740, DOI 10.1016/j.gie.2006.05.022
   Mergener K, 2007, ENDOSCOPY, V39, P895, DOI 10.1055/s-2007-966930
   Murray JA, 2008, CLIN GASTROENTEROL H, V6, P186, DOI 10.1016/j.cgh.2007.10.012
   Nakamura M, 2006, ENDOSCOPY, V38, P59, DOI 10.1055/s-2005-870446
   Niv Y, 2008, WORLD J GASTROENTERO, V14, P1313, DOI 10.3748/wjg.14.1313
   Papadopoulos AA, 2008, AM J GASTROENTEROL, V103, P2474, DOI 10.1111/j.1572-0241.2008.02090.x
   Phillips B, 2001, OXFORD CTR EVIDENCE
   Postgate AJ, 2008, DIGEST DIS SCI, V53, P2732, DOI 10.1007/s10620-008-0210-5
   Prakoso E, 2007, AM J GASTROENTEROL, V102, P1204, DOI 10.1111/j.1572-0241.2007.01115.x
   Rey JF, 2006, ENDOSCOPY, V38, P1047, DOI 10.1055/s-2006-944874
   Rokkas T, 2009, AM J GASTROENTEROL, V104, P219, DOI 10.1038/ajg.2008.63
   ROKKAS T, 2010, GASTROINTES IN PRESS
   Rondonotti E, 2008, ENDOSCOPY, V40, P488, DOI 10.1055/s-2007-995783
   Rondonotti E, 2007, AM J GASTROENTEROL, V102, P1624, DOI 10.1111/j.1572-0241.2007.01238.x
   Saperas E, 2007, AM J GASTROENTEROL, V102, P731, DOI 10.1111/j.1572-0241.2007.01058.x
   Schoofs N, 2006, ENDOSCOPY, V38, P971, DOI 10.1055/s-2006-944835
   Schulmann K, 2005, AM J GASTROENTEROL, V100, P27, DOI 10.1111/j.1572-0241.2005.40102.x
   Schwartz GD, 2007, DIGEST DIS SCI, V52, P1026, DOI 10.1007/s10620-006-9483-8
   Sharma P, 2007, AM J GASTROENTEROL, V102, pS139, DOI 10.14309/00000434-200709002-00061
   Shiotani A, 2007, DIGEST DIS SCI, V52, P1019, DOI 10.1007/s10620-006-9558-6
   Solem CA, 2008, GASTROINTEST ENDOSC, V68, P255, DOI 10.1016/j.gie.2008.02.017
   Spada C, 2008, SCAND J GASTROENTERO, V43, P497, DOI 10.1080/00365520701797256
   Spiegel BMR, 2007, GASTROINTEST ENDOSC, V66, P679, DOI 10.1016/j.gie.2007.02.048
   STIPHO S, 2007, GASTROENTEROLOGY, V132, pA557
   Triantafyllou K, 2007, DIGEST LIVER DIS, V39, P575, DOI 10.1016/j.dld.2007.01.024
   Triantafyllou K, 2008, GASTROENTEROLOGY, V134, pA339
   Triantafyllou K, 2009, GASTROINTEST ENDOSC, V69, P572, DOI 10.1016/j.gie.2008.10.047
   Triester SL, 2005, AM J GASTROENTEROL, V100, P2407, DOI 10.1111/j.1572-0241.2005.00274.x
   Triester SL, 2006, AM J GASTROENTEROL, V101, P954, DOI 10.1111/j.1572-0241.2006.00506.x
   Urbain D, 2006, ENDOSCOPY, V38, P408, DOI 10.1055/s-2005-921203
   Van Gossum A, 2009, NEW ENGL J MED, V361, P264, DOI 10.1056/NEJMoa0806347
   Wax JR, 2006, OBSTET GYNECOL, V108, P782, DOI 10.1097/01.AOG.0000204872.46203.bf
   Westerhof J, 2009, GASTROINTEST ENDOSC, V69, P74, DOI 10.1016/j.gie.2008.04.034
   Wong RF, 2006, GASTROINTEST ENDOSC, V64, P530, DOI 10.1016/j.gie.2005.12.014
NR 87
TC 179
Z9 207
U1 1
U2 12
PU GEORG THIEME VERLAG KG
PI STUTTGART
PA RUDIGERSTR 14, D-70469 STUTTGART, GERMANY
SN 0013-726X
EI 1438-8812
J9 ENDOSCOPY
JI Endoscopy
PD MAR
PY 2010
VL 42
IS 3
BP 220
EP 227
DI 10.1055/s-0029-1243968
PG 8
WC Gastroenterology & Hepatology; Surgery
WE Science Citation Index Expanded (SCI-EXPANDED)
SC Gastroenterology & Hepatology; Surgery
GA 562EH
UT WOS:000275031900008
PM 20195992
OA Bronze
DA 2024-01-22
ER

PT J
AU Abiandu, I
   Ita, K
AF Abiandu, Ifeoma
   Ita, Kevin
TI Transdermal delivery of potassium chloride with solid microneedles
SO JOURNAL OF DRUG DELIVERY SCIENCE AND TECHNOLOGY
LA English
DT Article
ID CROHNS-DISEASE PATIENT; SERUM POTASSIUM; SEVERE HYPOKALEMIA;
   DRUG-DELIVERY; BUDESONIDE TREATMENT; PASSIVE DIFFUSION; PORCINE SKIN;
   MORTALITY; HYPERKALEMIA; SUPPLEMENTATION
AB Hypokalemia is one of the most common types of electrolyte imbalance. It presents as a serum potassium level of <= 3.5 mEq/L. Potassium is essential for proper nerve and muscle functioning. If left untreated, hypokalemia can lead to arrhythmias, muscle twitching, vomiting and even neuropathies. To prevent or manage these adverse reactions, it is important to develop a drug delivery system that can restore and possibly maintain potassium levels in the body. Currently, there are several potassium supplements, but they are marked by several shortcomings e.g. oral potassium tablets take a longer time to achieve peak plasma concentration and parenteral administration can cause pain, swelling, trypanophobia with the additional risk of hyperkalemia. Knowing these problems, it is crucial to develop a suitable alternative for potassium supplementation. Transdermal drug delivery is a promising approach. The transdermal route has a large surface area which supports drug administration and has the ability to impart sustained-release properties that can help maintain potassium levels. In conjunction with microneedles, drug permeation can be greatly increased. The objective of this research project was to investigate the influence of microneedle rollers on the permeation of potassium chloride across porcine skin. Permeation studies were carried out in vitro using the Franz diffusion apparatus. The transdermal flux of potassium chloride was investigated using inductively coupled plasma optical emission spectrometry. Microchannel characterization was carried out using digital microscopy, brightfield stereomicroscopy and confocal laser scanning microscopy. The mean transdermal flux of potassium chloride obtained via passive diffusion was 0.637 +/- 0.02 mg/cm(2)/h while the mean transdermal flux of potassium chloride obtained via microneedle-enhanced permeation was 6.33 +/- 18.70 mg/cm(2)/h. This increase in transdermal flux was found to be statistically significant with p < 0.05. The micro conduits created by microneedle rollers measured [173 +/- 26.94 mu m].
C1 [Abiandu, Ifeoma; Ita, Kevin] Touro Univ, Coll Pharm, Vallejo, CA 94592 USA.
C3 Touro University California
RP Ita, K (通讯作者)，Touro Univ, Coll Pharm, Vallejo, CA 94592 USA.
EM kevin.ita@tu.edu
RI Ita, Kevin/GPW-8458-2022
FU Touro University California
FX Special thanks to Touro University California for funding this research
   project and University of California, Davis analytical laboratory for
   assistance with the ICP-OES experiments. The authors are also grateful
   to Dr. Elul of Touro University, California for assistance with
   stereomicroscopy and Dr. Patti Edwards of UC Davis for assistance with
   confocal microscopy.
CR Aboujamous W. T., 2016, J CLIN NEPHROL REN C, V2
   Ahmed A, 2007, EUR HEART J, V28, P1334, DOI 10.1093/eurheartj/ehm091
   Ahmed KS, 2019, MAT SCI ENG C-MATER, V99, P1448, DOI 10.1016/j.msec.2019.02.095
   [Anonymous], 2001, METHOD 200 7 TRACE E, V5, P04
   Baji S, 2018, J DRUG DELIV SCI TEC, V47, P49, DOI 10.1016/j.jddst.2018.06.019
   Banerjee A, 2019, J CONTROL RELEASE, V297, P71, DOI 10.1016/j.jconrel.2019.01.037
   Birchall JC, 2011, PHARM RES-DORDR, V28, P95, DOI 10.1007/s11095-010-0101-2
   Chen X, 2018, J CONTROL RELEASE, V288, P173, DOI 10.1016/j.jconrel.2018.08.042
   Chen ZR, 2017, CLIN BIOCHEM, V50, P843, DOI 10.1016/j.clinbiochem.2017.05.008
   Daly K, 2013, J PEDIATR HEALTH CAR, V27, P486, DOI 10.1016/j.pedhc.2013.08.003
   Dasgupta S, 2016, AJP REP, V6, pE96, DOI 10.1055/s-0035-1567858
   Carlotti APDP, 2013, J PEDIATR-US, V163, P207, DOI 10.1016/j.jpeds.2013.01.007
   DEENSTRA M, 1988, EUR J CLIN INVEST, V18, P162, DOI 10.1111/j.1365-2362.1988.tb02407.x
   Elriz K, 2008, DIGEST LIVER DIS, V40, P149, DOI 10.1016/j.dld.2007.10.024
   Gilligan S, 2017, ADV CHRONIC KIDNEY D, V24, P315, DOI 10.1053/j.ackd.2017.06.004
   Goldberg E, 2018, BIOELECTROCHEMISTRY, V124, P28, DOI 10.1016/j.bioelechem.2018.06.010
   Goyal A, 2012, JAMA-J AM MED ASSOC, V307, P157, DOI 10.1001/jama.2011.1967
   Han Shun-qi, 2014, Fa Yi Xue Za Zhi, V30, P304
   Hegde AR, 2017, EUR J PHARM SCI, V102, P237, DOI 10.1016/j.ejps.2017.03.009
   Hine J, 2017, J EMERG MED, V52, pE187, DOI 10.1016/j.jemermed.2016.12.011
   Ishida-Yamamoto A, 2018, EXP DERMATOL, V27, P841, DOI 10.1111/exd.13674
   Ita K, 2016, J DRUG TARGET, V24, P386, DOI 10.3109/1061186X.2015.1090442
   Ita K, 2015, PHARMACEUTICS, V7, P90, DOI 10.3390/pharmaceutics7030090
   Kanr M, 2014, EUR J PHARM BIOPHARM, V86, P284, DOI 10.1016/j.ejpb.2013.10.007
   Kardalas E, 2018, ENDOCR CONNECT, V7, pR135, DOI 10.1530/EC-18-0109
   Keskin M, 2016, INT J CARDIOL, V221, P505, DOI 10.1016/j.ijcard.2016.07.024
   Kieneker LM, 2017, PLOS ONE, V12, DOI 10.1371/journal.pone.0174686
   Kikuchi H, 2014, CEN CASE REP, V3, P80, DOI 10.1007/s13730-013-0090-1
   Kim YC, 2012, ADV DRUG DELIVER REV, V64, P1547, DOI 10.1016/j.addr.2012.04.005
   Knudson JD, 2013, PEDIATR CARDIOL, V34, P887, DOI 10.1007/s00246-012-0565-4
   Kogika MM, 2017, VET CLIN N AM-SMALL, V47, P229, DOI 10.1016/j.cvsm.2016.10.010
   Korgaonkar S, 2010, CLIN J AM SOC NEPHRO, V5, P762, DOI 10.2215/CJN.05850809
   Krogager ML, 2017, EUR HEART J, V38, P104, DOI 10.1093/eurheartj/ehw129
   Luu E, 2018, CURR DRUG DELIV, V15, P1449, DOI 10.2174/1567201815666180730125941
   Mangone M, 2007, DIGEST LIVER DIS, V39, P776, DOI 10.1016/j.dld.2006.09.003
   Marwah H, 2016, DRUG DELIV, V23, P564, DOI 10.3109/10717544.2014.935532
   Migdadi EM, 2018, J CONTROL RELEASE, V285, P142, DOI 10.1016/j.jconrel.2018.07.009
   Nakhoul GN, 2015, AM J NEPHROL, V41, P456, DOI 10.1159/000437151
   Nguyen HX, 2018, EUR J PHARM BIOPHARM, V129, P88, DOI 10.1016/j.ejpb.2018.05.017
   Nilsson E, 2017, INT J CARDIOL, V245, P277, DOI 10.1016/j.ijcard.2017.07.035
   Noh G, 2018, PHARMACEUTICS, V10, DOI 10.3390/pharmaceutics10030153
   Okada N, 2018, CLIN THER, V40, P252, DOI 10.1016/j.clinthera.2017.12.006
   Pamornpathomkul B, 2017, INT J NANOMED, V12, P885, DOI 10.2147/IJN.S125945
   Pere CPP, 2018, INT J PHARMACEUT, V544, P425, DOI 10.1016/j.ijpharm.2018.03.031
   Pettis RJ, 2012, THER DELIV, V3, P357, DOI 10.4155/TDE.12.13
   Prausnitz MR, 2008, NAT BIOTECHNOL, V26, P1261, DOI 10.1038/nbt.1504
   Ranamukhaarachchi SA, 2016, SCI REP-UK, V6, DOI 10.1038/srep32074
   Rhodes LA, 2016, PEDIATR CRIT CARE ME, V17, P772, DOI 10.1097/PCC.0000000000000849
   Rosenbach Y, 1997, J PEDIATR GASTR NUTR, V24, P352, DOI 10.1097/00005176-199703000-00020
   Rouphael NG, 2017, LANCET, V390, P649, DOI 10.1016/S0140-6736(17)30575-5
   Rzhevskiy AS, 2018, J CONTROL RELEASE, V270, P184, DOI 10.1016/j.jconrel.2017.11.048
   Sabri AH, 2019, EUR J PHARM BIOPHARM, V140, P121, DOI 10.1016/j.ejpb.2019.05.001
   Schiffman JS, 2018, AM J EMERG MED, V36, DOI 10.1016/j.ajem.2017.11.001
   Singhal M, 2019, MOL PHARMACEUT, V16, P3460, DOI 10.1021/acs.molpharmaceut.9b00252
   Stone MS, 2016, NUTRIENTS, V8, DOI 10.3390/nu8070444
   Surnmerfield A, 2015, MOL IMMUNOL, V66, P14, DOI 10.1016/j.molimm.2014.10.023
   Tuan-Mahmood TM, 2013, EUR J PHARM SCI, V50, P623, DOI 10.1016/j.ejps.2013.05.005
   Udensi Udensi K, 2017, Int J Clin Exp Physiol, V4, P111, DOI 10.4103/ijcep.ijcep_43_17
   Usami E., 2014, EVALUATION HYPOKALEM
   Veltri Keith T, 2015, P T, V40, P185
   Vora Lalit K, 2018, J Interdiscip Nanomed, V3, P89, DOI 10.1002/jin2.41
   Wang R.-J., 2007, EFFECTS IONTOPHORESI
   Yan K, 2010, INT J PHARMACEUT, V397, P77, DOI 10.1016/j.ijpharm.2010.06.052
   Zhou CP, 2010, INT J PHARMACEUT, V392, P127, DOI 10.1016/j.ijpharm.2010.03.041
NR 64
TC 7
Z9 8
U1 0
U2 43
PU ELSEVIER
PI AMSTERDAM
PA RADARWEG 29, 1043 NX AMSTERDAM, NETHERLANDS
SN 1773-2247
EI 2588-8943
J9 J DRUG DELIV SCI TEC
JI J. Drug Deliv. Sci. Technol.
PD OCT
PY 2019
VL 53
AR 101216
DI 10.1016/j.jddst.2019.101216
PG 7
WC Pharmacology & Pharmacy
WE Science Citation Index Expanded (SCI-EXPANDED)
SC Pharmacology & Pharmacy
GA JA6PF
UT WOS:000487963600084
DA 2024-01-22
ER

PT J
AU Laudisi, F
   Di Fusco, D
   Dinallo, V
   Stolfi, C
   Di Grazia, A
   Marafini, I
   Colantoni, A
   Ortenzi, A
   Alteri, C
   Guerrieri, F
   Mavilio, M
   Ceccherini-Silberstein, F
   Federici, M
   MacDonald, TT
   Monteleone, I
   Monteleone, G
AF Laudisi, Federica
   Di Fusco, Davide
   Dinallo, Vincenzo
   Stolfi, Carmine
   Di Grazia, Antonio
   Marafini, Irene
   Colantoni, Alfredo
   Ortenzi, Angela
   Alteri, Claudia
   Guerrieri, Francesca
   Mavilio, Maria
   Ceccherini-Silberstein, Francesca
   Federici, Massimo
   MacDonald, Thomas Thornton
   Monteleone, Ivan
   Monteleone, Giovanni
TI The Food Additive Maltodextrion promotes Endoplasmic Reticulum
   Stress-Driven Mucus Depletion and Exacerbates Intestinal Inflammation
SO CELLULAR AND MOLECULAR GASTROENTEROLOGY AND HEPATOLOGY
LA English
DT Article
DE Colitis; IBD; Unfolded Protein Response; Intestinal Epithelium
ID ULCERATIVE-COLITIS; CROHNS-DISEASE; DIETARY-FAT; MUCIN; MICE; KINASE;
   RISK; BARRIER; COLON; PREVALENCE
AB BACKGROUND & AIMS: Food additives, such as emulsifiers, stabilizers, or bulking agents, are present in the Western diet and their consumption is increasing. However, little is known about their potential effects on intestinal homeostasis. In this study we examined the effect of some of these food additives on gut inflammation.
   METHODS: Mice were given drinking water containing maltodextrin (MDX), propylene glycol, or animal gelatin, and then challenged with dextran sulfate sodium or indomethacin. In parallel, mice fed a MDX-enriched diet were given the endoplasmic reticulum (ER) stress inhibitor tauroursodeoxycholic acid (TUDCA). Transcriptomic analysis, real-time polymerase chain reaction, mucin-2 expression, phosphorylated p38 mitogen-activated protein (MAP) kinase quantification, and H&E staining was performed on colonic tissues. Mucosa-associated microbiota composition was characterized by 16S ribosomal RNA sequencing. For the in vitro experiments, murine intestinal crypts and the human mucus-secreting HT29-methotrexate treated cell line were stimulated with MDX in the presence or absence of TUDCA or a p38 MAP kinase inhibitor.
   RESULTS: Diets enriched in MDX, but not propylene glycol or animal gelatin, exacerbated intestinal inflammation in both models. Analysis of the mechanisms underlying the detrimental effect of MDX showed up-regulation of inositol requiring protein 1 beta, a sensor of ER stress, in goblet cells, and a reduction of mucin-2 expression with no significant change in mucosa-associated microbiota. Stimulation of murine intestinal crypts and HT29-methotrexate treated cell line cells with MDX induced inositol requiring protein 1 beta via a p38 MAP kinase-dependent mechanism. Treatment of mice with TUDCA prevented mucin-2 depletion and attenuated colitis in MDX-fed mice.
   CONCLUSIONS: MDX increases ER stress in gut epithelial cells with the downstream effect of reducing mucus production and enhancing colitis susceptibility.
C1 [Laudisi, Federica; Di Fusco, Davide; Dinallo, Vincenzo; Stolfi, Carmine; Di Grazia, Antonio; Marafini, Irene; Colantoni, Alfredo; Ortenzi, Angela; Mavilio, Maria; Federici, Massimo; Monteleone, Giovanni] Univ Roma Tor Vergata, Dept Syst Med, Via Montpellier 1, I-00133 Rome, Italy.
   [Alteri, Claudia; Ceccherini-Silberstein, Francesca] Univ Roma Tor Vergata, Dept Expt Med & Surg, Rome, Italy.
   [Monteleone, Ivan] Univ Roma Tor Vergata, Dept Biomed & Prevent, Rome, Italy.
   [Guerrieri, Francesca] Ist Italiano Tecnol, Ctr Life NanoSci Sapienza, Rome, Italy.
   [Federici, Massimo] Policlin Tor Vergata, Ctr Atherosclerosis, Rome, Italy.
   [MacDonald, Thomas Thornton] Queen Mary Univ London, Barts & London Sch Med & Dent, Blizard Inst, London, England.
C3 University of Rome Tor Vergata; University of Rome Tor Vergata;
   University of Rome Tor Vergata; Istituto Italiano di Tecnologia - IIT;
   University of Rome Tor Vergata; Policlin Tor Vergata; University of
   London; Queen Mary University London
RP Monteleone, G (通讯作者)，Univ Roma Tor Vergata, Dept Syst Med, Via Montpellier 1, I-00133 Rome, Italy.
EM gi.monteleone@uniroma2.it
RI Monteleone, Ivan/AEW-2892-2022; LAUDISI, FEDERICA/J-4682-2019; Stolfi,
   Carmine/J-4524-2019; Dinallo, Vincenzo/AAC-8756-2020; Di Maio, Velia
   Chiara/AGH-2628-2022; Monteleone, Giovanni/AAE-1418-2021; guerrieri,
   francesca/G-3908-2013; marafini, irene/AHD-5205-2022; Alteri,
   Claudia/AAB-9956-2019; Ceccherini-Silberstein, Francesca/K-4762-2016;
   Federici, Massimo/G-9940-2012
OI LAUDISI, FEDERICA/0000-0001-7380-0269; Dinallo,
   Vincenzo/0000-0001-8671-8213; Alteri, Claudia/0000-0003-4270-5079;
   Federici, Massimo/0000-0003-4989-5194; Di Fusco,
   Davide/0000-0002-8908-9237; Guerrieri, Francesca/0000-0002-2021-4394;
   Stolfi, Carmine/0000-0002-6354-2443; CECCHERINI SILBERSTEIN,
   FRANCESCA/0000-0002-6024-5101; Monteleone, Ivan/0000-0002-3212-832X
FU Ministry of Education, Universities and Research (Bandiera InterOmics
   Protocollo PB05 1degrees)
FX This work was supported in part by the Ministry of Education,
   Universities and Research (Bandiera InterOmics Protocollo PB05 1
   degrees).
CR Abraham C, 2009, NEW ENGL J MED, V361, P2066, DOI 10.1056/NEJMra0804647
   Ananthakrishnan AN, 2014, GUT, V63, P776, DOI 10.1136/gutjnl-2013-305304
   Bergstrom KSB, 2010, PLOS PATHOG, V6, DOI 10.1371/journal.ppat.1000902
   Bouma G, 2003, NAT REV IMMUNOL, V3, P521, DOI 10.1038/nri1132
   Chassaing B, 2017, GUT, V66, P1414, DOI 10.1136/gutjnl-2016-313099
   Chassaing B, 2015, NATURE, V519, P92, DOI 10.1038/nature14232
   Chassaing B, 2012, PLOS ONE, V7, DOI 10.1371/journal.pone.0044328
   Desai MS, 2016, CELL, V167, P1339, DOI 10.1016/j.cell.2016.10.043
   Devkota S, 2012, NATURE, V487, P104, DOI 10.1038/nature11225
   Dohi T, 2005, GASTROENTEROLOGY, V128, P411, DOI 10.1053/j.gastro.2004.11.063
   Eri RD, 2011, MUCOSAL IMMUNOL, V4, P354, DOI 10.1038/mi.2010.74
   Geiger PC, 2005, AM J PHYSIOL-ENDOC M, V288, pE782, DOI 10.1152/ajpendo.00477.2004
   Gulhane M, 2016, SCI REP-UK, V6, DOI 10.1038/srep28990
   Guo LX, 2005, WORLD J GASTROENTERO, V11, P1345, DOI 10.3748/wjg.v11.i9.1345
   HAN J, 1994, SCIENCE, V265, P808, DOI 10.1126/science.7914033
   Heazlewood CK, 2008, PLOS MED, V5, P440, DOI 10.1371/journal.pmed.0050054
   ITOH T, 1994, J CLIN INVEST, V93, P2387, DOI 10.1172/JCI117245
   Johansson MEV, 2014, GUT, V63, P281, DOI 10.1136/gutjnl-2012-303207
   Johansson MEV, 2013, NAT REV GASTRO HEPAT, V10, P352, DOI 10.1038/nrgastro.2013.35
   Johansson MEV, 2011, P NATL ACAD SCI USA, V108, P4659, DOI 10.1073/pnas.1006451107
   Johansson MEV, 2008, P NATL ACAD SCI USA, V105, P15064, DOI 10.1073/pnas.0803124105
   Jostins L, 2012, NATURE, V491, P119, DOI 10.1038/nature11582
   Khalili H, 2015, INFLAMM BOWEL DIS, V21, P361, DOI 10.1097/MIB.0000000000000283
   Kim SJ, 2018, SCI REP-UK, V8, DOI 10.1038/s41598-018-21621-5
   Kissoon-Singh V, 2013, AM J PATHOL, V182, P852, DOI 10.1016/j.ajpath.2012.11.035
   Lee JC, 1996, J LEUKOCYTE BIOL, V59, P152, DOI 10.1002/jlb.59.2.152
   Lewis JD, 2017, GASTROENTEROLOGY, V152, P398, DOI 10.1053/j.gastro.2016.10.019
   Li XJ, 2011, INFLAMM BOWEL DIS, V17, P1784, DOI 10.1002/ibd.21535
   Liang KC, 2007, J CELL PHYSIOL, V211, P759, DOI 10.1002/jcp.20992
   Martinez-Medina M, 2014, GUT, V63, P116, DOI 10.1136/gutjnl-2012-304119
   Martino MB, 2013, MUCOSAL IMMUNOL, V6, P639, DOI 10.1038/mi.2012.105
   Mastrodonato M, 2014, HISTOCHEM CELL BIOL, V142, P449, DOI 10.1007/s00418-014-1221-2
   Molodecky NA, 2012, GASTROENTEROLOGY, V142, P46, DOI 10.1053/j.gastro.2011.10.001
   Monteleone I, 2017, J CROHNS COLITIS, V11, P237, DOI 10.1093/ecco-jcc/jjw139
   Monteleone I, 2012, GASTROENTEROLOGY, V143, P1277, DOI 10.1053/j.gastro.2012.07.016
   Nickerson KP, 2014, PLOS ONE, V9, DOI 10.1371/journal.pone.0101789
   Nickerson KP, 2012, PLOS ONE, V7, DOI 10.1371/journal.pone.0052132
   Perez-Vilar J, 1999, J BIOL CHEM, V274, P31751, DOI 10.1074/jbc.274.45.31751
   PROBERT CSJ, 1993, GUT, V34, P1547, DOI 10.1136/gut.34.11.1547
   Racine A, 2016, INFLAMM BOWEL DIS, V22, P345, DOI 10.1097/MIB.0000000000000638
   Robinson AM, 2017, AM J PHYSIOL-GASTR L, V312, pG85, DOI 10.1152/ajpgi.00210.2016
   Ruiz PA, 2017, GUT, V66, P1216, DOI 10.1136/gutjnl-2015-310297
   Shoda R, 1996, AM J CLIN NUTR, V63, P741, DOI 10.1093/ajcn/63.5.741
   Suez J, 2014, NATURE, V514, P181, DOI 10.1038/nature13793
   Swidsinski A, 2009, INFLAMM BOWEL DIS, V15, P359, DOI 10.1002/ibd.20763
   Thymann T, 2009, AM J PHYSIOL-GASTR L, V297, pG1115, DOI 10.1152/ajpgi.00261.2009
   Tsuru A, 2013, P NATL ACAD SCI USA, V110, P2864, DOI 10.1073/pnas.1212484110
   Tubbs AL, 2017, J IMMUNOL, V199, P1051, DOI 10.4049/jimmunol.1700356
   Van der Sluis M, 2006, GASTROENTEROLOGY, V131, P117, DOI 10.1053/j.gastro.2006.04.020
   Velcich A, 2002, SCIENCE, V295, P1726, DOI 10.1126/science.1069094
   Wang WJ, 2018, BRIT J PHARMACOL, V175, P469, DOI 10.1111/bph.14095
NR 51
TC 68
Z9 72
U1 1
U2 22
PU ELSEVIER INC
PI SAN DIEGO
PA 525 B STREET, STE 1900, SAN DIEGO, CA 92101-4495 USA
SN 2352-345X
J9 CELL MOL GASTROENTER
JI Cell. Mol. Gastroenterol. Hepatol.
PY 2019
VL 7
IS 2
BP 457
EP 473
DI 10.1016/j.jcmgh.2018.09.002
PG 17
WC Gastroenterology & Hepatology
WE Science Citation Index Expanded (SCI-EXPANDED)
SC Gastroenterology & Hepatology
GA HN0FF
UT WOS:000459860200018
PM 30765332
OA Green Published, gold
DA 2024-01-22
ER

PT J
AU Huang, ZH
   Peng, KY
   Li, XQ
   Zhao, RQ
   You, JY
   Cheng, XY
   Wang, ZX
   Wang, Y
   Wu, BB
   Wang, HJ
   Zeng, HS
   Yu, ZW
   Zheng, CF
   Wang, YS
   Huang, Y
AF Huang, Zhiheng
   Peng, Kaiyue
   Li, Xiaoqin
   Zhao, Ruiqin
   You, Jieyu
   Cheng, Xiuyong
   Wang, Zhaoxia
   Wang, Ying
   Wu, Bingbing
   Wang, Huijun
   Zeng, Huasong
   Yu, Zhuowen
   Zheng, Cuifang
   Wang, Yuesheng
   Huang, Ying
TI Mutations in Interleukin-10 Receptor and Clinical Phenotypes in Patients
   with Very Early Onset Inflammatory Bowel Disease: A Chinese VEO-IBD
   Collaboration Group Survey
SO INFLAMMATORY BOWEL DISEASES
LA English
DT Article
DE IL10; IL10 receptor; very early onset inflammatory bowel diseases;
   Chinese children
ID ULCERATIVE-COLITIS; CROHNS-DISEASE; GENE; CHILDREN; IL-10;
   TRANSPLANTATION; DISCOVERY; DIAGNOSIS; VARIANTS; HUMANS
AB Background: Interleukin-10 (IL10) signaling plays an important role in the pathogenesis of very early onset inflammatory bowel disease (VEO-IBD) in children. However, little is known about the role of the IL10 axis in children with VEO-IBD in China.
   Methods: The Chinese VEO-IBD Collaboration Group was created to collect clinical and genetic data from patients deficient in IL10 and the IL10 receptor. High-throughput sequencing was performed to identify mutations in these genes.
   Results: We identified 32 compound heterozygous mutations and 9 homozygous mutations in IL10 receptor subunit alpha and 1 homozygous mutation in IL10 receptor subunit beta. Among these mutations, 10 novel mutations were identified, and 6 pathogenic mutations had been previously described. In patients with IL10 receptor subunit alpha mutations, c.301C>T (p.R101RW) and c.537G>A (p.T179T) were the most common mutations. For 88.1% of the patients, the initial symptom was diarrhea, with a time of onset of 10.4 +/- 8.0 days. Oral ulcers were the first symptom in 23.8% of the patients, with a time of onset of 9.7 +/- 2.8 days. Extraintestinal manifestations included perianal abscesses (22/42), perianal fistulas (23/42), oral ulcers (20/42), and recurrent eczema (15/42). Twelve patients underwent enterostomy. These patients also had lower average Z scores in height-for-age and weight-for-age. Various treatment strategies were used, including fecal microbiota transplantation; however, only hematopoietic stem cell transplantation was efficacious.
   Conclusions: This study identified genotypes and phenotypes of Chinese VEO-IBD infants with IL10 receptor mutations. Our study expands the current knowledge on the involvement of the IL10 axis in patients with VEO-IBD.
C1 [Huang, Zhiheng; Peng, Kaiyue; Yu, Zhuowen; Zheng, Cuifang; Huang, Ying] Fudan Univ, Childrens Hosp, Dept Gastroenterol, 399 Wanyuan Rd, Shanghai, Peoples R China.
   [Huang, Zhiheng; Peng, Kaiyue; Yu, Zhuowen; Zheng, Cuifang; Huang, Ying] Fudan Univ, Childrens Hosp, Ctr Inflammatory Bowel Dis, 399 Wanyuan Rd, Shanghai, Peoples R China.
   [Li, Xiaoqin; Wang, Yuesheng] Childrens Hosp Zhengzhou, Dept Gastroenterol, Zhengzhou, Peoples R China.
   [Zhao, Ruiqin] Childrens Hosp Hebei Prov, Dept Gastroenterol, Shijiazhuang, Peoples R China.
   [You, Jieyu] Childrens Hosp Hunan Prov, Dept Gastroenterol, Changsha, Hunan, Peoples R China.
   [Cheng, Xiuyong] Zhengzhou Univ, Hosp 1, Dept Neonatol, Zhengzhou, Peoples R China.
   [Wang, Zhaoxia] Jilin Univ, Hosp 1, Dept Gastroenterol, Changchun, Jilin Province, Peoples R China.
   [Wang, Ying; Wu, Bingbing; Wang, Huijun] Fudan Univ, Childrens Hosp, Pediat Res Inst, Mol Genet Diag Ctr,Shanghai Key Lab Birth Defects, Shanghai, Peoples R China.
   [Zeng, Huasong] Guangzhou Women & Childrens Med Ctr, Dept Immunol & Rheumatol, Guangzhou, Guangdong, Peoples R China.
C3 Fudan University; Fudan University; Zhengzhou University; Jilin
   University; Fudan University
RP Huang, Y (通讯作者)，Fudan Univ, Childrens Hosp, Dept Gastroenterol, 399 Wanyuan Rd, Shanghai, Peoples R China.; Huang, Y (通讯作者)，Fudan Univ, Childrens Hosp, Ctr Inflammatory Bowel Dis, 399 Wanyuan Rd, Shanghai, Peoples R China.
EM yhuang815@163.com
RI wang, xicheng/IXX-0974-2023; jiang, lei/IWE-1124-2023; ZHAO,
   S/IWV-4219-2023; Zeng, Huasong/GOV-4872-2022; yuanyuan, Li/JEZ-6497-2023
FU Ministry of Health Key Clinical Specialty Center Project, China;
   National Natural Science Foundation of China [81100450, 81300520,
   81300291]
FX This work was partially supported by the 2011 Ministry of Health Key
   Clinical Specialty Center Project, China and National Natural Science
   Foundation of China (81100450, 81300520, and 81300291).
CR Al-Hussaini A, 2016, INFLAMM BOWEL DIS, V22, P1961, DOI 10.1097/MIB.0000000000000796
   Aloi M, 2014, INFLAMM BOWEL DIS, V20, P597, DOI 10.1097/01.MIB.0000442921.77945.09
   Begue B, 2011, AM J GASTROENTEROL, V106, P1544, DOI 10.1038/ajg.2011.112
   Benchimol EI, 2011, INFLAMM BOWEL DIS, V17, P423, DOI 10.1002/ibd.21349
   Beser OF, 2015, J PEDIATR GASTR NUTR, V60, P332, DOI 10.1097/MPG.0000000000000621
   Carroll MW, 2016, INFLAMM BOWEL DIS, V22, P387, DOI 10.1097/MIB.0000000000000651
   El Mouzan M, 2013, J PEDIATR GASTR NUTR, V56, P182, DOI 10.1097/MPG.0b013e31826d9987
   Engelhardt KR, 2013, J ALLERGY CLIN IMMUN, V131, P825, DOI 10.1016/j.jaci.2012.09.025
   Galatola M, 2013, WORLD J GASTROENTERO, V19, P8659, DOI 10.3748/wjg.v19.i46.8659
   Glocker EO, 2011, ANN NY ACAD SCI, V1246, P102, DOI 10.1111/j.1749-6632.2011.06339.x
   Glocker EO, 2010, LANCET, V376, P1272, DOI 10.1016/S0140-6736(10)61008-2
   Glocker EO, 2009, NEW ENGL J MED, V361, P2033, DOI 10.1056/NEJMoa0907206
   Kelsen JR, 2015, GASTROENTEROLOGY, V149, P1415, DOI 10.1053/j.gastro.2015.07.006
   Kotlarz D, 2012, GASTROENTEROLOGY, V143, P347, DOI 10.1053/j.gastro.2012.04.045
   Lee CH, 2014, J CROHNS COLITIS, V8, P1551, DOI 10.1016/j.crohns.2014.04.004
   Levine A, 2014, J PEDIATR GASTR NUTR, V58, P795, DOI 10.1097/MPG.0000000000000239
   Levine A, 2011, INFLAMM BOWEL DIS, V17, P1314, DOI 10.1002/ibd.21493
   Lu Danfang, 2015, Zhonghua Er Ke Za Zhi, V53, P348
   Mao H, 2012, GENES IMMUN, V13, P437, DOI 10.1038/gene.2012.8
   Moayyedi P, 2015, GASTROENTEROLOGY, V149, P102, DOI 10.1053/j.gastro.2015.04.001
   Moran CJ, 2015, INFLAMM BOWEL DIS, V21, P1166, DOI 10.1097/MIB.0000000000000329
   Moran CJ, 2013, INFLAMM BOWEL DIS, V19, P115, DOI 10.1002/ibd.22974
   Muise AM, 2012, GASTROENTEROLOGY, V143, P285, DOI 10.1053/j.gastro.2012.06.025
   Oh SH, 2016, J CROHNS COLITIS, V10, P1366, DOI 10.1093/ecco-jcc/jjw102
   Oliva-Hemker M, 2015, J PEDIATR-US, V167, P527, DOI 10.1016/j.jpeds.2015.04.045
   [彭凯玥 Peng Kaiyue], 2016, [中国循证儿科杂志, Chinese Journal of Evidence Based Pediatrics], V11, P171
   Pigneur B, 2013, INFLAMM BOWEL DIS, V19, P2820, DOI 10.1097/01.MIB.0000435439.22484.d3
   Shah N, 2012, CURR ALLERGY ASTHM R, V12, P373, DOI 10.1007/s11882-012-0286-z
   Shim JO, 2014, J HUM GENET, V59, P337, DOI 10.1038/jhg.2014.32
   Shim JO, 2013, EUR J GASTROEN HEPAT, V25, P1235, DOI 10.1097/MEG.0b013e328361a4f9
   Shouval DS, 2014, ADV IMMUNOL, V122, P177, DOI 10.1016/B978-0-12-800267-4.00005-5
   Uhlig HH, 2014, GASTROENTEROLOGY, V147, P990, DOI 10.1053/j.gastro.2014.07.023
   Xiao Y, 2016, WORLD J GASTROENTERO, V22, P5578, DOI 10.3748/wjg.v22.i24.5578
   Yanagi T, 2016, BMC GASTROENTEROL, V16, DOI 10.1186/s12876-016-0424-5
NR 34
TC 39
Z9 49
U1 1
U2 18
PU LIPPINCOTT WILLIAMS & WILKINS
PI PHILADELPHIA
PA TWO COMMERCE SQ, 2001 MARKET ST, PHILADELPHIA, PA 19103 USA
SN 1078-0998
EI 1536-4844
J9 INFLAMM BOWEL DIS
JI Inflamm. Bowel Dis.
PD APR
PY 2017
VL 23
IS 4
BP 578
EP 590
DI 10.1097/MIB.0000000000001058
PG 13
WC Gastroenterology & Hepatology
WE Science Citation Index Expanded (SCI-EXPANDED)
SC Gastroenterology & Hepatology
GA EZ2HN
UT WOS:000404530500014
PM 28267044
OA Bronze
DA 2024-01-22
ER

PT J
AU Zou, Y
   Dai, SX
   Chi, HG
   Li, T
   He, ZW
   Wang, J
   Ye, CG
   Huang, GL
   Zhao, B
   Li, WY
   Wan, Z
   Feng, JS
   Zheng, XB
AF Zou, Ying
   Dai, Shi-Xue
   Chi, Hong-Gang
   Li, Tao
   He, Zhi-Wei
   Wang, Jian
   Ye, Cai-Guo
   Huang, Guo-Liang
   Zhao, Bing
   Li, Wen-Yang
   Wan, Zheng
   Feng, Jin-Shan
   Zheng, Xue-Bao
TI Baicalin attenuates TNBS-induced colitis in rats by modulating the
   Th17/Treg paradigm
SO ARCHIVES OF PHARMACAL RESEARCH
LA English
DT Article
DE Inflammatory bowel disease; Baicalin; Th17 cells; Regulatory T cells
ID INFLAMMATORY-BOWEL-DISEASE; FACTOR-KAPPA-B; ULCERATIVE-COLITIS;
   CROHNS-DISEASE; INTESTINAL INFLAMMATION; ACUTE-PANCREATITIS; PPAR-GAMMA;
   IN-VITRO; CELLS; ACTIVATION
AB Baicalin, a flavonoid, has a wide range of pharmacological properties, including immunomodulation. The objective of this study was to investigate the effect of baicalin on the balance of T helper 17 (Th17) and regulatory T (Treg) cells in a colitis model. The rat colitis model was induced by 2,4,6-trinitrobenzene sulfonic acid (TNBS). Baicalin (10 ml/kg, each) or mesalazine (positive control) was then administered orally for 7 days. Inflammatory and immunological responses were evaluated by pathology, enzyme-linked immunosorbent assay, real-time polymerase chain reaction, western blot analysis, and flow cytometry. Our study showed that baicalin not only significantly attenuated TNBS-induced colitis by reducing the disease activity index as well as macroscopic and microscopic scores, but it also improved the weight loss and shortening of the colon. Baicalin treatment also induced a significant decrease in the levels of inflammatory mediators, including the myeloperoxidase activity, the levels of tumor necrosis factor alpha, IL-1 beta, and Th1-related cytokines IL-12 and IFN-gamma. Furthermore, the beneficial effects of baicalin seem to be associated with regulation of the Th17 and Treg paradigm. We found that administration of baicalin significantly downregulated the number of Th17 cells and the levels of Th17-related cytokines (IL-17 and IL-6) and retinoic acid receptor-related orphan receptor gamma t. In contrast, there was an increase in Treg cells numbers, Treg-related cytokines transforming growth factor-beta and IL-10, and forkhead box P3. Our results suggest that the anti-inflammatory effect of baicalin may be linked to modulation of the balance between Th17 and Treg cells in TNBS-induced ulcerative colitis.
C1 [Zou, Ying; Chi, Hong-Gang; Zhao, Bing; Li, Wen-Yang; Feng, Jin-Shan; Zheng, Xue-Bao] Guangdong Med Coll, Clin Med Coll 2, Dept Tradit Chinese Med, Dongguan 523808, Peoples R China.
   [Zou, Ying; He, Zhi-Wei; Wang, Jian; Ye, Cai-Guo; Huang, Guo-Liang; Wan, Zheng] Guangdong Med Coll, Sinoamer Canc Res Inst, Dongguan 523808, Peoples R China.
   [Dai, Shi-Xue] Southern Med Univ, Southern Hosp, Dept Emergency, Guangzhou 510515, Guangdong, Peoples R China.
   [Li, Tao] Gao Zhou Peoples Hosp Guang Dong Prov, Dept Chemotherapy, Gaozhou 525200, Peoples R China.
C3 Guangdong Medical University; Guangdong Medical University; Southern
   Medical University - China
RP Zheng, XB (通讯作者)，Guangdong Med Coll, Clin Med Coll 2, Dept Tradit Chinese Med, Dongguan 523808, Peoples R China.
EM xuebaozheng@sina.com
RI Zheng, Wan/ISA-1626-2023; Huang, Guoliang/H-1625-2011
OI Huang, Guoliang/0000-0002-8902-8100
FU National Natural Science Foundation of China (NSFC) [81173240]; PhD
   Start-up Fund of Guangdong Medical College [B2013005, B2013006]
FX This investigation was funded by the National Natural Science Foundation
   of China (NSFC, No. 81173240) and the PhD Start-up Fund of Guangdong
   Medical College (No. B2013005, B2013006).
CR Baert F, 2004, ACTA CLIN BELG, V59, P304, DOI 10.1179/acb.2004.045
   Bai AP, 2009, J LEUKOCYTE BIOL, V86, P959, DOI 10.1189/jlb.0109006
   Baumgart DC, 2007, LANCET, V369, P1641, DOI 10.1016/S0140-6736(07)60751-X
   BELL CJ, 1995, AM J PHYSIOL-GASTR L, V268, pG622, DOI 10.1152/ajpgi.1995.268.4.G622
   Bettelli E, 2007, NAT IMMUNOL, V8, P345, DOI 10.1038/ni0407-345
   Boirivant M, 2008, GASTROENTEROLOGY, V135, P1612, DOI 10.1053/j.gastro.2008.07.028
   Bouma G, 2003, NAT REV IMMUNOL, V3, P521, DOI 10.1038/nri1132
   Cao ZG, 2010, EUR J PHARMACOL, V641, P1, DOI 10.1016/j.ejphar.2010.04.042
   Cheng Y, 2006, WORLD J GASTROENTERO, V12, P5153
   Clark M, 2007, GASTROENTEROLOGY, V133, P312, DOI 10.1053/j.gastro.2007.05.006
   Dai SX, 2012, PHYTOTHER RES, V26, P498, DOI 10.1002/ptr.3581
   Daniel C, 2008, J PHARMACOL EXP THER, V324, P23, DOI 10.1124/jpet.107.127209
   Dieleman LA, 1998, CLIN EXP IMMUNOL, V114, P385
   Dou W, 2012, PLOS ONE, V7, DOI 10.1371/journal.pone.0036075
   Dubuquoy L, 2006, GUT, V55, P1341, DOI 10.1136/gut.2006.093484
   Eastaff-Leung N, 2010, J CLIN IMMUNOL, V30, P80, DOI 10.1007/s10875-009-9345-1
   Fantini MC, 2007, EUR J IMMUNOL, V37, P3155, DOI 10.1002/eji.200737766
   Fiocchi C, 1998, GASTROENTEROLOGY, V115, P182, DOI 10.1016/S0016-5085(98)70381-6
   Ganta VC, 2010, INFLAMM BOWEL DIS, V16, P1029, DOI 10.1002/ibd.21150
   Gao ZH, 2001, PHARMACOL RES, V43, P173, DOI 10.1006/phrs.2000.0761
   Gong SQ, 2011, INT IMMUNOPHARMACOL, V11, P2176, DOI 10.1016/j.intimp.2011.09.015
   Hayashi Y, 2009, SCAND J GASTROENTERO, V44, P1323, DOI 10.3109/00365520903262414
   He J, 2011, J ETHNOPHARMACOL, V138, P53, DOI 10.1016/j.jep.2011.08.019
   Hibi T, 2006, J GASTROENTEROL, V41, P10, DOI 10.1007/s00535-005-1744-3
   Holtmann MH, 2008, DIGEST DIS SCI, V53, P1025, DOI 10.1007/s10620-007-9953-7
   Hori S, 2003, SCIENCE, V299, P1057, DOI 10.1126/science.1079490
   HUANG X, 1986, IMMUNOPHARMACOLOGY, P159
   Iacucci M, 2010, CAN J GASTROENTEROL, V24, P127, DOI 10.1155/2010/586092
   Ikemoto S, 2000, UROLOGY, V55, P951, DOI 10.1016/S0090-4295(00)00467-2
   Kaiser GC, 1999, GASTROENTEROLOGY, V116, P602, DOI 10.1016/S0016-5085(99)70182-4
   Kitamura K, 1998, ANTIVIR RES, V37, P131, DOI 10.1016/S0166-3542(97)00069-7
   KRAWISZ JE, 1984, GASTROENTEROLOGY, V87, P1344
   Lim HA, 2012, BIOGERONTOLOGY, V13, P133, DOI 10.1007/s10522-011-9361-4
   Lohr J, 2006, J EXP MED, V203, P2785, DOI 10.1084/jem.20061341
   Mantovani A., 2000, NOVART FDN SYMP, P120
   Márquez L, 2012, GUT, V61, P528, DOI 10.1136/gut.2011.240978
   MORRIS GP, 1989, GASTROENTEROLOGY, V96, P795, DOI 10.1016/0016-5085(89)90904-9
   Nakamura N, 2003, EXP EYE RES, V77, P195, DOI 10.1016/S0014-4835(03)00116-7
   Nanda K, 2012, CLIN PHARMACOL-ADV A, V4, P41, DOI 10.2147/CPAA.S26556
   Okazawa A, 2002, AM J GASTROENTEROL, V97, P3108, DOI 10.1111/j.1572-0241.2002.07107.x
   Papadakis KA, 2000, ANNU REV MED, V51, P289, DOI 10.1146/annurev.med.51.1.289
   Podolsky DK, 2002, NEW ENGL J MED, V347, P417, DOI 10.1056/NEJMra0804647
   Shen YC, 2003, EUR J PHARMACOL, V465, P171, DOI 10.1016/S0014-2999(03)01378-5
   Strober W, 2002, ANNU REV IMMUNOL, V20, P495, DOI 10.1146/annurev.immunol.20.100301.064816
   Strober W, 2007, J CLIN INVEST, V117, P514, DOI 10.1172/JCI30587
   Williams Chadwick, 2011, Therap Adv Gastroenterol, V4, P237, DOI 10.1177/1756283X11405250
   Wu HY, 2011, INT J PHARMACEUT, V410, P31, DOI 10.1016/j.ijpharm.2011.03.007
   Xue DB, 2006, MEDIAT INFLAMM, V2006, DOI 10.1155/MI/2006/26295
   Yang J, 2012, BMC COMPLEM ALTERN M, V12, DOI 10.1186/1472-6882-12-64
   Yang J, 2011, PLOS ONE, V6, DOI 10.1371/journal.pone.0017164
   Zenewicz LA, 2009, TRENDS MOL MED, V15, P199, DOI 10.1016/j.molmed.2009.03.002
   Zhang XP, 2008, DIGEST DIS SCI, V53, P581, DOI 10.1007/s10620-007-9868-3
   Zhang Z, 2006, INFLAMM BOWEL DIS, V12, P382, DOI 10.1097/01.MIB.0000218764.06959.91
NR 53
TC 43
Z9 47
U1 2
U2 32
PU PHARMACEUTICAL SOC KOREA
PI SEOUL
PA 1489-3 SUHCHO-DONG, SUHCHO-KU, SEOUL 137-071, SOUTH KOREA
SN 0253-6269
EI 1976-3786
J9 ARCH PHARM RES
JI Arch. Pharm. Res.
PD OCT
PY 2015
VL 38
IS 10
BP 1873
EP 1887
DI 10.1007/s12272-014-0486-2
PG 15
WC Chemistry, Medicinal; Pharmacology & Pharmacy
WE Science Citation Index Expanded (SCI-EXPANDED)
SC Pharmacology & Pharmacy
GA CT6DP
UT WOS:000362902200016
PM 25269538
DA 2024-01-22
ER

PT J
AU Seidelin, JB
   Coskun, M
   Kvist, PH
   Holm, TL
   Holgersen, K
   Nielsen, OH
AF Seidelin, Jakob Benedict
   Coskun, Mehmet
   Kvist, Peter Helding
   Holm, Thomas Lindebo
   Holgersen, Kristine
   Nielsen, Ole Haagen
TI IL-33 promotes GATA-3 polarization of gut-derived T cells in
   experimental and ulcerative colitis
SO JOURNAL OF GASTROENTEROLOGY
LA English
DT Article
DE Experimental colitis; GATA-3; Interleukin-33; T-bet; Ulcerative colitis
ID INFLAMMATORY-BOWEL-DISEASE; CROHNS-DISEASE; FAMILY-MEMBERS;
   INTERLEUKIN-33; CYTOKINE; TH2; EXPRESSION; PATHOGENESIS; INDUCTION;
   SYSTEM
AB In the respiratory mucosa, interleukin (IL)-33, has been shown to enhance T helper 2 (T(H)2)-type responses through the master regulatory gene GATA-3. IL-33 is upregulated in ulcerative colitis (UC), and the aim was to assess if IL-33 holds a similar key position in the shaping of the immune response in experimental colitis (piroxicam-accelerated colitis (PAC) in IL-10 (-/-) mice, dextran sodium sulfate (DSS) model) and UC.
   Colonic IL-33 expression was determined in UC (8 active UC, 8 quiescent UC, and 7 controls) and experimental colitis. Mesenteric lymph node (MesLN) T cells were isolated from PAC IL-10 (-/-) mice and stimulated with IL-33.
   The colonic IL-33 expression was significantly upregulated all forms of colitis (P < 0.01) and correlated with disease severity score and inflammation (P < 0.001), and with GATA-3 expression levels (P < 0.01); no correlation with the T(H)1-specific T-bet expression was observed. MesLN T cells stimulated with IL-33 had increased GATA-3 expression, and showed an IL-33 dose-dependent increase in secreted T(H)2-type cytokines, whereas this effect was abolished by blocking IL-33 signaling. The non-T(H)2-type cytokine IL-17 was upregulated by IL-33 but in a T cell receptor dependent manner, as opposed to T(H)2-type cytokines, which required only IL-33 stimulation.
   The study demonstrates that intestinal IL-33 is capable of inducing GATA-3 in mucosal T cells, and suggests that IL-33 is a key mediator of pathological T(H)2 and non-T(H)2-type responses in intestinal inflammation. Blocking IL-33 signaling could be a feasible option in the treatment of UC.
C1 [Seidelin, Jakob Benedict; Coskun, Mehmet; Nielsen, Ole Haagen] Univ Copenhagen, Herlev Hosp, Dept Gastroenterol, DK-2730 Herlev, Denmark.
   [Kvist, Peter Helding; Holm, Thomas Lindebo; Holgersen, Kristine] Novo Nordisk AS, Dept Immunopharmacol, Malov, Denmark.
   [Kvist, Peter Helding; Holm, Thomas Lindebo; Holgersen, Kristine] Novo Nordisk AS, Dept Histol, Malov, Denmark.
   [Holgersen, Kristine] Univ Copenhagen, Fac Hlth & Med Sci, Dept Vet Dis Biol, Copenhagen, Denmark.
C3 University of Copenhagen; Herlev & Gentofte Hospital; Novo Nordisk; Novo
   Nordisk; University of Copenhagen
RP Seidelin, JB (通讯作者)，Univ Copenhagen, Herlev Hosp, Dept Gastroenterol, Med Sect 54 O3,Herlev Ringvej 75, DK-2730 Herlev, Denmark.
EM jseidelin@dadlnet.dk
RI Nielsen, Ole Haagen/AAK-2482-2021; Seidelin, Jakob B/B-7879-2013
OI Nielsen, Ole Haagen/0000-0003-4612-8635; Seidelin, Jakob
   B/0000-0003-3230-7966; Holgersen, Kristine/0000-0002-3141-5685; Coskun,
   Mehmet/0000-0003-1587-5291
FU Fonden til Laegevidenskabens Fremme (the A. P. Moller Foundation); Novo
   Nordisk A/S; Family Erichsen Memorial Foundation; Lundbeck Foundation;
   Axel Muusfeldts Foundation; Foundation of Aase and Ejnar Danielsen;
   Danish Council for Independent Research
FX We thank Anders Hansen, Camilla Frost Sorensen, Hanne Fuglsang, Jeanette
   Juul, Lotte Friis, and Vibeke Voxen Hansen for excellent technical
   assistance. This study was supported by grants from Fonden til
   Laegevidenskabens Fremme (the A. P. Moller Foundation), Novo Nordisk
   A/S, the Family Erichsen Memorial Foundation, the Lundbeck Foundation,
   the Axel Muusfeldts Foundation, and the Foundation of Aase and Ejnar
   Danielsen. JS holds a grant from the Danish Council for Independent
   Research.
CR Beltrán CJ, 2010, INFLAMM BOWEL DIS, V16, P1097, DOI 10.1002/ibd.21175
   BENSASSON SZ, 1990, J IMMUNOL, V145, P1127
   Bleich A, 2004, MAMM GENOME, V15, P865, DOI 10.1007/s00335-004-2392-2
   Brand S, 2009, GUT, V58, P1152, DOI 10.1136/gut.2008.163667
   Cayrol C, 2009, P NATL ACAD SCI USA, V106, P9021, DOI 10.1073/pnas.0812690106
   Chackerian AA, 2007, J IMMUNOL, V179, P2551, DOI 10.4049/jimmunol.179.4.2551
   COOPER HS, 1993, LAB INVEST, V69, P238
   Duan LH, 2012, MOL MED, V18, P753, DOI 10.2119/molmed.2011.00428
   ELSON CO, 1995, GASTROENTEROLOGY, V109, P1344, DOI 10.1016/0016-5085(95)90599-5
   Funakoshi-Tago M, 2008, CELL SIGNAL, V20, P1679, DOI 10.1016/j.cellsig.2008.05.013
   Fuss IJ, 2004, J CLIN INVEST, V113, P1490, DOI 10.1172/JCI200419836
   Fuss IJ, 1996, J IMMUNOL, V157, P1261
   GREENFEDER SA, 1995, J BIOL CHEM, V270, P13757, DOI 10.1074/jbc.270.23.13757
   Gross P, 2012, INFLAMM BOWEL DIS, V18, P1900, DOI 10.1002/ibd.22900
   Guo LY, 2009, P NATL ACAD SCI USA, V106, P13463, DOI 10.1073/pnas.0906988106
   Halim TYF, 2012, IMMUNITY, V36, P451, DOI 10.1016/j.immuni.2011.12.020
   Hamilton MJ, 2012, J GASTROENTEROL, V47, P1, DOI 10.1007/s00535-011-0521-8
   Holgersen K, 2014, INT IMMUNOPHARMACOL, V21, P137, DOI 10.1016/j.intimp.2014.04.017
   Holgersen K, 2014, J CROHNS COLITIS, V8, P147, DOI 10.1016/j.crohns.2013.08.002
   Hong J, 2011, J BIOL CHEM, V286, P20078, DOI 10.1074/jbc.M111.219089
   Hudson CA, 2008, J LEUKOCYTE BIOL, V84, P631, DOI 10.1189/jlb.1207830
   Ivanov II, 2006, CELL, V126, P1121, DOI 10.1016/j.cell.2006.07.035
   Kjellev S, 2007, DIGEST DIS SCI, V52, P1050, DOI 10.1007/s10620-006-9256-4
   Kobori A, 2010, J GASTROENTEROL, V45, P999, DOI 10.1007/s00535-010-0245-1
   Komai-Koma M, 2007, EUR J IMMUNOL, V37, P2779, DOI 10.1002/eji.200737547
   Kurowska-Stolarska M, 2008, J IMMUNOL, V181, P4780, DOI 10.4049/jimmunol.181.7.4780
   Langholz E, 1996, SCAND J GASTROENTERO, V31, P260, DOI 10.3109/00365529609004876
   Langholz E, 1999, DAN MED BULL, V46, P400
   LEGROS G, 1990, J EXP MED, V172, P921, DOI 10.1084/jem.172.3.921
   Lopetuso LR, 2013, FRONT IMMUNOL, V4, DOI 10.3389/fimmu.2013.00181
   Lüthi AU, 2009, IMMUNITY, V31, P84, DOI 10.1016/j.immuni.2009.05.007
   MURTHY SNS, 1993, DIGEST DIS SCI, V38, P1722, DOI 10.1007/BF01303184
   NIESSNER M, 1995, CLIN EXP IMMUNOL, V101, P428
   Nile CJ, 2010, IMMUNOLOGY, V130, P172, DOI 10.1111/j.1365-2567.2009.03221.x
   Oboki K, 2010, P NATL ACAD SCI USA, V107, P18581, DOI 10.1073/pnas.1003059107
   OKAYASU I, 1990, GASTROENTEROLOGY, V98, P694, DOI 10.1016/0016-5085(90)90290-H
   Pastorelli L, 2010, P NATL ACAD SCI USA, V107, P8017, DOI 10.1073/pnas.0912678107
   Paul WE, 2010, NAT REV IMMUNOL, V10, P225, DOI 10.1038/nri2735
   Pushparaj PN, 2013, IMMUNOLOGY, V140, P70, DOI 10.1111/imm.12111
   Pushparaj PN, 2009, P NATL ACAD SCI USA, V106, P9773, DOI 10.1073/pnas.0901206106
   Sartor RB, 2003, J GASTROENTEROL, V38, P43
   Schmitz J, 2005, IMMUNITY, V23, P479, DOI 10.1016/j.immuni.2005.09.015
   SCHROEDER KW, 1987, NEW ENGL J MED, V317, P1625, DOI 10.1056/NEJM198712243172603
   Sedhom MAK, 2013, GUT, V62, P1714, DOI 10.1136/gutjnl-2011-301785
   Sehra S, 2005, J IMMUNOL, V174, P3440, DOI 10.4049/jimmunol.174.6.3440
   Seidelin JB, 2011, MUCOSAL IMMUNOL, V4, P496, DOI 10.1038/mi.2011.22
   Seidelin JB, 2010, IMMUNOL LETT, V128, P80, DOI 10.1016/j.imlet.2009.11.001
   Specht S, 2006, MICROBES INFECT, V8, P694, DOI 10.1016/j.micinf.2005.09.006
   Sponheim J, 2010, AM J PATHOL, V177, P2804, DOI 10.2353/ajpath.2010.100378
   Szabo SJ, 2000, CELL, V100, P655, DOI 10.1016/S0092-8674(00)80702-3
   Talabot-Ayer D, 2009, J BIOL CHEM, V284, P19420, DOI 10.1074/jbc.M901744200
   Vahedi G, 2013, IMMUNOLOGY, V139, P294, DOI 10.1111/imm.12113
   Wang ZY, 2006, J IMMUNOL, V176, P880, DOI 10.4049/jimmunol.176.2.880
   Wilson MS, 2011, GASTROENTEROLOGY, V140, P254, DOI 10.1053/j.gastro.2010.09.047
   Wynn TA, 2012, NAT MED, V18, P1028, DOI 10.1038/nm.2807
   Zhu JF, 2006, CELL RES, V16, P3, DOI 10.1038/sj.cr.7310002
   Zhu JF, 2010, ANNU REV IMMUNOL, V28, P445, DOI 10.1146/annurev-immunol-030409-101212
NR 57
TC 44
Z9 47
U1 0
U2 16
PU SPRINGER JAPAN KK
PI TOKYO
PA SHIROYAMA TRUST TOWER 5F, 4-3-1 TORANOMON, MINATO-KU, TOKYO, 105-6005,
   JAPAN
SN 0944-1174
EI 1435-5922
J9 J GASTROENTEROL
JI J. Gastroenterol.
PD FEB
PY 2015
VL 50
IS 2
BP 180
EP 190
DI 10.1007/s00535-014-0982-7
PG 11
WC Gastroenterology & Hepatology
WE Science Citation Index Expanded (SCI-EXPANDED)
SC Gastroenterology & Hepatology
GA CB3VA
UT WOS:000349556000007
PM 25112700
DA 2024-01-22
ER

PT J
AU Zhou, PQ
   Fan, H
   Hu, H
   Tang, Q
   Liu, XX
   Zhang, LJ
   Zhong, M
   Shou, ZX
AF Zhou, Pi-qi
   Fan, Heng
   Hu, Hui
   Tang, Qing
   Liu, Xing-xing
   Zhang, Li-juan
   Zhong, Min
   Shou, Zhe-xing
TI Role of DOR-β-arrestin1-Bcl2 signal transduction pathway and
   intervention effects of oxymatrine in ulcerative colitis
SO JOURNAL OF HUAZHONG UNIVERSITY OF SCIENCE AND TECHNOLOGY-MEDICAL
   SCIENCES
LA English
DT Article
DE ulcerative colitis; delta-opioid receptor; beta-arrestin1; Bcl-2;
   oxymatrine
ID INFLAMMATORY-BOWEL-DISEASE; MUCOSAL T-CELLS; CROHNS-DISEASE; OPIOID
   RECEPTOR; APOPTOSIS; EXPRESSION; RATS; ARRESTINS; DEATH; MICE
AB This study was aimed to investigate the role of the delta-opioid receptor (DOR)-beta-arrestin1-Bcl-2 signal transduction pathway in the pathogenesis of ulcerative colitis (UC) and the intervention effects of oxymatrine on UC. Forty Sprague-Dawley rats were divided into normal group, model group, oxymatrine-treated group and mesalazine-treated group (n=10 each) at random. The rat UC model was established by intra-colonic injection of trinitrobenzene sulfonic acid in the model group and two treatment groups. The rats in oxymatrine-treated group were subjected to intramuscular injection of oxymatrine [63 mg/(kg center dot day)] for 15 days, and those in mesalazine-treated group given mesalazine solution [0.5 g/(kg center dot day)] by gastric lavage for the same days. Animals in normal group and model group were administered 3 mL water by gastric lavage for 15 days. On the 16th day, after fasting for 24 h, the rats were sacrificed for the removal of colon tissues. The expression levels of DOR, beta-arrestin1 and Bcl-2 were determined in colon tissues by immunohistochemistry and real-time quantitative polymerase chain reaction (RT-PCR), respectively. It was found that the expression levels of DOR, beta-arrestin1 and Bcl-2 protein and mRNA were significantly increased in the model group as compared with the other groups (P < 0.05). They were conspicuously decreased in both mesalazine-treated and oxymatrine-treated groups in contrast to the model group (P < 0.05). No statistically significant difference was noted in these indices between mesalazine- and oxymatrinetreated groups (P > 0.05). This study indicated that the DOR-beta-arrestin1-Bcl-2 signal transduction pathway may participate in the pathogenesis of UC. Moreover, oxymatrine can attenuate the development of UC by regulating the DOR-beta-arrestin1-Bcl-2 signal transduction pathway.
C1 [Zhou, Pi-qi; Fan, Heng; Hu, Hui; Tang, Qing; Liu, Xing-xing; Zhang, Li-juan; Zhong, Min; Shou, Zhe-xing] Huazhong Univ Sci & Technol, Union Hosp, Dept Integrated Chinese & Western Med, Tongji Med Coll, Wuhan 430022, Peoples R China.
C3 Huazhong University of Science & Technology
RP Tang, Q (通讯作者)，Huazhong Univ Sci & Technol, Union Hosp, Dept Integrated Chinese & Western Med, Tongji Med Coll, Wuhan 430022, Peoples R China.
EM zpq680101@sina.com; fanheng009@aliyun.com; 122022188@qq.com
RI Zhang, Li/GWM-7501-2022; Zhang, Liqun/JDN-3523-2023
FU National Nature Science Foundation of China [81072944, 81273908]; Nature
   Science Foundation of Hubei Province of China [2011CDB379]; Postdoctoral
   Science Foundation of China [2012M510120]; Doctor Fund Project of Higher
   Education of Ministry of Education of China [20110142120096]
FX This project was supported by grants from the National Nature Science
   Foundation of China (No. 81072944, and No. 81273908), Nature Science
   Foundation of Hubei Province of China (No. 2011CDB379), Postdoctoral
   Science Foundation of China (No. 2012M510120), and Doctor Fund Project
   of Higher Education of Ministry of Education of China (No.
   20110142120096).
CR Atreya R, 2008, MUCOSAL IMMUNOL, V1, P175, DOI 10.1038/mi.2008.7
   Bidère N, 2006, ANNU REV IMMUNOL, V24, P321, DOI 10.1146/annurev.immunol.24.021605.090513
   Doering J, 2004, GUT, V53, P1632, DOI 10.1136/gut.2003.037911
   Fan H, 2012, CHIN J INTEGR MED, V18, P514, DOI 10.1007/s11655-012-1146-3
   Fan H, 2008, J HUAZHONG U SCI-MED, V28, P415, DOI 10.1007/s11596-008-0409-x
   Feng Y, 2012, CURR DRUG TARGETS, V13, P230, DOI 10.2174/138945012799201612
   Fujino K, 2004, J GASTROINTEST SURG, V8, P842, DOI 10.1016/j.gassur.2004.07.011
   González R, 1999, PHARMACOL RES, V39, P55, DOI 10.1006/phrs.1998.0409
   Hildeman DA, 2002, IMMUNITY, V16, P759, DOI 10.1016/S1074-7613(02)00322-9
   Hughes P, 2006, CURR DIRECT AUTOIMMU, V9, P74
   Itoh J, 2001, GUT, V49, P35, DOI 10.1136/gut.49.1.35
   Lv JF, 2008, WORLD J GASTROENTERO, V16, P896
   Monteleone G, 2010, CLIN SCI, V118, P707, DOI 10.1042/CS20100027
   MORRIS GP, 1989, GASTROENTEROLOGY, V96, P795, DOI 10.1016/0016-5085(89)90904-9
   Peppelenbosch MP, 2004, GUT, V53, P1556, DOI 10.1136/gut.2004.040824
   Pol O, 2003, J PHARMACOL EXP THER, V306, P455, DOI 10.1124/jpet.103.049346
   Revankar CM, 2004, J BIOL CHEM, V279, P24578, DOI 10.1074/jbc.M402121200
   Shenoy SK, 2003, BIOCHEM J, V375, P503, DOI 10.1042/BJ20031076
   Shi YF, 2007, NAT IMMUNOL, V8, P817, DOI 10.1038/ni1489
   Sturm A, 2004, GUT, V53, P1624, DOI 10.1136/gut.2003.033613
   Sturm A, 2008, CURR DRUG TARGETS, V9, P381, DOI 10.2174/138945008784221198
   VEIS DJ, 1993, CELL, V75, P229, DOI 10.1016/0092-8674(93)80065-M
   Zheng P, 2005, WORLD J GASTROENTERO, V11, P4912, DOI 10.3748/wjg.v11.i31.4912
NR 23
TC 9
Z9 10
U1 1
U2 14
PU SPRINGER
PI NEW YORK
PA 233 SPRING ST, NEW YORK, NY 10013 USA
SN 1672-0733
EI 1993-1352
J9 J HUAZHONG U SCI-MED
JI J. Huazhong Univ. Sci. Tech.-Med.
PD DEC
PY 2014
VL 34
IS 6
BP 815
EP 820
DI 10.1007/s11596-014-1358-1
PG 6
WC Biochemistry & Molecular Biology
WE Science Citation Index Expanded (SCI-EXPANDED)
SC Biochemistry & Molecular Biology
GA AW1JK
UT WOS:000346045600005
PM 25480575
DA 2024-01-22
ER

PT J
AU Schmitz, S
   Henrich, M
   Neiger, R
   Werling, D
   Allenspach, K
AF Schmitz, S.
   Henrich, M.
   Neiger, R.
   Werling, D.
   Allenspach, K.
TI Stimulation of Duodenal Biopsies and Whole Blood from Dogs with
   Food-Responsive Chronic Enteropathy and Healthy Dogs with Toll-Like
   Receptor Ligands and Probiotic <i>Enterococcus faecium</i>
SO SCANDINAVIAN JOURNAL OF IMMUNOLOGY
LA English
DT Article
ID NECROSIS-FACTOR-ALPHA; GERMAN-SHEPHERD DOGS; EX-VIVO; DENDRITIC CELLS;
   CROHNS-DISEASE; PPAR-GAMMA; IN-VIVO; EXPRESSION; BACTERIA; CYTOKINES
AB The composition of the microbiome plays a significant role in the pathogenesis of inflammatory bowel disease (IBD) in humans and chronic enteropathies (CE) in dogs. The administration of probiotic micro-organisms is one way of modulating the microbiome, but experiments elucidating mechanisms of action of probiotics in the intestine of healthy and CE dogs are lacking. The aim of our study was to investigate the effects of different Toll-like receptor (TLR) ligands and Enterococcus faecium (EF) on ex vivo cultured duodenal samples and whole blood (WB) from dogs with food-responsive chronic enteropathy (FRE) when compared to healthy dogs. Biopsy stimulation was performed in 17 FRE and 11 healthy dogs; WB stimulation was performed in 16 FRE and 16 healthy dogs. Expression of TLR2, 4, 5 and 9, IL-17A, IL-22, IFNy, TNF alpha, IL-4, IL-10, TGF beta and PPARy was determined in biopsies by quantitative polymerase chain reaction (PCR). In addition, production of TNF alpha, IL-10, IFNy and IL-17A protein in WB and biopsy supernatants was assessed by ELISA. Treatment with individual TLR ligands or EF induced a variety of changes in the expression of different TLRs and cytokines, but not necessarily a consistent change with a single stimulating agent. Even though cytokine protein could not be detected in supernatants from ex vivo stimulated biopsies, we found TNF alpha protein responses in blood to be opposite of the transcriptional responses seen in the biopsies. Stimulation of canine duodenal biopsies with TLR ligands can potentially induce anti-inflammatory gene expression, especially in healthy tissue, whereas the effects of EF were limited.
C1 [Schmitz, S.; Allenspach, K.] Univ London, Royal Vet Coll, Dept Vet Sci & Serv, Hatfield AL9 7TA, Herts, England.
   [Schmitz, S.; Neiger, R.] Univ Giessen, Small Anim Clin Internal Med, D-35390 Giessen, Germany.
   [Henrich, M.] Univ Giessen, Inst Vet Pathol, Giessen, Germany.
   [Werling, D.] Univ London, Royal Vet Coll, Dept Pathol & Pathogen Biol, Hatfield AL9 7TA, Herts, England.
C3 University of London; University of London Royal Veterinary College;
   Justus Liebig University Giessen; Justus Liebig University Giessen;
   University of London; University of London Royal Veterinary College
RP Allenspach, K (通讯作者)，Univ London, Royal Vet Coll, Dept Vet Sci & Serv, Hawkshead Campus,Hawkshead Lane, Hatfield AL9 7TA, Herts, England.
EM kallenspach@rvc.ac.uk
RI Werling, Dirk/F-5555-2013; Schmitz, Silke Salavati nee/AAZ-6935-2020;
   Henrich, Manfred/C-7459-2013
OI Werling, Dirk/0000-0001-5411-4044; Salavati, Silke/0000-0003-1084-7013
FU Biotechnology and Biological Sciences Research Council (BBSRC) CASE
   Studentship; Protexin Veterinary Ltd. (Somerset, UK)
FX The authors would like to thank Dr Ruby Chang from the RVC for her help
   with the statistical analysis, as well as Nina Engelmann, Resident in
   Small Animal Medicine at the Small Animal Clinic in Giessen for her help
   in acquiring the biopsies from the healthy dogs. This study is funded
   through a Biotechnology and Biological Sciences Research Council (BBSRC)
   CASE Studentship with Protexin Veterinary Ltd. (Somerset, UK). The RVC
   manuscript approval number is VCS_569.
CR Abreu MT, 2010, NAT REV IMMUNOL, V10, P131, DOI 10.1038/nri2707
   Allenspach K, 2010, VET MICROBIOL, V146, P326, DOI 10.1016/j.vetmic.2010.05.025
   Are A, 2008, P NATL ACAD SCI USA, V105, P1943, DOI 10.1073/pnas.0711734105
   Bäuerl C, 2013, GENES NUTR, V8, P165, DOI 10.1007/s12263-012-0301-y
   Bai AP, 2006, INT J CLIN PRACT, V60, P284, DOI 10.1111/j.1368-5031.2006.00833.x
   Bayoub K, 2011, CURR MICROBIOL, V62, P479, DOI 10.1007/s00284-010-9732-0
   Bell AJG, 2004, GUT, V53, P1801, DOI 10.1136/gut.2003.026807
   Benyacoub J, 2003, J NUTR, V133, P1158, DOI 10.1093/jn/133.4.1158
   Borruel N, 2002, GUT, V51, P659, DOI 10.1136/gut.51.5.659
   Burgener IA, 2008, J VET INTERN MED, V22, P553, DOI 10.1111/j.1939-1676.2008.0093.x
   Bybee SN, 2011, J VET INTERN MED, V25, P856, DOI 10.1111/j.1939-1676.2011.0738.x
   Cary VA, 2010, J CLIN NURS, V19, P904, DOI 10.1111/j.1365-2702.2009.03123.x
   Claes IJJ, 2011, MOL NUTR FOOD RES, V55, P1441, DOI 10.1002/mnfr.201100139
   De Majo M, 2008, VET RES COMMUN, V32, pS275, DOI 10.1007/s11259-008-9127-x
   Deitschel SJ, 2010, J VET EMERG CRIT CAR, V20, P494, DOI 10.1111/j.1476-4431.2010.00565.x
   Eun Chang Soo, 2007, Korean J Gastroenterol, V49, P139
   Ewaschuk JB, 2006, J NUTR, V136, P1483, DOI 10.1093/jn/136.6.1483
   Ford AC, 2011, AM J GASTROENTEROL, V106, P644, DOI 10.1038/ajg.2011.73
   Funderburg NT, 2011, IMMUNOLOGY, V134, P151, DOI 10.1111/j.1365-2567.2011.03475.x
   German AJ, 2000, DIGEST DIS SCI, V45, P7, DOI 10.1023/A:1005436721798
   Girard-Misguich F, 2012, VET IMMUNOL IMMUNOP, V145, P611, DOI 10.1016/j.vetimm.2012.01.002
   Gustafsson JK, 2012, AM J PHYSIOL-GASTR L, V302, pG430, DOI [10.1152/ajpgi.00405.2011., 10.1152/ajpgi.00405.2011]
   Hart AL, 2004, GUT, V53, P1602, DOI 10.1136/gut.2003.037325
   Herstad HK, 2010, J SMALL ANIM PRACT, V51, P34, DOI 10.1111/j.1748-5827.2009.00853.x
   Hirota K, 2010, SEMIN IMMUNOPATHOL, V32, P3, DOI 10.1007/s00281-009-0187-y
   Kathrani A, 2011, TISSUE ANTIGENS, V78, P94, DOI 10.1111/j.1399-0039.2011.01707.x
   Kathrani A, 2012, PLOS ONE, V7, DOI 10.1371/journal.pone.0030117
   Kelly D, 2004, NAT IMMUNOL, V5, P104, DOI 10.1038/ni1018
   Lammers KM, 2003, FEMS IMMUNOL MED MIC, V38, P165, DOI 10.1016/S0928-8244(03)00144-5
   Lauková A, 2008, FOLIA MICROBIOL, V53, P84, DOI 10.1007/s12223-008-0012-3
   Li MO, 2007, IMMUNITY, V26, P579, DOI 10.1016/j.immuni.2007.03.014
   Lochner M, 2008, J EXP MED, V205, P1381, DOI 10.1084/jem.20080034
   MacDermott RP, 1998, INFLAMM BOWEL DIS, V4, P54, DOI 10.1097/00054725-199802000-00009
   Manuzak J, 2012, CLIN VACCINE IMMUNOL, V19, P1207, DOI 10.1128/CVI.00282-12
   McMahon LA, 2010, VET IMMUNOL IMMUNOP, V135, P158, DOI 10.1016/j.vetimm.2009.11.012
   Monteleone I, 2011, GASTROENTEROLOGY, V141, P237, DOI 10.1053/j.gastro.2011.04.007
   MURCH SH, 1993, GUT, V34, P1705, DOI 10.1136/gut.34.12.1705
   Noguchi Y, 1998, BIOCHEM BIOPH RES CO, V253, P887, DOI 10.1006/bbrc.1998.9794
   Ogura Y, 2001, NATURE, V411, P603, DOI 10.1038/35079114
   Sartor RB, 2006, NAT CLIN PRACT GASTR, V3, P390, DOI 10.1038/ncpgasthep0528
   Sauter SN, 2005, DOMEST ANIM ENDOCRIN, V29, P605, DOI 10.1016/j.domaniend.2005.04.006
   Schmitz S, 2013, VET IMMUNOL IMMUNOP, V153, P170, DOI 10.1016/j.vetimm.2013.02.014
   Schmitz S, 2012, VET IMMUNOL IMMUNOP, V146, P87, DOI 10.1016/j.vetimm.2012.01.013
   Schüller S, 2009, CELL MICROBIOL, V11, P521, DOI 10.1111/j.1462-5822.2008.01275.x
   SHULL MM, 1992, NATURE, V359, P693, DOI 10.1038/359693a0
   Simpson KW, 2009, J VET INTERN MED, V23, P476, DOI 10.1111/j.1939-1676.2009.0283.x
   Stagg AJ, 2004, BEST PRACT RES CL GA, V18, P255, DOI 10.1016/j.bpg.2003.10.004
   Strober W, 2011, GASTROENTEROLOGY, V140, P1756, DOI 10.1053/j.gastro.2011.02.016
   Thomas CM, 2010, GUT MICROBES, V1, P148, DOI 10.4161/gmic.1.3.11712
   Tsilingiri K, 2012, GUT, V61, P1007, DOI 10.1136/gutjnl-2011-300971
   Vandesompele J, 2002, GENOME BIOL, V3, DOI 10.1186/gb-2002-3-7-research0034
   Veldhoen M, 2008, NAT IMMUNOL, V9, P1341, DOI 10.1038/ni.1659
   Zenewicz LA, 2008, IMMUNITY, V29, P947, DOI 10.1016/j.immuni.2008.11.003
NR 53
TC 16
Z9 18
U1 0
U2 18
PU WILEY
PI HOBOKEN
PA 111 RIVER ST, HOBOKEN 07030-5774, NJ USA
SN 0300-9475
EI 1365-3083
J9 SCAND J IMMUNOL
JI Scand. J. Immunol.
PD AUG
PY 2014
VL 80
IS 2
BP 85
EP 94
DI 10.1111/sji.12186
PG 10
WC Immunology
WE Science Citation Index Expanded (SCI-EXPANDED)
SC Immunology
GA AL9AM
UT WOS:000339431700002
PM 24813376
OA Green Published
DA 2024-01-22
ER

PT J
AU Ryoo, SB
   Oh, HK
   Han, EC
   Ha, HK
   Moon, SH
   Choe, EK
   Park, KJ
AF Ryoo, Seung-Bum
   Oh, Heung-Kwon
   Han, Eon Chul
   Ha, Heon-Kyun
   Moon, Sang Hui
   Choe, Eun Kyung
   Park, Kyu Joo
TI Complications after ileal pouch-anal anastomosis in Korean patients with
   ulcerative colitis
SO WORLD JOURNAL OF GASTROENTEROLOGY
LA English
DT Article
DE Ulcerative colitis; Ileal pouch-anal anastomosis; Complications; Pouch
   failure; Pouch function
ID RESTORATIVE PROCTOCOLECTOMY; CROHNS-DISEASE; SURGICAL-MANAGEMENT; TOTAL
   COLECTOMY; ILEOANAL POUCH; SURGERY; PREVALENCE; PREDICTORS; ILEOSTOMY;
   FAILURE
AB AIM: To investigate the outcomes of treatments for complications after ileal pouch-anal anastomosis (IPAA) in Korean patients with ulcerative colitis.
   METHODS: Between March 1998 and February 2013, 72 patients (28 male and 44 female, median age 43.0 years +/- 14.0 years) underwent total proctocolectomy with IPAA. The study cohort was registered prospectively and analyzed retrospectively. Patient characteristics, medical management histories, operative findings, pathology reports and postoperative clinical courses, including early postoperative and late complications and their treatments, were reviewed from a medical record system. All of the ileal pouches were J-pouch and were performed with either the double-stapling technique (n = 69) or a hand-sewn (n = 3) technique.
   RESULTS: Thirty-one (43.1%) patients had early complications, with 12 (16.7%) patients with complications related to the pouch. Pouch bleeding, pelvic abscesses and anastomosis ruptures were managed conservatively. Patients with pelvic abscesses were treated with surgical drainage. Twenty-seven (38.0%) patients had late complications during the follow-up period (82.5 +/- 50.8 mo), with 21 (29.6%) patients with complications related to the pouch. Treatment for pouchitis included antibiotics or anti-inflammatory drugs. Pouch-vaginal fistulas, perianal abscesses or fistulas and anastomosis strictures were treated surgically. Pouch failure developed in two patients (2.8%). Analyses showed that an emergency operation was a significant risk factor for early pouch-related complications compared to elective procedures (55.6% vs 11.1%, P < 0.05). Pouchitis was related to early (35.3%) and the other late pouch-related complications (41.2%) (P < 0.05). The complications did not have an effect on pouch failure nor pouch function.
   CONCLUSION: The complications following IPAA can be treated successfully. Favorable long-term outcomes were achieved with a lower pouch failure rate than reported in Western patients. (C) 2014 Baishideng Publishing Group Inc. All rights reserved.
C1 [Ryoo, Seung-Bum; Oh, Heung-Kwon; Han, Eon Chul; Ha, Heon-Kyun; Moon, Sang Hui; Choe, Eun Kyung; Park, Kyu Joo] Seoul Natl Univ, Coll Med, Dept Surg, Div Colorectal Surg, Seoul 110744, South Korea.
   [Choe, Eun Kyung] Seoul Natl Univ, Hosp Healthcare Syst Gangnam Ctr, Inst Healthcare Res, Seoul 135984, South Korea.
C3 Seoul National University (SNU); Seoul National University (SNU)
RP Park, KJ (通讯作者)，Seoul Natl Univ, Coll Med, Dept Surg, Div Colorectal Surg, 101 Daehak Ro, Seoul 110744, South Korea.
EM kjparkmd@plaza.snu.ac.kr
RI Ryoo, Seung-Bum/AGL-0507-2022; Oh, Heung-Kwon/S-1292-2019; Park, Kyu
   Joo/J-5480-2012
OI Oh, Heung-Kwon/0000-0002-8066-2367
CR Aydin F, 2009, CASE REP MED, V2009, DOI 10.1155/2009/676392
   Bach SP, 2006, INFLAMM BOWEL DIS, V12, P131, DOI 10.1097/01.MIB.0000197547.80558.59
   Baixauli J, 2004, DIS COLON RECTUM, V47, P2, DOI 10.1007/s10350-003-0003-z
   Berndtsson I, 2007, DIS COLON RECTUM, V50, P1545, DOI 10.1007/s10350-007-0278-6
   Cottone M, 2008, DIGEST LIVER DIS, V40, pS247, DOI 10.1016/S1590-8658(08)60533-2
   El-Raouf AA, 2008, HEPATO-GASTROENTEROL, V55, P2130
   FAZIO VW, 1995, ANN SURG, V222, P120, DOI 10.1097/00000658-199508000-00003
   Feakins RM, 2014, HISTOPATHOLOGY, V64, P317, DOI 10.1111/his.12263
   Fleming FJ, 2011, DIS COLON RECTUM, V54, P176, DOI 10.1007/DCR.0b013e3181fb4232
   Gionchetti P, 2003, GASTROENTEROLOGY, V124, P1202, DOI 10.1016/S0016-5085(03)00171-9
   Grucela A, 2009, MT SINAI J MED, V76, P606, DOI 10.1002/msj.20152
   HARMS BA, 1994, DIS COLON RECTUM, V37, P971, DOI 10.1007/BF02049307
   Hoda KM, 2008, DIS COLON RECTUM, V51, P554, DOI 10.1007/s10350-008-9194-7
   Hueting WE, 2005, DIGEST SURG, V22, P69, DOI 10.1159/000085356
   Ikeuchi H, 2004, DIGEST SURG, V21, P197, DOI 10.1159/000079372
   Ikeuchi H, 2010, INT J COLORECTAL DIS, V25, P959, DOI 10.1007/s00384-010-0915-8
   Keighley M R, 2000, Acta Chir Iugosl, V47, P27
   M'Koma AE, 2009, DIS COLON RECTUM, V52, P726, DOI 10.1007/DCR.0b013e31819ed571
   MacLean AR, 2002, DIS COLON RECTUM, V45, P880, DOI 10.1007/s10350-004-6321-y
   Meagher AP, 1998, BRIT J SURG, V85, P800
   Pardi DS, 2009, INFLAMM BOWEL DIS, V15, P1424, DOI 10.1002/ibd.21039
   Park KJ, 1997, J KOREAN SOC COLOPRO, V13, P77
   PARKS AG, 1978, BRIT MED J, V2, P85, DOI 10.1136/bmj.2.6130.85
   Pastrana RJ, 2007, J CLIN GASTROENTEROL, V41, P41, DOI 10.1097/01.mcg.0000212641.90477.d0
   Shen B, 2004, AM J GASTROENTEROL, V99, P1527, DOI 10.1111/j.1572-0241.2004.30518.x
   Shen B, 2008, INFLAMM BOWEL DIS, V14, P942, DOI 10.1002/ibd.20409
   Tekkis PP, 2010, COLORECTAL DIS, V12, P433, DOI 10.1111/j.1463-1318.2009.01816.x
   Thompson-Fawcett MW, 1998, BRIT J SURG, V85, P1517
   Tsujinaka S, 2006, J AM COLL SURGEONS, V202, P912, DOI 10.1016/j.jamcollsurg.2006.02.014
   UTSUNOMIYA J, 1980, DIS COLON RECTUM, V23, P459, DOI 10.1007/BF02987076
   Vella M, 2007, SURG-J R COLL SURG E, V5, P356, DOI 10.1016/S1479-666X(07)80088-6
   Viscido A, 2003, ALIMENT PHARM THER, V17, P1263, DOI 10.1046/j.1365-2036.2003.01535.x
   Wagner-Bartak NA, 2005, AM J ROENTGENOL, V184, P1843, DOI 10.2214/ajr.184.6.01841843
   Wibmer AG, 2010, BRIT J SURG, V97, P1561, DOI 10.1002/bjs.7135
   Yang SK, 2000, J GASTROEN HEPATOL, V15, P1037, DOI 10.1046/j.1440-1746.2000.02252.x
   Ziv Y, 1996, AM J SURG, V171, P320, DOI 10.1016/S0002-9610(97)89634-1
   ZIV Y, 1995, DIS COLON RECTUM, V38, P345, DOI 10.1007/BF02054219
   윤상남, 2004, Annals of Coloproctolgy, V20, P263
NR 38
TC 15
Z9 17
U1 0
U2 2
PU BAISHIDENG PUBLISHING GROUP INC
PI PLEASANTON
PA 8226 REGENCY DR, PLEASANTON, CA 94588 USA
SN 1007-9327
EI 2219-2840
J9 WORLD J GASTROENTERO
JI World J. Gastroenterol.
PD JUN 21
PY 2014
VL 20
IS 23
BP 7488
EP 7496
DI 10.3748/wjg.v20.i23.7488
PG 9
WC Gastroenterology & Hepatology
WE Science Citation Index Expanded (SCI-EXPANDED)
SC Gastroenterology & Hepatology
GA AK6EB
UT WOS:000338519800040
PM 24966620
OA Green Published, hybrid
DA 2024-01-22
ER

PT J
AU Sanz-Garcia, C
   Nagy, LE
   Lasunción, MA
   Fernandez, M
   Alemany, S
AF Sanz-Garcia, Carlos
   Nagy, Laura E.
   Lasuncion, Miguel A.
   Fernandez, Margarita
   Alemany, Susana
TI Cot/tpl2 participates in the activation of macrophages by adiponectin
SO JOURNAL OF LEUKOCYTE BIOLOGY
LA English
DT Article
DE MAP kinases; M1 polarization; mircroarray; phagocytosis; foam cells;
   fat-derived hormone
ID FATTY-ACID OXIDATION; TOLL-LIKE RECEPTORS; NF-KAPPA-B; CELL ACTIVATION;
   PROTEIN-KINASE; MAP KINASE; T-CADHERIN; STERILE INFLAMMATION;
   CROHNS-DISEASE; INSULIN ACTION
AB Whereas the main function of APN is to enhance insulin activity, it is also involved in modulating the macrophage phenotype. Here, we demonstrate that at physiological concentrations, APN activates Erk1/2 via the IKK beta-p105/NF-kappa B1-Cot/tpl2 intracellular signal transduction cassette in macrophages. In peritoneal macrophages stimulated with APN, Cot/tpl2 influences the ability to phagocytose beads. However, Cot/tpl2 did not modulate the known capacity of APN to decrease lipid content in peritoneal macrophages in response to treatment with oxLDL or acLDL. A microarray analysis of gene-expression profiles in BMDMs exposed to APN revealed that APN modulated the expression of similar to 3300 genes; the most significantly affected biological functions were the inflammatory and the infectious disease responses. qRT-PCR analysis of WT and Cot/tpl2 KO macrophages stimulated with APN for 0, 3, and 18 h revealed that Cot/tpl2 participated in the up-regulation of APN target inflammatory mediators included in the cytokine-cytokine receptor interaction pathway (KEGG ID 4060). In accordance with these data, macrophages stimulated with APN increased secretion of cytokines and chemokines, including IL-1 beta, IL-1 alpha, TNF-alpha, IL-10, IL-12, IL-6, and CCL2. Moreover, Cot/tpl2 also played an important role in the production of these inflammatory mediators upon stimulation of macrophages with APN. It has been reported that different types of signals that stimulate TLRs, IL-1R, TNFR, Fc gamma R, and proteinase-activated receptor-1 activate Cot/tpl2. Here, we demonstrate that APN is a new signal that activates the IKK beta-p105/NF-kappa B1-Cot/tpl2-MKK1/2-Erk1/2 axis in macrophages. Furthermore, this signaling cassette modulates the biological functions triggered by APN in macrophages.
C1 [Sanz-Garcia, Carlos; Fernandez, Margarita; Alemany, Susana] Univ Autonoma Madrid, CSIC, Inst Invest Biomed Alberto Sols, Madrid 28029, Spain.
   [Nagy, Laura E.] Cleveland Clin, Cleveland, OH 44106 USA.
   [Lasuncion, Miguel A.] Hosp Univ Ramon y Cajal, Serv Bioquim Invest, IRyCIS, Madrid, Spain.
   [Lasuncion, Miguel A.] Inst Salud Carlos III, Ctr Invest Biomed Red Fisiopatol Obesidad & Nutr, Madrid, Spain.
C3 Consejo Superior de Investigaciones Cientificas (CSIC); CSIC - Instituto
   de Investigaciones Biomedicas Alberto Sols (IIBM); Autonomous University
   of Madrid; Cleveland Clinic Foundation; Hospital Universitario Ramon y
   Cajal; Instituto de Salud Carlos III; CIBER - Centro de Investigacion
   Biomedica en Red; CIBEROBN
RP Alemany, S (通讯作者)，UAM, CSIC, IIB, Arturo Duperier 4, Madrid 28029, Spain.
EM salemany@iib.uam.es
RI Lasunción, Miguel A./K-6167-2014; Alemany, Susana/J-6307-2014; Sanz
   Garcia, Carlos/ABF-9146-2020
OI Lasunción, Miguel A./0000-0003-0299-9391; Alemany,
   Susana/0000-0002-4089-7620; Sanz Garcia, Carlos/0000-0002-4213-8871
FU U.S. National Institutes of Health NIH [R01 AA011975]; Formacion
   Personal Investigador;  [SAF2011-24481]
FX This work was supported by grants SAF2011-24481 (to S. A.) and U.S.
   National Institutes of Health NIH R01 AA011975 (to L.E.N.). C. S-G. is a
   recipient of a fellowship from Formacion Personal Investigador. We thank
   Manuel Fresno (Centro de Biologia Molecular, Consejo Superior de
   Investigaciones Cientificas-Universidad Autonoma de Madrid, Madrid,
   Spain) for the C57BL/6 TLR2/4 KO mice. The Cot/tpl2 inhibitor (C1) and
   IKK beta inhibitor (B1605906) were a gift from Sir Philip Cohen (MRC
   protein phosphorylation unit, University of Dundee, Dundee, Scotland,
   Great Britain); pFM1-GFP and pFM1-GFP-APN from Philipp E. Scherer (UT
   Southwestern Medical Center, Dallas, TX, USA); and THP-1 cells from
   Marina Mojena (Instituto Investigaciones Biomedicas Alberto Sols,
   Consejo Superior de Investigaciones Cientificas-Universidad Autonoma de
   Madrid, Madrid, Spain). We thank Philip Cohen for the critical reading
   of the manuscript. We thank L. Molero and M. C. Moreno for the technical
   work.
CR Ajibade AA, 2013, TRENDS IMMUNOL, V34, P307, DOI 10.1016/j.it.2013.03.007
   Ajibade AA, 2012, IMMUNITY, V36, P43, DOI 10.1016/j.immuni.2011.12.010
   Asada K, 2007, INT J MOL MED, V20, P725
   Bandow K, 2012, FEBS LETT, V586, P1540, DOI 10.1016/j.febslet.2012.04.018
   Banerjee A, 2006, P NATL ACAD SCI USA, V103, P3274, DOI 10.1073/pnas.0511113103
   Berg AH, 2001, NAT MED, V7, P947, DOI 10.1038/90992
   Buechler C, 2011, WORLD J GASTROENTERO, V17, P2801, DOI 10.3748/wjg.v17.i23.2801
   Caivano M, 2003, J BIOL CHEM, V278, P52124, DOI 10.1074/jbc.M306583200
   Calvo D, 1997, ARTERIOSCL THROM VAS, V17, P2341, DOI 10.1161/01.ATV.17.11.2341
   Chang MY, 2012, J BIOL CHEM, V287, P14122, DOI 10.1074/jbc.M111.324988
   Chen GY, 2010, NAT REV IMMUNOL, V10, P826, DOI 10.1038/nri2873
   Cheng X, 2012, J BIOL CHEM, V287, P36896, DOI 10.1074/jbc.M112.409516
   Cohen P, 2009, CURR OPIN CELL BIOL, V21, P317, DOI 10.1016/j.ceb.2009.01.015
   Csóka B, 2012, FASEB J, V26, P376, DOI 10.1096/fj.11-190934
   Deepa SS, 2009, AM J PHYSIOL-ENDOC M, V296, pE22, DOI 10.1152/ajpendo.90731.2008
   Denzel MS, 2010, J CLIN INVEST, V120, P4342, DOI 10.1172/JCI43464
   Dumitru CD, 2000, CELL, V103, P1071, DOI 10.1016/S0092-8674(00)00210-5
   Ehling A, 2006, J IMMUNOL, V176, P4468, DOI 10.4049/jimmunol.176.7.4468
   Eliopoulos AG, 2003, EMBO J, V22, P3855, DOI 10.1093/emboj/cdg386
   Eliopoulos AG, 2002, EMBO J, V21, P4831, DOI 10.1093/emboj/cdf478
   Fayad R, 2007, GASTROENTEROLOGY, V132, P601, DOI 10.1053/j.gastro.2006.11.026
   Folco EJ, 2009, J BIOL CHEM, V284, P25569, DOI 10.1074/jbc.M109.019786
   Gándara ML, 2003, MOL CELL BIOL, V23, P7377, DOI 10.1128/MCB.23.20.7377-7390.2003
   Gantke T, 2011, CELL RES, V21, P131, DOI 10.1038/cr.2010.173
   Gregor MF, 2011, ANNU REV IMMUNOL, V29, P415, DOI 10.1146/annurev-immunol-031210-101322
   Häcker H, 2011, NAT REV IMMUNOL, V11, P457, DOI 10.1038/nri2998
   Hatziapostolou M, 2008, CANCER RES, V68, P1851, DOI 10.1158/0008-5472.CAN-07-5793
   Hosch SE, 2006, CELL METAB, V4, P5, DOI 10.1016/j.cmet.2006.06.003
   Hug C, 2004, P NATL ACAD SCI USA, V101, P10308, DOI 10.1073/pnas.0403382101
   Jung MY, 2012, J IMMUNOL, V188, P2592, DOI 10.4049/jimmunol.1102588
   Kaiser F, 2009, J EXP MED, V206, P1863, DOI 10.1084/jem.20091059
   Kanayama A, 2004, MOL CELL, V15, P535, DOI 10.1016/j.molcel.2004.08.008
   Kang EH, 2010, ARTHRITIS RES THER, V12, DOI 10.1186/ar3218
   Kawai T, 2011, IMMUNITY, V34, P637, DOI 10.1016/j.immuni.2011.05.006
   Kisilevsky R, 2003, J LIPID RES, V44, P2257, DOI 10.1194/jlr.M300133-JLR200
   Konter JM, 2012, J IMMUNOL, V188, P854, DOI 10.4049/jimmunol.1100426
   Kredel LI, 2013, GUT, V62, P852, DOI 10.1136/gutjnl-2011-301424
   Kyrmizi I, 2013, J LEUKOCYTE BIOL, V94, P751, DOI 10.1189/jlb.0113039
   Lee MH, 2008, BIOCHEMISTRY-US, V47, P11682, DOI 10.1021/bi801451f
   Li L, 2012, VITAM HORM, V90, P375, DOI 10.1016/B978-0-12-398313-8.00014-2
   López-Pelaéz M, 2012, MOL BIOL CELL, V23, P2982, DOI 10.1091/mbc.E12-02-0135
   López-Peláez M, 2011, EUR J IMMUNOL, V41, P1733, DOI 10.1002/eji.201041101
   MacKenzie KF, 2013, MOL CELL BIOL, V33, P1456, DOI 10.1128/MCB.01690-12
   Mandal P, 2011, J BIOL CHEM, V286, P13460, DOI 10.1074/jbc.M110.204644
   Mao XM, 2006, NAT CELL BIOL, V8, P516, DOI 10.1038/ncb1404
   MEEK RL, 1994, P NATL ACAD SCI USA, V91, P3186, DOI 10.1073/pnas.91.8.3186
   Mielke LA, 2009, J IMMUNOL, V183, P7984, DOI 10.4049/jimmunol.0901336
   Miller RA, 2011, J CLIN INVEST, V121, P2518, DOI 10.1172/JCI45942
   Mosser DM, 2008, NAT REV IMMUNOL, V8, P958, DOI 10.1038/nri2448
   Murray PJ, 2007, J IMMUNOL, V178, P2623, DOI 10.4049/jimmunol.178.5.2623
   Murray PJ, 2011, NAT REV IMMUNOL, V11, P723, DOI 10.1038/nri3073
   O'Garra A, 2008, IMMUNOL REV, V223, P114, DOI 10.1111/j.1600-065X.2008.00635.x
   O'Neill LAJ, 2007, NAT REV IMMUNOL, V7, P353, DOI 10.1038/nri2079
   Okamoto Y, 2002, CIRCULATION, V106, P2767, DOI 10.1161/01.CIR.0000042707.50032.19
   Okamoto Y, 2008, CIRC RES, V102, P218, DOI 10.1161/CIRCRESAHA.107.164988
   Ori D, 2013, J IMMUNOL, V190, P4037, DOI 10.4049/jimmunol.1300173
   Paul G, 2006, INFLAMM BOWEL DIS, V12, P471, DOI 10.1097/00054725-200606000-00005
   Risco A, 2012, P NATL ACAD SCI USA, V109, P11200, DOI 10.1073/pnas.1207290109
   Rodríguez C, 2008, CELL SIGNAL, V20, P1625, DOI 10.1016/j.cellsig.2008.05.008
   Rodríguez C, 2006, CELL SIGNAL, V18, P1376, DOI 10.1016/j.cellsig.2005.10.016
   Rousseau S, 2008, J CELL SCI, V121, P149, DOI 10.1242/jcs.018671
   Sanz-Garcia C, 2013, J BIOL CHEM, V288, P15342, DOI 10.1074/jbc.M112.439547
   Saraiva M, 2010, NAT REV IMMUNOL, V10, P170, DOI 10.1038/nri2711
   Sato S, 2005, NAT IMMUNOL, V6, P1087, DOI 10.1038/ni1255
   Serebrennikova OB, 2012, P NATL ACAD SCI USA, V109, pE1082, DOI 10.1073/pnas.1115098109
   Shapiro L, 1998, CURR BIOL, V8, P335, DOI 10.1016/S0960-9822(98)70133-2
   Sica A, 2012, J CLIN INVEST, V122, P787, DOI 10.1172/JCI59643
   Silke J, 2010, CELL DEATH DIFFER, V17, P35, DOI 10.1038/cdd.2009.114
   Soria-Castro I, 2010, J BIOL CHEM, V285, P33805, DOI 10.1074/jbc.M110.169409
   Stout RD, 2004, J LEUKOCYTE BIOL, V76, P509, DOI 10.1189/jlb.0504272
   Swarbrick Michael M., 2008, Metabolic Syndrome and Related Disorders, V6, P87, DOI 10.1089/met.2007.0029
   Takemura Y, 2007, J CLIN INVEST, V117, P375, DOI 10.1172/JCI29709
   Takeuchi O, 2010, CELL, V140, P805, DOI 10.1016/j.cell.2010.01.022
   Tian L, 2009, ATHEROSCLEROSIS, V202, P152, DOI 10.1016/j.atherosclerosis.2008.04.011
   Trujillo ME, 2005, J INTERN MED, V257, P167, DOI 10.1111/j.1365-2796.2004.01426.x
   Vougioukalaki M, 2011, CANCER LETT, V304, P80, DOI 10.1016/j.canlet.2011.02.004
   Wan YSY, 2006, NAT IMMUNOL, V7, P851, DOI 10.1038/ni1355
   Wang C, 2001, NATURE, V412, P346, DOI 10.1038/35085597
   Waterfield MR, 2003, MOL CELL, V11, P685, DOI 10.1016/S1097-2765(03)00070-4
   Xu SW, 2010, CYTOTECHNOLOGY, V62, P473, DOI 10.1007/s10616-010-9290-0
   Yamauchi T, 2003, NATURE, V423, P762, DOI 10.1038/nature01705
   Yamauchi T, 2002, NAT MED, V8, P1288, DOI 10.1038/nm788
   Yokota T, 2000, BLOOD, V96, P1723, DOI 10.1182/blood.V96.5.1723
   Yoon MJ, 2006, DIABETES, V55, P2562, DOI 10.2337/db05-1322
NR 84
TC 12
Z9 12
U1 0
U2 7
PU FEDERATION AMER SOC EXP BIOL
PI BETHESDA
PA 9650 ROCKVILLE PIKE, BETHESDA, MD 20814-3998 USA
SN 0741-5400
EI 1938-3673
J9 J LEUKOCYTE BIOL
JI J. Leukoc. Biol.
PD JUN
PY 2014
VL 95
IS 6
BP 917
EP 930
DI 10.1189/jlb.0913486
PG 14
WC Cell Biology; Hematology; Immunology
WE Science Citation Index Expanded (SCI-EXPANDED)
SC Cell Biology; Hematology; Immunology
GA AI9VL
UT WOS:000337289600008
PM 24532642
OA Green Published
DA 2024-01-22
ER

PT J
AU Pender, SLF
   Chance, V
   Whiting, CV
   Buckley, M
   Edwards, M
   Pettipher, R
   MacDonald, TT
AF Pender, SLF
   Chance, V
   Whiting, CV
   Buckley, M
   Edwards, M
   Pettipher, R
   MacDonald, TT
TI Systemic administration of the chemokine macrophage inflammatory protein
   1α exacerbates inflammatory bowel disease in a mouse model
SO GUT
LA English
DT Article
ID GENETICALLY-ENGINEERED VARIANT; ULCERATIVE-COLITIS; CROHNS-DISEASE;
   IN-VIVO; ALPHA MIP-1-ALPHA; ESCHERICHIA-COLI; RECEPTOR CCR5; IFN-GAMMA;
   T-CELLS; PROTEIN-1-ALPHA
AB Introduction: Exacerbations of inflammatory bowel disease are thought to be related to concurrent infections. As infections are associated with elevated local and serum concentrations of chemokines, we have determined whether systemic administration of the CC chemokine macrophage inflammatory protein 1 alpha (MIP-1 alpha) exacerbates colitis in a mouse model.
   Methods: Colitis was induced in Balb/c mice using trinitrobenzene sulfonic acid (TNBS). Starting four days later, animals received daily intraperitoneal injections of recombinant MIP-1 alpha. On day 7, mice were killed and pieces of colon taken for immunohistology and polymerase chain reaction analysis. The direct effects of MIP-1 alpha on mucosal T cells and fibroblasts in vitro were also investigated.
   Results: Systemic administration of MIP-1 alpha markedly enhanced colitis with mice developing large transmural ulcers filled with granulation tissue. Treatment resulted in increased numbers of CD4 cells infiltrating the colonic lamina propria, increased interferon gamma (IFN-gamma) levels, and increased transcripts for tumour necrosis factor alpha (TNF-alpha) and matrix metalloproteinase 3 (MMP3). Isolated lamina propria lymphocytes from mice with TNBS colitis contained increased numbers of IFN-gamma and TNF-alpha transcripts when stimulated with MIP-1 alpha in vitro. Colonic lamina propria fibroblasts also responded to MIP-1 alpha with increased proliferation and decreased collagen 1 synthesis but fibroblast proliferation was not seen in vivo.
   Conclusions: These experiments show that increasing serum concentrations of a chemokine, MIP-1 alpha, exacerbates immune mediated colitis. The effect seems to be due to the ability of MIP-1 alpha to boost Th1 responses in the gut wall. Our findings also suggest a potential pathway by which peripheral infections can exacerbate inflammatory bowel disease.
C1 Univ Southampton, Sch Med, Div Infect Inflammat & Repair, Southampton, Hants, England.
   Univ Bristol, Dept Vet Clin Sci, Div Vet Pathol Infect & Immun, Langford, Avon, England.
   Oxagen Ltd, Abingdon, Oxon, England.
C3 University of Southampton; University of Bristol; Oxagen Limited
RP MacDonald, TT (通讯作者)，Barts & London Sch Med & Dent, ICMS, Ctr Infect Dis, London E1 2AT, England.
EM t.t.macdonald@qmul.ac.uk
CR Ajuebor MN, 2004, EUR J PHARMACOL, V497, P343, DOI 10.1016/j.ejphar.2004.07.005
   Ajuebor MN, 2001, J IMMUNOL, V166, P552, DOI 10.4049/jimmunol.166.1.552
   Andres PG, 2000, J IMMUNOL, V164, P6303, DOI 10.4049/jimmunol.164.12.6303
   Banks C, 2003, J PATHOL, V199, P28, DOI 10.1002/path.1245
   Bonville CA, 1999, PEDIATR ALLERGY IMMU, V10, P39, DOI 10.1034/j.1399-3038.1999.101005.x
   DELPRE G, 1989, AM J GASTROENTEROL, V84, P1038
   Dorner BG, 2002, P NATL ACAD SCI USA, V99, P6181, DOI 10.1073/pnas.092141999
   Fell JME, 2000, ALIMENT PHARM THERAP, V14, P281
   FRANKLIN WA, 1985, HUM PATHOL, V16, P1129, DOI 10.1016/S0046-8177(85)80181-7
   Ganju RK, 2000, J BIOL CHEM, V275, P17263, DOI 10.1074/jbc.M000689200
   Garofalo RP, 2001, J INFECT DIS, V184, P393, DOI 10.1086/322788
   GEBHARD RL, 1982, GASTROENTEROLOGY, V83, P1207
   Gonçalves NS, 2003, INFECT IMMUN, V71, P2960, DOI 10.1128/IAI.71.5.2960-2965.2003
   KANGRO HO, 1990, GASTROENTEROLOGY, V98, P549, DOI 10.1016/0016-5085(90)90272-3
   Karpus WJ, 1997, J IMMUNOL, V158, P4129
   Knapp S, 1998, CLIN IMMUNOL IMMUNOP, V87, P139, DOI 10.1006/clin.1998.4523
   Lee C, 2003, J LEUKOCYTE BIOL, V74, P676, DOI 10.1189/jlb.0503206
   Li CKF, 2004, J IMMUNOL, V173, P5171, DOI 10.4049/jimmunol.173.8.5171
   Lighvani AA, 2001, P NATL ACAD SCI USA, V98, P15137, DOI 10.1073/pnas.261570598
   Lillard JW, 2003, BLOOD, V101, P807, DOI 10.1182/blood-2002-07-2305
   Loetscher P, 1996, J IMMUNOL, V156, P322
   Lord BI, 1996, BRIT J CANCER, V74, P1017, DOI 10.1038/bjc.1996.483
   LORD BI, 1992, BLOOD, V79, P2605
   LORD BI, 1995, BLOOD, V85, P3412, DOI 10.1182/blood.V85.12.3412.bloodjournal85123412
   Marshall E, 1998, EUR J CANCER, V34, P1023, DOI 10.1016/S0959-8049(97)10141-1
   MCCOLL SR, 1993, J IMMUNOL, V150, P4550
   Mellow TE, 2004, EXP LUNG RES, V30, P43, DOI 10.1080/01902140490252812
   Menten P, 2002, CYTOKINE GROWTH F R, V13, P455, DOI 10.1016/S1359-6101(02)00045-X
   Miller AL, 2004, J INFECT DIS, V189, P1419, DOI 10.1086/382958
   MODIGLIANI R, 1990, GASTROENTEROLOGY, V98, P811, DOI 10.1016/0016-5085(90)90002-I
   Monteleone G, 2001, EUR J IMMUNOL, V31, P2247, DOI 10.1002/1521-4141(200108)31:8<2247::AID-IMMU2247>3.0.CO;2-4
   Nanki T, 2001, J IMMUNOL, V167, P5381, DOI 10.4049/jimmunol.167.9.5381
   Proulx F, 2002, PEDIATR RES, V52, P928, DOI 10.1203/01.PDR.0000034233.75228.0B
   SCHALL TJ, 1993, J EXP MED, V177, P1821, DOI 10.1084/jem.177.6.1821
   Scheerens H, 2001, EUR J IMMUNOL, V31, P1465, DOI 10.1002/1521-4141(200105)31:5<1465::AID-IMMU1465>3.0.CO;2-E
   Schreiber S, 1999, LANCET, V353, P459, DOI 10.1016/S0140-6736(98)03339-X
   Sheeran P, 1999, PEDIATR INFECT DIS J, V18, P115, DOI 10.1097/00006454-199902000-00007
   Simmons CP, 2002, J IMMUNOL, V168, P1804, DOI 10.4049/jimmunol.168.4.1804
   Stallmach A, 2002, INFLAMM BOWEL DIS, V8, P213, DOI 10.1097/00054725-200205000-00009
   Staudinger R, 2003, J BIOL CHEM, V278, P10389, DOI 10.1074/jbc.M212013200
   Stoiser B, 1998, EUR J CLIN INVEST, V28, P672
   Sullivan SE, 2002, PEDIATR RES, V51, P653, DOI 10.1203/00006450-200205000-00018
   Taub DD, 1996, J IMMUNOL, V156, P2095
   UGUCCIONI M, 1995, EUR J IMMUNOL, V25, P64, DOI 10.1002/eji.1830250113
   Vainer B, 1998, DIGEST DIS SCI, V43, P596, DOI 10.1023/A:1018875410987
   Verderio E, 1999, J HISTOCHEM CYTOCHEM, V47, P1417, DOI 10.1177/002215549904701108
   Williams SL, 1997, CYTOKINES CELL MOL T, V3, P41
   Wong M, 1998, J BIOL CHEM, V273, P309, DOI 10.1074/jbc.273.1.309
   Zhang YY, 2004, JNCI-J NATL CANCER I, V96, P201, DOI 10.1093/jnci/djh024
NR 49
TC 35
Z9 45
U1 0
U2 1
PU BMJ PUBLISHING GROUP
PI LONDON
PA BRITISH MED ASSOC HOUSE, TAVISTOCK SQUARE, LONDON WC1H 9JR, ENGLAND
SN 0017-5749
EI 1468-3288
J9 GUT
JI Gut
PD AUG
PY 2005
VL 54
IS 8
BP 1114
EP 1120
DI 10.1136/gut.2004.052779
PG 7
WC Gastroenterology & Hepatology
WE Science Citation Index Expanded (SCI-EXPANDED)
SC Gastroenterology & Hepatology
GA 944KS
UT WOS:000230427500017
PM 16009684
OA Green Published, Green Submitted, Bronze
DA 2024-01-22
ER

PT J
AU Wehkamp, J
   Harder, J
   Wehkamp, K
   Wehkamp-von Meissner, B
   Schlee, M
   Enders, C
   Sonnenborn, U
   Nuding, S
   Bengmark, S
   Fellermann, K
   Schröder, JM
   Stange, EF
AF Wehkamp, J
   Harder, J
   Wehkamp, K
   Wehkamp-von Meissner, B
   Schlee, M
   Enders, C
   Sonnenborn, U
   Nuding, S
   Bengmark, S
   Fellermann, K
   Schröder, JM
   Stange, EF
TI NF-κB- and AP-1-mediated induction of human beta defensin-2 in
   intestinal epithelial cells by <i>Escherichia coli</i> Nissle 1917:: A
   novel effect of a probiotic bacterium
SO INFECTION AND IMMUNITY
LA English
DT Article
ID INFLAMMATORY-BOWEL-DISEASE; LACTIC-ACID BACTERIA; HUMAN BETA-DEFENSIN-2;
   ULCERATIVE-COLITIS; STRAIN NISSLE-1917; INNATE IMMUNITY; CROHNS-DISEASE;
   ANTIMICROBIAL PEPTIDES; HOST-DEFENSE; PANETH CELLS
AB Little is known about the defensive mechanisms induced in epithelial cells by pathogenic versus probiotic bacteria. The aim of our study was to compare probiotic bacterial strains such as Escherichia coli Nissle 1917 with nonprobiotic, pathogenic and nonpathogenic bacteria with respect to innate defense mechanisms in the intestinal mucosal cell. Here we report that E. coli strain Nissle 1917 and a variety of other probiotic bacteria, including lactobacilli-in contrast to more than 40 different E. coli strains tested-strongly induce the expression of the antimicrobial peptide human beta-defensin-2 (hBD-2) in Caco-2 intestinal epithelial cells in a time- and dose-dependent manner. Induction of hBD-2 through E. coli Nissle 1917 was further confirmed by activation of the hBD-2 promoter and detection of the hBD-2 peptide in the culture supernatants of E. coli Nissle 1917-treated Caco-2 cells. Luciferase gene reporter analyses and site-directed mutagenesis experiments demonstrated that functional binding sites for NF-kappaB and AP-1 in the hBD-2 promoter are required for induction of hBD-2 through E. coli Nissle 1917. Treatment with the NF-kappaB inhibitor Helenalin, as well as with SP600125, a selective inhibitor of c-Jun N-terminal kinase, blocked hBD-2 induction by E. coli Nissle 1917 in Caco-2 cells. SB 202190, a specific p38 mitogen-activated protein kinase inhibitor, and PD 98059, a selective inhibitor of extracellular signal-regulated kinase 1/2, were ineffective. This report demonstrates that probiotic bacteria may stimulate the intestinal innate defense through the upregulation of inducible antimicrobial peptides such as hBD-2. The induction of hBD-2 may contribute to an enhanced mucosal barrier to the luminal bacteria.
C1 Robert Bosch Krankenhaus, Dept Internal Med 1, Stuttgart, Germany.
   Univ Hosp Kiel, Dept Dermatol, Kiel, Germany.
   Ardeypharm GmbH, Dept Biol Res, Herdecke, Germany.
   UCL, Dept Hepatol, London, England.
   UCL, Dept Surg, London, England.
C3 Bosch; Robert Bosch Krankenhaus; University of Kiel; Schleswig Holstein
   University Hospital; University of London; University College London;
   University of London; University College London
RP Wehkamp, J (通讯作者)，Univ Calif Davis, Dept Microbiol & Immunol, 1 Shield Ave,Tupper Hall,3146, Davis, CA 95616 USA.
EM jwehkamp@ucdavis.edu
RI Harder, Jürgen/B-3162-2010; Schroeder, Jens M/B-3994-2009; Wehkamp,
   Jan/B-7319-2011
OI Bengmark, Stig/0000-0003-1809-8889; Wehkamp, Jan/0000-0001-6788-841X;
   Harder, Jurgen/0000-0002-4075-4603
CR BAQUERO F, 1984, FEMS MICROBIOL LETT, V23, P117
   BERGER H, 1982, J BACTERIOL, V152, P1241
   BIBEL DJ, 1982, BACTERIAL INTERFEREN, P1
   BLUM G, 1995, INFECTION, V23, P234, DOI 10.1007/BF01781204
   Boudeau J, 2003, ALIMENT PHARM THER, V18, P45, DOI 10.1046/j.1365-2036.2003.01638.x
   BOYER HW, 1969, J MOL BIOL, V41, P459, DOI 10.1016/0022-2836(69)90288-5
   Cukrowska B, 2002, SCAND J IMMUNOL, V55, P204, DOI 10.1046/j.1365-3083.2002.01005.x
   Cunliffe RN, 2001, GUT, V48, P176, DOI 10.1136/gut.48.2.176
   DONNENBERG MS, 1992, INFECT IMMUN, V60, P3953, DOI 10.1128/IAI.60.10.3953-3961.1992
   Fahlgren A, 2003, CLIN EXP IMMUNOL, V131, P90, DOI 10.1046/j.1365-2249.2003.02035.x
   Fellermann K, 2003, EUR J GASTROEN HEPAT, V15, P627, DOI 10.1097/00042737-200306000-00008
   Fellermann K, 2001, EUR J GASTROEN HEPAT, V13, P771, DOI 10.1097/00042737-200107000-00003
   GANZ T, 1994, CURR OPIN IMMUNOL, V6, P584, DOI 10.1016/0952-7915(94)90145-7
   Ganz T, 2003, NAT REV IMMUNOL, V3, P710, DOI 10.1038/nri1180
   Grozdanov L, 2002, J BACTERIOL, V184, P5912, DOI 10.1128/JB.184.21.5912-5925.2002
   Harder J, 2000, AM J RESP CELL MOL, V22, P714, DOI 10.1165/ajrcmb.22.6.4023
   Harder J, 2001, J BIOL CHEM, V276, P5707, DOI 10.1074/jbc.M008557200
   HOCKERTZ S, 1991, ARZNEIMITTEL-FORSCH, V41-2, P1108
   Hockertz S, 1997, ARZNEIMITTEL-FORSCH, V47, P793
   Islam D, 2001, NAT MED, V7, P180, DOI 10.1038/84627
   Isolauri E, 2002, GUT, V50, P54, DOI 10.1136/gut.50.suppl_3.iii54
   Isolauri E, 2001, AM J CLIN NUTR, V73, p1142S
   JONES DE, 1992, J BIOL CHEM, V267, P23216
   KAGAN BL, 1990, P NATL ACAD SCI USA, V87, P210, DOI 10.1073/pnas.87.1.210
   KLAENHAMMER TR, 1988, BIOCHIMIE, V70, P337, DOI 10.1016/0300-9084(88)90206-4
   KLAENHAMMER TR, 1993, FEMS MICROBIOL REV, V12, P39, DOI 10.1111/j.1574-6976.1993.tb00012.x
   Krisanaprakornkit S, 2002, J IMMUNOL, V168, P316, DOI 10.4049/jimmunol.168.1.316
   Kruis W, 1997, ALIMENT PHARM THER, V11, P853, DOI 10.1046/j.1365-2036.1997.00225.x
   Kruszewska D., 2002, MICROECOL THER, V29, P37
   LAN JG, 2002, MICROB ECOL HLTH D S, V3, P4
   LEHRER RI, 1989, J CLIN INVEST, V84, P553, DOI 10.1172/JCI114198
   LodinovaZadnikova R, 1997, BIOL NEONATE, V71, P224, DOI 10.1159/000244421
   Lorenz A., 1996, MICROECOL THER, P45
   Nissle A., 1918, Medizinische Klinik, V2, P29
   O'Neil DA, 1999, J IMMUNOL, V163, P6718
   Ogushi K, 2001, J BIOL CHEM, V276, P30521, DOI 10.1074/jbc.M011618200
   Ouwehand AC, 2002, ANTON LEEUW INT J G, V82, P279, DOI 10.1023/A:1020620607611
   Reid G, 2001, TRENDS MICROBIOL, V9, P424, DOI 10.1016/S0966-842X(01)02132-1
   Rembacken BJ, 1999, LANCET, V354, P635, DOI 10.1016/S0140-6736(98)06343-0
   Salzman NH, 2003, INFECT IMMUN, V71, P1109, DOI 10.1128/IAI.71.3.1109-1115.2003
   Salzman NH, 2003, NATURE, V422, P522, DOI 10.1038/nature01520
   SCHAGGER H, 1987, ANAL BIOCHEM, V166, P368, DOI 10.1016/0003-2697(87)90587-2
   Tsutsumi-Ishii Y, 2003, J IMMUNOL, V170, P4226, DOI 10.4049/jimmunol.170.8.4226
   Wada A, 2001, CELL MICROBIOL, V3, P115, DOI 10.1046/j.1462-5822.2001.00096.x
   Wehkamp J, 2003, INFLAMM BOWEL DIS, V9, P215, DOI 10.1097/00054725-200307000-00001
   Wehkamp J, 2003, J CLIN PATHOL, V56, P352, DOI 10.1136/jcp.56.5.352
   Wehkamp J, 2002, EUR J GASTROEN HEPAT, V14, P745, DOI 10.1097/00042737-200207000-00006
   Wehkamp J, 2002, DIGEST DIS SCI, V47, P1349, DOI 10.1023/A:1015334917273
   WEHKAMP J, IN PRESS GUT
   Whitmarsh AJ, 1996, J MOL MED-JMM, V74, P589, DOI 10.1007/s001090050063
   Wilson CL, 1999, SCIENCE, V286, P113, DOI 10.1126/science.286.5437.113
   Yang D, 1999, SCIENCE, V286, P525, DOI 10.1126/science.286.5439.525
NR 52
TC 387
Z9 458
U1 0
U2 41
PU AMER SOC MICROBIOLOGY
PI WASHINGTON
PA 1752 N ST NW, WASHINGTON, DC 20036-2904 USA
SN 0019-9567
J9 INFECT IMMUN
JI Infect. Immun.
PD OCT
PY 2004
VL 72
IS 10
BP 5750
EP 5758
DI 10.1128/IAI.72.10.5750-5758.2004
PG 9
WC Immunology; Infectious Diseases
WE Science Citation Index Expanded (SCI-EXPANDED)
SC Immunology; Infectious Diseases
GA 857QS
UT WOS:000224134000025
PM 15385474
OA Green Published
DA 2024-01-22
ER

PT J
AU Nie, JY
   Zhao, Q
AF Nie, Jiayan
   Zhao, Qiu
TI Lnc-ITSN1-2, Derived From RNA Sequencing, Correlates With Increased
   Disease Risk, Activity and Promotes CD4<SUP>+</SUP>T Cell Activation,
   Proliferation and Th1/Th17 Cell Differentiation by Serving as a ceRNA
   for IL-23R via Sponging miR-125a in Inflammatory Bowel Disease
SO FRONTIERS IN IMMUNOLOGY
LA English
DT Article
DE inflammatory bowel disease; lncRNA profiles; lnc-ITSN1-2; disease risk;
   disease activity; CD4(+)T cell
ID LONG NONCODING RNAS; RHEUMATOID-ARTHRITIS; EXPRESSION; PATHOGENESIS
AB Background:This study aimed to investigate long-non-coding RNA (lncRNA) expression profiles and the correlation of lnc-ITSN1-2 expression with disease risk, activity and inflammation, and its influence on CD4(+)T cell activation, proliferation, and differentiation of inflammatory bowel disease (IBD). Methods:LncRNA expression profiles were detected in intestinal mucosa samples from six IBD patients and six healthy controls (HCs). Intestinal mucosa and PBMC lnc-ITSN1-2, IL-23R, and inflammatory cytokines were measured in 120 IBD patients [60 Crohn's disease (CD) and 60 ulcerative colitis (UC)] and 30 HCs. Effect of lnc-ITSN1-2 on IBD CD4(+)T cell activation, proliferation, and differentiation was determined and its regulatory interaction with miR-125a and IL-23R was detected. Results:Three-hundred-and-nine upregulated and 310 downregulated lncRNAs were identified in IBD patients by RNA-Sequencing, which were enriched in regulating immune and inflammation related pathways. Large-sample qPCR validation disclosed that both intestinal mucosa and PBMC lnc-ITSN1-2 expressions were increased in IBD patients compared to HCs, and presented with good predictive values for IBD risk, especially for active disease conditions, and they positively correlated with disease activity, inflammation cytokines, and IL-23R in IBD patients. Lnc-ITSN1-2 was decreased after infliximab treatment in active-CD patients. Furthermore, lnc-ITSN1-2 promoted IBD CD4(+)T cell activation and proliferation, and stimulated Th1/Th17 cell differentiation. Multiple rescue experiments disclosed that lnc-ITSN1-2 functioned in IBD CD4(+)T cells via targeting miR-125a, then positively regulating IL-23R. Luciferase Reporter assay observed that lnc-ITSN1-2 bound miR-125a, and miR-125a bound IL-23R. Conclusion:Lnc-ITSN1-2 correlates with increased disease risk, activity, and inflammatory cytokines of IBD, and promotes IBD CD4(+)T cell activation, proliferation, and Th1/Th17 cell differentiation by serving as a competing endogenous RNA for IL-23R via sponging miR-125a.
C1 [Nie, Jiayan; Zhao, Qiu] Wuhan Univ, Dept Gastroenterol, Zhongnan Hosp, Wuhan, Peoples R China.
   [Nie, Jiayan; Zhao, Qiu] Hubei Clin Ctr, Wuhan, Peoples R China.
   [Nie, Jiayan; Zhao, Qiu] Key Lab Intestinal & Colorectal Dis, Wuhan, Peoples R China.
C3 Wuhan University
RP Zhao, Q (通讯作者)，Wuhan Univ, Dept Gastroenterol, Zhongnan Hosp, Wuhan, Peoples R China.; Zhao, Q (通讯作者)，Hubei Clin Ctr, Wuhan, Peoples R China.; Zhao, Q (通讯作者)，Key Lab Intestinal & Colorectal Dis, Wuhan, Peoples R China.
EM quntuiqiaod9u@163.com
FU National Key R&D Program of China [2017YFC0112302]
FX This study was funded by National Key R&D Program of China
   (2017YFC0112302).
CR Balas Maggie M, 2018, Noncoding RNA Res, V3, P108, DOI 10.1016/j.ncrna.2018.03.001
   Catana CS, 2015, WORLD J GASTROENTERO, V21, P5823, DOI 10.3748/wjg.v21.i19.5823
   Davies JM, 2015, SCAND J GASTROENTERO, V50, P24, DOI 10.3109/00365521.2014.966321
   Floss DM, 2015, CYTOKINE GROWTH F R, V26, P569, DOI 10.1016/j.cytogfr.2015.07.005
   Gong XM, 2017, INT J CLIN EXP PATHO, V10, P10451
   He C, 2016, GUT, V65, P1938, DOI 10.1136/gutjnl-2015-309389
   Huang KJ, 2018, CANCER SCI, V109, P1428, DOI 10.1111/cas.13552
   Hummel TM, 2017, MOL CELL BIOL, V37, DOI 10.1128/MCB.00014-17
   Jathar S, 2017, ADV EXP MED BIOL, V1008, P283, DOI 10.1007/978-981-10-5203-3_10
   Jiang SD, 2017, JOINT BONE SPINE, V84, P553, DOI 10.1016/j.jbspin.2016.09.006
   Kaser A, 2010, ANNU REV IMMUNOL, V28, P573, DOI 10.1146/annurev-immunol-030409-101225
   Kumar S, 2019, VASC PHARMACOL, V114, P76, DOI 10.1016/j.vph.2018.10.001
   Lan XY, 2018, BIOSCI TRENDS, V12, P389, DOI 10.5582/bst.2018.01117
   Li LJ, 2017, EXPERT OPIN THER TAR, V21, P639, DOI 10.1080/14728222.2017.1319938
   Liu LL, 2017, FRONT CELL INFECT MI, V7, DOI 10.3389/fcimb.2017.00461
   Luo MC, 2017, CLIN IMMUNOL, V183, P121, DOI 10.1016/j.clim.2017.08.008
   Luo Q, 2018, MOL MED REP, V17, P3489, DOI 10.3892/mmr.2017.8344
   Ma C, 2019, BEST PRACT RES CL GA, V38-39, DOI 10.1016/j.bpg.2019.02.006
   Mirza AH, 2015, GENOME MED, V7, DOI 10.1186/s13073-015-0162-2
   Misawa A, 2017, CANCER SCI, V108, P2107, DOI 10.1111/cas.13352
   Parham C, 2002, J IMMUNOL, V168, P5699, DOI 10.4049/jimmunol.168.11.5699
   Qiao CX, 2019, BIOCHEM BIOPH RES CO, V508, P217, DOI 10.1016/j.bbrc.2018.11.100
   Qiao YQ, 2013, J BIOMED SCI, V20, DOI 10.1186/1423-0127-20-87
   Rankin CR, 2018, AM J PHYSIOL-GASTR L, V315, pG722, DOI 10.1152/ajpgi.00077.2018
   Ren WM, 2018, FRONT MOL NEUROSCI, V11, DOI 10.3389/fnmol.2018.00096
   Sairenji T, 2017, PRIMARY CARE, V44, P673, DOI 10.1016/j.pop.2017.07.010
   Strober W, 2011, GASTROENTEROLOGY, V140, P1756, DOI 10.1053/j.gastro.2011.02.016
   Sun XH, 2016, AM J CARDIOVASC DIS, V6, P17
   Wang J, 2016, IMMUNOL RES, V64, P489, DOI 10.1007/s12026-015-8715-4
   Xu DH, 2017, ONCOTARGET, V8, P95280, DOI 10.18632/oncotarget.20036
   Xu YH, 2018, J CLIN LAB ANAL, V32, DOI 10.1002/jcla.22452
   Yuan M, 2017, PLOS ONE, V12, DOI 10.1371/journal.pone.0186795
   Yue T, 2019, AM J TRANSL RES, V11, P4650
   Zenewicz LA, 2009, TRENDS MOL MED, V15, P199, DOI 10.1016/j.molmed.2009.03.002
   Zhang YZ, 2014, WORLD J GASTROENTERO, V20, P91, DOI 10.3748/wjg.v20.i1.91
   Zhang Y, 2016, ARTHRITIS RES THER, V18, DOI 10.1186/s13075-016-1129-4
   Zhou R, 2017, FRONT IMMUNOL, V8, DOI 10.3389/fimmu.2017.00781
NR 37
TC 40
Z9 43
U1 1
U2 9
PU FRONTIERS MEDIA SA
PI LAUSANNE
PA AVENUE DU TRIBUNAL FEDERAL 34, LAUSANNE, CH-1015, SWITZERLAND
SN 1664-3224
J9 FRONT IMMUNOL
JI Front. Immunol.
PD MAY 28
PY 2020
VL 11
AR 852
DI 10.3389/fimmu.2020.00852
PG 19
WC Immunology
WE Science Citation Index Expanded (SCI-EXPANDED)
SC Immunology
GA MB1EV
UT WOS:000542351000001
PM 32547537
OA gold, Green Published
DA 2024-01-22
ER

PT J
AU Lin, V
   Gögenur, S
   Pachler, F
   Fransgaard, T
   Gögenur, I
AF Lin, Viviane
   Gogenur, Seyma
   Pachler, Frederik
   Fransgaard, Tina
   Gogenur, Ismail
TI Risk Prediction for Complications in Inflammatory Bowel Disease Surgery:
   External Validation of the American College of Surgeons' National
   Surgical Quality Improvement Program Surgical Risk Calculator
SO JOURNAL OF CROHNS & COLITIS
LA English
DT Article
DE Surgery; prediction; complications
ID INTRAABDOMINAL SEPTIC COMPLICATIONS; CROHNS-DISEASE; POSTOPERATIVE
   COMPLICATIONS; INTESTINAL RESECTION; ILEOCOLONIC RESECTION; ANASTOMOTIC
   LEAK; POSSUM; REMISSION; SYSTEM; SCORE
AB Background and Aims Many patients with inflammatory bowel disease [IBD] require surgery during their disease course. Having individual risk predictions available prior to surgery could aid in better informed decision making for personalised treatment trajectories in IBD surgery. The American College of Surgeons National Surgical Quality Improvement Program [ACS NSQIP] has developed a surgical risk calculator that calculates risks for postoperative outcomes using 20 patient and surgical predictors. We aimed to validate the calculator for IBD surgery to determine its accuracy in this patient cohort. Methods Predicted risks were calculated for patients operated for IBD between December 2017 and January 2022 at two tertiary centres and compared with actual outcomes within 30 postoperative days. Predictive performance was assessed for several postoperative complications, using metrics for discrimination and calibration. Results Risks were calculated for 508 patient trajectories undergoing surgery for IBD. Incidence of any complication, serious complications, reoperation, and readmission were 32.1%, 21.1%, 15.2%, and 18.3%, respectively. Of 212 patients with an anastomosis, 19 experienced leakage [9.0%]. Discriminative performance and calibration were modest. Risk prediction for any complication, serious complication, reoperation, readmission, and anastomotic leakage had a c statistic of 0.605 (95% confidence interval [CI] 0.534-0.640), 0.623 [95% CI 0.558-0.688], 0.590 [95% CI 0.513-0.668], 0.621 [95% CI 0.557-0.685], and 0.574 [95% CI 0.396-0.751], respectively, and a Brier score of 0.240, 0.166, 0.138, 0.152, and 0.113, respectively. Conclusions The accuracy of risks calculated by the ACS NSQIP Surgical Risk Calculator was deemed insufficient for patients undergoing surgery for IBD, generally underestimating postoperative risks. Recalibration or additional variables could be necessary to predict risks in this cohort.
C1 [Lin, Viviane; Gogenur, Seyma; Fransgaard, Tina; Gogenur, Ismail] Zealand Univ Hosp Koge, Ctr Surg Sci, Dept Surg, Lykkebaekvej 1, DK-4600 Koge, Denmark.
   [Pachler, Frederik; Fransgaard, Tina] Herlev Hosp, Dept Surg, Herlev, Denmark.
C3 University of Copenhagen; Herlev & Gentofte Hospital
RP Lin, V (通讯作者)，Zealand Univ Hosp Koge, Ctr Surg Sci, Dept Surg, Lykkebaekvej 1, DK-4600 Koge, Denmark.
EM vial@regionsjaelland.dk
OI Pachler, Frederik Ronne/0000-0001-6941-9617; Lin,
   Viviane/0000-0002-9895-7219; Fransgaard, Tina/0000-0002-5890-5801
FU Reponex A/S
FX This work was supported by Reponex A/S from an unrestricted grant to
   cover PhD student salary to VL.
CR Alves A, 2007, DIS COLON RECTUM, V50, P331, DOI 10.1007/s10350-006-0782-0
   Bilimoria KY, 2013, J AM COLL SURGEONS, V217, P833, DOI 10.1016/j.jamcollsurg.2013.07.385
   Cannatelli R, 2021, INFLAMM BOWEL DIS, V27, P647, DOI 10.1093/ibd/izaa163
   Collins GS, 2015, ANN INTERN MED, V162, P55, DOI [10.1186/s12916-014-0241-z, 10.1038/bjc.2014.639, 10.7326/M14-0697, 10.1016/j.jclinepi.2014.11.010, 10.7326/M14-0698, 10.1136/bmj.g7594, 10.1002/bjs.9736, 10.1016/j.eururo.2014.11.025]
   Collins GS, 2014, BMC MED RES METHODOL, V14, DOI 10.1186/1471-2288-14-40
   Copeland G P, 1991, Br J Surg, V78, P355, DOI 10.1002/bjs.1800780327
   Crowell KT, 2015, WORLD J GASTRO SURG, V7, P237, DOI 10.4240/wjgs.v7.i10.237
   Dart RJ, 2021, J CROHNS COLITIS, V15, P1407, DOI 10.1093/ecco-jcc/jjab049
   Egberts JH, 2011, INT J COLORECTAL DIS, V26, P783, DOI 10.1007/s00384-011-1179-7
   Falco N, 2018, G CHIR, V39, P166, DOI 10.11138/gchir/2017.39.3.166
   Frolkis A, 2014, INFLAMM BOWEL DIS, V20, P1316, DOI 10.1097/MIB.0000000000000099
   Golda T, 2020, AM J SURG, V220, P170, DOI 10.1016/j.amjsurg.2019.11.020
   Guizzetti L, 2018, J CROHNS COLITIS, V12, P167, DOI 10.1093/ecco-jcc/jjx130
   Gutiérrez A, 2019, GASTROENTEROL REP, V7, P168, DOI 10.1093/gastro/goz010
   Harris PA, 2009, J BIOMED INFORM, V42, P377, DOI 10.1016/j.jbi.2008.08.010
   Huang WP, 2015, J CROHNS COLITIS, V9, P293, DOI 10.1093/ecco-jcc/jju028
   Johnston WF, 2017, DIS COLON RECTUM, V60, P1299, DOI 10.1097/DCR.0000000000000946
   Garcia MJ, 2021, J CLIN MED, V10, DOI 10.3390/jcm10194402
   Keller DS, 2016, AM J SURG, V212, P433, DOI 10.1016/j.amjsurg.2015.10.033
   Luglio G, 2022, INT J COLORECTAL DIS, V37, P411, DOI 10.1007/s00384-021-04076-5
   McMahon KR, 2020, J GASTROINTEST SURG, V24, P88, DOI 10.1007/s11605-019-04348-0
   Meguid RA, 2016, ANN SURG, V264, P23, DOI 10.1097/SLA.0000000000001678
   Merath K, 2020, J GASTROINTEST SURG, V24, P1843, DOI 10.1007/s11605-019-04338-2
   Morar PS, 2015, J CROHNS COLITIS, V9, P483, DOI 10.1093/ecco-jcc/jjv051
   Peyrin-Biroulet L, 2016, ALIMENT PHARM THER, V44, P807, DOI 10.1111/apt.13763
   Rahbari NN, 2010, SURGERY, V147, P339, DOI 10.1016/j.surg.2009.10.012
   Resegotti A, 2005, DIS COLON RECTUM, V48, P464, DOI 10.1007/s10350-004-0786-6
   Riley RD, 2021, STAT MED, V40, P4230, DOI 10.1002/sim.9025
   Sakurai Kimura Cintia Mayumi, 2021, Inflamm Intest Dis, V6, P18, DOI 10.1159/000510999
   Thomassin L, 2017, WORLD J GASTROENTERO, V23, P4285, DOI 10.3748/wjg.v23.i23.4285
   Tsai L, 2021, CLIN GASTROENTEROL H, V19, P2031, DOI 10.1016/j.cgh.2020.10.039
   Ugolini G, 2014, ANZ J SURG, V84, P78, DOI 10.1111/ans.12297
   Waljee AK, 2019, JAMA NETW OPEN, V2, DOI 10.1001/jamanetworkopen.2019.3721
   Waljee AK, 2018, INFLAMM BOWEL DIS, V24, P45, DOI 10.1093/ibd/izx007
   Yamamoto T, 2016, UNITED EUR GASTROENT, V4, P784, DOI 10.1177/2050640615600116
NR 35
TC 2
Z9 2
U1 0
U2 0
PU OXFORD UNIV PRESS
PI OXFORD
PA GREAT CLARENDON ST, OXFORD OX2 6DP, ENGLAND
SN 1873-9946
EI 1876-4479
J9 J CROHNS COLITIS
JI J. Crohns Colitis
PD JAN 27
PY 2023
VL 17
IS 1
BP 73
EP 82
DI 10.1093/ecco-jcc/jjac114
EA SEP 2022
PG 10
WC Gastroenterology & Hepatology
WE Science Citation Index Expanded (SCI-EXPANDED)
SC Gastroenterology & Hepatology
GA 8K5YJ
UT WOS:000860847400001
PM 35973971
DA 2024-01-22
ER

PT J
AU Wu, W
   He, C
   Liu, CQ
   Cao, AT
   Xue, XC
   Evans-Marin, HL
   Sun, MM
   Fang, LL
   Yao, SX
   Pinchuk, IV
   Powell, DW
   Liu, ZJ
   Cong, YZ
AF Wu, Wei
   He, Chong
   Liu, Changqin
   Cao, Anthony T.
   Xue, Xiaochang
   Evans-Marin, Heather L.
   Sun, Mingming
   Fang, Leilei
   Yao, Suxia
   Pinchuk, Irina V.
   Powell, Don W.
   Liu, Zhanju
   Cong, Yingzi
TI miR-10a inhibits dendritic cell activation and Th1/Th17 cell immune
   responses in IBD
SO GUT
LA English
DT Article
ID INFLAMMATORY-BOWEL-DISEASE; KAPPA-B; FRAMESHIFT MUTATION;
   CROHNS-DISEASE; NOD2; MUCOSAL; INNATE; USTEKINUMAB; EXPRESSION;
   INDUCTION
AB Objective Although both innate and adaptive responses to microbiota have been implicated in the pathogenesis of IBD, it is still largely unknown how they are regulated during intestinal inflammation. In this report, we investigated the role of microRNA (miR)-10a, a small, non-coding RNA, in the regulation of innate and adaptive responses to microbiota in IBD.
   Methods miR-10a expression was analysed in the inflamed mucosa of IBD patients treated with or without antitumour necrosis factor (anti-TNF) monoclonal antibodies (mAb) (infliximab) by qRT-PCR. Human monocyte-derived dendritic cells (DC) and IBD CD4(+) T cells were transfected with miR-10a precursor to define their effect on the function of DC and CD4+ T cells.
   Results The expression of miR-10a was markedly decreased, while NOD2 and interleukin (IL)-12/IL-23p40 were significantly increased, in the inflamed mucosa of IBD patients compared with those in healthy controls. Commensal bacteria, TNF and interferon-gamma inhibited human DC miR-10a expression in vitro. Anti-TNF mAb treatment significantly promoted miR-10a expression, whereas it markedly inhibited NOD2 and IL-12/IL-23p40 in the inflamed mucosa. We further identified NOD2, in addition to IL-12/IL-23p40, as a target of miR-10a. The ectopic expression of the miR-10a precursor inhibited IL-12/IL-23p40 and NOD2 in DC. Moreover, miR-10a was found to markedly suppress IBD T helper (Th)1 and Th17 cell responses.
   Conclusions Our data indicate that miR-10a is decreased in the inflamed mucosa of IBD and downregulates mucosal inflammatory response through inhibition of IL-12/IL-23p40 and NOD2 expression, and blockade of Th1/Th17 cell immune responses. Thus, miR-10a could play a role in the pathogenesis and progression of IBD.
C1 [Wu, Wei; He, Chong; Liu, Changqin; Sun, Mingming; Fang, Leilei; Liu, Zhanju] Tongji Univ, Shanghai Peoples Hosp 10, Dept Gastroenterol, Shanghai 200072, Peoples R China.
   [Wu, Wei; He, Chong; Cao, Anthony T.; Xue, Xiaochang; Evans-Marin, Heather L.; Yao, Suxia; Cong, Yingzi] Univ Texas Med Branch, Dept Microbiol & Immunol, Galveston, TX 77555 USA.
   [Pinchuk, Irina V.; Powell, Don W.] Univ Texas Med Branch, Dept Med, Galveston, TX 77555 USA.
   [Cong, Yingzi] Univ Texas Med Branch, Dept Pathol, Galveston, TX 77555 USA.
C3 Tongji University; University of Texas System; University of Texas
   Medical Branch Galveston; University of Texas System; University of
   Texas Medical Branch Galveston; University of Texas System; University
   of Texas Medical Branch Galveston
RP Liu, ZJ (通讯作者)，Tongji Univ, Shanghai Peoples Hosp 10, Dept Gastroenterol, Shanghai 200072, Peoples R China.
EM liuzhanju88@126.com; yicong@utmb.edu
RI xue, xiaochang/N-2985-2014; Powell, Don W/K-4774-2014; xue,
   xiaochang/R-6725-2019
OI xue, xiaochang/0000-0001-9875-9821; Cong, Yingzi/0000-0003-4167-7395
FU National Natural Science Foundation of China [81061120521, 81270470];
   John Sealy Memorial Endowment Fund, University of Texas Medical Branch
FX This work was supported by the following grants: The National Natural
   Science Foundation of China (81061120521, 81270470), and the John Sealy
   Memorial Endowment Fund, University of Texas Medical Branch.
CR Abbott DW, 2004, CURR BIOL, V14, P2217, DOI 10.1016/j.cub.2004.12.032
   Burns KA, 2004, CURR BIOL, V14, pR1040, DOI 10.1016/j.cub.2004.11.040
   Burton PR, 2007, NATURE, V447, P661, DOI 10.1038/nature05911
   Cader MZ, 2013, GUT, V62, P1653, DOI 10.1136/gutjnl-2012-303955
   Castellaneta A, 2009, J IMMUNOL, V183, P6922, DOI 10.4049/jimmunol.0900582
   Cleynen I, 2013, GUT, V62, P1556, DOI 10.1136/gutjnl-2011-300777
   Ebert PJR, 2009, NAT IMMUNOL, V10, P1162, DOI 10.1038/ni.1797
   Elson CO, 2005, IMMUNOL REV, V206, P260, DOI 10.1111/j.0105-2896.2005.00291.x
   Fang Y, 2010, P NATL ACAD SCI USA, V107, P13450, DOI 10.1073/pnas.1002120107
   Guo QS, 2004, WORLD J GASTROENTERO, V10, P1069
   Hasegawa M, 2008, EMBO J, V27, P373, DOI 10.1038/sj.emboj.7601962
   Huang Z, 2014, GUT, V63, P1247, DOI 10.1136/gutjnl-2012-304213
   Hubert FX, 2006, J IMMUNOL, V177, P1007, DOI 10.4049/jimmunol.177.2.1007
   Jeker LT, 2012, PLOS ONE, V7, DOI 10.1371/journal.pone.0036684
   Kanneganti TD, 2007, IMMUNITY, V27, P549, DOI 10.1016/j.immuni.2007.10.002
   Knights D, 2013, GUT, V62, P1505, DOI 10.1136/gutjnl-2012-303954
   Liu ZJ, 2013, SEMIN CANCER BIOL, V23, P543, DOI 10.1016/j.semcancer.2013.09.002
   Liu ZJ, 2012, J BIOL CHEM, V287, P3591, DOI 10.1074/jbc.M111.304949
   Liu ZJ, 2011, J LEUKOCYTE BIOL, V89, P597, DOI 10.1189/jlb.0810456
   Lu LF, 2010, CELL, V142, P914, DOI 10.1016/j.cell.2010.08.012
   Maloy KJ, 2011, NATURE, V474, P298, DOI 10.1038/nature10208
   Mansfield JH, 2004, NAT GENET, V36, P1079, DOI 10.1038/ng1421
   Nata T, 2013, J GENE MED, V15, P249, DOI 10.1002/jgm.2717
   O'Connell RM, 2012, ANNU REV IMMUNOL, V30, P295, DOI 10.1146/annurev-immunol-020711-075013
   O'Connell RM, 2010, IMMUNITY, V33, P607, DOI 10.1016/j.immuni.2010.09.009
   Ogura Y, 2001, NATURE, V411, P603, DOI 10.1038/35079114
   Pekow JR, 2012, INFLAMM BOWEL DIS, V18, P187, DOI 10.1002/ibd.21691
   Ponomarev ED, 2011, NAT MED, V17, P64, DOI 10.1038/nm.2266
   Sandborn WJ, 2008, GASTROENTEROLOGY, V135, P1130, DOI 10.1053/j.gastro.2008.07.014
   Sandborn WJ, 2012, NEW ENGL J MED, V367, P1519, DOI 10.1056/NEJMoa1203572
   Song XY, 2013, CYTOKINE, V62, P175, DOI 10.1016/j.cyto.2013.03.014
   Su JL, 2013, INFLAMM BOWEL DIS, V19, P720, DOI 10.1097/MIB.0b013e3182802a76
   Szperl A, 2011, INFLAMM BOWEL DIS, V17, pE38, DOI 10.1002/ibd.21670
   Taganov KD, 2006, P NATL ACAD SCI USA, V103, P12481, DOI 10.1073/pnas.0605298103
   Takahashi H, 2012, NAT IMMUNOL, V13, P587, DOI 10.1038/ni.2286
   Thai TH, 2007, SCIENCE, V316, P604, DOI 10.1126/science.1141229
   Uhlig HH, 2006, IMMUNITY, V25, P309, DOI 10.1016/j.immuni.2006.05.017
   Watanabe T, 2004, NAT IMMUNOL, V5, P800, DOI 10.1038/ni1092
   Watanabe T, 2008, J CLIN INVEST, V118, P545, DOI [10.1172/JCI33145, 10.1172/JC133145]
   Wehkamp J, 2004, GUT, V53, P1658, DOI 10.1136/gut.2003.032805
   Wu F, 2010, INFLAMM BOWEL DIS, V16, P1729, DOI 10.1002/ibd.21267
   Xue XC, 2011, J IMMUNOL, V187, P5879, DOI 10.4049/jimmunol.1100535
NR 42
TC 117
Z9 127
U1 0
U2 39
PU BMJ PUBLISHING GROUP
PI LONDON
PA BRITISH MED ASSOC HOUSE, TAVISTOCK SQUARE, LONDON WC1H 9JR, ENGLAND
SN 0017-5749
EI 1468-3288
J9 GUT
JI Gut
PD NOV
PY 2015
VL 64
IS 11
BP 1755
EP 1764
DI 10.1136/gutjnl-2014-307980
PG 10
WC Gastroenterology & Hepatology
WE Science Citation Index Expanded (SCI-EXPANDED)
SC Gastroenterology & Hepatology
GA CT1WQ
UT WOS:000362593700012
PM 25281418
DA 2024-01-22
ER

PT J
AU Chen, YZ
   Du, J
   Zhang, ZY
   Liu, TJ
   Shi, YY
   Ge, X
   Li, YC
AF Chen, Yunzi
   Du, Jie
   Zhang, Zhongyi
   Liu, Tianjing
   Shi, Yongyan
   Ge, Xin
   Li, Yan Chun
TI MicroRNA-346 Mediates Tumor Necrosis Factor α-Induced Downregulation of
   Gut Epithelial Vitamin D Receptor in Inflammatory Bowel Diseases
SO INFLAMMATORY BOWEL DISEASES
LA English
DT Article
DE vitamin D; vitamin D receptor; TNF-alpha; miR-346; mucosal inflammation;
   colitis
ID CROHNS-DISEASE; INTERLEUKIN-10-DEFICIENT MICE; 1,25-DIHYDROXYVITAMIN
   D-3; ULCERATIVE-COLITIS; BARRIER FUNCTION; ENTEROCOLITIS; MAINTENANCE;
   MECHANISMS; EXPRESSION; APOPTOSIS
AB Background: We recently reported that the gut epithelial vitamin D receptor (VDR) signaling inhibits colitis through inhibition of intestinal epithelial cell apoptosis, and the level of colonic epithelial VDR is markedly reduced in patients with inflammatory bowel diseases (IBD). VDR downregulation promotes colitis, but the mechanism underlying VDR downregulation in IBD is unknown.
   Methods: VDR expression was analyzed in colon cancer cells under proinflammatory cytokine treatment. VDR as a target of miR-346 was confirmed using colon cancer cell culture. The relationship among inflammation, miR-346, and VDR was assessed in human IBD biopsies and experimental colitis models.
   Results: We showed that tumor necrosis factor alpha (TNF-alpha) suppresses VDR expression while simultaneously upregulating miR-346 in human colon cancer cells. Further studies demonstrated that miR-346 inhibits VDR by a specific target sequence in the 30 untranslated region of the human VDR transcript, and blockade of miR-346 with a hairpin inhibitor abrogates the ability of TNF-alpha to inhibit VDR, confirming that TNF-alpha downregulates VDR by inducing miR-346. Consistently, in human IBD biopsies, the reduction of epithelial VDR is associated with increased immune cell infiltration and elevation of TNF-alpha and miR-346. In an experimental model of colitis, mucosal VDR expression is reduced over time with the progression of colitis, inversely correlated with the induction of TNF-alpha and miR-346 in the mucosa.
   Conclusions: These data suggest that during mucosal inflammation TNF-alpha induces miR-346, which downregulates epithelial VDR. Mucosal VDR reduction in turn compromises the integrity of the mucosal epithelial barrier, further driving mucosal inflammation and colitis development.
C1 [Chen, Yunzi; Du, Jie; Ge, Xin] China Med Univ, Lab Metab Dis Res & Drug Dev, Shenyang 110001, Liaoning, Peoples R China.
   [Chen, Yunzi; Zhang, Zhongyi; Liu, Tianjing; Shi, Yongyan; Li, Yan Chun] Univ Chicago, Dept Med, Div Biol Sci, Chicago, IL 60637 USA.
   [Liu, Tianjing; Shi, Yongyan] China Med Univ, Dept Pediat, Shengjing Hosp, Shenyang 110001, Liaoning, Peoples R China.
C3 China Medical University; University of Chicago; China Medical
   University
RP Chen, YZ (通讯作者)，China Med Univ, Lab Metab Dis Res & Drug Dev, Shenyang 110001, Liaoning, Peoples R China.
EM jncyznju@aliyun.com; cyan@medicine.bsd.uchicago.edu
RI chen, yunzi/B-2964-2011; zhang, ZY/HJH-6535-2023; li,
   xiao/HKV-8405-2023; Du, Jie/ADV-4377-2022
OI Du, Jie/0000-0003-2821-2497
FU National Institutes of Health [R01CA180087]; Foundation for Clinical
   Research in Inflammatory Bowel Disease (FCRIBD); Foundation for Clinical
   Research in Inflammatory Bowel Disease (FCRIBD) [81371759]; government
   of Liaoning Province, China
FX Supported, in part, by National Institutes of Health grant R01CA180087,
   research grants from the Foundation for Clinical Research in
   Inflammatory Bowel Disease (FCRIBD) and the International Organization
   for the Study of Inflammatory Bowel Disease (IOIBD), National Natural
   Science Foundation of China grant 81371759, and a research grant from
   the government of Liaoning Province, China.
CR Ananthakrishnan AN, 2012, GASTROENTEROLOGY, V142, P482, DOI 10.1053/j.gastro.2011.11.040
   Bartel DP, 2004, CELL, V116, P281, DOI 10.1016/S0092-8674(04)00045-5
   Berg DJ, 1996, J CLIN INVEST, V98, P1010, DOI 10.1172/JCI118861
   Cantorna MT, 2000, J NUTR, V130, P2648, DOI 10.1093/jn/130.11.2648
   Chen YZ, 2013, J IMMUNOL, V190, P3687, DOI 10.4049/jimmunol.1203273
   Colombel JF, 2007, GASTROENTEROLOGY, V132, P52, DOI 10.1053/j.gastro.2006.11.041
   Edelblum KL, 2006, INFLAMM BOWEL DIS, V12, P413, DOI 10.1097/01.MIB.0000217334.30689.3e
   Fasano A, 2005, NAT CLIN PRACT GASTR, V2, P416, DOI 10.1038/ncpgasthep0259
   Gibson PR, 2004, GUT, V53, P1724, DOI 10.1136/gut.2004.047092
   Haussler MR, 2013, CALCIFIED TISSUE INT, V92, P77, DOI 10.1007/s00223-012-9619-0
   KUHN R, 1993, CELL, V75, P263, DOI 10.1016/0092-8674(93)80068-P
   Li YC, 2001, AM J PHYSIOL-ENDOC M, V281, pE558, DOI 10.1152/ajpendo.2001.281.3.E558
   Liu WC, 2013, J CLIN INVEST, V123, P3983, DOI 10.1172/JCI65842
   Mohri T, 2009, INT J CANCER, V125, P1328, DOI 10.1002/ijc.24459
   Qiu W, 2011, J CLIN INVEST, V121, P1722, DOI 10.1172/JCI42917
   Rutgeerts P, 2005, NEW ENGL J MED, V353, P2462, DOI 10.1056/NEJMoa050516
   Semaan N, 2011, PLOS ONE, V6, DOI 10.1371/journal.pone.0019827
   Watson AJM, 2005, GASTROENTEROLOGY, V129, P902, DOI 10.1053/j.gastro.2005.06.015
   Weber CR, 2010, J BIOL CHEM, V285, P12037, DOI 10.1074/jbc.M109.064808
   Wirtz S, 2007, NAT PROTOC, V2, P541, DOI 10.1038/nprot.2007.41
   Yuan WH, 2007, J BIOL CHEM, V282, P29821, DOI 10.1074/jbc.M705495200
   Zamore PD, 2005, SCIENCE, V309, P1519, DOI 10.1126/science.1111444
   Zella LA, 2006, MOL ENDOCRINOL, V20, P1231, DOI 10.1210/me.2006-0015
NR 23
TC 77
Z9 84
U1 1
U2 23
PU LIPPINCOTT WILLIAMS & WILKINS
PI PHILADELPHIA
PA 530 WALNUT ST, PHILADELPHIA, PA 19106-3621 USA
SN 1078-0998
EI 1536-4844
J9 INFLAMM BOWEL DIS
JI Inflamm. Bowel Dis.
PD NOV
PY 2014
VL 20
IS 11
BP 1910
EP 1918
DI 10.1097/MIB.0000000000000158
PG 9
WC Gastroenterology & Hepatology
WE Science Citation Index Expanded (SCI-EXPANDED)
SC Gastroenterology & Hepatology
GA AS5YI
UT WOS:000344342000006
PM 25192497
OA Bronze, Green Accepted
DA 2024-01-22
ER

PT J
AU Sommansson, A
   Yamskova, O
   Schiöth, HB
   Nylander, O
   Sjöblom, M
AF Sommansson, A.
   Yamskova, O.
   Schioth, H. B.
   Nylander, O.
   Sjoblom, M.
TI Long-term oral melatonin administration reduces ethanol-induced
   increases in duodenal mucosal permeability and motility in rats
SO ACTA PHYSIOLOGICA
LA English
DT Article
DE Cr-51-EDTA clearance; duodenal bicarbonate secretion; ethanol;
   intestinal barrier; intestinal permeability
ID TIGHT JUNCTION BARRIER; PARACELLULAR PERMEABILITY; INTESTINAL
   PERMEABILITY; CROHNS-DISEASE; IN-VIVO; EXPRESSION; RECEPTORS; CLAUDIN-2;
   TISSUES; INHIBITION
AB Aim: Increased intestinal epithelial permeability is associated with intestinal inflammation and dysfunction. The aim of the present study was to investigate the role of long-term oral melatonin administration on ethanol-induced increases in duodenal mucosal permeability and hypermotility.
   Methods: Male Sprague-Dawley rats were administered melatonin in their tap water (0.1 mg mL(-1) or 0.5 mg mL(-1)) for 2 or 4 weeks. After the treatment period, the rats were anaesthetized with Inactin (R), and a 30-mm duodenal segment was perfused in situ. The effects on duodenal mucosal paracellular permeability, bicarbonate secretion, fluid flux and motor activity were studied. The expression levels of the tight junction components, zona occludens (ZO)-1, ZO-2, and ZO-3, claudin-2, claudin-3, claudin-4, occludin, and myosin light chain kinase and of the melatonin receptors MT1 and MT2 were assessed using qRT-PCR.
   Results: Melatonin administration for 2 weeks significantly reduced the basal paracellular permeability, an effect that was absent after 4 weeks. Perfusing the duodenal segment with 15% ethanol induced marked increases in duodenal paracellular permeability, bicarbonate secretion and motor activity. Melatonin for 2 weeks dose-dependently reduced ethanol-induced increases in permeability and motor activity. Four weeks of melatonin administration reduced the ethanol-induced increases in duodenal motility and bicarbonate secretion but had no effect on the increases in permeability. Two weeks of melatonin administration upregulated the expression of MT1 and MT2, although both were downregulated after 4 weeks. Melatonin downregulated the expression of ZO-3 and upregulated the expression of claudin-2, even as all other mRNA-levels investigated were unaffected.
   Conclusion: Although further studies are needed, our data demonstrate that melatonin administration markedly improves duodenal barrier functions, suggesting its utility in clinical applications when intestinal barrier functions are compromised.
C1 [Sommansson, A.; Nylander, O.; Sjoblom, M.] Uppsala Univ, Div Gastrointestinal Physiol, Dept Neurosci, SE-75124 Uppsala, Sweden.
   [Yamskova, O.; Schioth, H. B.] Uppsala Univ, Div Funct Pharmacol, Dept Neurosci, SE-75124 Uppsala, Sweden.
C3 Uppsala University; Uppsala University
RP Sjöblom, M (通讯作者)，Uppsala Univ, Div Gastrointestinal Physiol, Dept Neurosci, BMC, POB 593, SE-75124 Uppsala, Sweden.
EM Markus.Sjoblom@neuro.uu.se
RI Schioth, Helgi/AAQ-7239-2020
FU Emil and Ragna Borjesson Foundation; Lars Hiertas Foundation; Swedish
   Research Council
FX Support was given by the Emil and Ragna Borjesson Foundation (MS), the
   Lars Hiertas Foundation (MS) and the Swedish Research Council (HS).
CR Al-Sadi R, 2011, AM J PHYSIOL-GASTR L, V300, pG1054, DOI 10.1152/ajpgi.00055.2011
   Amasheh S, 2002, J CELL SCI, V115, P4969, DOI 10.1242/jcs.00165
   Anderson JM, 2009, CSH PERSPECT BIOL, V1, DOI 10.1101/cshperspect.a002584
   ANDERSON JM, 1995, AM J PHYSIOL-GASTR L, V269, pG467, DOI 10.1152/ajpgi.1995.269.4.G467
   Bandyopadhyay D, 2002, J PINEAL RES, V33, P1, DOI 10.1034/j.1600-079X.2002.01107.x
   BECK IT, 1981, DIGEST DIS SCI, V26, P817, DOI 10.1007/BF01309614
   BJARNASON I, 1985, GUT, V26, P579, DOI 10.1136/gut.26.6.579
   Brzozowski T, 1997, J PINEAL RES, V23, P79, DOI 10.1111/j.1600-079X.1997.tb00339.x
   Bubenik GA, 2002, DIGEST DIS SCI, V47, P2336, DOI 10.1023/A:1020107915919
   Chojnacki C, 2013, ENDOKRYNOL POL, V64, P114
   Das P, 2012, VIRCHOWS ARCH, V460, P261, DOI 10.1007/s00428-012-1195-1
   Drago F, 2002, DIGEST DIS SCI, V47, P1969, DOI 10.1023/A:1019696006677
   Hallgren A, 1997, ACTA PHYSIOL SCAND, V160, P363, DOI 10.1046/j.1365-201X.1997.00171.x
   Heap GA, 2009, SEMIN IMMUNOL, V21, P346, DOI 10.1016/j.smim.2009.04.001
   HUETHER G, 1993, EXPERIENTIA, V49, P665, DOI 10.1007/BF01923948
   Kato K, 1998, J CLIN GASTROENTEROL, V27, pS110, DOI 10.1097/00004836-199800001-00018
   Lee P. P. N., 1993, Biological Signals, V2, P181
   Ma TY, 2000, AM J PHYSIOL-GASTR L, V279, pG875, DOI 10.1152/ajpgi.2000.279.5.G875
   Merle A, 2000, J PINEAL RES, V29, P116, DOI 10.1034/j.1600-079X.2000.290208.x
   Neu J, 2005, J PEDIATR GASTR NUTR, V40, P589, DOI 10.1097/01.MPG.0000159636.19346.C1
   NYLANDER O, 1989, AM J PHYSIOL, V257, pG653
   Nylander O, 2006, ACTA PHYSIOL, V186, P45, DOI 10.1111/j.1748-1716.2005.01507.x
   Nylander O, 2003, AM J PHYSIOL-GASTR L, V285, pG360, DOI 10.1152/ajpgi.00428.2002
   Parlesak A, 2000, J HEPATOL, V32, P742, DOI 10.1016/S0168-8278(00)80242-1
   Persson PB, 2011, ACTA PHYSIOL, V203, P403, DOI 10.1111/j.1748-1716.2011.02360.x
   Pihl L, 2006, ACTA PHYSIOL, V186, P279, DOI 10.1111/j.1748-1716.2006.01559.x
   PONTOIRE C, 1993, EUR J PHARM-MOLEC PH, V247, P111, DOI 10.1016/0922-4106(93)90067-J
   SABABI M, 1994, AM J PHYSIOL, V266, pG22, DOI 10.1152/ajpgi.1994.266.1.G22
   Sallinen P, 2005, LIFE SCI, V76, P1123, DOI 10.1016/j.lfs.2004.08.016
   Sedin J, 2012, ACTA PHYSIOL, V205, P433, DOI 10.1111/j.1748-1716.2012.02411.x
   Singh LP, 2011, J PINEAL RES, V51, P61, DOI 10.1111/j.1600-079X.2010.00845.x
   Sjöblom M, 2003, J PINEAL RES, V34, P288
   Sjöblom M, 2001, J CLIN INVEST, V108, P625
   Slominski RM, 2012, MOL CELL ENDOCRINOL, V351, P152, DOI 10.1016/j.mce.2012.01.004
   Sommansson A, 2013, AM J PHYSIOL-GASTR L, V305, pG95, DOI 10.1152/ajpgi.00074.2013
   Sommansson A, 2013, J PINEAL RES, V54, P282, DOI 10.1111/jpi.12013
   Stebelová K, 2010, ACTA HISTOCHEM, V112, P26, DOI 10.1016/j.acthis.2008.03.004
   TARNAWSKI A, 1981, PROSTAG OTH LIPID M, V21, P147, DOI 10.1016/0090-6980(81)90131-3
   Van Itallie CM, 2008, J CELL SCI, V121, P298, DOI 10.1242/jcs.021485
   Walsh SV, 2001, GASTROENTEROLOGY, V121, P566, DOI 10.1053/gast.2001.27060
   Zeissig S, 2007, GUT, V56, P61, DOI 10.1136/gut.2006.094375
NR 41
TC 23
Z9 23
U1 0
U2 14
PU WILEY-BLACKWELL
PI HOBOKEN
PA 111 RIVER ST, HOBOKEN 07030-5774, NJ USA
SN 1748-1708
EI 1748-1716
J9 ACTA PHYSIOL
JI Acta Physiol.
PD OCT
PY 2014
VL 212
IS 2
BP 152
EP 165
DI 10.1111/apha.12339
PG 14
WC Physiology
WE Science Citation Index Expanded (SCI-EXPANDED)
SC Physiology
GA AP1KO
UT WOS:000341828700007
PM 24995603
DA 2024-01-22
ER

PT J
AU Myles, MH
   Dieckgraefe, BK
   Criley, JM
   Franklin, CL
AF Myles, Matthew H.
   Dieckgraefe, Brion K.
   Criley, Jennifer M.
   Franklin, Craig L.
TI Characterization of cecal gene expression in a differentially
   susceptible mouse model of bacterial-induced inflammatory bowel disease
SO INFLAMMATORY BOWEL DISEASES
LA English
DT Article
DE Helicobacter hepaticus; typhlitis; A/JCr mice; C57BL/6 mice
ID MESSENGER-RNA-EXPRESSION; HELICOBACTER-HEPATICUS INFECTION;
   NECROSIS-FACTOR-ALPHA; CROHNS-DISEASE; INTERLEUKIN-12 EXPRESSION;
   ULCERATIVE-COLITIS; STAT3 ACTIVATION; IFN-GAMMA; T-CELLS; MICE
AB Background: A/JCr mice develop typhlitis in response to Helicobacter hepaticus infection, whereas C57BL/6 mice coexist with this bacterium in a "commensal" relationship and do not develop disease even during prolonged colonization.
   Methods: To determine mechanisms that control this balance between responsiveness and nonresponsiveness, the mucosal response of A/JCr and C57BL/6 mice to acute H. hepaticus colonization was evaluated using genome-wide profiling. Transcription levels for a subset of gene discoveries were then evaluated longitudinally by semiquantitative real-time reverse-transcriptase polymerase chain reaction (RT-PCR) to identify changes in gene expression that occur during progression from the acute to chronic phase of colonization. To determine whether chronic mucosal inflammation in A/JCr mice was mediated through a Th1 mechanism, as was inferred from the gene expression data, mice with typhlitis were treated with neutralizing antibody targeting IL-12/23p40 or IFN-gamma and the response to treatment was determined by cecal lesion severity and transcription of disease-related genes.
   Results: A/JCr mice had a biphasic expression of proinflammatory genes that corresponded with the acute and chronic phases of disease. In contrast, C57BL/6 mice exhibited a less robust acute transcriptional response that waned by day 30 postinoculation. Sustained upregulation of proinflammatory signals and responsiveness to anti-IL-12/23p40 and anti-IFN-gamma antibody suggests that inflammation in A/JCr mice was mediated through a Th1 mechanism. Prolonged upregulation of SOCS3 during the acute response to colonization suggests that C57BL/6 mice maintain mucosal homeostasis, at least in part by attenuating responsiveness to cytokine signaling.
   Conclusions: Collectively, these findings provide a foundation for understanding the immunological mechanisms that confer resistance or susceptibility to H. hepaticus-induced typhlitis.
C1 Univ Missouri, Dept Vet Pathobiol, Res Anim Diagnost Lab, Columbia, MO 65211 USA.
   Washington Univ, Sch Med, Dept Internal Med Gastroenterol, St Louis, MO USA.
C3 University of Missouri System; University of Missouri Columbia;
   Washington University (WUSTL)
RP Myles, MH (通讯作者)，Univ Missouri, Dept Vet Pathobiol, Res Anim Diagnost Lab, E108 Vet Med Bldg,1600 E Rollins Rd, Columbia, MO 65211 USA.
EM mylesm@missouri.edu
OI Myles, Matthew/0000-0002-8685-516X
FU NCRR NIH HHS [K01RR018798] Funding Source: Medline; NIDDK NIH HHS
   [P30-DK052574-07] Funding Source: Medline
CR Becker C, 2003, J CLIN INVEST, V112, P693, DOI 10.1172/JCI200317464
   Berrebi D, 1998, AM J PATHOL, V152, P667
   Bisping G, 2001, CLIN EXP IMMUNOL, V123, P15, DOI 10.1046/j.1365-2249.2001.01443.x
   BOST KL, 1995, INFECT IMMUN, V63, P1076, DOI 10.1128/IAI.63.3.1076-1083.1995
   Bruewer M, 2003, J IMMUNOL, V171, P6164, DOI 10.4049/jimmunol.171.11.6164
   Bürgel N, 2002, GASTROENTEROLOGY, V123, P433, DOI 10.1053/gast.2002.34784
   Cassatella MA, 1999, BLOOD, V94, P2880, DOI 10.1182/blood.V94.8.2880.420k31_2880_2889
   Cobrin GM, 2005, IMMUNOL REV, V206, P277, DOI 10.1111/j.0105-2896.2005.00293.x
   DECKERTSCHLUTER M, 1995, IMMUNOLOGY, V85, P408
   Duchmann R, 1996, EUR J IMMUNOL, V26, P934, DOI 10.1002/eji.1830260432
   Erdman SE, 2003, CANCER RES, V63, P6042
   Fox JG, 1996, INFECT IMMUN, V64, P3673, DOI 10.1128/IAI.64.9.3673-3681.1996
   Fox JG, 1996, INFECT IMMUN, V64, P1548, DOI 10.1128/IAI.64.5.1548-1558.1996
   Fuss IJ, 2006, INFLAMM BOWEL DIS, V12, P9, DOI 10.1097/01.MIB.0000194183.92671.b6
   Fuss IJ, 1996, J IMMUNOL, V157, P1261
   Harrington LE, 2006, CURR OPIN IMMUNOL, V18, P349, DOI 10.1016/j.coi.2006.03.017
   Huang DR, 2001, J EXP MED, V193, P713, DOI 10.1084/jem.193.6.713
   Hue S, 2006, J EXP MED, V203, P2473, DOI 10.1084/jem.20061099
   Kruessel JS, 1997, J REPROD IMMUNOL, V34, P103, DOI 10.1016/S0165-0378(97)00030-2
   Kullberg MC, 2006, J EXP MED, V203, P2485, DOI 10.1084/jem.20061082
   Kullberg MC, 2001, INFECT IMMUN, V69, P4232, DOI 10.1128/IAI.69.7.4232-4241.2001
   Kullberg MC, 1998, INFECT IMMUN, V66, P5157, DOI 10.1128/IAI.66.11.5157-5166.1998
   Lawrance IC, 2001, HUM MOL GENET, V10, P445, DOI 10.1093/hmg/10.5.445
   Livingston RS, 1997, J CLIN MICROBIOL, V35, P1236, DOI 10.1128/JCM.35.5.1236-1238.1997
   Lovato P, 2003, J BIOL CHEM, V278, P16777, DOI 10.1074/jbc.M207999200
   Maloy KJ, 2003, J EXP MED, V197, P111, DOI 10.1084/jem.20021345
   Martínková L, 2003, CURR ORG CHEM, V7, P1279, DOI 10.2174/1385272033486486
   Matsuoka K, 2004, GUT, V53, P1303, DOI 10.1136/gut.2003.024190
   Monteleone G, 1997, GASTROENTEROLOGY, V112, P1169, DOI 10.1016/S0016-5085(97)70128-8
   Nagata J, 2004, INT J MOL MED, V13, P773
   *NAT CANC I BIOM R, 2006, BRB ARRAYTOOLS COMP
   Neurath MF, 2002, NAT MED, V8, P567, DOI 10.1038/nm0602-567
   OGARRA A, 1992, EUR J IMMUNOL, V22, P711, DOI 10.1002/eji.1830220314
   Parronchi P, 1997, AM J PATHOL, V150, P823
   Prasad S, 2005, LAB INVEST, V85, P1139, DOI 10.1038/labinvest.3700316
   Qasimi P, 2006, J BIOL CHEM, V281, P6316, DOI 10.1074/jbc.M508608200
   Reimund JM, 1996, GUT, V39, P684, DOI 10.1136/gut.39.5.684
   Riley LK, 1996, J CLIN MICROBIOL, V34, P942, DOI 10.1128/JCM.34.4.942-946.1996
   Sarma-Rupavtarm RB, 2004, APPL ENVIRON MICROB, V70, P2791, DOI 10.1128/AEM.70.5.2791-2800.2004
   Stallmach Andreas, 2004, Int J Colorectal Dis, V19, P308, DOI 10.1007/s00384-003-0554-4
   Sturm A, 2004, GUT, V53, P1624, DOI 10.1136/gut.2003.033613
   Sturm A, 2002, J CLIN INVEST, V109, P1481, DOI 10.1172/JCI14967
   Suau A, 1999, APPL ENVIRON MICROB, V65, P4799
   Suerbaum S, 2003, P NATL ACAD SCI USA, V100, P7901, DOI 10.1073/pnas.1332093100
   Suzuki A, 2001, J EXP MED, V193, P471, DOI 10.1084/jem.193.4.471
   Tomczak MF, 2006, J IMMUNOL, V177, P7332, DOI 10.4049/jimmunol.177.10.7332
   Uhlig HH, 2006, IMMUNITY, V25, P309, DOI 10.1016/j.immuni.2006.05.017
   Wang FS, 2003, AM J RESP CELL MOL, V29, P62, DOI 10.1165/rcmb.2002-0180OC
   Whary MT, 1998, INFECT IMMUN, V66, P3142, DOI 10.1128/IAI.66.7.3142-3148.1998
NR 49
TC 24
Z9 30
U1 0
U2 1
PU OXFORD UNIV PRESS INC
PI CARY
PA JOURNALS DEPT, 2001 EVANS RD, CARY, NC 27513 USA
SN 1078-0998
EI 1536-4844
J9 INFLAMM BOWEL DIS
JI Inflamm. Bowel Dis.
PD JUL
PY 2007
VL 13
IS 7
BP 822
EP 836
DI 10.1002/ibd.20138
PG 15
WC Gastroenterology & Hepatology
WE Science Citation Index Expanded (SCI-EXPANDED)
SC Gastroenterology & Hepatology
GA 186NG
UT WOS:000247784800002
PM 17455200
OA Bronze
DA 2024-01-22
ER

PT J
AU Mavroudis, G
   Magnusson, MK
   Isaksson, S
   Sundin, J
   Simrén, M
   Öhman, L
   Strid, H
AF Mavroudis, Georgios
   Magnusson, Maria K.
   Isaksson, Stefan
   Sundin, Johanna
   Simren, Magnus
   Ohman, Lena
   Strid, Hans
TI Mucosal and Systemic Immune Profiles Differ During Early and Late Phases
   of the Disease in Patients With Active Ulcerative Colitis
SO JOURNAL OF CROHNS & COLITIS
LA English
DT Article
DE Inflammatory bowel disease; ulcerative colitis; gut immunology
ID INFLAMMATORY-BOWEL-DISEASE; CROHNS-DISEASE; T-HELPER; CYTOKINE; CELLS;
   EXPRESSION; IL-1; TH1; PATHOGENESIS; MAINTENANCE
AB Background and Aims: Alterations in the immunopathogenesis in ulcerative colitis [UC] during the disease course have been proposed. We therefore aimed to determine mucosal and systemic immune profiles in individual patients at the time of diagnosis [early disease] and after 10 years [late disease].
   Methods: Patients with UC provided serum and mucosal biopsies during a flare in early and in late disease. Serum samples were analysed using the Olink Proseek Inflammation panel. mRNA gene expression of biopsies was analysed using the Qiagen RT2 Profiler PCR Arrays Antibacterial response and T Helper Cell Differentiation.
   Results: Orthogonal projections to latent structures discriminant analyses [OPLS-DA] demonstrated that the profile of 15 serum proteins discriminated in early and late disease [R2 = 0.84, Q2 = 0.65] in 15 UC patients. Eight of these proteins were differently expressed between the groups [Q <0.05]. Further, OPLS-DA of the mRNA profiles in biopsies strongly discriminated early and late disease with high predictability [R2 = 0.96, Q2 = 0.89]; 42 genes were differently expressed at the two time points [Q <0.05]. Finally, principal component analysis showed that T helper [Th] 1- and Th2-related genes were associated with early disease and late disease, respectively, and hierarchical cluster analysis was able to cluster patients with early from late disease with only minor overlap.
   Conclusions: Mucosal and systemic immune profiles differ between early and late disease in patients with active UC, with a transition from a Th1- to a Th2-driven disease in the intestine. Improved understanding of the variation in immunopathogenesis during the disease course in UC is important to guide individualised treatment decision making.
C1 [Mavroudis, Georgios; Sundin, Johanna; Simren, Magnus; Ohman, Lena] Sahlgrens Univ Hosp, Dept Internal Med, Gothenburg, Sweden.
   [Mavroudis, Georgios; Sundin, Johanna; Simren, Magnus; Strid, Hans] Univ Gothenburg, Dept Internal Med & Clin Nutr, Sahlgrenska Acad, Inst Med, Gothenburg, Sweden.
   [Magnusson, Maria K.; Isaksson, Stefan; Ohman, Lena] Univ Gothenburg, Dept Microbiol & Immunol, Sahlgrenska Acad, Inst Biomed, Gothenburg, Sweden.
   [Strid, Hans] Sodra Alvsborg Hosp, Dept Internal Med, Boras, Sweden.
C3 Sahlgrenska University Hospital; University of Gothenburg; University of
   Gothenburg
RP Mavroudis, G (通讯作者)，Sahlgrens Univ Hosp, Magtarmmottagningen, Bla Straket 5, S-41346 Gothenburg, Sweden.
EM georgios.mavroudis@vgregion.se
OI Mavroudis, Georgios/0000-0001-9652-5474
FU Healthcare Committee Region Vastra Gotaland; Local Research and
   Development Council Sodra Alvsborg; Swedish Medical Research Council;
   Foundations of Ruth and Richard Julin; Swedish Society of Medicine;
   Wilhelm and Martina Lundgren's Foundation; Adlerbertska Foundations;
   O.E. and Edla Johansson Foundation; Konsul Thure Carlssons Minne
   Foundation; Alice Swenzons Foundation
FX This work was supported by the Healthcare Committee Region Vastra
   Gotaland, the Local Research and Development Council Sodra Alvsborg, the
   Swedish Medical Research Council, the Foundations of Ruth and Richard
   Julin, the Swedish Society of Medicine, the Wilhelm and Martina
   Lundgren's Foundation, the Adlerbertska Foundations, the O.E. and Edla
   Johansson Foundation, the Konsul Thure Carlssons Minne Foundation, and
   the Alice Swenzons Foundation.
CR Ananthakrishnan AN, 2017, ALIMENT PHARM THER, V46, P162, DOI 10.1111/apt.14125
   Assarsson E, 2014, PLOS ONE, V9, DOI 10.1371/journal.pone.0095192
   Atreya R, 2010, DIGEST DIS, V28, P386, DOI 10.1159/000320392
   de Souza HSP, 2016, NAT REV GASTRO HEPAT, V13, P13, DOI [10.1038/nrgastro.2016.186, 10.1038/nrgastro.2015.186]
   Desreumaux P, 1997, GASTROENTEROLOGY, V113, P118, DOI 10.1016/S0016-5085(97)70116-1
   Di Sabatino A, 2012, INFLAMM BOWEL DIS, V18, P368, DOI 10.1002/ibd.21735
   Dinarello CA, 1999, J ALLERGY CLIN IMMUN, V103, P11, DOI 10.1016/S0091-6749(99)70518-X
   Egwuagu CE, 2002, J IMMUNOL, V168, P3181, DOI 10.4049/jimmunol.168.7.3181
   Eriksson L., 2006, MULTI MEGAVARIATE 1
   Fujino S, 2003, GUT, V52, P65, DOI 10.1136/gut.52.1.65
   Galvez Julio, 2014, ISRN Inflamm, V2014, P928461, DOI 10.1155/2014/928461
   Gessner A, 2000, IMMUNOBIOLOGY, V201, P285, DOI 10.1016/S0171-2985(00)80084-4
   Halfvarson J, 2017, NAT MICROBIOL, V2, DOI 10.1038/nmicrobiol.2017.4
   Kolho KL, 2015, AM J GASTROENTEROL, V110, P921, DOI 10.1038/ajg.2015.149
   Kugathasan S, 2007, GUT, V56, P1696, DOI 10.1136/gut.2006.116467
   Massinha P, 2018, GE PORT J GASTROENT, V25, P74, DOI 10.1159/000481263
   Nishikomori R, 2002, J IMMUNOL, V169, P4388, DOI 10.4049/jimmunol.169.8.4388
   Olsen T, 2011, CYTOKINE, V56, P633, DOI 10.1016/j.cyto.2011.08.036
   R Core Development Team, 2013, R LANG ENV STAT COMP
   ROMAGNANI S, 1991, INT J CLIN LAB RES, V21, P152
   Rovedatti L, 2009, GUT, V58, P1629, DOI 10.1136/gut.2009.182170
   Sartor RB, 2006, NAT CLIN PRACT GASTR, V3, P390, DOI 10.1038/ncpgasthep0528
   Saubermann LJ, 2002, INFLAMM BOWEL DIS, V8, P330, DOI 10.1097/00054725-200209000-00004
   Schmitz J, 2005, IMMUNITY, V23, P479, DOI 10.1016/j.immuni.2005.09.015
   Schreiber S, 2010, AM J GASTROENTEROL, V105, P1574, DOI 10.1038/ajg.2010.78
   SCHROEDER KW, 1987, NEW ENGL J MED, V317, P1625, DOI 10.1056/NEJM198712243172603
   Seki Y, 2002, P NATL ACAD SCI USA, V99, P13003, DOI 10.1073/pnas.202477099
   SICA A, 1990, J IMMUNOL, V144, P3034
   Silverberg MS, 2005, CAN J GASTROENTEROL, V19, p5A, DOI 10.1155/2005/269076
   Solberg IC, 2009, SCAND J GASTROENTERO, V44, P431, DOI 10.1080/00365520802600961
   Veny M, 2010, ALIMENT PHARM THER, V31, P561, DOI 10.1111/j.1365-2036.2009.04209.x
   Wedemeyer J, 1999, GUT, V44, P629, DOI 10.1136/gut.44.5.629
   Xavier RJ, 2007, NATURE, V448, P427, DOI 10.1038/nature06005
   Zhu JF, 2002, IMMUNITY, V16, P733, DOI 10.1016/S1074-7613(02)00317-5
   Zorzi F, 2013, PLOS ONE, V8, DOI 10.1371/journal.pone.0054562
NR 35
TC 12
Z9 14
U1 0
U2 6
PU OXFORD UNIV PRESS
PI OXFORD
PA GREAT CLARENDON ST, OXFORD OX2 6DP, ENGLAND
SN 1873-9946
EI 1876-4479
J9 J CROHNS COLITIS
JI J. Crohns Colitis
PD NOV
PY 2019
VL 13
IS 11
BP 1450
EP 1458
DI 10.1093/ecco-jcc/jjz072
PG 9
WC Gastroenterology & Hepatology
WE Science Citation Index Expanded (SCI-EXPANDED)
SC Gastroenterology & Hepatology
GA JN2YH
UT WOS:000496765900012
PM 30946450
DA 2024-01-22
ER

PT J
AU Caio, G
   Volta, U
   Ursini, F
   Manfredini, R
   De Giorgio, R
AF Caio, Giacomo
   Volta, Umberto
   Ursini, Francesco
   Manfredini, Roberto
   De Giorgio, Roberto
TI Small bowel adenocarcinoma as a complication of celiac disease: clinical
   and diagnostic features
SO BMC GASTROENTEROLOGY
LA English
DT Article
DE Celiac disease; Diagnostic work-up; Histopathology; Overall survival;
   Small bowel adenocarcinoma; Treatment options
ID T-CELL LYMPHOMA; CROHNS-DISEASE; UNITED-STATES; CANCER; EPIDEMIOLOGY;
   GUIDELINES; MANAGEMENT; SURVIVAL; RISK
AB BackgroundSmall bowel adenocarcinoma (SBA) is a rare neoplasm, which can occur in a sporadic form or can be associated with a number of predisposing conditions such as hereditary syndromes and immune-mediated intestinal disorders, e.g. celiac disease (CD). However, the features of SBA in the context of CD remain only partly understood. This study was aimed to show the main clinical features, diagnostic procedures and management options of SBA cases detected in a large cohort of celiac patients diagnosed in a single tertiary care center.MethodsWe retrospectively reviewed all the SBA cases detected in a cohort of 770 CD patients (599 females; F / M ratio: 3.5:1; median age at diagnosis 36years, range 18-80years), diagnosed at the Celiac Disease Referral Center of our University Hospital (Bologna, Italy) from January 1995 to December 2014.ResultsFive (0.65%) out of our 770 CD patients developed SBA. All of them were female with a mean age of 53years (range 38-72years). SBA, diagnosed at the same time of the CD diagnosis in three cases, was localized in the jejunum in four cases and in the duodenum in one case. The clinical presentation of SBA was characterized by intestinal sub-occlusion in two cases, while the predominant manifestation of the remaining three cases was iron deficiency anaemia, abdominal pain and acute intestinal obstruction, respectively. All the patients were referred to surgery, and three cases with advanced stage neoplasia were also treated with chemotherapy. The overall survival rate at 5years was 80%.ConclusionsAlthough in a limited series, herein presented CD-related SBA cases were characterized by a younger age of onset, a higher prevalence in female gender and a better overall survival compared to sporadic, Crohn- and hereditary syndrome-related SBA.
C1 [Caio, Giacomo; Ursini, Francesco; Manfredini, Roberto; De Giorgio, Roberto] Univ Ferrara, St Anna Hosp, Dept Med Sci, Via Aldo Moro 8, I-44124 Ferrara, Cona, Italy.
   [Caio, Giacomo] Harvard Med Sch, Massachusetts Gen Hosp, Mucosal Immunol & Biol Res Ctr, Boston, MA 02115 USA.
   [Caio, Giacomo] Harvard Med Sch, Massachusetts Gen Hosp, Celiac Ctr, Boston, MA 02115 USA.
   [Volta, Umberto] Univ Bologna, Dept Med & Surg Sci, Bologna, Italy.
C3 University of Ferrara; Arcispedale Sant'Anna; Harvard University;
   Massachusetts General Hospital; Harvard Medical School; Harvard
   University; Harvard Medical School; Massachusetts General Hospital;
   University of Bologna
RP De Giorgio, R (通讯作者)，Univ Ferrara, St Anna Hosp, Dept Med Sci, Via Aldo Moro 8, I-44124 Ferrara, Cona, Italy.
EM dgrrrt@unife.it
RI Manfredini, Roberto/A-3471-2008; Manfredini, Roberto/N-3859-2019; Caio,
   Giacomo/C-1510-2013; Manfredini, Roberto/AAJ-5442-2020; Ursini,
   Francesco/AAC-5725-2022; De Giorgio, Roberto/GSD-7139-2022; Ursini,
   Francesco/K-5632-2016
OI Manfredini, Roberto/0000-0002-8364-2601; Manfredini,
   Roberto/0000-0002-8364-2601; Caio, Giacomo/0000-0002-4244-4529; De
   Giorgio, Roberto/0000-0003-0867-5873; Ursini,
   Francesco/0000-0001-8194-8642
FU University of Ferrara
FX This work was supported by funds from University of Ferrara (FAR to R.M
   and R. De G.). Funding bodies were not involved in the study design,
   collection, analysis and interpretation of the data or in writing of the
   manuscript.
CR [Anonymous], HDB CLIN ONCOLOGY
   [Anonymous], SURV EP END RES PROG
   Aparicio T, 2014, DIGEST LIVER DIS, V46, P97, DOI 10.1016/j.dld.2013.04.013
   Biagi F, 2014, DIGEST LIVER DIS, V46, P227, DOI 10.1016/j.dld.2013.10.010
   Bilimoria KY, 2009, ANN SURG, V249, P63, DOI 10.1097/SLA.0b013e31818e4641
   FARRELL DJ, 1991, HISTOPATHOLOGY, V19, P285, DOI 10.1111/j.1365-2559.1991.tb00039.x
   Fishman PN, 2006, AM J CLIN ONCOL-CANC, V29, P225, DOI 10.1097/01. coc.0000214931.01062.01
   Green PHR, 2001, AM J GASTROENTEROL, V96, P126, DOI 10.1111/j.1572-0241.2001.03462.x
   Halfdanarson TR, 2010, AM J SURG, V199, P797, DOI 10.1016/j.amjsurg.2009.05.037
   Han YH, 2015, MEDICINE, V94, DOI 10.1097/MD.0000000000001612
   Haselkorn T, 2005, CANCER CAUSE CONTROL, V16, P781, DOI 10.1007/s10552-005-3635-6
   HOLMES GKT, 1980, GUT, V21, P1010, DOI 10.1136/gut.21.11.1010
   JAVIER J, 1980, DIGEST DIS SCI, V25, P150, DOI 10.1007/BF01308316
   KENWRIGHT S, 1972, POSTGRAD MED J, V48, P673, DOI 10.1136/pgmj.48.565.673
   Legué LM, 2016, ACTA ONCOL, V55, P1183, DOI 10.1080/0284186X.2016.1182211
   Ludvigsson JF, 2014, GUT, V63, P1210, DOI 10.1136/gutjnl-2013-306578
   Neugut A I, 1997, Oncology (Williston Park), V11, P529
   Neugut AI, 1998, CANCER EPIDEM BIOMAR, V7, P243
   Nijeboer P, 2015, DIGEST DIS, V33, P231, DOI 10.1159/000369542
   Palascak-Juif V, 2005, INFLAMM BOWEL DIS, V11, P828, DOI 10.1097/01.mib.0000179211.03650.b6
   Piton G, 2008, AM J GASTROENTEROL, V103, P1730, DOI 10.1111/j.1572-0241.2008.01847.x
   Rampertab SD, 2003, GUT, V52, P1211, DOI 10.1136/gut.52.8.1211
   Rubio-Tapia A, 2013, AM J GASTROENTEROL, V108, P656, DOI 10.1038/ajg.2013.79
   Shaukat A, 2011, CANCER EPIDEM BIOMAR, V20, P1120, DOI 10.1158/1055-9965.EPI-10-1281
   Silano M, 2007, BMC GASTROENTEROL, V7, DOI 10.1186/1471-230X-7-8
   SIMPSON S, 1981, GASTROENTEROLOGY, V81, P492
   SWINSON CM, 1983, LANCET, V1, P111
   Terada T, 2012, INT J CLIN EXP PATHO, V5, P203
   van de Water JMW, 2010, BEST PRACT RES CL GA, V24, P43, DOI 10.1016/j.bpg.2009.11.002
   Vanoli A, 2017, J CROHNS COLITIS, V11, P942, DOI 10.1093/ecco-jcc/jjx031
   Volta U, 2016, DIGEST LIVER DIS, V48, P1018, DOI 10.1016/j.dld.2016.05.024
   Volta U, 2014, BMC GASTROENTEROL, V14, DOI 10.1186/s12876-014-0194-x
   Volta U, 2013, EXPERT REV GASTROENT, V7, P253, DOI [10.1586/EGH.13.5, 10.1586/egh.13.5]
   Zaanan A, 2011, CANCER-AM CANCER SOC, V117, P1422, DOI 10.1002/cncr.25614
   CANCER
NR 35
TC 24
Z9 25
U1 0
U2 3
PU BMC
PI LONDON
PA CAMPUS, 4 CRINAN ST, LONDON N1 9XW, ENGLAND
SN 1471-230X
J9 BMC GASTROENTEROL
JI BMC Gastroenterol.
PD MAR 27
PY 2019
VL 19
AR 45
DI 10.1186/s12876-019-0964-6
PG 9
WC Gastroenterology & Hepatology
WE Science Citation Index Expanded (SCI-EXPANDED)
SC Gastroenterology & Hepatology
GA HR1EH
UT WOS:000462871000001
PM 30917787
OA Green Published, gold
DA 2024-01-22
ER

PT J
AU Mariman, R
   Kremer, B
   van Erk, M
   Lagerweij, T
   Koning, F
   Nagelkerken, L
AF Mariman, Rob
   Kremer, Bas
   van Erk, Marjan
   Lagerweij, Tonny
   Koning, Frits
   Nagelkerken, Lex
TI Gene expression profiling identifies mechanisms of protection to
   recurrent trinitrobenzene sulfonic acid colitis mediated by probiotics
SO INFLAMMATORY BOWEL DISEASES
LA English
DT Article
DE TNBS colitis; probiotic bacteria; genome wide screening; immune
   modulation
ID INFLAMMATORY-BOWEL-DISEASE; TNBS-INDUCED COLITIS; MURINE MAST-CELL;
   EPITHELIAL BARRIER; CROHNS-DISEASE; RAT MODEL; PATHOGENESIS;
   VSLNUMBER-3; COLON; HOMEOSTASIS
AB Background: Hostmicrobiota interactions in the intestinal mucosa play a major role in intestinal immune homeostasis and control the threshold of local inflammation. The aim of this study was to evaluate the efficacy of probiotics in the recurrent trinitrobenzene sulfonic acid (TNBS)-induced colitis model and gain more insight into protective mechanisms. Methods: Moderate chronic inflammation of the colon was induced in BALB/c mice by repetitive intrarectal challenges with TNBS. Administration of probiotics started 2 weeks before colitis induction and was continued throughout colitis development. Results: Long-term administration of Lactobacillus plantarum NCIMB8826 or the probiotic mixture VSL#3 reduced intestinal inflammation induced by TNBS, evident from improved colon morphology and less influx of innate (CD11b+) and adaptive (CD4+/CD8+) immune cells in the intestinal mucosa and decreased proinflammatory serum cytokines (interferon-gamma [IFN-?], interleukin [IL]-17, IL-1 beta, monocyte chemoattractant protein [MCP]-1) in probiotic-treated mice. Genomewide expression analysis of colonic tissues using microarrays revealed differences in expression of genes related to inflammation and immune processes between untreated and probiotic treated mice. Principal component analysis revealed that probiotic treatment resulted in a shift of gene expression profiles toward those of healthy controls. Effects of probiotics on colonic gene expression were most profound during active inflammation, in particular on gene clusters related to mast cells and antimicrobial peptides. The results were substantiated by suppression of chemokine gene expression. Conclusions: Our data are in favor of a model in which probiotics downregulate expression of chemokines in the colon, thereby decreasing influx of inflammatory cells and rendering mice resistant to the induction of colitis. (Inflamm Bowel Dis 2012)
C1 [Mariman, Rob; Kremer, Bas; Lagerweij, Tonny; Nagelkerken, Lex] TNO, Dept Metab Hlth Res, Leiden, Netherlands.
   [Mariman, Rob; Koning, Frits] Leiden Univ, Med Ctr, Dept Immunohematol & Bloodtransfus, Leiden, Netherlands.
   [Kremer, Bas; van Erk, Marjan] TNO, NL-3700 AJ Zeist, Netherlands.
C3 Netherlands Organization Applied Science Research; Leiden University -
   Excl LUMC; Leiden University; Leiden University Medical Center (LUMC);
   Netherlands Organization Applied Science Research
RP Nagelkerken, L (通讯作者)，Zernikedreef 9, NL-2333 CK Leiden, Netherlands.
EM lex.nagelkerken@tno.nl
RI Lagerweij, Tonny/AAY-7128-2020
OI Mariman, Rob/0000-0001-6405-1091; Koning, Frits/0000-0002-4007-5715;
   Lagerweij, Tonny/0000-0003-1043-7452
FU Dutch Top Institute Pharma [D1-101]
FX We thank Nicole Worms and Sabine Mourits for excellent technical
   assistance. This study was partly performed in the framework of the
   Dutch Top Institute Pharma project D1-101. The authors declare that the
   research was conducted in the absence of any commercial or financial
   relationships that could be construed as a potential conflict of
   interest.
CR Alex P, 2009, INFLAMM BOWEL DIS, V15, P341, DOI 10.1002/ibd.20753
   Boirivant M, 2008, MUCOSAL IMMUNOL, V1, pS47, DOI 10.1038/mi.2008.52
   Boirivant M, 2007, CURR OPIN GASTROEN, V23, P679, DOI 10.1097/MOG.0b013e3282f0cffc
   Brand S, 2009, GUT, V58, P1152, DOI 10.1136/gut.2008.163667
   Chichlowski M, 2010, PLOS ONE, V5, DOI 10.1371/journal.pone.0012220
   Engel MA, 2010, J GASTROENTEROL, V45, P571, DOI 10.1007/s00535-010-0219-3
   Fichtner-Feigl S, 2007, J IMMUNOL, V178, P5859, DOI 10.4049/jimmunol.178.9.5859
   Guandalini S, 2010, EXPERT REV CLIN IMMU, V6, P47, DOI 10.1586/ECI.09.70
   Hallgren J, 2007, IMMUNOL REV, V217, P8, DOI 10.1111/j.1600-065X.2007.00502.x
   Hamilton MJ, 2011, P NATL ACAD SCI USA, V108, P290, DOI 10.1073/pnas.1005758108
   He SH, 2004, WORLD J GASTROENTERO, V10, P309
   Hill DA, 2010, ANNU REV IMMUNOL, V28, P623, DOI 10.1146/annurev-immunol-030409-101330
   Isaacs K, 2008, INFLAMM BOWEL DIS, V14, P1597, DOI 10.1002/ibd.20465
   Kaser A, 2010, ANNU REV IMMUNOL, V28, P573, DOI 10.1146/annurev-immunol-030409-101225
   Mastroianni JR, 2009, J BIOL CHEM, V284, P27848, DOI 10.1074/jbc.M109.050773
   Mennigen R, 2009, AM J PHYSIOL-GASTR L, V296, pG1140, DOI 10.1152/ajpgi.90534.2008
   Noble CL, 2008, GUT, V57, P1398, DOI 10.1136/gut.2008.148395
   Noguchi M, 2001, DIGESTION, V63, P32, DOI 10.1159/000051908
   Pagnini C, 2010, P NATL ACAD SCI USA, V107, P454, DOI 10.1073/pnas.0910307107
   Palmieri O, 2010, AM J GASTROENTEROL, V105, P1586, DOI 10.1038/ajg.2010.4
   Patil A, 2004, PHYSIOL GENOMICS, V20, P1, DOI 10.1152/physiolgenomics.00150.2004
   Psarros M, 2005, NUCLEIC ACIDS RES, V33, pW638, DOI 10.1093/nar/gki490
   Rachmilewitz D, 2004, GASTROENTEROLOGY, V126, P520, DOI 10.1053/j.gastro.2003.11.019
   Reiff C, 2009, INFLAMM BOWEL DIS, V15, P1721, DOI 10.1002/ibd.20999
   Rijnierse A, 2006, J IMMUNOL, V176, P4375, DOI 10.4049/jimmunol.176.7.4375
   Rijnierse A, 2010, J IMMUNOL, V185, P653, DOI 10.4049/jimmunol.0901129
   Santiago C, 2007, CANCER RES, V67, P10766, DOI 10.1158/0008-5472.CAN-07-1418
   Santos J, 2008, PSYCHONEUROENDOCRINO, V33, P1248, DOI 10.1016/j.psyneuen.2008.07.002
   Sellon RK, 1998, INFECT IMMUN, V66, P5224, DOI 10.1128/IAI.66.11.5224-5231.1998
   Smyth G.K., 2004, STAT APPL GENET MOL, V3
   Tecle T, 2010, INNATE IMMUN-LONDON, V16, P151, DOI 10.1177/1753425910365734
   Uronis JM, 2011, INFLAMM BOWEL DIS, V17, P289, DOI 10.1002/ibd.21366
   Vanderpool C, 2008, INFLAMM BOWEL DIS, V14, P1585, DOI 10.1002/ibd.20525
   Wada Ryo, 2005, J Carcinog, V4, P5, DOI 10.1186/1477-3163-4-5
   Waddell A, 2011, J IMMUNOL, V186, P5993, DOI 10.4049/jimmunol.1003844
   Xavier RJ, 2007, NATURE, V448, P427, DOI 10.1038/nature06005
   Xu X, 2002, SCAND J GASTROENTERO, V37, P330, DOI 10.1080/003655202317284246
   Zilbauer M, 2011, INFLAMM BOWEL DIS, V17, P2076, DOI 10.1002/ibd.21577
   Zimmerman NP, 2008, INFLAMM BOWEL DIS, V14, P1000, DOI 10.1002/ibd.20480
NR 39
TC 25
Z9 28
U1 0
U2 13
PU WILEY-BLACKWELL
PI HOBOKEN
PA 111 RIVER ST, HOBOKEN 07030-5774, NJ USA
SN 1078-0998
J9 INFLAMM BOWEL DIS
JI Inflamm. Bowel Dis.
PD AUG
PY 2012
VL 18
IS 8
BP 1424
EP 1433
DI 10.1002/ibd.22849
PG 10
WC Gastroenterology & Hepatology
WE Science Citation Index Expanded (SCI-EXPANDED)
SC Gastroenterology & Hepatology
GA 974AX
UT WOS:000306403300003
PM 22162025
OA Bronze
DA 2024-01-22
ER

PT J
AU Hadi, A
   Lebwohl, M
AF Hadi, Ahmed
   Lebwohl, Mark
TI Clinical features of pyoderma gangrenosum and current diagnostic trends
SO JOURNAL OF THE AMERICAN ACADEMY OF DERMATOLOGY
LA English
DT Review
DE autoimmune; dermatosis; gangrenosum; neutrophilic; pyoderma; ulcer
ID INTRAVENOUS IMMUNOGLOBULIN; CROHNS-DISEASE; CYCLOSPORINE; PATIENT;
   ISOTRETINOIN; ADALIMUMAB
AB Background: The diagnosis of pyoclerma gangrenosum (PG) can be exceedingly difficult, and misdiagnosis can potentially yield serious consequences. Clinical criteria for establishing a reliable diagnosis have been previously proposed, but a consensus in their application has yet to be reached.
   Objective: We sought to review recent trends in diagnosing PG and compare them with previously suggested diagnostic criteria.
   Methods: Data for this article were obtained by searching the PubMed database using the key words "pyoderma gangrenosum." Our search was limited to adult case reports that appeared in the English-language literature and received a final diagnosis of PG. The full text of the latest published 30 case reports that fulfilled these search criteria was reviewed. The articles. spanned the years 2008 and 2009. Clinical features that appeared in the case descriptions were summarized and compared with the diagnostic criteria for the disease that were previously proposed.
   Results: Of the 30 case reports, 16 described ulcers involving one or both legs, whereas only one case had peristomal involvement. Although 8 cases were associated with inflammatory bowel disease, 11 of the 30 patients did not have a systemic comorbidity. Fifteen lesions were noted to manifest at sites of trauma, which ranged from surgical incision sites to prolonged seatbelt compression. Nine case reports mentioned an undermined border in their clinical description, whereas only 5 authors commented on pustules and 6 described a purulent discharge. Only two authors commented on cribriform scarring.
   Limitations: We only reviewed the latest published 30 case reports. Case series, which may have shown more typical cases, were excluded.
   Conclusion: Currently, there is an underemphasis of clinical features in the diagnosis of PG, which can potentially lead to overdiagnosis. Establishing firm clinical criteria for diagnosing PG will ensure that case reports describe the same disease. This has implications in optimizing treatment strategies and improving patient outcomes. (J Am Acad Dermatol 2011;64:950-4.)
C1 [Hadi, Ahmed] NYU, Sch Med, New York, NY 10016 USA.
   [Lebwohl, Mark] Mt Sinai Sch Med, Dept Dermatol, New York, NY USA.
C3 New York University; Icahn School of Medicine at Mount Sinai
RP Hadi, A (通讯作者)，NYU, Sch Med, 435 E 30 St,RH-618, New York, NY 10016 USA.
EM ah1350@gmail.com
CR Alkhouri N, 2009, INFLAMM BOWEL DIS, V15, P803, DOI 10.1002/ibd.20748
   Aseni P, 2008, WORLD J GASTROENTERO, V14, P5471, DOI 10.3748/wjg.14.5471
   Barker S, 2009, CLIN EXP DERMATOL, V34, P91, DOI 10.1111/j.1365-2230.2008.02912.x
   Bashir SJ, 2009, CLIN EXP DERMATOL, V34, P530, DOI 10.1111/j.1365-2230.2008.02981.x
   BLOBNER F, 1937, Z AUGENHEILKD, V91, P129
   Brunsting LA, 1930, ARCH DERMATOL SYPH, V22, P655, DOI 10.1001/archderm.1930.01440160053009
   Callen JP, 2007, RHEUM DIS CLIN N AM, V33, P787, DOI 10.1016/j.rdc.2007.07.016
   Callen JP, 2002, DERMATOL CLIN, V20, P409, DOI 10.1016/S0733-8635(02)00006-2
   Contreras-Ruiz J, 2008, OSTOMY WOUND MANAG, V54, P32
   de Zwaan SE, 2009, AUSTRALAS J DERMATOL, V50, P56, DOI 10.1111/j.1440-0960.2008.00506.x
   Duncan A, 2009, CLIN EXP DERMATOL, V34, P444, DOI 10.1111/j.1365-2230.2008.02866.x
   Ferrandiz-Pulido C, 2009, CLIN EXP DERMATOL, V34, P598, DOI 10.1111/j.1365-2230.2008.03049.x
   Fujita T, 2009, TRANSPL P, V41, P437, DOI 10.1016/j.transproceed.2008.10.061
   Futaki K, 2009, EUR J DERMATOL, V19, P266, DOI 10.1684/ejd.2009.0635
   Johnson TL, 2007, J ALLERGY CLIN IMMUN, V119, P1270, DOI 10.1016/j.jaci.2007.01.033
   Kanoh S, 2009, MAYO CLIN PROC, V84, P555, DOI 10.4065/84.6.555
   Kim DW, 2008, ANN PLAS SURG, V61, P552, DOI 10.1097/SAP.0b013e31816dd391
   Kitagawa KH, 2008, J AM ACAD DERMATOL, V59, pS114, DOI 10.1016/j.jaad.2008.06.017
   Koo K, 2006, J CUTAN MED SURG, V10, P26, DOI 10.1007/7140.2006.00011
   Lindberg-Larsen R, 2009, DERMATOLOGY, V218, P272, DOI 10.1159/000182266
   Madershahian N, 2008, J CARDIAC SURG, V23, P551, DOI 10.1111/j.1540-8191.2008.00657.x
   Mariscalco Giovanni, 2009, J Card Surg, V24, P93, DOI 10.1111/j.1540-8191.2008.00728.x
   Parren LJMT, 2008, INT J DERMATOL, V47, P7, DOI 10.1111/j.1365-4632.2008.03949.x
   Patel BB, 2009, AM J MED, V122, pE5, DOI 10.1016/j.amjmed.2009.01.031
   Proudfoot L, 2008, BRIT J DERMATOL, V159, P1377, DOI 10.1111/j.1365-2133.2008.08856.x
   Rashid RM, 2008, J EUR ACAD DERMATOL, V22, P1273, DOI 10.1111/j.1468-3083.2008.02626.x
   Reich A, 2009, CLIN EXP DERMATOL, V34, pE81, DOI 10.1111/j.1365-2230.2009.03209.x
   Spear Marcia, 2008, Plast Surg Nurs, V28, P154, DOI 10.1097/01.PSN.0000335820.07659.6f
   Sripathi H, 2008, INDIAN J DERMATOL VE, V74, P506, DOI 10.4103/0378-6323.44321
   Takahashi Y, 2009, DERMATOL SURG, V35, P699, DOI 10.1111/j.1524-4725.2009.01109.x
   Tamaki K, 2008, INTERNAL MED, V47, P2077, DOI 10.2169/internalmedicine.47.1280
   Tinoco MP, 2008, INT J DERMATOL, V47, P953, DOI 10.1111/j.1365-4632.2008.03662.x
   Toyozawa Seiko, 2008, Dermatol Online J, V14, P17
   Zold E, 2009, WORLD J GASTROENTERO, V15, P2293, DOI 10.3748/wjg.15.2293
NR 34
TC 44
Z9 49
U1 0
U2 6
PU MOSBY-ELSEVIER
PI NEW YORK
PA 360 PARK AVENUE SOUTH, NEW YORK, NY 10010-1710 USA
SN 0190-9622
J9 J AM ACAD DERMATOL
JI J. Am. Acad. Dermatol.
PD MAY
PY 2011
VL 64
IS 5
BP 950
EP 954
DI 10.1016/j.jaad.2010.01.049
PG 5
WC Dermatology
WE Science Citation Index Expanded (SCI-EXPANDED)
SC Dermatology
GA 754PW
UT WOS:000289869800018
PM 21292348
DA 2024-01-22
ER

PT J
AU Swystun, VA
   Renaux, B
   Moreau, F
   Wen, SB
   Peplowski, MA
   Hollenberg, MD
   MacNaughton, WK
AF Swystun, Veronica A.
   Renaux, Bernard
   Moreau, France
   Wen, Shoubin
   Peplowski, Michael A.
   Hollenberg, Morley D.
   MacNaughton, Wallace K.
TI Serine proteases decrease intestinal epithelial ion permeability by
   activation of protein kinase Cζ
SO AMERICAN JOURNAL OF PHYSIOLOGY-GASTROINTESTINAL AND LIVER PHYSIOLOGY
LA English
DT Article
DE epithelium; tight junction; occludin; resistance
ID TIGHT-JUNCTION PROTEIN; TRANSEPITHELIAL ELECTRICAL-RESISTANCE;
   PARACELLULAR PERMEABILITY; CROHNS-DISEASE; BARRIER DYSFUNCTION; VISCERAL
   PAIN; NA+ TRANSPORT; CELL-SURFACE; HUMAN-COLON; PKC-ZETA
AB Swystun VA, Renaux B, Moreau F, Wen S, Peplowski MA, Hollenberg MD, MacNaughton WK. Serine proteases decrease intestinal epithelial ion permeability by activation of protein kinase C zeta. Am J Physiol Gastrointest Liver Physiol 297: G60-G70, 2009. First published May 21, 2009; doi:10.1152/ajpgi.00096.2009.-Epithelial permeability to ions and larger molecules in the gut is essential for fluid balance, and its dysregulation contributes to intestinal pathology. We investigated the effect of digestive serine proteases on epithelial paracellular permeability. Trypsin, chymotrypsin, and elastase elicited sustained increases in transepithelial resistance (RTE) in polarized monolayers of three intestinal epithelial cell lines. This effect was reflected by decreases in paracellular conductances of Na+ and Cl- and a concomitant decrease in permeability to 3,000 molecular weight dextran. The enzyme activities of the proteases were required, yet activators of known protease-activated receptors (PARs) did not reproduce the effect of these proteases on RTE. PKC zeta isoformspecific inhibitor significantly reduced the trypsin-induced increase in RTE whereas PKC zeta activity was increased in cells treated with trypsin and chymotrypsin compared with control cells; this activity was reduced to control levels in the presence of PKC zeta-specific inhibitor. Ca2+ chelators and pharmacological inhibitors of cell signaling support the role for PKC zeta in the protease-induced effect. Finally, we showed that treatment with the serine proteases increased occludin immunostaining and zonula occludin-1 coimmunoprecipitation with occludin in the detergent-insoluble fraction of cell lysates, and these increases were ablated by pretreatment with PKC zeta-specific inhibitor. This finding indicates increased insertion of occludin into the cell junctional complex. These data demonstrate a role for serine proteases in the facilitation of epithelial barrier function through a mechanism that is independent of PARs and is mediated by activation of PKC zeta.
C1 [Swystun, Veronica A.; Renaux, Bernard; Moreau, France; Wen, Shoubin; Peplowski, Michael A.; Hollenberg, Morley D.; MacNaughton, Wallace K.] Univ Calgary, Dept Physiol & Pharmacol, Inflammat Res Network, Calgary, AB T2N 4N1, Canada.
C3 University of Calgary
RP MacNaughton, WK (通讯作者)，Univ Calgary, Dept Physiol & Biophys, 3330 Hosp Dr NW, Calgary, AB T2N 4N1, Canada.
EM wmacnaug@ucalgary.ca
RI Hollenberg, Morley/AFV-6966-2022
FU Canadian Institutes of Health Research (CIHR); Crohn's and Colitis
   Foundation of Canada
FX This work was supported by grants to W. K. MacNaughton and M. D.
   Hollenberg from the Canadian Institutes of Health Research (CIHR). V. A.
   Swystun was supported by a postdoctoral fellowship from a partnership of
   the Canadian Association of Gastroenterology, CIHR, and the Crohn's and
   Colitis Foundation of Canada.
CR Balda MS, 2000, J CELL BIOCHEM, V78, P85, DOI 10.1002/(SICI)1097-4644(20000701)78:1<85::AID-JCB8>3.3.CO;2-6
   Balda MS, 1996, J CELL BIOL, V134, P1031, DOI 10.1083/jcb.134.4.1031
   Banan A, 2002, AM J PHYSIOL-GASTR L, V283, pG909, DOI 10.1152/ajpgi.00143.2002
   Ben-Yosef T, 2003, HUM MOL GENET, V12, P2049, DOI 10.1093/hmg/ddg210
   Bridges RJ, 2001, AM J PHYSIOL-LUNG C, V281, pL16, DOI 10.1152/ajplung.2001.281.1.L16
   Bruns JB, 2007, J BIOL CHEM, V282, P6153, DOI 10.1074/jbc.M610636200
   Buresi MC, 2001, AM J PHYSIOL-GASTR L, V281, pG323, DOI 10.1152/ajpgi.2001.281.2.G323
   Caldwell RA, 2005, AM J PHYSIOL-LUNG C, V288, pL813, DOI 10.1152/ajplung.00435.2004
   Cenac N, 2002, AM J PATHOL, V161, P1903, DOI 10.1016/S0002-9440(10)64466-5
   Cenac N, 2007, J CLIN INVEST, V117, P636, DOI 10.1172/JCI29255
   Chraïbi A, 1998, J GEN PHYSIOL, V111, P127, DOI 10.1085/jgp.111.1.127
   Clayburgh DR, 2005, J CLIN INVEST, V115, P2702, DOI 10.1172/JCI24970
   Clayburgh DR, 2004, LAB INVEST, V84, P282, DOI 10.1038/labinvest.3700050
   COHEN E, 1985, EXP CELL RES, V156, P103, DOI 10.1016/0014-4827(85)90265-4
   Fanning AS, 1998, J BIOL CHEM, V273, P29745, DOI 10.1074/jbc.273.45.29745
   Farhadi A, 2006, J PHARMACOL EXP THER, V316, P1, DOI 10.1124/jpet.105.085449
   Feldman GJ, 2005, ADV DRUG DELIVER REV, V57, P883, DOI 10.1016/j.addr.2005.01.009
   Furuse M, 2002, J CELL BIOL, V156, P1099, DOI 10.1083/jcb.200110122
   Gopalakrishnan S, 2007, AM J PHYSIOL-CELL PH, V292, pC1094, DOI 10.1152/ajpcell.00099.2006
   Hasegawa H, 1999, J BIOL CHEM, V274, P20982, DOI 10.1074/jbc.274.30.20982
   Hirai T, 2003, J BIOCHEM, V133, P1, DOI 10.1093/jb/mvg017
   Hirose T, 2002, J CELL SCI, V115, P2485
   Hooper JD, 2001, J BIOL CHEM, V276, P857, DOI 10.1074/jbc.R000020200
   Kawkitinarong K, 2004, AM J RESP CELL MOL, V31, P517, DOI 10.1165/rcmb.2003-0432OC
   Kitajiri SI, 2004, J CELL SCI, V117, P5087, DOI 10.1242/jcs.01393
   Laumonnier Y, 2006, BLOOD, V107, P3342, DOI 10.1182/blood-2005-07-2840
   Lin CY, 2008, FRONT BIOSCI-LANDMRK, V13, P621, DOI 10.2741/2707
   List K, 2007, J CELL PHYSIOL, V213, P237, DOI 10.1002/jcp.21115
   List K, 2006, MOL MED, V12, P1, DOI 10.2119/2006-00022.List
   LYNCH RD, 1995, EUR J CELL BIOL, V66, P257
   MacNaughton WK, 2005, MEM I OSWALDO CRUZ, V100, P211, DOI 10.1590/S0074-02762005000900036
   MADARA JL, 1989, J CLIN INVEST, V83, P1089, DOI 10.1172/JCI113987
   Mall M, 2002, AM J PHYSIOL-GASTR L, V282, pG200, DOI 10.1152/ajpgi.00137.2001
   Nunbhakdi-Craig V, 2002, J CELL BIOL, V158, P967, DOI 10.1083/jcb.200206114
   Nusrat A, 2000, J CELL SCI, V113, P1771
   Oberst MD, 2003, J HISTOCHEM CYTOCHEM, V51, P1017, DOI 10.1177/002215540305100805
   Oda Y, 1999, CAN J PHYSIOL PHARM, V77, P606, DOI 10.1139/cjpp-77-8-606
   PEARSON ADJ, 1982, BMJ-BRIT MED J, V285, P20, DOI 10.1136/bmj.285.6334.20
   Planès C, 2005, AM J PHYSIOL-LUNG C, V288, pL1099, DOI 10.1152/ajplung.00332.2004
   Prasad S, 2005, LAB INVEST, V85, P1139, DOI 10.1038/labinvest.3700316
   Ramachandran R, 2008, BRIT J PHARMACOL, V153, pS263, DOI 10.1038/sj.bjp.0707507
   Riazuddin S, 2006, AM J HUM GENET, V79, P1040, DOI 10.1086/510022
   Róka R, 2007, NEUROGASTROENT MOTIL, V19, P57, DOI 10.1111/j.1365-2982.2006.00851.x
   Sakakibara A, 1997, J CELL BIOL, V137, P1393, DOI 10.1083/jcb.137.6.1393
   Seth A, 2007, J BIOL CHEM, V282, P11487, DOI 10.1074/jbc.M610597200
   Shen L, 2005, MOL BIOL CELL, V16, P3919, DOI 10.1091/mbc.E04-12-1089
   Shen L, 2008, J CELL BIOL, V181, P683, DOI 10.1083/jcb.200711165
   SHOELSON SE, 1988, J BIOL CHEM, V263, P4852
   Simon DB, 1999, SCIENCE, V285, P103, DOI 10.1126/science.285.5424.103
   Singleton PA, 2005, FASEB J, V19, P1646, DOI 10.1096/fj.05-3928com
   Suzuki A, 2002, J CELL SCI, V115, P3565, DOI 10.1242/jcs.00032
   Swystun V, 2005, AM J PHYSIOL-LUNG C, V288, pL820, DOI 10.1152/ajplung.00396.2004
   Tsukita S, 2001, NAT REV MOL CELL BIO, V2, P285, DOI 10.1038/35067088
   Van Itallie CM, 2006, ANNU REV PHYSIOL, V68, P403, DOI 10.1146/annurev.physiol.68.040104.131404
   Vergnolle N, 2004, BRIT J PHARMACOL, V141, P1264, DOI 10.1038/sj.bjp.0705750
   VU TKH, 1991, CELL, V64, P1057, DOI 10.1016/0092-8674(91)90261-V
   Wong V, 1997, AM J PHYSIOL-CELL PH, V273, pC1859, DOI 10.1152/ajpcell.1997.273.6.C1859
   WYATT J, 1993, LANCET, V341, P1437, DOI 10.1016/0140-6736(93)90882-H
   Zeissig S, 2007, GUT, V56, P61, DOI 10.1136/gut.2006.094375
   ZUCKERMAN MJ, 1993, DIGEST DIS SCI, V38, P1651, DOI 10.1007/BF01303174
NR 60
TC 23
Z9 24
U1 1
U2 5
PU AMER PHYSIOLOGICAL SOC
PI BETHESDA
PA 9650 ROCKVILLE PIKE, BETHESDA, MD 20814 USA
SN 0193-1857
EI 1522-1547
J9 AM J PHYSIOL-GASTR L
JI Am. J. Physiol.-Gastroint. Liver Physiol.
PD JUL
PY 2009
VL 297
IS 1
BP G60
EP G70
DI 10.1152/ajpgi.00096.2009
PG 11
WC Gastroenterology & Hepatology; Physiology
WE Science Citation Index Expanded (SCI-EXPANDED)
SC Gastroenterology & Hepatology; Physiology
GA 472RU
UT WOS:000268150500007
PM 19460843
DA 2024-01-22
ER

PT J
AU Irving, PM
   Macey, MG
   Shah, U
   Webb, L
   Langmead, L
   Rampton, DS
AF Irving, PM
   Macey, MG
   Shah, U
   Webb, L
   Langmead, L
   Rampton, DS
TI Formation of platelet-leukocyte aggregates in inflammatory bowel disease
SO INFLAMMATORY BOWEL DISEASES
LA English
DT Article
DE inflammatory bowel disease; inflammatory arthropathy controls;
   platelet-leukocyte aggregates; ulcerative colitis
ID CORONARY-ARTERY-DISEASE; FLOW-CYTOMETRIC ASSAY; P-SELECTIN;
   CROHNS-DISEASE; WHOLE-BLOOD; NEUTROPHIL ACTIVATION; STIMULATED
   PLATELETS; GLYCOPROTEIN LIGAND; HEMATOLOGY SYSTEM; ADHESION
AB Objectives: Formation of platelet-leukocyte aggregates (PLAs) is increased in several inflammatory and thrombotic conditions. This may result from and enhance platelet and neutrophil activation and could contribute to the inflammatory process in inflammatory bowel disease (IBD). We investigated platelet-leukocyte aggregation in patients with IBD and its relation to treatment, disease activity and platelet and neutrophil activation.
   Methods: PLAs, platelet activation (P-selectin expression) and neutrophil activation (L-selectin expression) were assessed 30 and 180 minutes after drawing blood into EDTA/citrate-theophylline-adenosine and dipyridamole, a novel anticoagulant, using fluorescent antibodies to CD45 (for leukocytes), CD42a (for platelets), CD62P (P-selectin) and CD62L (L-selectin) and flow cytometry. Platelet activation was also measured using the ADVIA 120 hematology analyser.
   Results: Samples from 67 patients with IBD measured within 30 minutes had a higher platelet count (P < 0.001), more platelets expressing P-selectin (P = 0.01), and more PLAs (P<0.01) than from 20 healthy controls and more PLAs (P < 0.05) than from 9 controls with inflammatory arthropathies. 1131) patients on thiopurines had fewer PLAs than those not taking them (P < 0.05); corticosteroids and aminosalicylates had no such effects. Incubation for 180 minutes increased the number of platelets expressing P-selectin (P < 0.0001), and the number of PLAs (P < 0.0001). The PLAs correlated with the number of platelets expressing P-selectin before (r=+0.40, P < 0.001) and after (r=+0.66, P < 0.0001) incubation.
   Conclusions: The number of PLAs is higher in patients with IBD than in healthy and inflammatory controls, but their numbers are lowered by thiopurines. Increased PLA formation may in part be due to increased platelet activation and could be pathogenic in IBD.
C1 Barts & Londond Queen Marys Sch Med & Dent, Inst Cell & Mol Sci, Res Ctr Gastroenterol, London, England.
   Barts & London NHS Trust, Dept Haematol, London, England.
C3 University of London; Queen Mary University London; Barts Health NHS
   Trust
RP Rampton, DS (通讯作者)，Royal London Hosp, Endoscopy Unit, London E1 1BB, England.
EM d.rampton@qmul.ac.uk
RI Rampton, David/AHD-0789-2022; Irving, Peter/AAP-4543-2020
OI Irving, Peter/0000-0003-0972-8148
CR AHNADI CE, 2000, 13 INT S TECHN INN L, P41
   BARGATZE RF, 1994, J EXP MED, V180, P1785, DOI 10.1084/jem.180.5.1785
   Carty E, 2000, ALIMENT PHARM THERAP, V14, P1169
   CELI A, 1994, P NATL ACAD SCI USA, V91, P8767, DOI 10.1073/pnas.91.19.8767
   Collins CE, 1997, EUR J GASTROEN HEPAT, V9, P1213
   COLLINS CE, 1994, GASTROENTEROLOGY, V106, P840, DOI 10.1016/0016-5085(94)90741-2
   COLLINS CE, 1993, GUT, V34, pS63
   Daig R, 1996, GUT, V38, P216, DOI 10.1136/gut.38.2.216
   de Gaetano G, 1999, HAEMOSTASIS, V29, P41
   Diacovo TG, 1996, BLOOD, V88, P146
   ELIAKIM R, 1988, GASTROENTEROLOGY, V95, P1167, DOI 10.1016/0016-5085(88)90346-0
   Elstad M R, 1995, Curr Opin Hematol, V2, P47
   EVANGELISTA V, 1991, BLOOD, V77, P2379
   Furman MI, 1998, J AM COLL CARDIOL, V31, P352, DOI 10.1016/S0735-1097(97)00510-X
   Furman MI, 2001, J AM COLL CARDIOL, V38, P1002, DOI 10.1016/S0735-1097(01)01485-1
   GAWAZ M, 1995, EUR J CLIN INVEST, V25, P843, DOI 10.1111/j.1365-2362.1995.tb01694.x
   GAWAZ MP, 1994, KIDNEY INT, V46, P489, DOI 10.1038/ki.1994.299
   HAMBURGER SA, 1990, BLOOD, V75, P550
   HARRIES AD, 1983, BRIT MED J, V286, P1476, DOI 10.1136/bmj.286.6376.1476
   HARVEY RF, 1980, LANCET, V1, P514
   Jaremo P, 1996, THROMB HAEMOSTASIS, V75, P560
   Joseph JE, 2001, BRIT J HAEMATOL, V115, P451, DOI 10.1046/j.1365-2141.2001.03101.x
   Kaplar M, 2000, PLATELETS, V11, P183
   Kapsoritakis AN, 2001, AM J GASTROENTEROL, V96, P776
   Kirton CM, 2000, J LAB CLIN MED, V136, P303, DOI 10.1067/mlc.2000.109406
   Knight CJ, 1997, ARTERIOSCL THROM VAS, V17, P2044, DOI 10.1161/01.ATV.17.10.2044
   Konstantopoulos K, 1998, CIRCULATION, V98, P873, DOI 10.1161/01.CIR.98.9.873
   KUROSE I, 1994, GASTROENTEROLOGY, V107, P70, DOI 10.1016/0016-5085(94)90062-0
   KUROSE I, 1994, J CLIN INVEST, V94, P1919, DOI 10.1172/JCI117542
   LARSEN E, 1989, CELL, V59, P305, DOI 10.1016/0092-8674(89)90292-4
   Lehr HA, 1997, J CLIN INVEST, V99, P2358, DOI 10.1172/JCI119417
   Li N, 1997, BRIT J HAEMATOL, V99, P808, DOI 10.1046/j.1365-2141.1997.4993305.x
   Li NL, 1999, CIRCULATION, V100, P1374, DOI 10.1161/01.CIR.100.13.1374
   Li NL, 1999, CYTOMETRY, V35, P154, DOI 10.1002/(SICI)1097-0320(19990201)35:2<154::AID-CYTO7>3.0.CO;2-Y
   Macey M, 2003, CYTOM PART B-CLIN CY, V51B, P30, DOI 10.1002/cyto.b.10001
   Macey M, 2002, CLIN CHEM, V48, P891
   Macey MG, 1999, CYTOMETRY, V38, P250, DOI 10.1002/(SICI)1097-0320(19991015)38:5<250::AID-CYTO8>3.3.CO;2-B
   McAlindon ME, 1998, GUT, V42, P214, DOI 10.1136/gut.42.2.214
   Mickelson JK, 1996, J AM COLL CARDIOL, V28, P345, DOI 10.1016/0735-1097(96)00164-7
   MOORE KL, 1992, J CELL BIOL, V118, P445, DOI 10.1083/jcb.118.2.445
   MOORE KL, 1995, J CELL BIOL, V128, P661, DOI 10.1083/jcb.128.4.661
   MOROWITZ DA, 1968, ANN INTERN MED, V68, P1013, DOI 10.7326/0003-4819-68-5-1013
   Neumann FJ, 1997, CIRCULATION, V95, P2387, DOI 10.1161/01.CIR.95.10.2387
   Noguera A, 2001, THORAX, V56, P432, DOI 10.1136/thorax.56.6.432
   Ott I, 1996, CIRCULATION, V94, P1239, DOI 10.1161/01.CIR.94.6.1239
   PAGE CP, 1989, IMMUNOPHARMACOLOGY, V17, P51, DOI 10.1016/0162-3109(89)90008-8
   PALECANDA A, 1992, EUR J IMMUNOL, V22, P1279, DOI 10.1002/eji.1830220524
   Patiar S, 2002, THROMB RES, V106, P1, DOI 10.1016/S0049-3848(02)00082-8
   Perneger TV, 1998, BRIT MED J, V316, P1236, DOI 10.1136/bmj.316.7139.1236
   Peters MJ, 1999, BRIT J HAEMATOL, V106, P391, DOI 10.1046/j.1365-2141.1999.01553.x
   Peters MJ, 1997, J IMMUNOL METHODS, V209, P125, DOI 10.1016/S0022-1759(97)00139-7
   Pitzer JE, 1996, BIORHEOLOGY, V33, P45, DOI 10.1016/0006-355X(96)00004-2
   RACHMILEWITZ D, 1982, GASTROENTEROLOGY, V82, P673
   RINDER CS, 1992, BLOOD, V79, P1201
   RINDER HM, 1991, BLOOD, V78, P1730
   RINDER HM, 1994, THROMB HAEMOSTASIS, V72, P750
   Ryder MI, 1998, J PERIODONTAL RES, V33, P359, DOI 10.1111/j.1600-0765.1998.tb02211.x
   SAKO D, 1993, CELL, V75, P1179, DOI 10.1016/0092-8674(93)90327-M
   SAVERYMUTTU SH, 1983, BRIT MED J, V287, P1751, DOI 10.1136/bmj.287.6407.1751
   Seidelin JB, 1998, AM J GASTROENTEROL, V93, P1854
   THOMAS G, 1986, THROMB RES, V44, P859, DOI 10.1016/0049-3848(86)90031-9
   Thornton M, 2002, INT J COLORECTAL DIS, V17, P287, DOI 10.1007/s00384-002-0408-5
   TSCHOEPE D, 1993, GASTROENTEROLOGY, V104, pA793
   WAKEFIELD AJ, 1989, LANCET, V2, P1057
   Walmsley RS, 1998, GUT, V43, P29, DOI 10.1136/gut.43.1.29
   WEBBERLEY MJ, 1993, GUT, V34, P247, DOI 10.1136/gut.34.2.247
   ZELMANOVIC D, 1998, Patent No. 5817519
NR 67
TC 83
Z9 90
U1 1
U2 5
PU OXFORD UNIV PRESS INC
PI CARY
PA JOURNALS DEPT, 2001 EVANS RD, CARY, NC 27513 USA
SN 1078-0998
EI 1536-4844
J9 INFLAMM BOWEL DIS
JI Inflamm. Bowel Dis.
PD JUL
PY 2004
VL 10
IS 4
BP 361
EP 372
DI 10.1097/00054725-200407000-00007
PG 12
WC Gastroenterology & Hepatology
WE Science Citation Index Expanded (SCI-EXPANDED)
SC Gastroenterology & Hepatology
GA 835JV
UT WOS:000222479900006
PM 15475744
DA 2024-01-22
ER

PT J
AU Aromolo, IF
   Simeoli, D
   Maronese, CA
   Altomare, A
   Noviello, D
   Caprioli, F
   Marzano, AV
AF Aromolo, Italo Francesco
   Simeoli, Domenico
   Maronese, Carlo Alberto
   Altomare, Andrea
   Noviello, Daniele
   Caprioli, Flavio
   Marzano, Angelo Valerio
TI The Bowel-Associated Arthritis-Dermatosis Syndrome (BADAS): A Systematic
   Review
SO METABOLITES
LA English
DT Review
DE bowel; dermatosis; arthritis; neutrophilic dermatoses; inflammatory
   bowel diseases
ID LOW-FODMAP DIET; INTESTINAL-BYPASS ARTHRITIS; VESICULOPUSTULAR ERUPTION;
   JEJUNOILEAL BYPASS; ULCERATIVE-COLITIS; PUSTULAR ERUPTION;
   IMMUNE-COMPLEXES; CROHNS-DISEASE; PATIENT; SKIN
AB Bowel-associated arthritis-dermatosis syndrome (BADAS) is a rare neutrophilic dermatosis that was first described in 1971 in patients who underwent bypass surgery for obesity. Over the years, the number of reported cases associated with medical gastroenterological conditions, particularly inflammatory bowel disease (IBD), has progressively increased. To date, there are no systematic reviews in the literature on BADAS. The design of an a priori protocol was based on PRISMA guidelines, and a search of PubMed and Scopus databases was conducted for articles published between 1971 and 2023 related to the topic. Fifty-one articles including 113 patients with BADAS were analyzed in this systematic review. Bariatric surgery and IBD were the most frequently reported causes of BADAS, accounting for 63.7% and 24.7% of all cases, respectively. A total of 85% of cases displayed the typical dermatological presentation, including urticarial maculopapular lesions centered by a vesicopustule, with the majority of lesions located on the upper limbs (73.5%). Polyarthralgia or localized arthritis were always present. Atypical presentations included cellulitis-like, erythema-nodosum-like, Sweet-syndrome-like and pyoderma-gangrenosum-like manifestations. Gastrointestinal symptoms were frequently observed in IBD-related cases (67.9%). The histopathology showed a neutrophilic infiltrate (96.6%). The most commonly used treatment regimens consisted of systemic corticosteroids, metronidazole and tetracyclines, either alone or in combination. A relapsing-remitting course was observed in 52.1% of patients. In conclusion, BADAS is a neutrophilic dermatosis that presents with a wide variety of cutaneous manifestations, both typical and atypical. Gastrointestinal symptoms are frequently observed, particularly in cases related to IBD. The histopathology is clear but not specific compared with other neutrophilic dermatoses. The diagnosis can be challenging, but the relapsing-remitting course and the strong association with polyarthralgia and gastrointestinal disease can aid in the diagnosis.
C1 [Aromolo, Italo Francesco; Simeoli, Domenico; Maronese, Carlo Alberto; Marzano, Angelo Valerio] Hospitalizat & Healthcare Ca Granda Osped Maggiore, Sci Inst Res, Dermatol Unit, I-20122 Milan, Italy.
   [Aromolo, Italo Francesco; Simeoli, Domenico; Maronese, Carlo Alberto; Noviello, Daniele; Caprioli, Flavio; Marzano, Angelo Valerio] Univ Milan, Dept Pathophysiol & Transplantat, I-20122 Milan, Italy.
   [Altomare, Andrea] Hospitalizat & Healthcare Ist Ortoped Galeazzi, Sci Inst Res, I-20122 Milan, Italy.
   [Noviello, Daniele; Caprioli, Flavio] Hospitalizat & Healthcare Ca Granda Osped Maggiore, Fdn Sci Inst Res, Gastroenterol & Endoscopy Unit, I-20122 Milan, Italy.
C3 University of Milan
RP Marzano, AV (通讯作者)，Hospitalizat & Healthcare Ca Granda Osped Maggiore, Sci Inst Res, Dermatol Unit, I-20122 Milan, Italy.; Marzano, AV (通讯作者)，Univ Milan, Dept Pathophysiol & Transplantat, I-20122 Milan, Italy.
EM italo.aromolo@unimi.it; domenico.simeoli@unimi.it;
   carlo.maronese@unimi.it; andrea.altomare@grupposandonato.it;
   daniele.noviello@unimi.it; flavio.caprioli@unimi.it;
   angelo.marzano@unimi.it
RI ; Marzano, Angelo Valerio/K-8106-2016
OI Maronese, Carlo Alberto/0000-0002-9449-849X; Aromolo, Italo
   Francesco/0000-0003-0996-6963; Noviello, Daniele/0000-0002-3482-0109;
   Marzano, Angelo Valerio/0000-0002-8160-4169
CR Alatab S, 2020, LANCET GASTROENTEROL, V5, P17, DOI 10.1016/S2468-1253(19)30333-4
   Alshahrani Khalid S, 2022, Case Rep Rheumatol, V2022, P4556250, DOI 10.1155/2022/4556250
   Aounallah A, 2016, ANN DERMATOL VENER, V143, P377, DOI 10.1016/j.annder.2016.02.009
   Ashok Dayavathi, 2007, J Med Case Rep, V1, P81, DOI 10.1186/1752-1947-1-81
   Barland A, 2016, CUTIS, V97, pE1
   Bergstrom K, 2017, MUCOSAL IMMUNOL, V10, P91, DOI 10.1038/mi.2016.45
   Biagioli M, 2017, J IMMUNOL, V199, P718, DOI 10.4049/jimmunol.1700183
   Bouma G, 2009, GUT, V58, P1537, DOI 10.1136/gut.2008.172205
   Brouard MC, 2004, J EUR ACAD DERMATOL, V18, P89, DOI 10.1111/j.1468-3083.2004.00712.x
   CALLEN JP, 1985, ARCH DERMATOL, V121, P399, DOI 10.1001/archderm.121.3.399
   CANTATORE FP, 1991, CLIN RHEUMATOL, V10, P449, DOI 10.1007/BF02206671
   Caro RDC, 2021, ITAL J DERMATOL VENE, V156, P7, DOI 10.23736/S2784-8671.19.06198-4
   Carubbi F, 2013, EXPERT REV CLIN IMMU, V9, P441, DOI [10.1586/ECI.13.26, 10.1586/eci.13.26]
   Contassot E, 2012, SWISS MED WKLY, V142, DOI 10.4414/smw.2012.13590
   Cox NH, 2003, BRIT J DERMATOL, V149, P1296, DOI 10.1111/j.1365-2133.2003.05664.x
   CROMARTIE WJ, 1977, J EXP MED, V146, P1585, DOI 10.1084/jem.146.6.1585
   DeFilippis EM, 2014, CLIN J GASTROENTEROL, V7, P410, DOI 10.1007/s12328-014-0529-8
   Delaney T A, 1989, Australas J Dermatol, V30, P23, DOI 10.1111/j.1440-0960.1989.tb00402.x
   DICKEN CH, 1986, J AM ACAD DERMATOL, V14, P792, DOI 10.1016/S0190-9622(86)70095-9
   DICKEN CH, 1984, MAYO CLIN PROC, V59, P43, DOI 10.1016/S0025-6196(12)60341-3
   DICKEN CH, 1979, ARCH DERMATOL, V115, P837, DOI 10.1001/archderm.115.7.837
   ELY PH, 1980, J AM ACAD DERMATOL, V2, P473
   FAGAN EA, 1982, Q J MED, V51, P445
   FENSKE NA, 1983, ARCH DERMATOL, V119, P664, DOI 10.1001/archderm.119.8.664
   Franzosa EA, 2019, NAT MICROBIOL, V4, P293, DOI 10.1038/s41564-018-0306-4
   Freeman CD, 1997, DRUGS, V54, P679, DOI 10.2165/00003495-199754050-00003
   Gearry RB, 2009, J CROHNS COLITIS, V3, P8, DOI 10.1016/j.crohns.2008.09.004
   Gubatan J, 2018, CURR OPIN GASTROEN, V34, P217, DOI 10.1097/MOG.0000000000000449
   Guerre-Schmidt AR, 2006, REV MED INTERNE, V27, P874, DOI 10.1016/j.revmed.2006.07.017
   Harbord M, 2016, J CROHNS COLITIS, V10, P239, DOI 10.1093/ecco-jcc/jjv213
   Hasnain SZ, 2013, GASTROENTEROLOGY, V144, P357, DOI 10.1053/j.gastro.2012.10.043
   Hassold Nolan, 2019, JAAD Case Rep, V5, P140, DOI 10.1016/j.jdcr.2018.10.025
   Havele SA, 2021, PEDIATR DERMATOL, V38, P697, DOI 10.1111/pde.14544
   Havemann Benjamin D, 2005, MedGenMed, V7, P11
   Heard Matthew, 2020, JAAD Case Rep, V6, P506, DOI 10.1016/j.jdcr.2020.04.001
   Henehan M, 2017, J EUR ACAD DERMATOL, V31, P1800, DOI 10.1111/jdv.14345
   Herbert J, 2018, RHEUMATOLOGY, V57
   HEYMER B, 1973, J IMMUNOL, V111, P1743
   HEYN J, 1983, SCAND J RHEUMATOL, V12, P257, DOI 10.3109/03009748309098545
   Ishizuka K, 2001, DIGESTION, V63, P22, DOI 10.1159/000051906
   Janeway CA, 2001, IMMUNOBIOLOGY IMMUNE
   Johns HR, 2022, PEDIATR DERMATOL, V39, P643, DOI 10.1111/pde.14954
   JORIZZO JL, 1983, ARCH INTERN MED, V143, P457, DOI 10.1001/archinte.143.3.457
   JORIZZO JL, 1984, ARCH INTERN MED, V144, P738, DOI 10.1001/archinte.144.4.738
   Kawakami A, 2006, J EUR ACAD DERMATOL, V20, P751, DOI 10.1111/j.1468-3083.2006.01530.x
   KEMP DR, 1990, MED J AUSTRALIA, V152, P43, DOI 10.5694/j.1326-5377.1990.tb124429.x
   KENNEDY C, 1981, BRIT J DERMATOL, V105, P425, DOI 10.1111/j.1365-2133.1981.tb00774.x
   Kinyó A, 2011, EUR J DERMATOL, V21, P443, DOI 10.1684/ejd.2011.1346
   KLINKHOFF AV, 1985, ARTHRITIS RHEUM-US, V28, P214, DOI 10.1002/art.1780280218
   KOHASHI O, 1976, J IMMUNOL, V116, P1635
   Koppelman B, 1997, IMMUNITY, V7, P861, DOI 10.1016/S1074-7613(00)80404-5
   KUHN R, 1993, CELL, V75, P263, DOI 10.1016/0092-8674(93)80068-P
   Lacey BW, 2011, CLIN GASTROENTEROL H, V9, pE43, DOI 10.1016/j.cgh.2010.11.035
   Lavelle A, 2020, NAT REV GASTRO HEPAT, V17, P223, DOI 10.1038/s41575-019-0258-z
   Liso M, 2020, INFLAMM BOWEL DIS, V26, P546, DOI 10.1093/ibd/izz279
   Lloyd-Price J, 2019, NATURE, V569, P655, DOI 10.1038/s41586-019-1237-9
   Ma LL, 2020, MILITARY MED RES, V7, DOI 10.1186/s40779-020-00238-8
   Macia L, 2015, NAT COMMUN, V6, DOI 10.1038/ncomms7734
   Malik T.F., 2023, EXTRAINTESTINAL MANI
   Maronese CA, 2022, AM J CLIN DERMATOL, V23, P615, DOI 10.1007/s40257-022-00699-8
   Matheson BK, 1996, PEDIATR DERMATOL, V13, P127
   Mendoza JL, 2003, REV ESP ENFERM DIG, V95, P233
   Mizoguchi A, 2018, J GASTROENTEROL, V53, P465, DOI 10.1007/s00535-017-1401-7
   MOLLER BB, 1977, ACTA MED SCAND, V202, P149
   MORRISON JGL, 1980, BRIT J DERMATOL, V102, P467
   Nikolaus S, 2017, GASTROENTEROLOGY, V153, P1504, DOI 10.1053/j.gastro.2017.08.028
   OHANIAN SH, 1967, J EXP MED, V125, P1137, DOI 10.1084/jem.125.6.1137
   Oldfield Charlene W, 2016, JAAD Case Rep, V2, P272, DOI 10.1016/j.jdcr.2016.05.012
   OLOUGHLIN S, 1978, ARCH DERMATOL, V114, P1061, DOI 10.1001/archderm.114.7.1061
   Venegas DP, 2019, FRONT IMMUNOL, V10, DOI 10.3389/fimmu.2019.00277
   Patton Timothy, 2009, Dermatol Online J, V15, P3
   PEARSON CM, 1961, J EXP MED, V113, P485, DOI 10.1084/jem.113.3.485
   Pedersen N, 2017, WORLD J GASTROENTERO, V23, P3356, DOI 10.3748/wjg.v23.i18.3356
   Pereira E, 2014, JCR-J CLIN RHEUMATOL, V20, P322, DOI 10.1097/RHU.0000000000000137
   Prince AC, 2016, INFLAMM BOWEL DIS, V22, P1129, DOI 10.1097/MIB.0000000000000708
   Prpic-Massari L, 2007, MED SCI MONITOR, V13, pCS97
   Richarz NA, 2021, AUSTRALAS J DERMATOL, V62, P241, DOI 10.1111/ajd.13516
   ROSE E, 1977, J RHEUMATOL, V4, P129
   Rosen Jordan D, 2019, JAAD Case Rep, V5, P37, DOI 10.1016/j.jdcr.2018.08.029
   SANDBANK M, 1984, ACTA DERM-VENEREOL, V64, P79
   Sarkany RPE, 1998, BRIT J DERMATOL, V138, P365
   SHAGRIN JW, 1971, ANN INTERN MED, V75, P377, DOI 10.7326/0003-4819-75-3-377
   Slater GH, 2004, OBES SURG, V14, P133, DOI 10.1381/096089204772787446
   Staudacher HM, 2017, GUT, V66, P1517, DOI 10.1136/gutjnl-2017-313750
   STEIN HB, 1981, ARTHRITIS RHEUM-US, V24, P684, DOI 10.1002/art.1780240509
   Swidsinski A, 2005, J CLIN MICROBIOL, V43, P3380, DOI 10.1128/JCM.43.7.3380-3389.2005
   Teng Y, 2018, CELL HOST MICROBE, V24, P637, DOI 10.1016/j.chom.2018.10.001
   Truchuelo MT, 2013, INT J DERMATOL, V52, P1596, DOI 10.1111/j.1365-4632.2011.05149.x
   Thrash B, 2013, J AM ACAD DERMATOL, V68, DOI 10.1016/j.jaad.2012.10.036
   Tu J, 2011, AUSTRALAS J DERMATOL, V52, pE5, DOI 10.1111/j.1440-0960.2009.00614.x
   U.S. National Library of Medicine, ClinicalTrials.gov
   UTSINGER PD, 1980, J AM ACAD DERMATOL, V2, P488, DOI 10.1016/S0190-9622(80)80149-6
   VARMA JR, 1993, J FAM PRACTICE, V36, P564
   Vázquez J, 2003, J EUR ACAD DERMATOL, V17, P77, DOI 10.1046/j.1468-3083.2003.00581.x
   Verway M, 2010, EXPERT REV CLIN IMMU, V6, P505, DOI [10.1586/eci.10.31, 10.1586/ECI.10.31]
   WANDS JR, 1976, NEW ENGL J MED, V294, P121, DOI 10.1056/NEJM197601152940301
   Wang YD, 2008, HEPATOLOGY, V48, P1632, DOI 10.1002/hep.22519
   Warin AP, 1998, BRIT J DERMATOL, V139, P758
   ZAPANTA M, 1979, ARTHRITIS RHEUM, V22, P711, DOI 10.1002/art.1780220704
   Zhao HJ, 2016, SPRINGERPLUS, V5, DOI 10.1186/s40064-016-3236-8
NR 100
TC 0
Z9 0
U1 5
U2 5
PU MDPI
PI BASEL
PA ST ALBAN-ANLAGE 66, CH-4052 BASEL, SWITZERLAND
EI 2218-1989
J9 METABOLITES
JI Metabolites
PD JUL
PY 2023
VL 13
IS 7
AR 790
DI 10.3390/metabo13070790
PG 16
WC Biochemistry & Molecular Biology
WE Science Citation Index Expanded (SCI-EXPANDED)
SC Biochemistry & Molecular Biology
GA N4KX6
UT WOS:001036731700001
PM 37512497
OA gold, Green Published
DA 2024-01-22
ER

PT J
AU Wang, L
   Wang, YW
   Zhang, P
   Song, C
   Pan, F
   Li, G
   Peng, LH
   Yang, YS
   Wei, ZM
   Huang, F
AF Wang, Lei
   Wang, Yiwen
   Zhang, Pei
   Song, Chuan
   Pan, Fei
   Li, Gang
   Peng, Lihua
   Yang, Yunsheng
   Wei, Zhimin
   Huang, Feng
TI Gut microbiota changes in patients with spondyloarthritis: A systematic
   review
SO SEMINARS IN ARTHRITIS AND RHEUMATISM
LA English
DT Review
DE Spondyloarthritis; Ankylosing spondylitis; Enthesitis-related arthritis;
   Gut microbiota; Microbiome
ID ANKYLOSING-SPONDYLITIS PATIENTS; ENTHESITIS-RELATED ARTHRITIS;
   ANTI-TNF-ALPHA; FECAL MICROBIOTA; PSORIATIC-ARTHRITIS;
   ULCERATIVE-COLITIS; CROHNS-DISEASE; DYSBIOSIS; ASSOCIATION; REVEALS
AB Objective: Gut microbiota has been proposed as a pivotal role in the progression of Spondyloarthritis (SpA), however diverse results remain to be synthesized. We performed a systematic review to collect evidence on the characteristic of the gut microbiota in patients with SpA, as compared to controls.
   Methods: We systematically searched MEDLINE, EMBASE, Cochrane Database of Systematic Reviews, and Cochrane Central Register of Controlled Trials databases, through June 1, 2021 for studies that compared gut microbiota of cases with SpA versus healthy controls.
   Results: Of 3756 records identified, 28 studies from 23 articles were included in the analysis. Results of beta-diversity showed SpA patients hold a significantly different microbial composition compared with controls. Several taxa-level differences of gut microbiota between SpA (and its subtypes) cases and controls were identified. Fourteen studies including only patients with ankylosing spondylitis (AS) reported increased amounts of Actinobacteria, Dialister, Streptococcus, and Clostridium bolteae, and decreased amounts of Bacteroidales and Parasutterella in AS cases versus controls in >= 3 studies. Dialister invisus was increased in axial-SpA cases versus controls in 3 studies. Bacteroides fragilis was increased in enthesitis-related arthritis (ERA) cases versus controls in 2 studies. For all SpA studies, Proteobacteria, Enterobacteriaceae, and Bacteroidaceae were increased, whereas Bacteroidetes, Bacteroidales, and Akkermansia were decreased in cases versus controls in >= 3 studies. Over 40% of the studies showed comparable data of both sex and age between cases and controls.
   Conclusion: The microbial characteristics of SpA summarized in the systematic review laid the groundwork for evidence-based microbial treatment. The microbial variance among subtypes of SpA remains to be explored. Further studies are needed to elucidate how the altered microbiota participate in the pathogenesis of SpA. (c) 2021 Published by Elsevier Inc.
C1 [Wang, Lei; Wang, Yiwen; Song, Chuan; Huang, Feng] Chinese Peoples Liberat Army Gen Hosp, Med Ctr 1, Dept Rheumatol & Immunol, Beijing, Peoples R China.
   [Wang, Lei; Song, Chuan] Chinese PLA, Med Sch, Beijing, Peoples R China.
   [Zhang, Pei] Nankai Univ, Sch Med, Tianjin, Peoples R China.
   [Pan, Fei; Peng, Lihua; Yang, Yunsheng] Chinese Peoples Liberat Army Gen Hosp, Med Ctr 1, Dept Gastroenterol & Hepatol, Beijing, Peoples R China.
   [Li, Gang; Wei, Zhimin] Joint Staff Dept, Hlth Serv Dept, Guard Bur, Beijing, Peoples R China.
C3 Chinese People's Liberation Army General Hospital; Nankai University;
   Chinese People's Liberation Army General Hospital
RP Wei, ZM; Huang, F (通讯作者)，Chinese Peoples Liberat Army Gen Hosp, 28 Fuxing Rd, Haidian Dist, Peoples R China.
EM 51807124@qq.com; fhuang@301hospital.com.cn
RI peng, li/GQH-5153-2022; Wang, Lei/HTR-5378-2023
OI Wang, Lei/0000-0002-2827-3903; Huang, Feng/0000-0002-2319-873X; Pan,
   Fei/0000-0002-3307-7931
FU Applied Basic Research Project of Logistics Support Department of CMC
   [19BJZ41]
FX This work was supported by the Applied Basic Research Project of
   Logistics Support Department of CMC (19BJZ41).
CR Aggarwal A, 2017, CLIN EXP IMMUNOL, V187, P480, DOI 10.1111/cei.12900
   Asquith M, 2019, ARTHRITIS RHEUMATOL, V71, P1642, DOI 10.1002/art.40917
   Asquith MJ, 2016, ARTHRITIS RHEUMATOL, V68, P2151, DOI 10.1002/art.39681
   Atarashi K, 2013, NATURE, V500, P232, DOI 10.1038/nature12331
   Bag S, 2017, GENOME ANNOUNCEMENTS, V5, DOI 10.1128/genomeA.01361-17
   Bajer L, 2017, WORLD J GASTROENTERO, V23, P4548, DOI 10.3748/wjg.v23.i25.4548
   Bazin T, 2018, SCI REP-UK, V8, DOI 10.1038/s41598-018-23571-4
   Berlinberg AJ, 2021, FRONT IMMUNOL, V12, DOI 10.3389/fimmu.2021.587119
   Bian XY, 2019, FRONT MICROBIOL, V10, DOI 10.3389/fmicb.2019.02259
   Binda C, 2018, DIGEST LIVER DIS, V50, P421, DOI 10.1016/j.dld.2018.02.012
   Blanchaert C, 2019, ACTA GASTRO-ENT BELG, V82, P519
   Boonen A, 2002, CLIN EXP RHEUMATOL, V20, pS23
   Braun J, 2003, ANN RHEUM DIS, V62, P817, DOI 10.1136/ard.62.9.817
   Breban M, 2017, ANN RHEUM DIS, V76, P1614, DOI 10.1136/annrheumdis-2016-211064
   Brophy S, 2008, BMC MUSCULOSKEL DIS, V9, DOI 10.1186/1471-2474-9-4
   CAFFREY MFP, 1973, NATURE, V242, P121, DOI 10.1038/242121a0
   Cardoneanu A, 2021, EXP THER MED, V22, DOI 10.3892/etm.2021.10108
   Chen J, 2016, GENOME MED, V8, DOI 10.1186/s13073-016-0299-7
   Chen YJ, 2018, J GASTROEN HEPATOL, V33, P1844, DOI 10.1111/jgh.14281
   Chen ZN, 2019, ANN TRANSL MED, V7, DOI 10.21037/atm.2019.09.41
   Cheng F, 2021, TECH COLOPROCTOL, V25, P495, DOI 10.1007/s10151-020-02395-3
   Cinova J, 2011, PLOS ONE, V6, DOI 10.1371/journal.pone.0016169
   Colbert RA, 2017, BEST PRACT RES CL RH, V31, P797, DOI 10.1016/j.berh.2018.07.012
   Costello ME, 2015, ARTHRITIS RHEUMATOL, V67, P686, DOI 10.1002/art.38967
   DEVOS M, 1989, GASTROENTEROLOGY, V96, P339, DOI 10.1016/0016-5085(89)91557-6
   Di Jiang C, 2020, THER ADV MUSCULOSKEL, V12, DOI 10.1177/1759720X20939410
   Di Paola M, 2016, FRONT MICROBIOL, V7, DOI 10.3389/fmicb.2016.01703
   Dougados M, 2010, ANN RHEUM DIS, V69, P1430, DOI 10.1136/ard.2009.121533
   Gevers D, 2014, CELL HOST MICROBE, V15, P382, DOI 10.1016/j.chom.2014.02.005
   Grinnell M, 2020, ACR OPEN RHEUMATOL, V2, P330, DOI 10.1002/acr2.11143
   Haidmayer A, 2020, NUTRIENTS, V12, DOI 10.3390/nu12082337
   Huang RY, 2020, J MED MICROBIOL, V69, P797, DOI 10.1099/jmm.0.001107
   Jenks K, 2010, J RHEUMATOL, V37, P2118, DOI 10.3899/jrheum.100193
   Kaci G, 2011, APPL ENVIRON MICROB, V77, P4681, DOI 10.1128/AEM.03021-10
   Kennedy NA, 2018, INFLAMM BOWEL DIS, V24, P583, DOI 10.1093/ibd/izx061
   Kim J, 2020, ANTIOXIDANTS-BASEL, V9, DOI 10.3390/antiox9100988
   Klingberg E, 2019, ARTHRITIS RES THER, V21, DOI 10.1186/s13075-019-2018-4
   Korzenik J, 2019, ALIMENT PHARM THER, V50, P289, DOI 10.1111/apt.15370
   Kragsnaes MS, 2021, ANN RHEUM DIS, V80, P1158, DOI 10.1136/annrheumdis-2020-219511
   Larasati RA, 2019, BIOMEDICINES, V7, DOI 10.3390/biomedicines7040074
   Li M, 2019, MSYSTEMS, V4, DOI 10.1128/mSystems.00176-18
   Liu G, 2020, MEDIAT INFLAMM, V2020, DOI 10.1155/2020/8884324
   Mahajan R, 2020, INTEST RES, V18, P337, DOI 10.5217/ir.2019.00108
   Manasson J, 2020, ARTHRITIS RHEUMATOL, V72, P645, DOI 10.1002/art.41169
   Manasson J, 2018, ARTHRITIS RHEUMATOL, V70, P242, DOI 10.1002/art.40359
   McGonagle DG, 2019, ANN RHEUM DIS, V78, P1167, DOI 10.1136/annrheumdis-2019-215356
   Mo QF, 2019, NUTRIENTS, V11, DOI 10.3390/nu11091981
   Mostefaoui Y, 2004, CELL MICROBIOL, V6, P1085, DOI 10.1111/j.1462-5822.2004.00420.x
   Pequegnat B, 2013, VACCINE, V31, P2787, DOI 10.1016/j.vaccine.2013.04.018
   Petty RE, 2004, J RHEUMATOL, V31, P390
   Pittayanon R, 2020, GASTROENTEROLOGY, V158, P930, DOI 10.1053/j.gastro.2019.11.294
   Rajilic-Stojanovic M, 2013, INFLAMM BOWEL DIS, V19, P481, DOI 10.1097/MIB.0b013e31827fec6d
   Ramai D, 2021, DIGEST DIS SCI, V66, P369, DOI 10.1007/s10620-020-06185-7
   Regner EH, 2018, ARTHRITIS RES THER, V20, DOI 10.1186/s13075-018-1639-3
   Rudwaleit M, 2011, ANN RHEUM DIS, V70, P25, DOI 10.1136/ard.2010.133645
   Scheinfeld Noah, 2005, Expert Opin Drug Saf, V4, P637, DOI 10.1517/14740338.4.4.637
   Scher JU, 2015, ARTHRITIS RHEUMATOL, V67, P128, DOI 10.1002/art.38892
   SCHLOSSTEIN L, 1973, NEW ENGL J MED, V288, P704, DOI 10.1056/NEJM197304052881403
   Sekirov I, 2010, PHYSIOL REV, V90, P859, DOI 10.1152/physrev.00045.2009
   Selvanderan SP, 2019, CLIN EXP RHEUMATOL, V37, P514
   Shah R, 2016, GUT MICROBES, V7, P384, DOI 10.1080/19490976.2016.1190073
   Shchipkova AY, 2010, J DENT RES, V89, P1247, DOI 10.1177/0022034510377203
   Shi ZR, 2022, J INVEST DERMATOL, V142, P1381, DOI 10.1016/j.jid.2021.10.027
   Shukla A, 2016, CLIN EXP IMMUNOL, V185, P301, DOI 10.1111/cei.12818
   Siqueira JF, 2002, ORAL SURG ORAL MED O, V94, P494, DOI 10.1067/moe.2002.125202
   So J, 2020, MICROORGANISMS, V8, DOI 10.3390/microorganisms8111727
   Sorbara MT, 2020, CELL HOST MICROBE, V28, P134, DOI 10.1016/j.chom.2020.05.005
   Stoll ML, 2019, GENES IMMUN, V20, P158, DOI 10.1038/s41435-018-0024-1
   Stoll ML, 2018, ARTHRITIS RES THER, V20, DOI 10.1186/s13075-018-1510-6
   Stoll ML, 2014, ARTHRITIS RES THER, V16, DOI 10.1186/s13075-014-0486-0
   Sun J, 2020, INT J BIOL MACROMOL, V153, P708, DOI 10.1016/j.ijbiomac.2020.03.053
   Sun YF, 2018, FOOD FUNCT, V9, P3547, DOI 10.1039/c8fo00025e
   TAUROG JD, 1994, J EXP MED, V180, P2359, DOI 10.1084/jem.180.6.2359
   Taurog JD, 2016, NEW ENGL J MED, V374, P2563, DOI 10.1056/NEJMra1406182
   Tito RY, 2017, ARTHRITIS RHEUMATOL, V69, P114, DOI 10.1002/art.39802
   Tsukazaki H, 2020, INT J MOL SCI, V21, DOI 10.3390/ijms21176401
   van den Bogert B, 2014, PLOS ONE, V9, DOI 10.1371/journal.pone.0114277
   van der Heijde D, 2017, ANN RHEUM DIS, V76, P978, DOI 10.1136/annrheumdis-2016-210770
   van der Heijde D, 2011, ANN RHEUM DIS, V70, P905, DOI 10.1136/ard.2011.151563
   Wallace JL, 2011, GASTROENTEROLOGY, V141, P1314, DOI 10.1053/j.gastro.2011.06.075
   Wallman JK, 2020, ANN RHEUM DIS, V79, P159, DOI 10.1136/annrheumdis-2019-216134
   Wen CP, 2017, GENOME BIOL, V18, DOI 10.1186/s13059-017-1271-6
   Xu YX, 2020, FOOD FUNCT, V11, P1049, DOI [10.1039/C9FO01996K, 10.1039/c9fo01996k]
   Xu ZM, 2020, FRONT CELL INFECT MI, V10, DOI 10.3389/fcimb.2020.00160
   Yang LJ, 2019, FRONT CELL INFECT MI, V9, DOI 10.3389/fcimb.2019.00044
   Yang YJ, 2019, NEUROPSYCHOPHARMACOL, V44, P2054, DOI 10.1038/s41386-019-0437-1
   Yin J, 2020, ANN RHEUM DIS, V79, P132, DOI 10.1136/annrheumdis-2019-215763
   Zeng JQ, 2021, CLIN CASE REP, V9, P906, DOI 10.1002/ccr3.3677
   Zhai R, 2019, FRONT CELL INFECT MI, V9, DOI 10.3389/fcimb.2019.00239
   Zhang FZ, 2020, ANN CLIN LAB SCI, V50, P99
   Zhang L, 2019, CLIN CHIM ACTA, V497, P189, DOI 10.1016/j.cca.2019.07.038
   Zhang XX, 2017, LIPIDS HEALTH DIS, V16, DOI 10.1186/s12944-017-0431-8
   Zhang X, 2020, INT J BIOL MACROMOL, V154, P773, DOI 10.1016/j.ijbiomac.2020.03.111
   Zhang X, 2015, NAT MED, V21, P895, DOI 10.1038/nm.3914
   Zhou C, 2020, J AUTOIMMUN, V107, DOI 10.1016/j.jaut.2019.102360
   Zochling J, 2006, CLIN RHEUMATOL, V25, P794, DOI 10.1007/s10067-005-0132-y
NR 96
TC 17
Z9 18
U1 3
U2 14
PU W B SAUNDERS CO-ELSEVIER INC
PI PHILADELPHIA
PA 1600 JOHN F KENNEDY BOULEVARD, STE 1800, PHILADELPHIA, PA 19103-2899 USA
SN 0049-0172
EI 1532-866X
J9 SEMIN ARTHRITIS RHEU
JI Semin. Arthritis Rheum.
PD FEB
PY 2022
VL 52
AR 151925
DI 10.1016/j.semarthrit.2021.11.002
EA JAN 2022
PG 11
WC Rheumatology
WE Science Citation Index Expanded (SCI-EXPANDED)
SC Rheumatology
GA 2Q1DP
UT WOS:000820168600012
PM 34844732
DA 2024-01-22
ER

PT J
AU Singh, S
   Heien, HC
   Sangaralingham, L
   Shah, ND
   Lai, JC
   Sandborn, WJ
   Moore, AA
AF Singh, Siddharth
   Heien, Herbert C.
   Sangaralingham, Lindsey
   Shah, Nilay D.
   Lai, Jennifer C.
   Sandborn, William J.
   Moore, Alison A.
TI Frailty and Risk of Serious Infections in Biologic-treated Patients With
   Inflammatory Bowel Diseases
SO INFLAMMATORY BOWEL DISEASES
LA English
DT Article
DE debility; infestation; enteritis; colitis; immune suppression
ID CROHNS-DISEASE; OLDER-ADULTS; MORTALITY; COMPLICATIONS
AB Background: Identifying biologic-treated patients with inflammatory bowel diseases (IBDs) at higher risk of serious infections is a priority. We conducted a retrospective cohort study evaluating frailty and risk of serious infections in biologic-treated patients with IBD.
   Methods: Using an administrative claims database, we identified biologic-treated patients with IBD between 2014 and 2018 with follow-up 1 year before and after treatment initiation. Using a validated claims-based hospital frailty risk scoring system, patients were classified as frail and nonfrail. We compared the risk of serious infections (infections requiring hospitalization) between frail and nonfrail patients using Cox proportional hazard analysis adjusting for age, comorbidities, disease characteristics, health care utilization, use of corticosteroids, immunomodulators, and opiates.
   Results: We included 5987 biologic-treated patients with IBD (4881 on TNF alpha antagonists, 1106 on vedolizumab), of whom 2350 (39.3%) were classified as frail; over 7115 person-years of follow-up was included, and 520 patients developed serious infection. Frailty was not associated with increased risk of serious infection (adjusted hazard ratio [aHR], 1.12; 95% CI, 0.93-1.36), whereas advanced age (older than 60 years), high comorbidity burden, corticosteroid use, opiate use, and prior serious infection were associated with increased risk of serious infection. On stratified analysis, frailty was associated with increased risk of serious infections in vedolizumab-treated patients (aHR, 1.69; 95% CI, 1.03-2.79) but not in TNF alpha antagonist-treated patients (aHR, 1.03; 95% CI, 0.83 1.27).
   Conclusions: In biologic-treated patients with IBD, frailty assessed using a claims-based frailty index was not independently associated with increased risk of serious infections. Future studies evaluating objective and biological measures of frailty are warranted to risk stratify older patients with IBD.
C1 [Singh, Siddharth; Sandborn, William J.] Univ Calif San Diego, Div Gastroenterol, Dept Med, 9452 Med Ctr Dr,ACTRI 1W501, La Jolla, CA 92037 USA.
   [Singh, Siddharth] Univ Calif San Diego, Div Biomed Informat, Dept Med, 9452 Med Ctr Dr,ACTRI 1W501, La Jolla, CA 92037 USA.
   [Heien, Herbert C.; Sangaralingham, Lindsey; Shah, Nilay D.] Mayo Clin, Robert D & Patricia E Kern Ctr Sci Hlth Care Deli, Rochester, MN USA.
   [Shah, Nilay D.] Mayo Clin, Div Hlth Care Policy & Res, Dept Hlth Serv Res, Rochester, MN USA.
   [Lai, Jennifer C.] Univ Calif San Francisco, Div Gastroenterol & Hepatol, Dept Med, San Francisco, CA 94143 USA.
   [Moore, Alison A.] Univ Calif San Diego, Div Geriatr & Gerontol, Dept Med, La Jolla, CA 92037 USA.
C3 University of California System; University of California San Diego;
   University of California System; University of California San Diego;
   Mayo Clinic; Mayo Clinic; University of California System; University of
   California San Francisco; University of California System; University of
   California San Diego
RP Singh, S (通讯作者)，Univ Calif San Diego, Div Gastroenterol, Dept Med, 9452 Med Ctr Dr,ACTRI 1W501, La Jolla, CA 92037 USA.; Singh, S (通讯作者)，Univ Calif San Diego, Div Biomed Informat, Dept Med, 9452 Med Ctr Dr,ACTRI 1W501, La Jolla, CA 92037 USA.
EM sis040@ucsd.edu
RI Sandborn, William/ABE-8342-2020
FU NIH/NIDDK [K23DK117058, R01AG059183, P30 DK120515, P30 AG059299]
FX Supported by: This project was supported by the NIH/NIDDK K23DK117058
   (SS), IOIBD Operating Grant 2019 (SS), NIH R01AG059183 (JL), P30
   DK120515 (WS), and P30 AG059299 (AM). The content is solely the
   responsibility of the authors and does not necessarily represent the
   official views of the NIH.
CR Ananthakrishnan AN, 2020, CLIN GASTROENTEROL H, V18, P1252, DOI 10.1016/j.cgh.2020.01.028
   Beaugerie L, 2020, CLIN GASTROENTEROL H, V18, P1324, DOI 10.1016/j.cgh.2020.02.009
   Borren NZ, 2019, CLIN GASTROENTEROL H, V17, P1736, DOI 10.1016/j.cgh.2018.12.032
   Coward S, 2019, GASTROENTEROLOGY, V156, P1345, DOI 10.1053/j.gastro.2019.01.002
   Elixhauser A, 1998, MED CARE, V36, P8, DOI 10.1097/00005650-199801000-00004
   Ferrucci L, 2020, AGING CELL, V19, DOI 10.1111/acel.13080
   Fried LP, 2001, J GERONTOL A-BIOL, V56, pM146, DOI 10.1093/gerona/56.3.M146
   Gilbert T, 2018, LANCET, V391, P1775, DOI 10.1016/S0140-6736(18)30668-8
   Grijalva CG, 2008, PHARMACOEPIDEM DR S, V17, P890, DOI 10.1002/pds.1625
   Hoogendijk EO, 2019, LANCET, V394, P1365, DOI 10.1016/S0140-6736(19)31786-6
   Kim DH, 2014, PHARMACOEPIDEM DR S, V23, P891, DOI 10.1002/pds.3674
   Kirchgesner J, 2018, GASTROENTEROLOGY, V155, P337, DOI 10.1053/j.gastro.2018.04.012
   Kochar B, 2020, GASTROENTEROLOGY, V158, P2104, DOI 10.1053/j.gastro.2020.02.032
   Lewis JD, 2018, AM J GASTROENTEROL, V113, P405, DOI 10.1038/ajg.2017.479
   Lichtenstein GR, 2012, AM J GASTROENTEROL, V107, P1409, DOI 10.1038/ajg.2012.218
   Mitnitski A B, 2001, ScientificWorldJournal, V1, P323
   Nguyen NH, 2018, INFLAMM BOWEL DIS, V24, P916, DOI 10.1093/ibd/izx089
   Osterman MT, 2016, AM J GASTROENTEROL, V111, P1806, DOI 10.1038/ajg.2016.433
   Patkar NM, 2009, J CLIN EPIDEMIOL, V62, P321, DOI 10.1016/j.jclinepi.2008.06.006
   Qian AS, 2021, CLIN GASTROENTEROL H, V19, P2054, DOI 10.1016/j.cgh.2020.08.010
   Rozich JJ, 2020, CLIN GASTROENTEROL H, V18, P2437, DOI 10.1016/j.cgh.2020.02.048
   Siegel CA, 2020, CLIN GASTROENTEROL H, V18, P1261, DOI 10.1016/j.cgh.2019.11.034
   Singh S, 2020, CLIN GASTROENTEROL H, V18, P1367, DOI 10.1016/j.cgh.2019.11.009
   Singh S, 2019, ALIMENT PHARM THER, V49, P1188, DOI 10.1111/apt.15214
   Singh S, 2020, CLIN GASTROENTEROL H, V18, P69, DOI 10.1016/j.cgh.2019.02.044
   Wallace PJ, 2014, HEALTH AFFAIR, V33, P1187, DOI 10.1377/hlthaff.2014.0038
NR 26
TC 0
Z9 0
U1 0
U2 0
PU OXFORD UNIV PRESS INC
PI CARY
PA JOURNALS DEPT, 2001 EVANS RD, CARY, NC 27513 USA
SN 1078-0998
EI 1536-4844
J9 INFLAMM BOWEL DIS
JI Inflamm. Bowel Dis.
PD OCT
PY 2021
VL 27
IS 10
BP 1626
EP 1633
DI 10.1093/ibd/izaa327
PG 8
WC Gastroenterology & Hepatology
WE Science Citation Index Expanded (SCI-EXPANDED)
SC Gastroenterology & Hepatology
GA WQ2ZD
UT WOS:000713688000018
OA Green Published
DA 2024-01-22
ER

PT J
AU Barnes, EL
   Herfarth, HH
   Sandler, RS
   Chen, WL
   Jaeger, E
   Nguyen, VM
   Robb, AR
   Kappelman, MD
   Martin, CF
   Long, MD
AF Barnes, Edward L.
   Herfarth, Hans H.
   Sandler, Robert S.
   Chen, Wenli
   Jaeger, Elizabeth
   Nguyen, Van M.
   Robb, Amber R.
   Kappelman, Michael D.
   Martin, Christopher F.
   Long, Millie D.
TI Pouch-Related Symptoms and Quality of Life in Patients with Ileal
   Pouch-Anal Anastomosis
SO INFLAMMATORY BOWEL DISEASES
LA English
DT Article
DE pouch-related symptoms; pouchitis; PROMIS measures; quality of life
ID MINIMALLY IMPORTANT DIFFERENCE; ULCERATIVE-COLITIS PATIENTS;
   INFLAMMATORY-BOWEL-DISEASE; RESTORATIVE PROCTOCOLECTOMY;
   CLINICAL-COURSE; CROHNS-DISEASE; PROMIS; OUTCOMES; ILEOSTOMY; COHORT
AB Background: Restorative proctocolectomy with ileal pouch-anal anastomosis (IPAA) has become the standard surgical treatment for the majority of patients with inflammatory bowel disease (IBD) who require colectomy. We evaluated the prevalence of pouch-related symptoms among the Crohn's and Colitis Foundation of America Partners cohort and the effect of pouch-related symptoms on Patient-Reported Outcome Measurement Information System measures.
   Methods: We performed analyses nested in the Crohn's and Colitis Foundation of America Partners cohort. We used bivariate analyses to compare demographics and medication use among patients with ulcerative colitis or indeterminate colitis and pouch-related symptoms and those with IPAA without symptoms. We also compared Patient-Reported Outcome Measurement Information System domains (measured in T-scores) and short IBD questionnaire quality of life scales between symptomatic pouch patients (over the past 6 mo) and those without symptoms.
   Results: Among 243 patients reporting a history of IPAA, 199 (82%) reported a history of pouch symptoms. Patients with recent pouch symptoms demonstrated higher mean T-scores in pain interference (53.0 versus 45.3; P < 0.001), depression (51.0 versus 46.4; P = 0.002), and fatigue (56.3 versus 47.0; P < 0.001). Symptomatic pouch patients reported lower mean scores in social role satisfaction (47.4 versus 54.6) and short IBD questionnaire (4.8 versus 5.8) (both P < 0.001). These differences were all clinically meaningful.
   Conclusions: In a large sample of patients with IBD, nearly all patients with IPAA reported a history of pouch symptoms. Patients experiencing symptoms within the 6 months before the survey assessment demonstrated clinically meaningful decrements in patient-reported outcomes in multiple domains of physical and psychosocial functioning.
C1 [Barnes, Edward L.; Herfarth, Hans H.; Sandler, Robert S.; Martin, Christopher F.; Long, Millie D.] Univ N Carolina, Div Gastroenterol & Hepatol, 130 Mason Farm Rd,Bioinformat Bldg,CB 7080, Chapel Hill, NC 27599 USA.
   [Herfarth, Hans H.; Sandler, Robert S.; Chen, Wenli; Jaeger, Elizabeth; Nguyen, Van M.; Robb, Amber R.; Kappelman, Michael D.; Martin, Christopher F.; Long, Millie D.] Univ N Carolina, Ctr Gastrointestinal Biol & Dis, Chapel Hill, NC USA.
   [Kappelman, Michael D.] Univ N Carolina, Div Pediat Gastroenterol & Hepatol, Chapel Hill, NC USA.
C3 University of North Carolina; University of North Carolina Chapel Hill;
   University of North Carolina; University of North Carolina Chapel Hill;
   University of North Carolina; University of North Carolina Chapel Hill
RP Barnes, EL (通讯作者)，Univ N Carolina, Div Gastroenterol & Hepatol, 130 Mason Farm Rd,Bioinformat Bldg,CB 7080, Chapel Hill, NC 27599 USA.
EM edward_barnes@med.unc.edu; edward_barnes@med.unc.edu
RI Herfarth, Hans/K-7547-2019
OI Barnes, Edward/0000-0001-9894-8796
FU Broad Medical Research Program at the Crohn's and Colitis Foundation of
   America; National Institutes of Health [5U01DK092239, P30DK034987];
   Patient Centered Outcomes Research Institute; Crohn's and Colitis
   Foundation of America
FX Supported by a grant from The Broad Medical Research Program at the
   Crohn's and Colitis Foundation of America and by the National Institutes
   of Health [5U01DK092239, P30DK034987]. This work is also supported by
   Patient Centered Outcomes Research Institute and the Crohn's and Colitis
   Foundation of America (M.D.K., R.S.S.).
CR Abdalla MI, 2016, INFLAMM BOWEL DIS, V22, P2658, DOI 10.1097/MIB.0000000000000930
   Achkar JP, 2005, CLIN GASTROENTEROL H, V3, P60, DOI 10.1016/S1542-3565(04)00604-4
   Ader DN, 2007, MED CARE, V45, pS1, DOI 10.1097/01.mlr.0000260537.45076.74
   Andersson T, 2011, COLORECTAL DIS, V13, P431, DOI 10.1111/j.1463-1318.2009.02163.x
   Berndtsson I, 2003, Colorectal Dis, V5, P173, DOI 10.1046/j.1463-1318.2003.00455.x
   Camilleri-Brennan J, 2001, ANN ROY COLL SURG, V83, P321
   Carmon E, 2003, Colorectal Dis, V5, P228, DOI 10.1046/j.1463-1318.2003.00445.x
   Cella D, 2007, MED CARE, V45, pS3, DOI 10.1097/01.mlr.0000258615.42478.55
   Duffy M, 2002, DIS COLON RECTUM, V45, P384, DOI 10.1007/s10350-004-6187-z
   Farouk R, 2000, ANN SURG, V231, P919, DOI 10.1097/00000658-200006000-00017
   Fazio VW, 2013, ANN SURG, V257, P679, DOI 10.1097/SLA.0b013e31827d99a2
   Fazio VW, 1999, ANN SURG, V230, P575, DOI 10.1097/00000658-199910000-00013
   Fry RD, 2004, ANN SURG, V240, P621
   Hahn EA, 2016, J CLIN EPIDEMIOL, V73, P135, DOI 10.1016/j.jclinepi.2015.08.034
   Hahnloser D, 2007, BRIT J SURG, V94, P333, DOI 10.1002/bjs.5464
   Hahnloser D, 2004, ANN SURG, V240, P615, DOI 10.1097/01.sla.0000141157.32234.9d
   Hata K, 2003, SCAND J GASTROENTERO, V38, P1055, DOI 10.1080/00365520310005938
   Hays RD, 2015, ANN RHEUM DIS, V74, P104, DOI 10.1136/annrheumdis-2013-204053
   Holubar SD, 2010, COCHRANE DB SYST REV, DOI 10.1002/14651858.CD001176.pub2
   Irvine EJ, 1996, AM J GASTROENTEROL, V91, P1571
   Kappelman MD, 2014, CLIN GASTROENTEROL H, V12, P1315, DOI 10.1016/j.cgh.2013.10.019
   Koerdt S, 2014, INT J COLORECTAL DIS, V29, P545, DOI 10.1007/s00384-013-1814-6
   Komanduri S, 2007, CLIN GASTROENTEROL H, V5, P352, DOI 10.1016/j.cgh.2007.01.001
   Kroenke K, 2014, PAIN MED, V15, P1892, DOI 10.1111/pme.12537
   Lai JS, 2017, CLIN RHEUMATOL, V36, P555, DOI 10.1007/s10067-016-3476-6
   Lepistö A, 2008, INFLAMM BOWEL DIS, V14, P775, DOI 10.1002/ibd.20384
   Long MD, 2012, INFLAMM BOWEL DIS, V18, P2099, DOI 10.1002/ibd.22895
   MADDEN MV, 1994, DIGEST DIS SCI, V39, P1193, DOI 10.1007/BF02093783
   Muir AJ, 2001, AM J GASTROENTEROL, V96, P1480
   NASMYTH DG, 1989, GASTROENTEROLOGY, V96, P817
   Parc Y, 2015, ANN SURG, V262, P849, DOI 10.1097/SLA.0000000000001406
   Patton D, 2010, J PEDIATR GASTR NUTR, V51, P151, DOI 10.1097/MPG.0b013e3181c99290
   Penna C, 1996, GUT, V38, P234, DOI 10.1136/gut.38.2.234
   Peyrin-Biroulet L, 2016, ALIMENT PHARM THER, V44, P807, DOI 10.1111/apt.13763
   Randell RL, 2014, INFLAMM BOWEL DIS, V20, P541, DOI 10.1097/01.MIB.0000441348.32570.34
   Robb B, 2002, AM J SURG, V183, P353, DOI 10.1016/S0002-9610(02)00804-8
   Romanos J, 1997, BRIT J SURG, V84, P814, DOI 10.1002/bjs.1800840623
   Rothrock NE, 2010, J CLIN EPIDEMIOL, V63, P1195, DOI 10.1016/j.jclinepi.2010.04.012
   SANDBORN WJ, 1994, MAYO CLIN PROC, V69, P409, DOI 10.1016/S0025-6196(12)61634-6
   Schmidt CM, 1998, ANN SURG, V227, P654, DOI 10.1097/00000658-199805000-00006
   Shannon A, 2016, J PEDIATR SURG, V51, P1181, DOI 10.1016/j.jpedsurg.2015.12.012
   Shen B, 2006, CLIN GASTROENTEROL H, V4, P81, DOI 10.1016/j.cgh.2005.10.004
   Shen B, 2001, INFLAMM BOWEL DIS, V7, P301, DOI 10.1097/00054725-200111000-00004
   Shen B, 2007, DIS COLON RECTUM, V50, P1450, DOI 10.1007/s10350-007-0284-8
   Shen B, 2013, CLIN GASTROENTEROL H, V11, P1538, DOI 10.1016/j.cgh.2013.03.033
   Shen B, 2010, INFLAMM BOWEL DIS, V16, P836, DOI 10.1002/ibd.21129
   Simchuk EJ, 2000, WORLD J SURG, V24, P851, DOI 10.1007/s002680010136
   Singh S, 2015, COCHRANE DB SYST REV, DOI 10.1002/14651858.CD001176.pub3
   Sokol H, 2008, INFLAMM BOWEL DIS, V14, P858, DOI 10.1002/ibd.20392
   Suzuki H, 2012, DIS COLON RECTUM, V55, P330, DOI 10.1097/DCR.0b013e3182417358
   SVANINGER G, 1993, SCAND J GASTROENTERO, V28, P695, DOI 10.3109/00365529309098275
   Thirlby RC, 2001, ARCH SURG-CHICAGO, V136, P521, DOI 10.1001/archsurg.136.5.521
   Thissen D, 2016, QUAL LIFE RES, V25, P13, DOI 10.1007/s11136-015-1058-8
   Turina M, 2006, J GASTROINTEST SURG, V10, P600, DOI 10.1016/j.gassur.2005.08.013
   White E, 2010, DIS COLON RECTUM, V53, P987, DOI 10.1007/DCR.0b013e3181dcb3f2
   Wu B, 2013, INFLAMM BOWEL DIS, V19, P404, DOI 10.1097/MIB.0b013e31828100ed
   Zmora O, 2013, DIS COLON RECTUM, V56, P198, DOI 10.1097/DCR.0b013e3182753e10
NR 57
TC 35
Z9 35
U1 0
U2 0
PU OXFORD UNIV PRESS INC
PI CARY
PA JOURNALS DEPT, 2001 EVANS RD, CARY, NC 27513 USA
SN 1078-0998
EI 1536-4844
J9 INFLAMM BOWEL DIS
JI Inflamm. Bowel Dis.
PD JUL
PY 2017
VL 23
IS 7
BP 1218
EP 1224
DI 10.1097/MIB.0000000000001119
PG 7
WC Gastroenterology & Hepatology
WE Science Citation Index Expanded (SCI-EXPANDED)
SC Gastroenterology & Hepatology
GA FA7FT
UT WOS:000405611400022
PM 28426474
OA Green Submitted, Green Accepted, Bronze
DA 2024-01-22
ER

PT J
AU Franzè, E
   Marafini, I
   De Simone, V
   Monteleone, I
   Caprioli, F
   Colantoni, A
   Ortenzi, A
   Crescenzi, F
   Izzo, R
   Sica, G
   Sileri, P
   Rossi, P
   Pallone, F
   Monteleone, G
AF Franze, Eleonora
   Marafini, Irene
   De Simone, Veronica
   Monteleone, Ivan
   Caprioli, Flavio
   Colantoni, Alfredo
   Ortenzi, Angela
   Crescenzi, Francesca
   Izzo, Roberta
   Sica, Giuseppe
   Sileri, PierPaolo
   Rossi, Piero
   Pallone, Francesco
   Monteleone, Giovanni
TI Interleukin-34 Induces Cc-chemokine Ligand 20 in Gut Epithelial Cells
SO JOURNAL OF CROHNS & COLITIS
LA English
DT Article
DE Inflammatory bowel disease; colitis, cytokines; chemokines; intestinal
   epithelium
ID INFLAMMATORY-BOWEL-DISEASE; COLONY-STIMULATING FACTOR;
   MONOCYTE-CHEMOATTRACTANT PROTEIN-1; M-CSF RECEPTOR; ULCERATIVE-COLITIS;
   CROHNS-DISEASE; INTESTINAL INFLAMMATION; INCREASED EXPRESSION;
   LANGERHANS CELLS; CYTOKINES IL-34
AB Background and Aim: Production of chemokines by intestinal epithelial cells is a key step in the amplification of the destructive immune-inflammatory response in patients with inflammatory bowel diseases [IBD]. In this study, we examined whether intestinal epithelial cells express macrophage colony-stimulating factor receptor 1 [M-CSFR-1], the functional receptor of interleukin-34 [IL-34], a cytokine that is over-produced in IBD and supposed to sustain inflammatory pathways.
   Methods: M-CSFR-1 expression was evaluated in intestinal samples of IBD patients, controls, and colon epithelial cell lines by real-time polymerase chain reaction [PCR], immunohistochemistry, and western blotting. DLD-1 cells were stimulated with IL-34 in the presence or absence of MAP kinase inhibitors, chemokine induction was assessed by real-time PCR and enzyme-linked immunosorbent assay [ELISA], and mitogen-activated protein (MAP) kinase activation was monitored by western blotting. The effect of a neutralising IL-34 antibody on CC chemokine ligand (CCL) 20 synthesis was tested in ex vivo organ cultures of IBD mucosal explants.
   Results: Enhanced expression of M-CSFR-1 RNA transcripts was seen in inflamed mucosa of IBD patients as compared with controls. Immunohistochemical analysis confirmed up-regulation of M-CSFR-1 in IBD and showed that both epithelial and lamina propria mononuclear cells expressed this receptor. Stimulation of DLD-1 with IL-34 increased CCL20 production through an ERK1/2dependent mechanism. Consistently, treatment of IBD explants with anti-IL-34 reduced CCL20 production.
   Conclusions: These data show that intestinal epithelial cells are a target of IL-34 and suggest that this cytokine contributes to mediating the cross-talk between epithelial cells and immune cells in IBD.
C1 [Franze, Eleonora; Marafini, Irene; De Simone, Veronica; Monteleone, Ivan; Colantoni, Alfredo; Ortenzi, Angela; Crescenzi, Francesca; Izzo, Roberta; Pallone, Francesco; Monteleone, Giovanni] Univ Roma Tor Vergata, Dept Syst Med, Via Montpellier 1, I-00133 Rome, Italy.
   [Caprioli, Flavio] Univ Milan, Dept Pathophysiol & Transplantat, Milan, Italy.
   [Sica, Giuseppe; Sileri, PierPaolo; Rossi, Piero] Univ Roma Tor Vergata, Dept Surg, I-00133 Rome, Italy.
C3 University of Rome Tor Vergata; University of Milan; University of Rome
   Tor Vergata
RP Monteleone, G (通讯作者)，Univ Roma Tor Vergata, Dept Syst Med, Via Montpellier 1, I-00133 Rome, Italy.
EM Gi.Monteleone@Med.uniroma2.it
RI Monteleone, Giovanni/AAE-1418-2021; Caprioli, Flavio/AAB-5176-2019;
   marafini, irene/AHD-5205-2022; Monteleone, Ivan/AEW-2892-2022; Sileri,
   Pierpaolo/W-9593-2019
OI Caprioli, Flavio/0000-0002-8077-8175; Sileri,
   Pierpaolo/0000-0002-1104-6237; Monteleone, Ivan/0000-0002-3212-832X;
   Franze, Eleonora/0000-0003-4343-221X; Rossi, Piero/0000-0002-6523-636X
FU Fondazione Umberto Di Mario [Rome, Italy]
FX This work was supported by Fondazione Umberto Di Mario [Rome, Italy].
CR Abraham C, 2009, NEW ENGL J MED, V361, P2066, DOI 10.1056/NEJMra0804647
   Ansari N, 2006, J CLIN PATHOL, V59, P1066, DOI 10.1136/jcp.2005.034983
   Baek JH, 2015, J CLIN INVEST, V125, P3198, DOI 10.1172/JCI81166
   Banks C, 2003, J PATHOL, V199, P28, DOI 10.1002/path.1245
   Baud'Huin M, 2010, J PATHOL, V221, P77, DOI 10.1002/path.2684
   Bouma G, 2003, NAT REV IMMUNOL, V3, P521, DOI 10.1038/nri1132
   BYRNE PV, 1981, J CELL BIOL, V91, P848, DOI 10.1083/jcb.91.3.848
   Caruso R, 2007, GASTROENTEROLOGY, V132, P166, DOI 10.1053/j.gastro.2006.09.053
   Chihara T, 2010, CELL DEATH DIFFER, V17, P1917, DOI 10.1038/cdd.2010.60
   Eda H, 2011, RHEUMATOL INT, V31, P1525, DOI 10.1007/s00296-010-1688-7
   Eda H, 2010, CYTOKINE, V52, P215, DOI 10.1016/j.cyto.2010.08.005
   Fiocchi C, 1997, AM J PHYSIOL-GASTR L, V273, pG769, DOI 10.1152/ajpgi.1997.273.4.G769
   Franze E, 2015, CLIN SCI, V129, P271, DOI 10.1042/CS20150132
   Fyfe M, 2005, CYTOKINE, V31, P358, DOI 10.1016/j.cyto.2005.06.004
   Greter M, 2012, IMMUNITY, V37, P1050, DOI 10.1016/j.immuni.2012.11.001
   Grimm MC, 1996, J LEUKOCYTE BIOL, V59, P804, DOI 10.1002/jlb.59.6.804
   Hanauer SB, 2006, INFLAMM BOWEL DIS, V12, pS3, DOI 10.1097/01.MIB.0000195385.19268.68
   Heiseke AF, 2012, GASTROENTEROLOGY, V142, P335, DOI 10.1053/j.gastro.2011.10.027
   INABA T, 1992, J BIOL CHEM, V267, P5693
   Kao CY, 2005, J IMMUNOL, V175, P6676, DOI 10.4049/jimmunol.175.10.6676
   Kaser A, 2004, J CLIN IMMUNOL, V24, P74, DOI 10.1023/B:JOCI.0000018066.46279.6b
   Kim JA, 2005, INT IMMUNOPHARMACOL, V5, P209, DOI 10.1016/j.intimp.2004.09.027
   Kucharzik T, 2005, GUT, V54, P1565, DOI 10.1136/gut.2004.061168
   Kwon JH, 2002, GUT, V51, P818, DOI 10.1136/gut.51.6.818
   Lin HS, 2008, SCIENCE, V320, P807, DOI 10.1126/science.1154370
   Liu HL, 2012, BBA-PROTEINS PROTEOM, V1824, P938, DOI 10.1016/j.bbapap.2012.04.012
   Ma XL, 2012, STRUCTURE, V20, P676, DOI 10.1016/j.str.2012.02.010
   Manousou P, 2010, CLIN EXP IMMUNOL, V162, P337, DOI 10.1111/j.1365-2249.2010.04248.x
   Monteleone G, 2001, J CLIN INVEST, V108, P601, DOI 10.1172/JCI200112821
   Nandi S, 2013, J BIOL CHEM, V288, DOI 10.1074/jbc.M112.442731
   Omigbodun A, 1998, ENDOCRINOLOGY, V139, P2190, DOI 10.1210/en.139.4.2190
   PAMPFER S, 1992, BIOL REPROD, V46, P48, DOI 10.1095/biolreprod46.1.48
   Papadakis KA, 2004, CURR ALLERGY ASTHM R, V4, P83, DOI 10.1007/s11882-004-0048-7
   Papadakis KA, 2001, GASTROENTEROLOGY, V121, P246, DOI 10.1053/gast.2001.27154
   Preisser L, 2014, HEPATOLOGY, V60, P1879, DOI 10.1002/hep.27328
   Reibman J, 2003, AM J RESP CELL MOL, V28, P648, DOI 10.1165/rcmb.2002-0095OC
   REINECKER HC, 1995, GASTROENTEROLOGY, V108, P40, DOI 10.1016/0016-5085(95)90006-3
   Rhee SH, 2004, J BIOL CHEM, V279, P25179, DOI 10.1074/jbc.M400967200
   Scapini P, 2002, EUR J IMMUNOL, V32, P3515, DOI 10.1002/1521-4141(200212)32:12<3515::AID-IMMU3515>3.0.CO;2-3
   Schutyser E, 2003, CYTOKINE GROWTH F R, V14, P409, DOI 10.1016/S1359-6101(03)00049-2
   Shao L, 2001, SEMIN IMMUNOL, V13, P163, DOI 10.1006/smim.2000.0311
   Strober W, 2007, J CLIN INVEST, V117, P514, DOI 10.1172/JCI30587
   Strober W, 2011, GASTROENTEROLOGY, V140, P1756, DOI 10.1053/j.gastro.2011.02.016
   Wang YM, 2012, NAT IMMUNOL, V13, P753, DOI 10.1038/ni.2360
   Wang YQ, 1999, J NEUROSCI RES, V57, P616, DOI 10.1002/(SICI)1097-4547(19990901)57:5<616::AID-JNR4>3.0.CO;2-E
   Wei SW, 2010, J LEUKOCYTE BIOL, V88, P495, DOI 10.1189/jlb.1209822
   Yang S, 1996, BONE, V18, P355, DOI 10.1016/8756-3282(96)00013-0
   Zwicker S, 2015, CLIN SCI, V129, P281, DOI 10.1042/CS20150176
NR 48
TC 41
Z9 44
U1 0
U2 6
PU OXFORD UNIV PRESS
PI OXFORD
PA GREAT CLARENDON ST, OXFORD OX2 6DP, ENGLAND
SN 1873-9946
EI 1876-4479
J9 J CROHNS COLITIS
JI J. Crohns Colitis
PD JAN 1
PY 2016
VL 10
IS 1
BP 87
EP 94
DI 10.1093/ecco-jcc/jjv181
PG 8
WC Gastroenterology & Hepatology
WE Science Citation Index Expanded (SCI-EXPANDED)
SC Gastroenterology & Hepatology
GA DD9WH
UT WOS:000370275900015
PM 26449789
OA Bronze
DA 2024-01-22
ER

PT J
AU Murthy, SK
   Steinhart, AH
   Tinmouth, J
   Austin, PC
   Nguyen, GC
AF Murthy, Sanjay K.
   Steinhart, A. Hillary
   Tinmouth, Jill
   Austin, Peter C.
   Nguyen, Geoffrey C.
TI Impact of gastroenterologist care on health outcomes of hospitalised
   ulcerative colitis patients
SO GUT
LA English
DT Article
ID INTENSIVE INTRAVENOUS TREATMENT; INFLAMMATORY-BOWEL-DISEASE;
   DIABETES-MELLITUS; CROHNS-DISEASE; CO-MORBIDITY; SPECIALTY; MORTALITY;
   ADULTS; RISK; ASSOCIATION
AB Objectives To evaluate the impact of in-hospital gastroenterologist care, relative to other provider care, on health outcomes of hospitalised Ulcerative colitis (UC) patients.
   Design A population-based cohort study of 4278 UC patients hospitalised between 2002 and 2008 was conducted in Ontario, Canada. The primary outcome was in-hospital mortality risk.
   Results UC patients admitted under non-gastroenterologists had a higher in-hospital mortality rate (1.1 vs 0.2%, p < 0.0001) but a similar in-hospital colectomy rate (5.4 vs 4.9%, p = 0.69) as compared to UC patients admitted under gastroenterologists. Following covariate adjustment, non-gastroenterologist care was associated with a greater in-hospital mortality risk relative to gastroenterologist care (adjusted OR (aOR) 3.28, 95% CI 1.03 to 10.5). This increased mortality risk was observed in patients admitted to other internists (OR 5.49, 95% CI 1.75 to 17.2) and general practitioners (OR 6.02, 95% CI 1.84 to 19.7), with a trend towards greater mortality risk among patients admitted to general surgeons (OR 3.49, 95% CI 0.90 to 13.6). Among patients who were discharged from hospital colectomy-free, those who were admitted under non-gastroenterologists had a greater one-year risk of death than patients who were admitted under gastroenterologists (adjusted HR 2.07, 95% CI 1.26 to 3.40). The type of hospital provider did not impact in-hospital or one-year colectomy risks or the risk of hospital re-admission in this cohort.
   Conclusions Primary in-hospital gastroenterologist care was associated with decreased in-hospital and one-year mortality risks among hospitalised UC patients. Optimised care strategies by experienced specialists may confer important health advantages in this patient population.
C1 [Murthy, Sanjay K.; Steinhart, A. Hillary; Nguyen, Geoffrey C.] Univ Toronto, Mt Sinai Hosp, IBD Ctr, Dept Med, Toronto, ON M5G 1X5, Canada.
   [Steinhart, A. Hillary; Tinmouth, Jill; Austin, Peter C.; Nguyen, Geoffrey C.] Univ Toronto, Inst Hlth Policy Management & Evaluat, Toronto, ON M5G 1X5, Canada.
   [Tinmouth, Jill] Univ Toronto, Dept Med, Sunnybrook Hlth Sci Ctr, Div Gastroenterol, Toronto, ON M5G 1X5, Canada.
   [Tinmouth, Jill; Austin, Peter C.; Nguyen, Geoffrey C.] Inst Clin Evaluat Sci, Toronto, ON, Canada.
C3 University of Toronto; Sinai Health System Toronto; Lunenfeld Tanenbaum
   Research Institute; University of Toronto; University of Toronto;
   Sunnybrook Health Science Center; Sunnybrook Research Institute;
   University of Toronto
RP Murthy, SK (通讯作者)，Univ Toronto, Mt Sinai Hosp, IBD Ctr, Dept Med, 445-600 Univ Ave, Toronto, ON M5G 1X5, Canada.
EM sanjay.murthy@utoronto.ca
RI Nguyen, Geoffrey C/C-4614-2015
OI Nguyen, Geoffrey C/0000-0001-7083-7429; Tinmouth,
   Jill/0000-0002-0264-2176; Murthy, Sanjay/0000-0002-0128-7897; Austin,
   Peter/0000-0003-3337-233X
CR [Anonymous], 2006, Canadian Institute for Health Information Discharge Abstract Database: A Validation Study
   Ayanian JZ, 1997, ARCH INTERN MED, V157, P2570, DOI 10.1001/archinte.157.22.2570
   Carbonnel F, 2000, ALIMENT PHARM THERAP, V14, P273
   CHARLSON ME, 1987, J CHRON DIS, V40, P373, DOI 10.1016/0021-9681(87)90171-8
   D'Haens G, 2007, GASTROENTEROLOGY, V132, P763, DOI 10.1053/j.gastro.2006.12.038
   de Groot V, 2003, J CLIN EPIDEMIOL, V56, P221, DOI 10.1016/S0895-4356(02)00585-1
   EKBOM A, 1992, GASTROENTEROLOGY, V103, P954, DOI 10.1016/0016-5085(92)90029-X
   GREENFIELD S, 1995, JAMA-J AM MED ASSOC, V274, P1436
   Grimes DA, 2002, LANCET, V359, P248, DOI 10.1016/S0140-6736(02)07451-2
   Humphries KH, 2000, J CLIN EPIDEMIOL, V53, P343, DOI 10.1016/S0895-4356(99)00188-2
   JARNEROT G, 1985, GASTROENTEROLOGY, V89, P1005
   Jollis JG, 1996, NEW ENGL J MED, V335, P1880, DOI 10.1056/NEJM199612193352505
   Kornbluth A, 2010, AM J GASTROENTEROL, V105, P501, DOI 10.1038/ajg.2009.727
   LANGHOLZ E, 1992, GASTROENTEROLOGY, V103, P1444, DOI 10.1016/0016-5085(92)91163-X
   Lichtenstein GR, 2006, CLIN GASTROENTEROL H, V4, P621, DOI 10.1016/j.cgh.2006.03.002
   Lindgren SC, 1998, EUR J GASTROEN HEPAT, V10, P831, DOI 10.1097/00042737-199810000-00003
   Liu CC, 2011, J EVAL CLIN PRACT, V17, P150, DOI 10.1111/j.1365-2753.2010.01414.x
   Longobardi T, 2011, BMC HEALTH SERV RES, V11, DOI 10.1186/1472-6963-11-137
   Luces Carlvin, 2006, Expert Rev Pharmacoecon Outcomes Res, V6, P471, DOI 10.1586/14737167.6.4.471
   Ma C, 2010, AM J GASTROENTEROL, V105, pS467, DOI 10.14309/00000434-201010001-01270
   McAlister FA, 2007, QUAL SAF HEALTH CARE, V16, P6, DOI 10.1136/qshc.2006.018648
   Mitchell JB, 1996, STROKE, V27, P1937, DOI 10.1161/01.STR.27.11.1937
   Murthy SK, 2011, AM J GASTROENTEROL, V106, P713, DOI 10.1038/ajg.2011.53
   Nash IS, 1997, J AM COLL CARDIOL, V29, P475, DOI 10.1016/S0735-1097(96)00528-1
   Nguyen GC, 2011, GASTROENTEROLOGY, V141, P90, DOI 10.1053/j.gastro.2011.03.050
   Quan HD, 2002, MED CARE, V40, P675, DOI 10.1097/00005650-200208000-00007
   Randall J, 2010, BRIT J SURG, V97, P404, DOI 10.1002/bjs.6874
   Sandborn WJ, 2009, GASTROENTEROLOGY, V137, P1250, DOI 10.1053/j.gastro.2009.06.061
   Solberg IC, 2009, SCAND J GASTROENTERO, V44, P431, DOI 10.1080/00365520802600961
   STRAUSS MJ, 1986, MED CARE, V24, P915, DOI 10.1097/00005650-198610000-00005
   Travis SPL, 1996, GUT, V38, P905, DOI 10.1136/gut.38.6.905
   Turner D, 2007, CLIN GASTROENTEROL H, V5, P103, DOI 10.1016/j.cgh.2006.09.033
   Vollmer WM, 1997, ARCH INTERN MED, V157, P1201, DOI 10.1001/archinte.157.11.1201
   Winther KV, 2003, GASTROENTEROLOGY, V125, P1576, DOI 10.1053/j.gastro.2003.09.036
   ZEIGER RS, 1991, J ALLERGY CLIN IMMUN, V87, P1160, DOI 10.1016/0091-6749(91)92162-T
NR 35
TC 27
Z9 27
U1 0
U2 3
PU BMJ PUBLISHING GROUP
PI LONDON
PA BRITISH MED ASSOC HOUSE, TAVISTOCK SQUARE, LONDON WC1H 9JR, ENGLAND
SN 0017-5749
EI 1468-3288
J9 GUT
JI Gut
PD OCT
PY 2012
VL 61
IS 10
BP 1410
EP 1416
DI 10.1136/gutjnl-2011-301978
PG 7
WC Gastroenterology & Hepatology
WE Science Citation Index Expanded (SCI-EXPANDED)
SC Gastroenterology & Hepatology
GA 004UT
UT WOS:000308707300006
PM 22684482
DA 2024-01-22
ER

PT J
AU Stroh, T
   Batra, A
   Glauben, R
   Fedke, I
   Erben, U
   Kroesen, A
   Heimesaat, MM
   Bereswill, S
   Girardin, S
   Zeitz, M
   Siegmund, B
AF Stroh, Thorsten
   Batra, Arvind
   Glauben, Rainer
   Fedke, Inka
   Erben, Ulrike
   Kroesen, Anjo
   Heimesaat, Markus M.
   Bereswill, Stefan
   Girardin, Stephen
   Zeitz, Martin
   Siegmund, Britta
TI Nucleotide oligomerization domains 1 and 2: Regulation of expression and
   function in preadipocytes
SO JOURNAL OF IMMUNOLOGY
LA English
DT Article
ID INTESTINAL EPITHELIAL-CELLS; KAPPA-B ACTIVATION; TOLL-LIKE RECEPTORS;
   CROHNS-DISEASE; ADIPOSE-TISSUE; BACTERIAL PEPTIDOGLYCAN; HOST
   RECOGNITION; PANETH CELLS; NOD2; PROTEINS
AB Translocation of bacteria into the mesenteric fat during intestinal inflammation and the expression of functional TLR1-9 in murine preadipocytes and adipocytes suggest an active role for these cells in innate immunity. The present study focuses on nucleotide oligomerization domains I and 2 representing intracellular pattern recognition receptors that sense motifs derived from bacterial peptidoglycans. On mRNA level nucleotide oligomerization domain I was found to be constitutively expressed in the preadipocyte cell line 3T3L1 and in primary preadipocytes isolated from murine mesenteric fat, while nucleotide oligomerization domain 2 was only weakly expressed by these cells. Treatment with lactyl-tetra-diaminopimelic acid, muramyl dipeptide, LPS, IL-1 beta, and TNF-alpha did not affect cellular nucleotide oligomerization domain 1 mRNA amounts. Except muramyl dipeptide, all factors significantly increased nucleotide oligomerization domain 2 mRNA in mesenteric fat preadipocytes after 4 h. However, specific stimulation of nucleotide oligomerization domain I induced IL-6 synthesis in preadipocytes from wild-type or TLR2/4-deficient mice. Confirming nucleotide oligomerization domain I specificity, transfection of nucleotide oligomerization domain I-specific small interfering RNA significantly blocked the effect of lactyl-tetra-diaminopimelic acid on IL-6 production. With specific inhibitors and a NF-kappa B reporter plasmid, nucleotide oligomerization domain 1-mediated activation of NF-kappa B was shown to be responsible for the induction of IL-6 in preadipocytes. In addition, expression of functional nucleotide oligomerization domain I could be confirmed in primary human preadipocytes. In summary, we here identified preadipocytes as a novel cell population expressing nucleotide oligomerization domains 1 and 2. Not regulated on transcriptional level, nucleotide oligomerization domain I in preadipocytes serves as a sensor for bacterial degradation products and triggers proinflammatory effector responses. Thus, our results further strengthen the allocation of the mesenteric fat and especially of preadipocytes to the innate immune system.
C1 [Stroh, Thorsten; Batra, Arvind; Glauben, Rainer; Fedke, Inka; Erben, Ulrike; Zeitz, Martin; Siegmund, Britta] Charite Univ Med Berlin, Dept Med 1, D-12200 Berlin, Germany.
   [Kroesen, Anjo] Charite Univ Med Berlin, Dept Surg, D-12200 Berlin, Germany.
   [Heimesaat, Markus M.] Charite Univ Med Berlin, Inst Infect Biol Microbiol & Virol, D-12200 Berlin, Germany.
   [Bereswill, Stefan] Charite Univ Med Berlin, Inst Microbiol & Hyg, D-12200 Berlin, Germany.
   [Girardin, Stephen] Univ Toronto, Dept Immunol, Toronto, ON, Canada.
C3 Free University of Berlin; Humboldt University of Berlin; Charite
   Universitatsmedizin Berlin; Free University of Berlin; Humboldt
   University of Berlin; Charite Universitatsmedizin Berlin; Free
   University of Berlin; Humboldt University of Berlin; Charite
   Universitatsmedizin Berlin; Free University of Berlin; Humboldt
   University of Berlin; Charite Universitatsmedizin Berlin; University of
   Toronto
RP Siegmund, B (通讯作者)，Charite Univ Med Berlin, Dept Med 1, Campus Benjamin Franklin,Hindenburgdamm 30, D-12200 Berlin, Germany.
EM britta.siegmund@charite.de
RI Siegmund, Britta/E-6929-2018
OI Siegmund, Britta/0000-0002-0055-958X; Heimesaat,
   Markus/0000-0001-6399-651X
FU Fritz-Thyssen Foundation [10.05.2.194]; German Research Foundation
   [SFB633/A12]
FX The contributions of M.M.H. and S.B. were financed by Fritz-Thyssen
   Foundation Grant A.Z. 10.05.2.194 and German Research Foundation Grant
   SFB633/A12.
CR ARAKI Y, 1971, BIOCHEM BIOPH RES CO, V42, P684, DOI 10.1016/0006-291X(71)90542-0
   Batra A, 2007, AM J PATHOL, V170, P1931, DOI 10.2353/ajpath.2007.060699
   Chamaillard M, 2003, NAT IMMUNOL, V4, P702, DOI 10.1038/ni945
   Charrière G, 2003, J BIOL CHEM, V278, P9850, DOI 10.1074/jbc.M210811200
   Engelman JA, 1998, J BIOL CHEM, V273, P32111, DOI 10.1074/jbc.273.48.32111
   Fritz JH, 2005, EUR J IMMUNOL, V35, P2459, DOI 10.1002/eji.200526286
   Girardin SE, 2003, J BIOL CHEM, V278, P8869, DOI 10.1074/jbc.C200651200
   Girardin SE, 2001, EMBO REP, V2, P736, DOI 10.1093/embo-reports/kve155
   Girardin SE, 2003, SCIENCE, V300, P1584, DOI 10.1126/science.1084677
   GUPTA DK, 1985, BIOCHIM BIOPHYS ACTA, V847, P217, DOI 10.1016/0167-4889(85)90023-0
   Gutierrez O, 2002, J BIOL CHEM, V277, P41701, DOI 10.1074/jbc.M206473200
   Hemmrich K, 2005, DIFFERENTIATION, V73, P28, DOI 10.1111/j.1432-0436.2005.07301003.x
   Hisamatsu T, 2003, GASTROENTEROLOGY, V124, P993, DOI 10.1053/gast.2003.50153
   Hisamatsu T, 2003, J BIOL CHEM, V278, P32962, DOI 10.1074/jbc.M304355200
   Hugot JP, 2001, NATURE, V411, P599, DOI 10.1038/35079107
   Hysi P, 2005, HUM MOL GENET, V14, P935, DOI 10.1093/hmg/ddi087
   Inohara N, 2003, J BIOL CHEM, V278, P5509, DOI 10.1074/jbc.C200673200
   Inohara N, 2000, J BIOL CHEM, V275, P27823
   Inohara N, 2002, CURR OPIN MICROBIOL, V5, P76, DOI 10.1016/S1369-5274(02)00289-8
   Inohara N, 2005, ANNU REV BIOCHEM, V74, P355, DOI 10.1146/annurev.biochem.74.082803.133347
   Inohara N, 2003, NAT REV IMMUNOL, V3, P371, DOI 10.1038/nri1086
   Jurk M, 2002, NAT IMMUNOL, V3, P499, DOI 10.1038/ni0602-499
   Kanazawa N, 2005, BLOOD, V105, P1195, DOI 10.1182/blood-2004-07-2972
   Kim JG, 2004, INFECT IMMUN, V72, P1487, DOI 10.1128/IAI.72.3.1487-1495.2004
   Kobayashi KS, 2005, SCIENCE, V307, P731, DOI 10.1126/science.1104911
   Lala S, 2003, GASTROENTEROLOGY, V125, P47, DOI 10.1016/S0016-5085(03)00661-9
   Magalhaes JG, 2005, EMBO REP, V6, P1201, DOI 10.1038/sj.embor.7400552
   McGovern DPB, 2005, HUM MOL GENET, V14, P1245, DOI 10.1093/hmg/ddi135
   Mortensen K, 2003, CELL MOL LIFE SCI, V60, P1007, DOI 10.1007/s00018-003-3022-x
   Ogura Y, 2003, GUT, V52, P1591, DOI 10.1136/gut.52.11.1591
   Ogura Y, 2001, NATURE, V411, P603, DOI 10.1038/35079114
   Ogura Y, 2001, J BIOL CHEM, V276, P4812, DOI 10.1074/jbc.M008072200
   Pauleau AL, 2003, MOL CELL BIOL, V23, P7531, DOI 10.1128/MCB.23.21.7531-7539.2003
   Peyrin-Biroulet L, 2007, GUT, V56, P577, DOI 10.1136/gut.2005.082925
   Pond CM, 2005, PROSTAG LEUKOTR ESS, V73, P17, DOI 10.1016/j.plefa.2005.04.005
   Rosenstiel P, 2003, GASTROENTEROLOGY, V124, P1001, DOI 10.1053/gast.2003.50157
   SAMAKOVLIS C, 1990, EMBO J, V9, P2969, DOI 10.1002/j.1460-2075.1990.tb07489.x
   Takada H, 2002, J ENDOTOXIN RES, V8, P337, DOI 10.1179/096805102125000669
   Tilg H, 2006, NAT REV IMMUNOL, V6, P772, DOI 10.1038/nri1937
   Trayhurn P, 2004, BRIT J NUTR, V92, P347, DOI 10.1079/BJN20041213
   Uehara A, 2007, MOL IMMUNOL, V44, P3100, DOI 10.1016/j.molimm.2007.02.007
   Viala J, 2004, NAT IMMUNOL, V5, P1166, DOI 10.1038/ni1131
   Vicente R, 2005, J IMMUNOL, V174, P4736, DOI 10.4049/jimmunol.174.8.4736
NR 43
TC 41
Z9 42
U1 0
U2 3
PU AMER ASSOC IMMUNOLOGISTS
PI BETHESDA
PA 9650 ROCKVILLE PIKE, BETHESDA, MD 20814 USA
SN 0022-1767
J9 J IMMUNOL
JI J. Immunol.
PD SEP 1
PY 2008
VL 181
IS 5
BP 3620
EP 3627
DI 10.4049/jimmunol.181.5.3620
PG 8
WC Immunology
WE Science Citation Index Expanded (SCI-EXPANDED)
SC Immunology
GA 352QJ
UT WOS:000259511800074
PM 18714036
OA Bronze
DA 2024-01-22
ER

PT J
AU Qualls, JE
   Kaplan, AM
   van Rooijen, N
   Cohen, DA
AF Qualls, Joseph E.
   Kaplan, Alan M.
   van Rooijen, Nico
   Cohen, Donald A.
TI Suppression of experimental colitis by intestinal mononuclear phagocytes
SO JOURNAL OF LEUKOCYTE BIOLOGY
LA English
DT Article
DE dextran sodium sulfate center dot dendritic cells;
   monocytes/macrophages; mice
ID INFLAMMATORY-BOWEL-DISEASE; C-X-C; DENDRITIC CELLS; ULCERATIVE-COLITIS;
   CROHNS-DISEASE; INTERLEUKIN-10-DEFICIENT MICE; IMMUNODEFICIENT MICE;
   EPITHELIAL-CELLS; BLOOD MONOCYTES; DOUBLE-BLIND
AB The contribution of innate immunity to inflammatory bowel disease (1111)) remains an area of intense interest. Macrophages (M circle divide) and dendritic cells (DC) are considered important factors in regulating the onset of IBD. The goal of this study was to determine if intestinal mononuclear phagocytes (iMNP) serve a pathological or protective role in dextran sulfate sodium (DSS)-induced colitis in mice. Using a conditional M circle divide/DC depletion transgenic mouse line-M circle divide Fas-induced apoptosis-to systemically deplete iMNP, DSS colitis histopathology was shown to be more severe in M circle divide/DC-depleted compared with M circle divide/DC-intact mice. Similarly, localized iMNP depletion by clodronate-encapsulated liposomes into C57BL/6, BALB/c, and CB.17/SCID mice also increased DSS colitis severity, as indicated by increased histopathology, weight loss, rectal bleeding, decreased stool consistency, and colon length compared with M circle divide/DC-intact, DSS-treated mice. Histology revealed that iMNP depletion during DSS treatment led to increased neutrophilic inflammation, increased epithetial injury, and enhanced mucin depletion from Goblet cells. iMNP depletion did not further elevate DSS-induced expression of TNF-alpha and IFN-gamma mRNA but significantly increased expression of CXCL1 chemokine mRNA. Myeloperoxidase activity was increased in colons of M circle divide/DC-depleted, DSS-treated mice, compared with DSS alone, coincident with increased neutrophil infiltration in diseased colons. Neutrophil depletion combined with M circle divide/DC depletion prevented the increase in DSS colitis severity compared with M circle divide/DC depletion alone. This study demonstrates that iMNP can serve a protective role during development of acute colitis and that protection is associated with M circle divide/DC-mediated down-regulation of neutrophil infiltration.
C1 Univ Kentucky, Coll Med, Dept Microbiol Immunol & Mol Genet, Lexington, KY 40536 USA.
   Vrije Univ Amsterdam, Med Ctr, Dept Mol Cell Biol, NL-1081 HV Amsterdam, Netherlands.
C3 University of Kentucky; Vrije Universiteit Amsterdam
RP Cohen, DA (通讯作者)，Univ Kentucky, Coll Med, Dept Microbiol Immunol & Mol Genet, Lexington, KY 40536 USA.
EM dcohen@uky.edu
RI Van Rooijen, Nico/Z-1578-2019; Eckhardt, Erik/G-1567-2010
OI Qualls, Joseph/0000-0002-0113-2166
FU NHLBI NIH HHS [HL57399, HL69549] Funding Source: Medline
CR Araki A, 2005, J GASTROENTEROL, V40, P16, DOI 10.1007/s00535-004-1492-9
   Autschbach F, 1998, AM J PATHOL, V153, P121, DOI 10.1016/S0002-9440(10)65552-6
   Autschbach F, 2002, VIRCHOWS ARCH, V441, P500, DOI 10.1007/s00428-002-0684-z
   AVERY A, 1993, BRIT J CANCER, V68, P137, DOI 10.1038/bjc.1993.301
   Axelsson LG, 1996, INFLAMM RES, V45, P181, DOI 10.1007/BF02285159
   Banks C, 2003, J PATHOL, V199, P28, DOI 10.1002/path.1245
   Baron S, 2005, GUT, V54, P357, DOI 10.1136/gut.2004.054353
   Berg DJ, 1996, J CLIN INVEST, V98, P1010, DOI 10.1172/JCI118861
   Bilsborough J, 2004, GASTROENTEROLOGY, V127, P300, DOI 10.1053/j.gastro.2004.01.028
   Bouma G, 2003, NAT REV IMMUNOL, V3, P521, DOI 10.1038/nri1132
   Burnett SH, 2004, J LEUKOCYTE BIOL, V75, P612, DOI 10.1189/jlb.0903442
   Carlson M, 2002, GUT, V50, P501, DOI 10.1136/gut.50.4.501
   Crowther M, 2001, J LEUKOCYTE BIOL, V70, P478
   DIELEMAN LA, 1994, GASTROENTEROLOGY, V107, P1643, DOI 10.1016/0016-5085(94)90803-6
   DIPIETRO LA, 1995, SHOCK, V4, P233, DOI 10.1097/00024382-199510000-00001
   Dovi JV, 2003, J LEUKOCYTE BIOL, V73, P448, DOI 10.1189/jlb.0802406
   Duchmann R, 1997, RES IMMUNOL, V148, P589, DOI 10.1016/S0923-2494(98)80154-5
   Foti M, 2004, TRENDS IMMUNOL, V25, P650, DOI 10.1016/j.it.2004.10.007
   Garside P, 1999, CLIN EXP IMMUNOL, V118, P337
   Gordon S, 2003, NAT REV IMMUNOL, V3, P23, DOI 10.1038/nri978
   Granucci F, 2004, J EXP MED, V200, P287, DOI 10.1084/jem.20040370
   GUKATA M, 2005, AM J PHYSIOL-GASTR L, V288, pG1055
   Hart AL, 2005, GASTROENTEROLOGY, V129, P50, DOI 10.1053/j.gastro.2005.05.013
   Hausmann M, 2002, GASTROENTEROLOGY, V122, P1987, DOI 10.1053/gast.2002.33662
   Hugot JP, 2001, NATURE, V411, P599, DOI 10.1038/35079107
   Iwasaki A, 1999, J EXP MED, V190, P229, DOI 10.1084/jem.190.2.229
   Jurjus Abdo R., 2004, Journal of Pharmacological and Toxicological Methods, V50, P81, DOI 10.1016/j.vascn.2003.12.002
   Katakura K, 2005, J CLIN INVEST, V115, P695, DOI 10.1172/JCI200522996
   Kelsall BL, 2005, IMMUNOL REV, V206, P132, DOI 10.1111/j.0105-2896.2005.00292.x
   Kitajima S, 2001, EXP ANIM TOKYO, V50, P387, DOI 10.1538/expanim.50.387
   KUHN R, 1993, CELL, V75, P263, DOI 10.1016/0092-8674(93)80068-P
   Laroux FS, 2001, MICROCIRCULATION, V8, P283, DOI 10.1038/sj.mn.7800095
   Leithäuser F, 2001, LAB INVEST, V81, P1339, DOI 10.1038/labinvest.3780348
   Malmström V, 2001, J IMMUNOL, V166, P6972, DOI 10.4049/jimmunol.166.11.6972
   Mantovani A, 2004, TRENDS IMMUNOL, V25, P677, DOI 10.1016/j.it.2004.09.015
   MURTHY SNS, 1993, DIGEST DIS SCI, V38, P1722, DOI 10.1007/BF01303184
   Mutsaers SE, 2002, AM J PATHOL, V160, P681, DOI 10.1016/S0002-9440(10)64888-2
   Nolan KF, 2004, J IMMUNOL, V172, P2201, DOI 10.4049/jimmunol.172.4.2201
   Ogura Y, 2001, NATURE, V411, P603, DOI 10.1038/35079114
   Park JE, 2004, AM J SURG, V187, p11S, DOI 10.1016/S0002-9610(03)00296-4
   Pull SL, 2005, P NATL ACAD SCI USA, V102, P99, DOI 10.1073/pnas.0405979102
   RAAB Y, 1993, GUT, V34, P1203, DOI 10.1136/gut.34.9.1203
   Rakoff-Nahoum S, 2004, CELL, V118, P229, DOI 10.1016/j.cell.2004.07.002
   Rembacken BJ, 1999, LANCET, V354, P635, DOI 10.1016/S0140-6736(98)06343-0
   Rogler G, 1998, WORLD J SURG, V22, P382, DOI 10.1007/s002689900401
   Sansonetti PJ, 2004, NAT REV IMMUNOL, V4, P953, DOI 10.1038/nri1499
   Sasmono RT, 2003, BLOOD, V101, P1155, DOI 10.1182/blood-2002-02-0569
   Schreiber S, 2005, NAT REV GENET, V6, P376, DOI 10.1038/nrg1607
   Shimizu T, 2005, CYTOKINE, V30, P7, DOI 10.1016/j.cyto.2004.12.016
   Smith PD, 2005, IMMUNOL REV, V206, P149, DOI 10.1111/j.0105-2896.2005.00288.x
   Smythies LE, 2005, J CLIN INVEST, V115, P66, DOI 10.1172/JCI200519229
   Song F, 1999, J IMMUNOL, V162, P2275
   Stagg AJ, 2003, GUT, V52, P1522, DOI 10.1136/gut.52.10.1522
   Strober W, 2002, ANNU REV IMMUNOL, V20, P495, DOI 10.1146/annurev.immunol.20.100301.064816
   Sunderkötter C, 2004, J IMMUNOL, V172, P4410, DOI 10.4049/jimmunol.172.7.4410
   SUTHERLAND L, 1991, GUT, V32, P1071, DOI 10.1136/gut.32.9.1071
   Thomis DC, 2001, BLOOD, V97, P1249, DOI 10.1182/blood.V97.5.1249
   Thorpe CM, 2001, INFECT IMMUN, V69, P6140, DOI 10.1128/IAI.69.10.6140-6147.2001
   Turunen UM, 1998, GASTROENTEROLOGY, V115, P1072, DOI 10.1016/S0016-5085(98)70076-9
   Uhlig HH, 2003, J CLIN INVEST, V112, P648, DOI 10.1172/JC1200319545
   VANROOIJEN N, 1994, J IMMUNOL METHODS, V174, P83
   Watanabe N, 2003, DIGEST DIS SCI, V48, P408, DOI 10.1023/A:1021960401290
   Xu HP, 2005, J IMMUNOL, V175, P6915, DOI 10.4049/jimmunol.175.10.6915
   Yang SK, 1997, GASTROENTEROLOGY, V113, P1214, DOI 10.1053/gast.1997.v113.pm9322516
NR 64
TC 193
Z9 220
U1 0
U2 9
PU FEDERATION AMER SOC EXP BIOL
PI BETHESDA
PA 9650 ROCKVILLE PIKE, BETHESDA, MD 20814-3998 USA
SN 0741-5400
J9 J LEUKOCYTE BIOL
JI J. Leukoc. Biol.
PD OCT
PY 2006
VL 80
IS 4
BP 802
EP 815
DI 10.1189/jlb.1205734
PG 14
WC Cell Biology; Hematology; Immunology
WE Science Citation Index Expanded (SCI-EXPANDED)
SC Cell Biology; Hematology; Immunology
GA 119MI
UT WOS:000243016000021
PM 16888083
DA 2024-01-22
ER

PT J
AU Wilson, SR
   Burns, PN
AF Wilson, Stephanie R.
   Burns, Peter N.
TI Microbubble-enhanced US in Body Imaging: What Role?
SO RADIOLOGY
LA English
DT Article
ID ULTRASOUND CONTRAST AGENT; FOCAL NODULAR HYPERPLASIA; BLUNT
   ABDOMINAL-TRAUMA; HEPATOCELLULAR-CARCINOMA; COMPUTED-TOMOGRAPHY; DOPPLER
   ULTRASOUND; LIVER-LESIONS; INTRAOPERATIVE ULTRASONOGRAPHY; BOSNIAK
   CLASSIFICATION; DIAGNOSTIC PERFORMANCE
AB Contrast agents for ultrasonography (US) comprise microscopic bubbles of gas in an encapsulating shell. They are unique in that they interact with the imaging process, oscillating in response to a low-intensity ultrasound field and disrupting in response to a high-intensity field. New contrast-specific imaging modes allow US to show exquisite vascularity and tissue perfusion in real time and with excellent spatial resolution. In Europe, Asia, and Canada, to name only the most obvious, characterization of focal liver masses is the first and best established use of contrast-enhanced (CE) US, allowing for the noninvasive diagnosis of commonly encountered liver masses with comparable accuracy to that of computed tomography and magnetic resonance studies. CE US is a preferred modality for the difficult task of diagnosis of liver nodules detected on surveillance scans in those at risk for hepatocellular carcinoma. Newer body applications include the guidance of ablative intervention, monitoring activity of bowel inflammation in Crohn disease, characterization of kidney masses, especially cystic renal cell carcinoma, diagnosis of prostate cancer, and monitoring the response of tumors to antivascular drug therapies. Microbubble contrast agents are easy to use and robust; their use poses no risk of nephrotoxicity and requires no ionizing radiation. CE US plays a vital and expanding role that improves management and patient care. (C) RSNA, 2010
C1 [Wilson, Stephanie R.] Univ Calgary, Dept Diagnost Imaging, Foothills Med Ctr, Calgary, AB T2N 2T9, Canada.
   [Burns, Peter N.] Univ Toronto, Dept Med Biophys, Toronto, ON, Canada.
   [Burns, Peter N.] Sunnybrook Hlth Sci Ctr, Dept Imaging Res, Toronto, ON M4N 3M5, Canada.
C3 University of Calgary; University of Toronto; University of Toronto;
   Sunnybrook Research Institute; Sunnybrook Health Science Center
RP Wilson, SR (通讯作者)，Univ Calgary, Dept Diagnost Imaging, Foothills Med Ctr, 1403 29 St NW, Calgary, AB T2N 2T9, Canada.
EM stephanie.wilson@albertahealthservices.ca
FU Canadian Institutes of Health Research; National Cancer Institute of
   Canada
FX Supported in part by the Canadian Institutes of Health Research and the
   Terry Fox Programme of the National Cancer Institute of Canada.
CR Albrecht T, 2003, RADIOLOGY, V227, P361, DOI 10.1148/radiol.2272011833
   ARDITI M, 2004, 2 EUR S ULTR CONTR I, P35
   Becher H, 2000, HDB CONTRAST ECHOCAR
   Behm Carolyn Z, 2006, Ultrasound Q, V22, P67
   Bertolotto M, 2008, EUR RADIOL, V18, P376, DOI 10.1007/s00330-007-0747-2
   Brenner DJ, 2007, NEW ENGL J MED, V357, P2277, DOI 10.1056/NEJMra072149
   Bruix J, 2005, HEPATOLOGY, V42, P1208, DOI 10.1002/hep.20933
   Bruix J, 2001, J HEPATOL, V35, P421, DOI 10.1016/S0168-8278(01)00130-1
   Burns PN, 2007, RADIOLOGY, V242, P162, DOI 10.1148/radiol.2421051006
   Burns PN, 1996, CLIN RADIOL, V51, P50
   Catalano O, 2006, ABDOM IMAGING, V31, P9, DOI 10.1007/s00261-005-0369-6
   Catalano O, 2005, J ULTRAS MED, V24, P299, DOI 10.7863/jum.2005.24.3.299
   Christiansen JP, 2005, P IEEE, V93, P809, DOI 10.1109/JPROC.2005.844260
   Clevert DA, 2008, CLIN HEMORHEOL MICRO, V39, P171, DOI 10.3233/CH-2008-1083
   Cochran ST, 2001, AM J ROENTGENOL, V176, P1385, DOI 10.2214/ajr.176.6.1761385
   Correas Jean-Michel, 2006, Ultrasound Q, V22, P53
   D'Onofrio M, 2005, PANCREATOLOGY, V5, P398, DOI 10.1159/000086540
   D'Onofrio M, 2004, ABDOM IMAGING, V29, P246, DOI 10.1007/s00261-003-0097-8
   Dietrich CF, 2005, BRIT J RADIOL, V78, P704, DOI 10.1259/bjr/88181612
   Dill-Macky MJ, 2007, AM J ROENTGENOL, V188, pW262, DOI 10.2214/AJR.05.0532
   Ding H, 2005, J ULTRAS MED, V24, P285, DOI 10.7863/jum.2005.24.3.285
   Eckersley RJ, 2005, ULTRASOUND MED BIOL, V31, P213, DOI 10.1016/j.ultrasmedbio.2004.10.004
   Eggermont AMM, 2005, ANN ONCOL, V16, P995, DOI 10.1093/annonc/mdi230
   Ferrara KW, 2000, ACAD RADIOL, V7, P824, DOI 10.1016/S1076-6332(00)80631-5
   Fleischer AC, 2008, J ULTRAS MED, V27, P1011, DOI 10.7863/jum.2008.27.7.1011
   Giesecke T, 2003, ULTRASOUND MED BIOL, V29, P1359, DOI 10.1016/S0301-5629(03)00980-3
   Goertz DE, 2002, CANCER RES, V62, P6371
   Goossen TEB, 2003, EUR UROL, V43, P124, DOI 10.1016/S0302-2838(02)00582-1
   Halpern EJ, 2005, CANCER, V104, P2373, DOI 10.1002/cncr.21440
   Health Canada, 2008, UPD SAF INF DEF PERF
   Hynynen K, 2006, J NEUROSURG, V105, P445, DOI 10.3171/jns.2006.105.3.445
   Jang HJ, 2007, RADIOLOGY, V244, P898, DOI 10.1148/radiol.2443061520
   KAWABATA K, 2006, 2006 IEEE INT ULTR S
   Kerbel R, 2002, NAT REV CANCER, V2, P727, DOI 10.1038/nrc905
   Kim TK, 2008, AM J ROENTGENOL, V190, P58, DOI 10.2214/AJR.07.2493
   Kisaka Y, 2006, LIVER INT, V26, P1241, DOI 10.1111/j.1478-3231.2006.01367.x
   Kitano M, 2004, GUT, V53, P854, DOI 10.1136/gut.2003.029934
   Kitzman DW, 2000, AM J CARDIOL, V86, P669, DOI 10.1016/S0002-9149(00)01050-X
   Klibanov AL, 2006, CONTRAST MEDIA MOL I, V1, P259, DOI 10.1002/cmmi.113
   Kusnetzky LL, 2008, J AM COLL CARDIOL, V51, P1704, DOI 10.1016/j.jacc.2008.03.006
   Lanka B, 2007, J ULTRAS MED, V26, P1703, DOI 10.7863/jum.2007.26.12.1703
   Laporte JR, 2003, PHARMACOEPIDEM DR S, V12, P195, DOI 10.1002/pds.822
   Lassau N, 2005, ANN ONCOL, V16, P1054, DOI 10.1093/annonc/mdi214
   Lassau N, 2006, AM J ROENTGENOL, V187, P1267, DOI 10.2214/AJR.05.1192
   Leen E, 2006, ANN SURG, V243, P236, DOI 10.1097/01.sla.0000197708.77063.07
   Leen E, 2006, AM J ROENTGENOL, V186, P1551, DOI 10.2214/AJR.05.0138
   Leong-Poi H, 2007, CIRC RES, V101, P295, DOI 10.1161/CIRCRESAHA.107.148676
   Liu YY, 2006, J CONTROL RELEASE, V114, P89, DOI 10.1016/j.jconrel.2006.05.018
   Main ML, 2007, J AM COLL CARDIOL, V50, P2434, DOI 10.1016/j.jacc.2007.11.006
   McWilliams RG, 1999, J VASC INTERV RADIOL, V10, P1107, DOI 10.1016/S1051-0443(99)70199-5
   Meloni Maria Franca, 2006, Ultrasound Q, V22, P41
   Meloni MF, 2001, AM J ROENTGENOL, V177, P375, DOI 10.2214/ajr.177.2.1770375
   Murphy-Lavallee J, 2007, J ULTRAS MED, V26, P1545, DOI 10.7863/jum.2007.26.11.1545
   Napoli V, 2004, RADIOLOGY, V233, P217, DOI 10.1148/radiol.2331031767
   Nicolau C, 2004, EUR RADIOL, V14, P1092, DOI 10.1007/s00330-004-2298-0
   Pallwein L, 2007, CURR OPIN UROL, V17, P39, DOI 10.1097/MOU.0b013e328011b85c
   Park BK, 2007, EUR J RADIOL, V61, P310, DOI 10.1016/j.ejrad.2006.10.004
   Piscaglia F, 2006, ULTRASOUND MED BIOL, V32, P1369, DOI 10.1016/j.ultrasmedbio.2006.05.031
   Poletti PA, 2004, AM J ROENTGENOL, V183, P1293, DOI 10.2214/ajr.183.5.1831293
   PORTER TR, 1995, CIRCULATION, V92, P2391, DOI 10.1161/01.CIR.92.9.2391
   Quaia E, 2004, RADIOLOGY, V232, P420, DOI 10.1148/radiol.2322031401
   Quaia E, 2006, EUR RADIOL, V16, P1599, DOI 10.1007/s00330-006-0192-7
   Quaia Emilio, 2004, Radiol Med, V107, P155
   Rychak JJ, 2007, MOL IMAGING, V6, P289, DOI 10.2310/7290.2007.00024
   Rychak JJ, 2006, J CONTROL RELEASE, V114, P288, DOI 10.1016/j.jconrel.2006.06.008
   Serra C, 2007, EUR J RADIOL, V62, P114, DOI 10.1016/j.ejrad.2006.11.027
   Simpson DH, 1999, IEEE T ULTRASON FERR, V46, P372, DOI 10.1109/58.753026
   Song HP, 2009, J ULTRAS MED, V28, P955, DOI 10.7863/jum.2009.28.7.955
   Tamai H, 2005, J ULTRAS MED, V24, P1635, DOI 10.7863/jum.2005.24.12.1635
   Tombesi P, 2008, J ULTRAS MED, V27, P991
   Torzilli G, 2007, ANN SURG ONCOL, V14, P1347, DOI 10.1245/s10434-006-9278-3
   UNGER EC, 1997, 2 THOR EUR S ULTR CO, P54
   Ungermann L, 2007, EUR J RADIOL, V63, P290, DOI 10.1016/j.ejrad.2007.01.026
   *US FDA, 2008, MICR CONTR AG MARK D
   Valentino M, 2006, AM J ROENTGENOL, V186, P1361, DOI 10.2214/AJR.05.0027
   Wei K, 1998, CIRCULATION, V97, P473
   Weskott HP, 2008, CLIN HEMORHEOL MICRO, V40, P51, DOI 10.3233/CH-2008-1062
   Wilson SR, 2006, AM J ROENTGENOL, V186, P1401, DOI 10.2214/AJR.04.1920
   Wilson SR, 2008, AM J ROENTGENOL, V190, P691, DOI 10.2214/AJR.07.3116
   Wilson SR, 2007, AM J ROENTGENOL, V189, pW7, DOI 10.2214/AJR.06.1060
   Wink M, 2008, EUR UROL, V54, P982, DOI 10.1016/j.eururo.2008.06.057
   Yen YH, 2006, EUR J RADIOL, V60, P439, DOI 10.1016/j.ejrad.2006.06.007
NR 82
TC 348
Z9 397
U1 0
U2 82
PU RADIOLOGICAL SOC NORTH AMERICA
PI OAK BROOK
PA 820 JORIE BLVD, OAK BROOK, IL 60523 USA
SN 0033-8419
J9 RADIOLOGY
JI Radiology
PD OCT
PY 2010
VL 257
IS 1
BP 24
EP 39
DI 10.1148/radiol.10091210
PG 16
WC Radiology, Nuclear Medicine & Medical Imaging
WE Science Citation Index Expanded (SCI-EXPANDED)
SC Radiology, Nuclear Medicine & Medical Imaging
GA 658XH
UT WOS:000282527200007
PM 20851938
DA 2024-01-22
ER

PT J
AU Nguyen, TB
   Do, DN
   Nguyen-Thi, ML
   Hoang-The, H
   Tran, TT
   Nguyen-Thanh, T
AF Nguyen, Thong Ba
   Do, Duy Ngoc
   Nguyen-Thi, My-Le
   Hoang-The, Hiep
   Tran, Thanh-Thoa
   Nguyen-Thanh, Tung
TI Identification of potential crucial genes and key pathways shared in
   Inflammatory Bowel Disease and cervical cancer by machine learning and
   integrated bioinformatics
SO COMPUTERS IN BIOLOGY AND MEDICINE
LA English
DT Article
DE Inflammatory bowel disease; Cervical cancer; Molecular pathways; WGCNA;
   CDK1; CCNB1
ID SQUAMOUS-CELL CARCINOMA; DNA-DAMAGE RESPONSE; ABNORMAL PAP-SMEARS;
   CROHNS-DISEASE; DOWN-REGULATION; RISK; PROLIFERATION; EXPRESSION; WOMEN;
   CDK1
AB Background: Recently, Inflammatory Bowel Disease (IBD) has been proven as a risk factor for the increasing incidence of cervical cancer (CC) development. In this study, we identify these potential hub genes and their significant pathways that commonly interact between IBD and CC and these pathological mechanisms. To this end, we use bioinformatics and systems biology approaches to analyze the miRNA-mRNA, TFs-mRNA regulatory network. Methods and findings: The reanalysis dataset from Gene Expression Omnibus (GEO) and the cancer genome atlas (TCGA) found these common differentially expressed genes (DEGs) between IBD and CC, clustered via weighted gene co-expression network analysis, and the vital modules significantly related to cervical cancer were identified. These hub genes of the key module were identified and explored in biological mechanism pathway analysis. Organelle fission, nuclear envelope, protein serine/threonine kinase activity, and the Human T-cell leukemia virus 1 infection pathway were the major enriched pathways for the common DEGs. Due to the high connectivity, the common DEGs with protein-protein interaction (PPI) network disclosed hub proteins (CDK1, MAD2L1, and CCNB1). This study also showed the classification algorithms of ten hub genes (MAD2L1, CCNB2, CDK1, CCNA2, BUB1B, KIF11, TTK, BUB1, CCNB1, ASPM) with accuracy >0.90 suggesting the novel biomarker potential of the hub genes. The microRNAs (miRNA), and transcription factors (TFs) mRNA regulatory network, five transcription factors, and twelve miRNAs are strongly linked to three hub genes. Gene drug interaction analysis found seven drugs compound that interacts with the hub gene. Conclusions: In the current study, our procedure has hypothesized the comprehensive understanding of disease mechanisms vital for both CC and IBD that may mediate their interaction. Our results suggest the further investigation of the molecules for the treatment of IBD and CC.
C1 [Nguyen, Thong Ba] Univ Hawaii Manoa, John A Burns Sch Med, Dept Anat Biochem & Physiol, Honolulu, HI 96813 USA.
   [Do, Duy Ngoc] Dalhousie Univ, Dept Anim Sci & Aquaculture, Truro, NS, Canada.
   [Nguyen-Thi, My-Le] Univ Danang, VNUK Inst Res & Execut Educ, 158A Le Loi St, Danang 550000, Vietnam.
   [Hoang-The, Hiep] Hue Univ, Hue Univ Med & Pharm, Dept Obstet & Gynecol, Hue 49000, Vietnam.
   [Tran, Thanh-Thoa] Aptagen LLC, 250 North Main St, Jacobus, PA 17407 USA.
   [Nguyen-Thanh, Tung] Hue Univ, Univ Med & Pharm, Fac Basic Sci, Hue 49000, Vietnam.
   [Nguyen-Thanh, Tung] Hue Univ, Univ Med & Pharm, Inst Biomed, Hue 49000, Vietnam.
C3 University of Hawaii System; University of Hawaii Manoa; Dalhousie
   University; University of Danang; Hue University; Aptagen, LLC; Hue
   University; Hue University
RP Nguyen-Thanh, T (通讯作者)，Hue Univ, Univ Med & Pharm, Fac Basic Sci, Hue 49000, Vietnam.
EM nttung@huemed-univ.edu.vn
RI Nguyen, Ba Thong/ADQ-2780-2022; Nguyen, Thong/JHS-8911-2023
OI Nguyen, Ba Thong/0000-0001-9647-534X; Nguyen-Thanh,
   Tung/0000-0002-5215-383X; Thanh Thoa, Tran/0000-0001-6432-5419
FU Hue University under the Core Research Program [NCM.DHH.2022.02]
FX The authors acknowledge the partial support of Hue University under the
   Core Research Program, Grant No. NCM.DHH.2022.02, Regenerative Medicine.
CR Adefuye A, 2012, SCIENTIFICA, V2012, DOI 10.6064/2012/548150
   Ai DM, 2020, BIOMOLECULES, V10, DOI 10.3390/biom10091207
   Akutagawa O, 2008, CANCER SCI, V99, P1401, DOI 10.1111/j.1349-7006.2008.00835.x
   Annese V, 2015, J CROHNS COLITIS, V9, P945, DOI 10.1093/ecco-jcc/jjv141
   Askling J, 2005, GUT, V54, P617, DOI 10.1136/gut.2004.051771
   Auwul MR, 2021, BRIEF BIOINFORM, V22, DOI 10.1093/bib/bbab120
   Barrett JC, 2008, NAT GENET, V40, P955, DOI 10.1038/ng.175
   Bednarek K, 2016, TUMOR BIOL, V37, P11115, DOI 10.1007/s13277-016-4991-4
   Bhatia J, 2006, WORLD J GASTROENTERO, V12, P6167, DOI 10.3748/wjg.v12.i38.6167
   Biggeri Annibale, 2006, Epidemiol Prev, V30, P5
   Bowden SJ, 2021, LANCET ONCOL, V22, P548, DOI 10.1016/S1470-2045(21)00028-0
   Campos-Viguri G.E., 2020, SCI REP-UK, V10, P1
   Cheddani H, 2016, AM J GASTROENTEROL, V111, P1428, DOI 10.1038/ajg.2016.304
   Chen C, 2011, PLOS ONE, V6, DOI 10.1371/journal.pone.0017238
   Cheng L, 2019, EUR J PHARMACOL, V856, DOI 10.1016/j.ejphar.2019.05.028
   Chhaparia A, 2020, GASTROENTEROL RES, V13, P208, DOI 10.14740/gr1287
   Cleveland DW, 2003, CELL, V112, P407, DOI 10.1016/S0092-8674(03)00115-6
   CROSBY ME, 2007, YALE J BIOL MED, V80, P141
   Cui XQ, 2003, GENOME BIOL, V4, DOI 10.1186/gb-2003-4-4-210
   Daldello EM, 2019, DEVELOPMENT, V146, DOI 10.1242/dev.172734
   den Boon JA, 2015, P NATL ACAD SCI USA, V112, pE3255, DOI 10.1073/pnas.1509322112
   Ding X, 2020, FRONT GENET, V11, DOI 10.3389/fgene.2020.00045
   Dong PX, 2017, J EXP CLIN CANC RES, V36, DOI 10.1186/s13046-017-0617-y
   Fattah SA, 2022, ARCH PHYSIOL BIOCHEM, V128, P688, DOI 10.1080/13813455.2020.1716810
   Ferguson LR, 2010, MUTAT RES-FUND MOL M, V690, P108, DOI 10.1016/j.mrfmmm.2010.01.017
   Fridman WH, 2012, NAT REV CANCER, V12, P298, DOI 10.1038/nrc3245
   Galon J, 2014, J PATHOL, V232, P199, DOI 10.1002/path.4287
   Gao YL, 2017, ONCOTARGET, V8, P86625, DOI 10.18632/oncotarget.21257
   Geremia A, 2014, AUTOIMMUN REV, V13, P3, DOI 10.1016/j.autrev.2013.06.004
   Ghandadi M, 2016, CURR PHARM DESIGN, V22, P933, DOI 10.2174/1381612822666151209153729
   Grainge MJ, 2010, LANCET, V375, P657, DOI 10.1016/S0140-6736(09)61963-2
   Greuter T, 2020, DIGESTION, V101, P136, DOI 10.1159/000509544
   Guo LP, 2020, ONCOTARGETS THER, V13, P8037, DOI 10.2147/OTT.S264312
   Han BA, 2020, SCI REP-UK, V10, DOI 10.1038/s41598-020-66847-4
   Heier CR, 2016, CLIN TRANSL GASTROEN, V7, DOI 10.1038/ctg.2016.49
   Hemminki K, 2009, ANN ONCOL, V20, P574, DOI 10.1093/annonc/mdn595
   Hu Y, 2018, FRONT AGING NEUROSCI, V10, DOI 10.3389/fnagi.2018.00259
   Huang HY, 2020, NUCLEIC ACIDS RES, V48, pD148, DOI 10.1093/nar/gkz896
   Huang L, 2017, AM J TRANSL RES, V9, P1297
   Hutfless S, 2008, ALIMENT PHARM THER, V28, P598, DOI 10.1111/j.1365-2036.2008.03766.x
   Jayaraman Muralidharan, 2017, Genes Cancer, V8, P566, DOI 10.18632/genesandcancer.144
   Johannsen E, 2013, VIROLOGY, V445, P205, DOI 10.1016/j.virol.2013.07.016
   Jornayvaz FR, 2010, ESSAYS BIOCHEM, V47, P69, DOI [10.1042/BSE0470069, 10.1042/bse0470069]
   Kane S, 2008, AM J GASTROENTEROL, V103, P631, DOI 10.1111/j.1572-0241.2007.01582.x
   Kanehisa M, 2000, NUCLEIC ACIDS RES, V28, P27, DOI 10.1093/nar/28.1.27
   Kappelman MD, 2014, CLIN GASTROENTEROL H, V12, P265, DOI 10.1016/j.cgh.2013.03.034
   Khan A, 2018, NUCLEIC ACIDS RES, V46, pD260, DOI 10.1093/nar/gkx1126
   Kimura K, 1998, SCIENCE, V282, P487, DOI 10.1126/science.282.5388.487
   Kristensen SL, 2014, EUROPACE, V16, P477, DOI 10.1093/europace/eut312
   Kuriakose E LE., 2013, INT J CLIN MED, V4, P10, DOI DOI 10.4236/IJCM.2013.412A1003
   Langfelder P, 2008, BIOINFORMATICS, V24, P719, DOI 10.1093/bioinformatics/btm563
   Langfelder P, 2008, BMC BIOINFORMATICS, V9, DOI 10.1186/1471-2105-9-559
   Lee SH, 2018, INTEST RES, V16, P26, DOI 10.5217/ir.2018.16.1.26
   Lees CW, 2009, INFLAMM BOWEL DIS, V15, P1621, DOI 10.1002/ibd.20959
   Levine Jonathan S, 2011, Gastroenterol Hepatol (N Y), V7, P235
   Li HX, 2021, BIOMED RES INT-UK, V2021, DOI 10.1155/2021/7590976
   Li J, 2018, J CELL BIOL, V217, P3901, DOI 10.1083/jcb.201802077
   Li SF, 2020, ONCOTARGETS THER, V13, P12383, DOI 10.2147/OTT.S279951
   Li Y, 1996, SCIENCE, V274, P246, DOI 10.1126/science.274.5285.246
   Li YX, 2020, PEERJ, V8, DOI 10.7717/peerj.8816
   Liao SJ, 2013, INT J MOL MED, V31, P120, DOI 10.3892/ijmm.2012.1168
   Liu JH, 2020, DNA CELL BIOL, V39, P1328, DOI 10.1089/dna.2020.5590
   Lou Y, 2017, SCI REP-UK, V7, DOI 10.1038/s41598-017-05044-2
   Lu X.-Q., 2020, IDENTIFICATION NOVEL
   Lu Y, 2019, J INT MED RES, DOI 10.1177/0300060519883098
   Luo Y, 2016, IRISH J MED SCI, V185, P231, DOI 10.1007/s11845-015-1283-8
   Lv AX, 2021, ONCOL LETT, V21, DOI 10.3892/ol.2020.12316
   Lv X.F., 2020, IDENTIFICATION HUB G
   Ma C, 2018, SCIENCE, V360, DOI 10.1126/science.aan5931
   Ma LY, 2019, INT J MOL MED, V43, P614, DOI 10.3892/ijmm.2018.3954
   Maktabi M, 2020, INT J MED ROBOT COMP, V16, DOI 10.1002/rcs.2121
   Manjang K, 2021, SCI REP-UK, V11, DOI 10.1038/s41598-020-79375-y
   Marehbian J, 2009, AM J GASTROENTEROL, V104, P2524, DOI 10.1038/ajg.2009.322
   Meeh PF, 2009, NEOPLASIA, V11, P1074, DOI 10.1593/neo.09808
   MIYAZAKI K, 1991, OBSTET GYNECOL, V77, P107
   Mosharaf MP, 2020, COMPUT BIOL CHEM, V85, DOI 10.1016/j.compbiolchem.2020.107238
   Neurath MF, 2014, NAT REV IMMUNOL, V14, P329, DOI 10.1038/nri3661
   Nguyen TB, 2021, BIOLOGY-BASEL, V10, DOI 10.3390/biology10100957
   Niu YD, 2014, CANCER LETT, V347, P88, DOI 10.1016/j.canlet.2014.01.026
   Pan X, 2021, CANCER BIOTHER RADIO, V36, P501, DOI 10.1089/cbr.2019.3344
   Pedersen N, 2010, AM J GASTROENTEROL, V105, P1480, DOI 10.1038/ajg.2009.760
   Qin Y, 2017, FRONT IMMUNOL, V8, DOI 10.3389/fimmu.2017.00689
   Rao QX, 2012, MED ONCOL, V29, P1242, DOI 10.1007/s12032-011-9830-2
   Ribeiro J, 2015, BIOMED RES INT-UK, V2015, DOI 10.1155/2015/304584
   Ruan F, 2020, TECHNOL CANCER RES T, V19, DOI 10.1177/1533033820914983
   Rungoe C, 2015, CLIN GASTROENTEROL H, V13, P693, DOI 10.1016/j.cgh.2014.07.036
   Rutsch A, 2020, FRONT IMMUNOL, V11, DOI 10.3389/fimmu.2020.604179
   SARTOR H, 1992, GENOMICS, V13, P911, DOI 10.1016/0888-7543(92)90190-4
   Savoye G, 2008, AM J GASTROENTEROL, V103, P1046, DOI 10.1111/j.1572-0241.2007.01772_7.x
   Sekine H, 2021, CANCERS, V13, DOI 10.3390/cancers13030541
   Sharma P, 2017, ONCOL REP, V37, P3116, DOI 10.3892/or.2017.5546
   Singh H, 2011, INFLAMM BOWEL DIS, V17, P1741, DOI 10.1002/ibd.21567
   Singh H, 2009, GASTROENTEROLOGY, V136, P451, DOI 10.1053/j.gastro.2008.10.021
   Singh S, 2014, CLIN GASTROENTEROL H, V12, P382, DOI 10.1016/j.cgh.2013.08.023
   Smith SP, 2016, SCI REP-UK, V6, DOI 10.1038/srep29832
   Sommerova L, 2019, ANTIVIR RES, V163, P185, DOI 10.1016/j.antiviral.2019.01.019
   Starr AE, 2017, GUT, V66, P1573, DOI 10.1136/gutjnl-2015-310705
   Uhlen M, 2017, SCIENCE, V357, P660, DOI 10.1126/science.aan2507
   Vancamelbeke M, 2017, INFLAMM BOWEL DIS, V23, P1718, DOI 10.1097/MIB.0000000000001246
   Veena MS, 2020, J BIOL CHEM, V295, P17169, DOI 10.1074/jbc.RA120.014048
   Voce DJ, 2021, SCI REP-UK, V11, DOI 10.1038/s41598-021-84912-4
   Vranic S, 2018, FRONT ONCOL, V8, DOI 10.3389/fonc.2018.00113
   Wang DC, 2020, FRONT GENET, V11, DOI 10.3389/fgene.2020.00342
   Wang LH, 2016, AM J GASTROENTEROL, V111, P1313, DOI 10.1038/ajg.2016.239
   Wang L, 2018, MOL MED REP, V17, P4392, DOI 10.3892/mmr.2018.8423
   Wang P, 2018, EXP THER MED, V15, P1385, DOI 10.3892/etm.2017.5528
   Wang XF, 2018, ONCOL RES, V26, P977, DOI 10.3727/096504017X15037506066252
   Wieringa HW, 2016, CANCER TREAT REV, V42, P30, DOI 10.1016/j.ctrv.2015.11.008
   Wilson JC, 2016, J CROHNS COLITIS, V10, P186, DOI 10.1093/ecco-jcc/jjv193
   Wilting SM, 2016, ONCOTARGET, V7, P43805, DOI 10.18632/oncotarget.9698
   Wishart DS, 2018, NUCLEIC ACIDS RES, V46, pD1074, DOI 10.1093/nar/gkx1037
   Wu X, 2019, INT J MED SCI, V16, P800, DOI 10.7150/ijms.34172
   Xi XN, 2019, J TRANSL MED, V17, DOI 10.1186/s12967-019-1882-7
   Xia JG, 2015, NAT PROTOC, V10, P823, DOI 10.1038/nprot.2015.052
   Xia T, 2021, CANCER CELL INT, V21, DOI 10.1186/s12935-021-02347-3
   Xie L, 2020, FRONT ONCOL, V10, DOI 10.3389/fonc.2020.01353
   Yang FX, 2018, MED SCI MONITOR, V24, P6506, DOI 10.12659/MSM.910969
   Ye Xia, 2022, J Genomics, V10, P16, DOI 10.7150/jgen.62458
   Zhang B, 2005, STAT APPL GENET MOL, V4, DOI 10.2202/1544-6115.1128
   Zhang C, 2019, CANCER CELL INT, V19, DOI 10.1186/s12935-019-1080-y
   Zhang JX, 2014, INFLAMMATION, V37, P793, DOI 10.1007/s10753-013-9798-5
   Zhang JX, 2014, PLOS ONE, V9, DOI 10.1371/journal.pone.0109625
   Zhang WF, 2015, J VIROL, V89, P2553, DOI 10.1128/JVI.02269-14
   Zhang Y, 2021, BRIT J CANCER, V124, P414, DOI 10.1038/s41416-020-01123-w
   Zhao JH, 2021, GENES GENOM, V43, P459, DOI 10.1007/s13258-021-01064-5
   Zhao Z, 2020, MOL THER-ONCOLYTICS, V17, P509, DOI 10.1016/j.omto.2020.05.008
   Zhou CY, 2014, PLOS ONE, V9, DOI 10.1371/journal.pone.0111860
   Zhu H, 2018, ARCH BIOCHEM BIOPHYS, V637, P1, DOI 10.1016/j.abb.2017.11.003
NR 128
TC 8
Z9 8
U1 13
U2 31
PU PERGAMON-ELSEVIER SCIENCE LTD
PI OXFORD
PA THE BOULEVARD, LANGFORD LANE, KIDLINGTON, OXFORD OX5 1GB, ENGLAND
SN 0010-4825
EI 1879-0534
J9 COMPUT BIOL MED
JI Comput. Biol. Med.
PD OCT
PY 2022
VL 149
AR 105996
DI 10.1016/j.compbiomed.2022.105996
EA AUG 2022
PG 14
WC Biology; Computer Science, Interdisciplinary Applications; Engineering,
   Biomedical; Mathematical & Computational Biology
WE Science Citation Index Expanded (SCI-EXPANDED)
SC Life Sciences & Biomedicine - Other Topics; Computer Science;
   Engineering; Mathematical & Computational Biology
GA 5R8MS
UT WOS:000874760000002
PM 36049413
DA 2024-01-22
ER

PT J
AU Hong, Y
   Zhao, J
   Chen, YR
   Huang, ZH
   Hou, LD
   Shen, B
   Xin, Y
AF Hong, Yu
   Zhao, Jie
   Chen, Ye-Ru
   Huang, Zi-Hao
   Hou, Li-Dan
   Shen, Bo
   Xin, Yu
TI Spinal anesthesia alleviates dextran sodium sulfate-induced colitis by
   modulating the gut microbiota
SO WORLD JOURNAL OF GASTROENTEROLOGY
LA English
DT Article
DE Spinal anesthesia; Inflammatory bowel disease; Gut microbiota;
   Intestinal barrier; Intestinal inflammation; Intestinal immune
ID THORACIC EPIDURAL-ANESTHESIA; INFLAMMATORY-BOWEL-DISEASE;
   CROHNS-DISEASE; NERVOUS-SYSTEM; RATS; ASIA
AB BACKGROUND Inflammatory bowel disease (IBD) is a chronic disease with recurrent intestinal inflammation. Although the exact etiology of IBD remains unknown, the accepted hypothesis of the pathogenesis to date is that abnormal immune responses to the gut microbiota are caused by environmental factors. The role of the gut microbiota, particularly the bidirectional interaction between the brain and gut microbiota, has gradually attracted more attention. AIM To investigate the potential effect of spinal anesthesia on dextran sodium sulfate (DSS)-induced colitis mice and to detect whether alterations in the gut microbiota would be crucial for IBD. METHODS A DSS-induced colitis mice model was established. Spinal anesthesia was administered on colitis mice in combination with the methods of cohousing and fecal microbiota transplantation (FMT) to explore the role of spinal anesthesia in IBD and identify the potential mechanisms involved. RESULTS We demonstrated that spinal anesthesia had protective effects against DSS-induced colitis by alleviating clinical symptoms, including reduced body weight loss, decreased disease activity index score, improved intestinal permeability and colonic morphology, decreased inflammatory response, and enhanced intestinal barrier functions. Moreover, spinal anesthesia significantly increased the abundance of Bacteroidetes, which was suppressed in the gut microbiota of colitis mice. Interestingly, cohousing with spinal anesthetic mice and FMT from spinal anesthetic mice can also alleviate DSS-induced colitis by upregulating the abundance of Bacteroidetes. We further showed that spinal anesthesia can reduce the increase in noradrenaline levels induced by DSS, which might affect the gut microbiota. CONCLUSION These data suggest that microbiota dysbiosis may contribute to IBD and provide evidence supporting the protective effects of spinal anesthesia on IBD by modulating the gut microbiota, which highlights a novel approach for the treatment of IBD.
C1 [Hong, Yu; Zhao, Jie; Shen, Bo] Zhejiang Univ, Dept Gen Surg, Sir Run Run Shaw Hosp, Hangzhou 310012, Zhejiang, Peoples R China.
   [Chen, Ye-Ru] Zhejiang Univ, Dept Anaesthesiol, Sir Run Run Shaw Hosp, Hangzhou 310012, Zhejiang, Peoples R China.
   [Huang, Zi-Hao] Zhejiang Univ, Coll Med, Hangzhou 310012, Zhejiang, Peoples R China.
   [Hou, Li-Dan] Zhejiang Univ, Sir Run Run Shaw Hosp Med Sch, Biomed Res Ctr, Hangzhou 310012, Zhejiang, Peoples R China.
   [Xin, Yu] Zhejiang Univ, Dept Anesthesiol, Sir Run Run Shaw Hosp, Hangzhou 310012, Zhejiang, Peoples R China.
   [Xin, Yu] Zhejiang Univ, Dept Anesthesiol, Sir Run Run Shaw Hosp, 3 Qingchun Rd, Hangzhou 310012, Zhejiang, Peoples R China.
C3 Zhejiang University; Zhejiang University; Zhejiang University; Zhejiang
   University; Zhejiang University; Zhejiang University
RP Xin, Y (通讯作者)，Zhejiang Univ, Dept Anesthesiol, Sir Run Run Shaw Hosp, 3 Qingchun Rd, Hangzhou 310012, Zhejiang, Peoples R China.
EM xinxin_yu@zju.edu.cn
RI Chen, Gang/JVY-7559-2024
FU Zhejiang Provincial Natural Science Foundation [LY19H030011,
   LQ20C010005, LQ19H030009]; Key Project of Province and Ministry
   Foundation [WKJZJ2124]
FX Supported by the Zhejiang Provincial Natural Science Foundation, No.
   LY19H030011, No. LQ20C010005, and No. LQ19H030009; and Key Project of
   Province and Ministry Foundation, No. WKJZJ2124.
CR Adolphs J, 2004, INTENS CARE MED, V30, P2094, DOI 10.1007/s00134-004-2426-y
   Ahl D, 2016, ACTA PHYSIOL, V217, P300, DOI 10.1111/apha.12695
   Ananthakrishnan AN, 2013, CLIN GASTROENTEROL H, V11, P57, DOI 10.1016/j.cgh.2012.08.032
   Asano Y, 2012, AM J PHYSIOL-GASTR L, V303, pG1288, DOI 10.1152/ajpgi.00341.2012
   Bian XY, 2019, FRONT MICROBIOL, V10, DOI 10.3389/fmicb.2019.02259
   Blander JM, 2017, NAT IMMUNOL, V18, P851, DOI 10.1038/ni.3780
   Brestoff JR, 2013, NAT IMMUNOL, V14, P676, DOI 10.1038/ni.2640
   Carabotti M, 2015, ANN GASTROENTEROL, V28, P203
   Caruso R, 2019, CELL REP, V27, P3401, DOI 10.1016/j.celrep.2019.05.042
   Chen YR, 2019, OXID MED CELL LONGEV, V2019, DOI 10.1155/2019/7180284
   Click BH, 2017, INFLAMM BOWEL DIS, V23, P681, DOI 10.1097/MIB.0000000000001101
   Collins SM, 2009, GASTROENTEROLOGY, V136, P2003, DOI 10.1053/j.gastro.2009.01.075
   Daudel F, 2007, SHOCK, V28, P610, DOI 10.1097/shk.0b013e31804f584a
   Dethlefsen L, 2007, NATURE, V449, P811, DOI 10.1038/nature06245
   Freestone PPE, 2000, J BACTERIOL, V182, P6091, DOI 10.1128/JB.182.21.6091-6098.2000
   Furness JB, 2012, NAT REV GASTRO HEPAT, V9, P286, DOI 10.1038/nrgastro.2012.32
   Guay J, 2016, COCHRANE DB SYST REV, DOI 10.1002/14651858.CD001893.pub2
   Kostic AD, 2014, GASTROENTEROLOGY, V146, P1489, DOI 10.1053/j.gastro.2014.02.009
   Liu M, 2019, NAT COMMUN, V10, DOI 10.1038/s41467-019-12573-z
   Mallon P, 2007, COCHRANE DB SYST REV, DOI 10.1002/14651858.CD005573.pub2
   Maronek M, 2020, CELLS-BASEL, V9, DOI 10.3390/cells9041013
   Martin CR, 2018, CELL MOL GASTROENTER, V6, P133, DOI 10.1016/j.jcmgh.2018.04.003
   Mayer EA, 2014, GASTROENTEROLOGY, V146, P1500, DOI 10.1053/j.gastro.2014.02.037
   Million M, 1999, AM J PHYSIOL-GASTR L, V276, pG1027, DOI 10.1152/ajpgi.1999.276.4.G1027
   Mittal R, 2017, J CELL PHYSIOL, V232, P2359, DOI 10.1002/jcp.25518
   Ng SC, 2013, GASTROENTEROLOGY, V145, P158, DOI 10.1053/j.gastro.2013.04.007
   Poulakos Mara, 2016, J Pharm Pract, V29, P503, DOI 10.1177/0897190015579610
   Robertson SJ, 2019, CELL REP, V27, P1910, DOI 10.1016/j.celrep.2019.04.023
   Schäper J, 2010, ANESTHESIOLOGY, V113, P126, DOI 10.1097/ALN.0b013e3181de0fdd
   Smids C, 2018, J CROHNS COLITIS, V12, P465, DOI 10.1093/ecco-jcc/jjx160
   Steinbrook RA, 1998, ANESTH ANALG, V86, P837, DOI 10.1097/00000539-199804000-00029
   Sternberg EM, 2006, NAT REV IMMUNOL, V6, P318, DOI 10.1038/nri1810
   Taché Y, 2007, J CLIN INVEST, V117, P33, DOI 10.1172/JCI30085
   Vemuri R, 2018, BIOMED RES INT, V2018, DOI 10.1155/2018/4178607
   Verdugo-Meza A, 2020, NUTRIENTS, V12, DOI 10.3390/nu12051434
   Willemze RA, 2018, NEUROGASTROENT MOTIL, V30, DOI 10.1111/nmo.13163
   Yang Y, 2016, GASTROENTEROLOGY, V151, pE1, DOI 10.1053/j.gastro.2016.10.034
   Zheng ZH, 2019, FOOD CHEM TOXICOL, V127, P72, DOI 10.1016/j.fct.2019.02.044
   Zhu WY, 2020, MEDIAT INFLAMM, V2020, DOI 10.1155/2020/6817156
NR 39
TC 2
Z9 2
U1 2
U2 9
PU BAISHIDENG PUBLISHING GROUP INC
PI PLEASANTON
PA 7041 Koll Center Parkway, Suite 160, PLEASANTON, CA, UNITED STATES
SN 1007-9327
EI 2219-2840
J9 WORLD J GASTROENTERO
JI World J. Gastroenterol.
PD MAR 28
PY 2022
VL 28
IS 12
BP 1239
EP 1256
DI 10.3748/wjg.v28.i12.1239
PG 18
WC Gastroenterology & Hepatology
WE Science Citation Index Expanded (SCI-EXPANDED)
SC Gastroenterology & Hepatology
GA 2H0YN
UT WOS:000814024700005
PM 35431512
OA Green Published, hybrid
DA 2024-01-22
ER

PT J
AU Macaluso, FS
   Sapienza, C
   Ventimiglia, M
   Renna, S
   Cottone, M
   Orlando, A
AF Macaluso, Fabio Salvatore
   Sapienza, Chiara
   Ventimiglia, Marco
   Renna, Sara
   Cottone, Mario
   Orlando, Ambrogio
TI Lupus-like reactions in patients with inflammatory bowel disease treated
   with anti-TNFs are insidious adverse events: data from a large
   single-center cohort
SO SCANDINAVIAN JOURNAL OF GASTROENTEROLOGY
LA English
DT Article
DE Adalimumab; biologics; infliximab; lupus like reaction; safety
ID CROHNS-DISEASE; AGENTS; ERYTHEMATOSUS; DIAGNOSIS
AB Objectives: Very few data on the incidence, predictors, and clinical outcomes of lupus-like reactions (LLRs) in patients with inflammatory bowel disease (IBD) treated with anti-TNFs have been reported. Materials and methods: All records of consecutive IBD patients who started a treatment with an anti-TNF from January 2006 to June 2018 were retrospectively reviewed. Patients were defined as having LLR by the presence of immunologic abnormalities (positivity for ANA and/or anti-ds-DNA), along with clinical features that included at least two of the following: arthralgia, fatigue, fever, cutaneous manifestations, or serositis, which had a clear temporal association with exposure to the anti-TNFs, and resolved without recurrence once the drug was discontinued. Results: 760 patients (1059 total treatments with anti-TNFs) were included. Participants contributed a total of 2863.5 person-years of follow-up, during which 16 cases of LLRs (2.1% of patients) were reported, accounting for an incidence rate of 5.6 per 1000 person-years. Female gender and being former smokers were more prevalent in the LLR group (75.0% versus 44.1%, p = .02; and 18.8% versus 5.4%, p = .037, respectively), with a hazard ratio of 4.40 (95% CI: 1.40-13.81; p = .011) and 4.87 (95% CI: 1.37-17.38; p = .015), respectively, at Cox regression analysis. All LLRs resolved following discontinuation of the drug after a mean of 8.1 +/- 4.2 weeks. Ten patients required corticosteroids to control severe symptoms. Conclusions: In this large cohort of patients treated with anti-TNFs with long follow-up, LLRs were rare adverse events, more common in women and former smokers, occurring with nonspecific and insidious clinical features.
C1 [Macaluso, Fabio Salvatore; Sapienza, Chiara; Ventimiglia, Marco; Renna, Sara; Cottone, Mario; Orlando, Ambrogio] AOOR Villa Sofia Cervello, Inflammatory Bowel Dis Unit, Palermo, Italy.
RP Macaluso, FS (通讯作者)，Villa Sofia Cervello Hosp, Via Trabucco 180, I-90146 Palermo, Italy.
EM fsmacaluso@gmail.com
RI Macaluso, Fabio Salvatore/AFB-9138-2022; Ventimiglia,
   Marco/ABH-4992-2020
OI Macaluso, Fabio Salvatore/0000-0001-5128-3846; Ventimiglia,
   Marco/0000-0002-3469-4720; Orlando, Ambrogio/0000-0002-5298-2638
CR Aithal GP, 2011, CLIN PHARMACOL THER, V89, P806, DOI 10.1038/clpt.2011.58
   Beigel F, 2011, INFLAMM BOWEL DIS, V17, P91, DOI 10.1002/ibd.21362
   Bonovas S, 2016, CLIN GASTROENTEROL H, V14, P1385, DOI 10.1016/j.cgh.2016.04.039
   Cleynen I, 2012, NAT REV GASTRO HEPAT, V9, P496, DOI 10.1038/nrgastro.2012.125
   De Bandt M, 2005, ARTHRITIS RES THER, V7, pR545, DOI 10.1186/ar1715
   Efe C, 2013, AUTOIMMUN REV, V12, P337, DOI 10.1016/j.autrev.2012.03.010
   Fiorino G, 2014, AUTOIMMUN REV, V13, P15, DOI 10.1016/j.autrev.2013.06.005
   Gomollon F, 2017, J CROHNS COLITIS, V11, P3, DOI 10.1093/ecco-jcc/jjw168
   Hennes EM, 2008, HEPATOLOGY, V48, P169, DOI 10.1002/hep.22322
   Katz U, 2010, AUTOIMMUN REV, V10, P46, DOI 10.1016/j.autrev.2010.07.005
   Macaluso FS, 2019, J CROHNS COLITIS, V13, P209, DOI 10.1093/ecco-jcc/jjy156
   MILLS JA, 1994, NEW ENGL J MED, V330, P1871, DOI 10.1056/NEJM199406303302608
   Olsen NJ, 2004, BEST PRACT RES CL RH, V18, P677, DOI 10.1016/j.berh.2004.05.006
   Pérez-De-Lis M, 2017, EXPERT OPIN DRUG SAF, V16, P1255, DOI 10.1080/14740338.2017.1372421
   Peyrin-Biroulet L, 2010, Minerva Gastroenterol Dietol, V56, P233
   Pugliese D, 2015, ALIMENT PHARM THER, V42, P880, DOI 10.1111/apt.13352
   Raats M. M., 1991, Food Quality and Preference, V3, P89, DOI 10.1016/0950-3293(91)90028-D
   Ramos-Casals M, 2010, AUTOIMMUN REV, V9, P188, DOI 10.1016/j.autrev.2009.10.003
   Renna S, 2018, DIGEST LIVER DIS, V50, P1292, DOI 10.1016/j.dld.2018.06.008
   Schiff MH, 2006, ANN RHEUM DIS, V65, P889, DOI 10.1136/ard.2005.043166
   Subramanian S, 2011, INFLAMM BOWEL DIS, V17, P99, DOI 10.1002/ibd.21370
   Thiebault H, 2016, EUR J GASTROEN HEPAT, V28, P876, DOI 10.1097/MEG.0000000000000643
   Vermeire S, 2003, GASTROENTEROLOGY, V125, P32, DOI 10.1016/S0016-5085(03)00701-7
   Yanai H, 2013, INFLAMM BOWEL DIS, V19, P2778, DOI 10.1097/01.MIB.0000435435.91988.b6
NR 24
TC 7
Z9 7
U1 0
U2 2
PU TAYLOR & FRANCIS LTD
PI ABINGDON
PA 2-4 PARK SQUARE, MILTON PARK, ABINGDON OR14 4RN, OXON, ENGLAND
SN 0036-5521
EI 1502-7708
J9 SCAND J GASTROENTERO
JI Scand. J. Gastroenterol.
PD SEP 2
PY 2019
VL 54
IS 9
BP 1102
EP 1106
DI 10.1080/00365521.2019.1663260
EA SEP 2019
PG 5
WC Gastroenterology & Hepatology
WE Science Citation Index Expanded (SCI-EXPANDED)
SC Gastroenterology & Hepatology
GA JB9EW
UT WOS:000485462500001
PM 31491360
DA 2024-01-22
ER

PT J
AU de Lima, A
   Kanis, SL
   Escher, JC
   van der Woude, CJ
AF de Lima, Alison
   Kanis, Shannon L.
   Escher, Johanna. C.
   van der Woude, C. Janneke
TI Hepatitis B Vaccination Effective in Children Exposed to Anti-Tumour
   Necrosis Factor Alpha <i>in Utero</i>
SO JOURNAL OF CROHNS & COLITIS
LA English
DT Article
DE Hepatitis B; anti-TNF alpha; vaccination
ID INFLAMMATORY-BOWEL-DISEASE; COMPREHENSIVE IMMUNIZATION STRATEGY;
   ANTI-TNF TREATMENT; CROHNS-DISEASE; PREGNANT-WOMEN; ELIMINATE
   TRANSMISSION; ADVISORY-COMMITTEE; VIRUS INFECTION; BIRTH OUTCOMES;
   UNITED-STATES
AB Introduction: Neonates exposed to tumour necrosis factor [TNF] alpha inhibitors in utero are born with detectable drug levels which can still be detected throughout the first year of life. Since 2011, the hepatitis B virus [HBV] vaccine is routinely administered to all newborns in the Netherlands. Adults treated with anti-TNF have been reported to respond inadequately to the HBV vaccine. The aim of this study was to compare anti-HB levels in anti-TNF-exposed children with non-exposed children following routine Dutch HBV vaccination.
   Methods: We performed a cross-sectional, controlled cohort study from 2014 to 2017 in a single, tertiary referral centre. Pregnant women treated with anti-TNF for inflammatory bowel disease [IBD] and their subsequent children were recruited from the IBD preconception outpatient clinic. Pregnant women not treated with anti-TNF for IBD and their subsequent children were eligible as controls. Adherence to the Dutch National Vaccination Programme was mandatory for participation in this study. A venous blood sample was obtained 1 month after final HBV vaccination. Anti-HB levels were measured by enzyme-linked immunosorbent assay.
   Results: Anti-HB levels at 12 months did not differ between the anti-TNF-exposed [n = 15] and the control group [n = 12] [> 1000 IU/l vs > 1000 IU/l, p = 0.59]. All children were successfully immunized against HBV, defined as anti-HB > 10 IU/l. Median anti-TNF levels determined in cord blood at birth were 9.0 mu g/ml [interquartile range: 3.0-15.0 mu g/ml] for infliximab and 0.4. mu g/ml [interquartile range: 0.3-0.6 mu g/ml] for adalimumab. There were no differences in general birth and health outcomes.
   Conclusion: Children born with detectable anti-TNF levels can be effectively vaccinated against HBV.
C1 [de Lima, Alison; Kanis, Shannon L.; van der Woude, C. Janneke] Erasmus MC Univ Med Ctr Rotterdam, Dept Gastroenterol & Hepatol, S Gravendijkwal 230, NL-3015 CE Rotterdam, Netherlands.
   [Escher, Johanna. C.] Erasmus MC Univ Med Ctr Rotterdam, Dept Pediat, Rotterdam, Netherlands.
C3 Erasmus University Rotterdam; Erasmus MC; Erasmus University Rotterdam;
   Erasmus MC
RP de Lima, A (通讯作者)，Erasmus MC Univ Med Ctr Rotterdam, Dept Gastroenterol & Hepatol, S Gravendijkwal 230, NL-3015 CE Rotterdam, Netherlands.
EM a.delima@erasmusmc.nl
CR Andrade P, 2015, J GASTROEN HEPATOL, V30, P1591, DOI 10.1111/jgh.13001
   [Anonymous], 2012, LANCET, DOI DOI 10.1016/S0140-6736(12)61728-0, Patent No. [2203.06795, 220306795]
   BAIOCCO PJ, 1984, J CLIN GASTROENTEROL, V6, P211
   Banatvala J, 2000, LANCET, V355, P561, DOI 10.1016/S0140-6736(99)07239-6
   Beaulieu DB, 2018, CLIN GASTROENTEROL H, V16, P99, DOI 10.1016/j.cgh.2017.08.041
   Bortlik M, 2014, INFLAMM BOWEL DIS, V20, P495, DOI 10.1097/01.MIB.0000440984.86659.4f
   Bortoli A, 2011, ALIMENT PHARM THER, V34, P724, DOI 10.1111/j.1365-2036.2011.04794.x
   Bröms G, 2014, INFLAMM BOWEL DIS, V20, P1091, DOI 10.1097/MIB.0000000000000060
   Bush M C, 2004, J Matern Fetal Neonatal Med, V15, P237, DOI 10.1080/14767050410001668662
   Casanova MJ, 2013, AM J GASTROENTEROL, V108, P433, DOI 10.1038/ajg.2012.430
   Coates T, 2001, CLIN THER, V23, P392, DOI 10.1016/S0149-2918(01)80044-8
   de Lima A, 2016, GUT, V65, P1261, DOI 10.1136/gutjnl-2015-309321
   de Lima-Karagiannis A, 2016, AM J GASTROENTEROL, V111, P1305, DOI 10.1038/ajg.2016.254
   FEDORKOW DM, 1989, AM J OBSTET GYNECOL, V160, P998, DOI 10.1016/0002-9378(89)90324-4
   Gisbert JP, 2012, AM J GASTROENTEROL, V107, P1460, DOI 10.1038/ajg.2012.79
   Gisbert JP, 2012, ALIMENT PHARM THER, V35, P1379, DOI 10.1111/j.1365-2036.2012.05110.x
   Jiang HY, 2017, VACCINE, V35, P2633, DOI 10.1016/j.vaccine.2017.03.080
   Julsgaard M, 2016, GASTROENTEROLOGY, V151, P110, DOI 10.1053/j.gastro.2016.04.002
   KHOSLA R, 1984, GUT, V25, P52, DOI 10.1136/gut.25.1.52
   Mahadevan U, 2007, GASTROENTEROLOGY, V133, P1106, DOI 10.1053/j.gastro.2007.07.019
   Mahadevan U, 2013, CLIN GASTROENTEROL H, V11, P286, DOI 10.1016/j.cgh.2012.11.011
   Mast EE, 2006, MMWR RECOMM REP, V55
   Mast Eric E., 2006, Morbidity and Mortality Weekly Report, V55, P1
   Mast Eric E., 2005, Morbidity and Mortality Weekly Report, V54, P1
   Molodecky NA, 2012, GASTROENTEROLOGY, V142, P46, DOI 10.1053/j.gastro.2011.10.001
   Morales M, 2000, HEPATO-GASTROENTEROL, V47, P1595
   Moses J, 2012, AM J GASTROENTEROL, V107, P133, DOI 10.1038/ajg.2011.295
   NIELSEN OH, 1984, SCAND J GASTROENTERO, V19, P724, DOI 10.1080/00365521.1984.12005800
   NIELSEN OH, 1983, SCAND J GASTROENTERO, V18, P735, DOI 10.3109/00365528309182088
   Norgård B, 2007, AM J GASTROENTEROL, V102, P1947, DOI 10.1111/j.1572-0241.2007.01355.x
   Oron G, 2012, J MATERN-FETAL NEO M, V25, P2256, DOI 10.3109/14767058.2012.684176
   Peyrin-Biroulet L, 2008, CLIN GASTROENTEROL H, V6, P644, DOI 10.1016/j.cgh.2008.03.014
   Reddy D, 2008, AM J GASTROENTEROL, V103, P1203, DOI 10.1111/j.1572-0241.2007.01756.x
   Salinas GF, 2013, ANN RHEUM DIS, V72, P1037, DOI 10.1136/annrheumdis-2011-201270
   Schnitzler F, 2011, INFLAMM BOWEL DIS, V17, P1846, DOI 10.1002/ibd.21583
   Seow CH, 2017, ALIMENT PHARM THER, V45, P1329, DOI 10.1111/apt.14040
   Visser GHA, 2009, EARLY HUM DEV, V85, P737, DOI 10.1016/j.earlhumdev.2009.09.008
   WOOLFSON K, 1990, DIS COLON RECTUM, V33, P869, DOI 10.1007/BF02051924
   Zelinkova Z, 2011, ALIMENT PHARM THER, V33, P1053, DOI 10.1111/j.1365-2036.2011.04617.x
   Zelinkova Z, 2013, CLIN GASTROENTEROL H, V11, P318, DOI 10.1016/j.cgh.2012.10.024
NR 40
TC 21
Z9 21
U1 0
U2 0
PU OXFORD UNIV PRESS
PI OXFORD
PA GREAT CLARENDON ST, OXFORD OX2 6DP, ENGLAND
SN 1873-9946
EI 1876-4479
J9 J CROHNS COLITIS
JI J. Crohns Colitis
PD AUG
PY 2018
VL 12
IS 8
BP 948
EP 953
DI 10.1093/ecco-jcc/jjy053
PG 6
WC Gastroenterology & Hepatology
WE Science Citation Index Expanded (SCI-EXPANDED)
SC Gastroenterology & Hepatology
GA GO8SN
UT WOS:000440365400007
PM 29726943
OA Bronze
DA 2024-01-22
ER

PT J
AU Lightner, AL
   McKenna, NP
   Moncrief, S
   Pemberton, JH
   Raffals, LE
   Mathis, KL
AF Lightner, Amy L.
   McKenna, Nicholas P.
   Moncrief, Sara
   Pemberton, John H.
   Raffals, Laura E.
   Mathis, Kellie L.
TI Surgical Outcomes in Vedolizumab-Treated Patients with Ulcerative
   Colitis
SO INFLAMMATORY BOWEL DISEASES
LA English
DT Article
DE vedolizumab; ulcerative colitis; postoperative
ID POUCH-ANAL ANASTOMOSIS; INFLAMMATORY-BOWEL-DISEASE; POSTOPERATIVE
   INFECTIOUS COMPLICATIONS; RESTORATIVE PROCTOCOLECTOMY; RISK-FACTORS;
   SEPTIC COMPLICATIONS; CROHNS-DISEASE; INFLIXIMAB; METAANALYSIS;
   CORTICOSTEROIDS
AB Background: Surgical outcomes and pouch outcomes in the setting of vedolizumab remains poorly understood. We sought to determine the rate of 30-day postoperative surgical infectious complications and pouch-specific complications among patients with ulcerative colitis (UC) who received vedolizumab within 12 weeks of surgery.
   Methods: A retrospective chart review between 5/1/2014 and 12/31/2016 of all adult patients with UC who underwent an abdominal operation was performed. Patients with UC who received vedolizumab within 12 weeks of their abdominal operation were compared with patients with UC on anti-TNF alpha treatment.
   Results: Eighty-eight patients received vedolizumab and 62 received anti-TNF alpha within 12 weeks of surgery. More vedolizumab-treated patients had superficial surgical site infections (P = 0.047) and mucocutaneous separation at the ileostomy (P = 0.047), but there was no difference in the overall surgical infectious complication rate, deep space SSI, 30-day hospital readmission or return to the operating room. On univariate analysis of SSI among patients with UC, exposure to vedolizumab was not a significant predictor of SSI (P = 0.27), but steroids were predictive of SSI on univariate (P = 0.02) and multivariable analysis (P = 0.02). After ileal pouch anal anastomosis, there was a higher rate of intra-abdominal abscesses (31.3% versus 5.9%) and mucocutaneous separation (18.8% versus 0%) in the vedolizumab group compared with the anti-TNF alpha group, but statistical significance was not reached.
   Conclusions: Vedolizumab patients had significantly increased rates of superficial SSI, but not overall infectious complications. Among ileal pouch anal anastomosis patients, peripouch abscess rates were increased among vedolizumab-treated patients, but this did not reach statistical significance. Vedolizumab seems safe in the perioperative period for patients with UC.
C1 [Lightner, Amy L.; McKenna, Nicholas P.; Moncrief, Sara; Pemberton, John H.; Mathis, Kellie L.] Mayo Clin, Div Colon & Rectal Surg, Rochester, MN 55905 USA.
   [Raffals, Laura E.] Mayo Clin, Div Gastroenterol & Hepatol, Rochester, MN 55905 USA.
C3 Mayo Clinic; Mayo Clinic
RP Lightner, AL (通讯作者)，Mayo Clin, Coll Med, Dept Surg, Div Colon & Rectal Surg, 200 First St SW, Rochester, MN 55905 USA.
EM Lightner.amy@mayo.edu
RI McKenna, Nicholas/AFQ-2742-2022
OI McKenna, Nicholas/0000-0001-6346-8370
CR Aberra FN, 2003, GASTROENTEROLOGY, V125, P320, DOI 10.1016/S0016-5085(03)00883-7
   Aelvoet AS, 2016, AM COLL GASTR ACG 20
   Bregnbak D, 2012, J CROHNS COLITIS, V6, P281, DOI 10.1016/j.crohns.2011.08.014
   Coquet-Reinier B, 2010, SURG ENDOSC, V24, P1866, DOI 10.1007/s00464-009-0861-0
   Feagan BG, 2013, NEW ENGL J MED, V369, P699, DOI 10.1056/NEJMoa1215734
   Ferrante M, 2009, INFLAMM BOWEL DIS, V15, P1062, DOI 10.1002/ibd.20863
   Ferrante M, 2017, GASTROENTEROLOGY, V152, pS581, DOI 10.1016/S0016-5085(17)32096-6
   Gainsbury ML, 2011, J GASTROINTEST SURG, V15, P397, DOI 10.1007/s11605-010-1385-6
   Gorgun Emre, 2004, Clin Colon Rectal Surg, V17, P43, DOI 10.1055/s-2004-823070
   Hahnloser D, 2007, BRIT J SURG, V94, P333, DOI 10.1002/bjs.5464
   Huang WP, 2015, J CROHNS COLITIS, V9, P293, DOI 10.1093/ecco-jcc/jju028
   Koh S, 2016, DIS COLON RECTUM, V59, pE96
   Krane MK, 2013, DIS COLON RECTUM, V56, P449, DOI 10.1097/DCR.0b013e3182759029
   Lam MCW, 2014, IMMUNOTHERAPY-UK, V6, P963, DOI [10.2217/IMT.14.66, 10.2217/imt.14.66]
   Lightner AL, 2017, J CROHNS COLITIS, V11, P185, DOI 10.1093/ecco-jcc/jjw147
   Lightner AL, 2017, INFLAMM BOWEL DIS, V23, P781, DOI 10.1097/MIB.0000000000001061
   Lim M, 2007, DIS COLON RECTUM, V50, P943, DOI 10.1007/s10350-007-0246-1
   MacRae HM, 1997, DIS COLON RECTUM, V40, P257, DOI 10.1007/BF02050412
   Mège D, 2016, J CROHNS COLITIS, V10, P898, DOI 10.1093/ecco-jcc/jjw040
   Michelassi F, 2003, ANN SURG, V238, P433, DOI 10.1097/01.sla.0000086658.60555.ea
   Mor IJ, 2008, DIS COLON RECTUM, V51, P1202, DOI 10.1007/s10350-008-9364-7
   Narula N, 2013, ALIMENT PHARM THER, V37, P1057, DOI 10.1111/apt.12313
   Sahami S, 2016, J CROHNS COLITIS, V10, P773, DOI 10.1093/ecco-jcc/jjv170
   Selvaggi F, 2015, INFLAMM BOWEL DIS, V21, P79, DOI 10.1097/MIB.0000000000000232
   Selvasekar CR, 2007, J AM COLL SURGEONS, V204, P956, DOI 10.1016/j.jamcollsurg.2006.12.044
   Subramanian V, 2008, AM J GASTROENTEROL, V103, P2373, DOI 10.1111/j.1572-0241.2008.01942.x
   Uchino M, 2013, INT J COLORECTAL DIS, V28, P1295, DOI 10.1007/s00384-013-1700-2
   Yang Z, 2010, ALIMENT PHARM THER, V31, P486, DOI 10.1111/j.1365-2036.2009.04204.x
NR 28
TC 40
Z9 40
U1 0
U2 1
PU OXFORD UNIV PRESS INC
PI CARY
PA JOURNALS DEPT, 2001 EVANS RD, CARY, NC 27513 USA
SN 1078-0998
EI 1536-4844
J9 INFLAMM BOWEL DIS
JI Inflamm. Bowel Dis.
PD DEC
PY 2017
VL 23
IS 12
BP 2197
EP 2201
DI 10.1097/MIB.0000000000001248
PG 5
WC Gastroenterology & Hepatology
WE Science Citation Index Expanded (SCI-EXPANDED)
SC Gastroenterology & Hepatology
GA FR6FQ
UT WOS:000419161300017
PM 28858072
DA 2024-01-22
ER

PT J
AU Mirouse, A
   Barete, S
   Monfort, JB
   Resche-Rigon, M
   Bouyer, AS
   Comarmond, C
   Sène, D
   Domont, F
   Ferfar, Y
   Cacoub, P
   Saadoun, D
AF Mirouse, Adrien
   Barete, Stephane
   Monfort, Jean-Benoit
   Resche-Rigon, Matthieu
   Bouyer, Anne-Sophie
   Comarmond, Cloe
   Sene, Damien
   Domont, Fanny
   Ferfar, Yasmina
   Cacoub, Patrice
   Saadoun, David
TI Ustekinumab for Behcet's disease
SO JOURNAL OF AUTOIMMUNITY
LA English
DT Article
DE Ustekinumab; Behget disease; Vasculitis; Oral ulcer; Biotherapy
ID INTERLEUKIN-12/23 MONOCLONAL-ANTIBODY; PLACEBO-CONTROLLED TRIAL;
   GENOME-WIDE ASSOCIATION; DOUBLE-BLIND; PSORIATIC-ARTHRITIS;
   CROHNS-DISEASE; EFFICACY; SAFETY; IL23R-IL12RB2; ETANERCEPT
AB Objective: To evaluate the efficacy and safety of ustekinumab in the treatment of oral ulcers (OU) in patients with Behcet's disease (BD).
   Patients and methods: Prospective study including 14 patients [median age of 39 (34; 41) years, with 71% of men] fulfilling criteria of the International Study Group for BD and with active OU resistant to colchicine. Patients received ustekinumab 90 mg (n = 11) or 45 mg (n = 3) subcutaneously at inclusion, at week 4, and every 12 weeks. The primary efficacy endpoint was the proportion of patients with complete response (CR), defined as no oral ulcer, at week 12.
   Results: At week 12, 64% were in CR, 21% in partial response and 14% non-responders. The median number of OU decreased from 2 [2; 4] to 1 [0; 1.25] (p = 0.0005) at week 12. Mean change from baseline to week 12 of Behcet's syndrome activity score (BSAS) was 22.8 +/- 0.3 (p = 0.01). The median daily corticosteroids dose decreased from 12.5 (10; 16.3) to 5 [5; 10] mg/day (p = 0.02). Three patients reported headaches, leading to discontinuation of ustekinumab in one case. After a median follow-up of 7 [3; 12] months, 10 (71%) patients were still receiving ustekinumab and four (28%) experienced a relapse. Decreased levels of circulating IL-17 and IL-12 [median [IQR]; 3.9 [1.6; 10.6] vs. 29.2 [25.2; 42.7] pg/ml, and 29.4 [23.1; 33.3] vs. 56.1 [51.1; 64.4] pg/ml, p = 0.008 for both] were observed under ustekinumab, respectively.
   Conclusion: Ustekinumab seems to be efficient and safe for patient with BD and refractory OU although relapses are frequent. (C) 2017 Elsevier Ltd. All rights reserved.
C1 [Mirouse, Adrien; Barete, Stephane; Bouyer, Anne-Sophie; Comarmond, Cloe; Domont, Fanny; Ferfar, Yasmina; Cacoub, Patrice; Saadoun, David] UPMC Univ Paris 06, UMR 7211, Sorbonne Univ, Dept Hosp Univ Inflammat Immunopathol Biotherapie, F-75084 Paris, France.
   [Mirouse, Adrien; Barete, Stephane; Bouyer, Anne-Sophie; Comarmond, Cloe; Domont, Fanny; Ferfar, Yasmina; Cacoub, Patrice; Saadoun, David] INSERM, UMR S 959, F-75013 Paris, France.
   [Mirouse, Adrien; Bouyer, Anne-Sophie; Comarmond, Cloe; Domont, Fanny; Ferfar, Yasmina; Cacoub, Patrice; Saadoun, David] CNRS, FRE3632, F-75005 Paris, France.
   [Mirouse, Adrien; Bouyer, Anne-Sophie; Comarmond, Cloe; Domont, Fanny; Ferfar, Yasmina; Cacoub, Patrice; Saadoun, David] Grp Hosp Pitie Salpetriere, AP HP, Dept Med Interne & Immunol Clin, F-75013 Paris, France.
   [Barete, Stephane] Grp Hosp Pitie Salpetriere, AP HP, UF Dermatol, Paris, France.
   [Monfort, Jean-Benoit] Hop Tenon, AP HP, Serv Dermatol, Paris, France.
   [Resche-Rigon, Matthieu] St Louis Hosp, AP HP, SBIM, Paris, France.
   [Resche-Rigon, Matthieu] INSERM, U1153, Stat & Epidemiol Res Ctr, ECSTRA Team,Sorbonne Paris Cite CRES, Paris, France.
   [Sene, Damien] Hop Lariboisiere, AP HP, Serv Med Interne, Paris, France.
C3 Sorbonne Universite; Institut National de la Sante et de la Recherche
   Medicale (Inserm); Centre National de la Recherche Scientifique (CNRS);
   Assistance Publique Hopitaux Paris (APHP); Hopital Universitaire
   Pitie-Salpetriere - APHP; Hopital Universitaire Paul-Brousse - APHP;
   Sorbonne Universite; Universite Paris Cite; Hopital Universitaire
   Hotel-Dieu - APHP; Assistance Publique Hopitaux Paris (APHP); Hopital
   Universitaire Paul-Brousse - APHP; Hopital Universitaire
   Pitie-Salpetriere - APHP; Sorbonne Universite; Universite Paris Cite;
   Hopital Universitaire Hotel-Dieu - APHP; Assistance Publique Hopitaux
   Paris (APHP); Universite Paris Cite; Hopital Universitaire Hotel-Dieu -
   APHP; Sorbonne Universite; Hopital Universitaire Tenon - APHP; Hopital
   Universitaire Paul-Brousse - APHP; Assistance Publique Hopitaux Paris
   (APHP); Universite Paris Cite; Hopital Universitaire Saint-Louis - APHP;
   Hopital Universitaire Paul-Brousse - APHP; Hopital Universitaire
   Hotel-Dieu - APHP; Universite Paris Cite; Institut National de la Sante
   et de la Recherche Medicale (Inserm); Universite Paris Cite; Assistance
   Publique Hopitaux Paris (APHP); Hopital Universitaire Paul-Brousse -
   APHP; Hopital Universitaire Hotel-Dieu - APHP; Hopital Universitaire
   Lariboisiere-Fernand-Widal - APHP
RP Saadoun, D (通讯作者)，Grp Hosp Pitie Salpetriere, Serv Med Interne & Immunol Clin, 84 Blvd Hop, F-75013 Paris, France.
EM david.saadoun@aphp.fr
RI Mirouse, Adrien/GXZ-5897-2022; COMARMOND, Chloé/AAN-1192-2021;
   Resche-Rigon, Matthieu/ABA-5374-2021; sene, damien/R-3970-2017
OI sene, damien/0000-0001-8640-4580; Cacoub, Patrice/0000-0002-6727-4992;
   resche-rigon, matthieu/0000-0003-2220-5085; saadoun,
   david/0000-0003-3628-9996
CR AKTULGA E, 1980, HAEMATOLOGICA, V65, P399
   Baerveldt E. M., ANN RHEUM DIS, V72
   Chi W, 2008, INVEST OPHTH VIS SCI, V49, P3058, DOI 10.1167/iovs.07-1390
   Davatchi F, 2014, J EUR ACAD DERMATOL, V28, P338, DOI 10.1111/jdv.12107
   Duerr RH, 2006, SCIENCE, V314, P1461, DOI 10.1126/science.1135245
   Feagan BG, 2016, NEW ENGL J MED, V375, P1946, DOI 10.1056/NEJMoa1602773
   Gheita TA, 2015, JOINT BONE SPINE, V82, P213, DOI 10.1016/j.jbspin.2014.10.008
   Gottlieb A, 2009, LANCET, V373, P633, DOI 10.1016/S0140-6736(09)60140-9
   Griffiths CEM, 2010, NEW ENGL J MED, V362, P118, DOI 10.1056/NEJMoa0810652
   Habibagahi Z, 2010, MOD RHEUMATOL, V20, P154, DOI 10.1007/s10165-009-0246-1
   Hamuryudan V, 1997, ARTHRITIS RHEUM, V40, P769, DOI 10.1002/art.1780400425
   Hamuryudan V, 1998, ANN INTERN MED, V128, P443, DOI 10.7326/0003-4819-128-6-199803150-00004
   Hatemi G, 2015, NEW ENGL J MED, V372, P1510, DOI 10.1056/NEJMoa1408684
   Hollis-Moffatt JE, 2009, ANN RHEUM DIS, V68, P1340, DOI 10.1136/ard.2008.090142
   Jiang Z., 2015, PLOS ONE, V10
   Kim J. S., 2010, EURASIP J ADV SIG PR, V2010, P19, DOI DOI 10.1007/S10646-009-0440-0
   Leonardi CL, 2008, LANCET, V371, P1665, DOI 10.1016/S0140-6736(08)60725-4
   McInnes IB, 2013, LANCET, V382, P780, DOI 10.1016/S0140-6736(13)60594-2
   Melikoglu M, 2005, J RHEUMATOL, V32, P98
   Mizuki N, 2010, NAT GENET, V42, P703, DOI 10.1038/ng.624
   Papp KA, 2008, LANCET, V371, P1675, DOI 10.1016/S0140-6736(08)60726-6
   Reddy M, 2007, CELL IMMUNOL, V247, P1, DOI 10.1016/j.cellimm.2007.06.006
   Remmers EF, 2010, NAT GENET, V42, P698, DOI 10.1038/ng.625
   Ritchlin C, 1998, J RHEUMATOL, V25, P1544
   Ritchlin C, 2014, ANN RHEUM DIS, V73, P990, DOI 10.1136/annrheumdis-2013-204655
   Sakane T, 1999, NEW ENGL J MED, V341, P1284, DOI 10.1056/NEJM199910213411707
   Sandborn WJ, 2008, GASTROENTEROLOGY, V135, P1130, DOI 10.1053/j.gastro.2008.07.014
   Smith R. L., J INVESTIG DERMATOL, V128
   Touzot M, 2015, AUTOIMMUN REV, V14, P370, DOI 10.1016/j.autrev.2014.12.009
   Yazici H, 2001, CURR OPIN RHEUMATOL, V13, P18, DOI 10.1097/00002281-200101000-00004
   Yurdakul S, 2001, ARTHRITIS RHEUM-US, V44, P2686, DOI 10.1002/1529-0131(200111)44:11<2686::AID-ART448>3.0.CO;2-H
NR 31
TC 51
Z9 53
U1 1
U2 5
PU ACADEMIC PRESS LTD- ELSEVIER SCIENCE LTD
PI LONDON
PA 24-28 OVAL RD, LONDON NW1 7DX, ENGLAND
SN 0896-8411
EI 1095-9157
J9 J AUTOIMMUN
JI J. Autoimmun.
PD AUG
PY 2017
VL 82
BP 41
EP 46
DI 10.1016/j.jaut.2017.05.002
PG 6
WC Immunology
WE Science Citation Index Expanded (SCI-EXPANDED)
SC Immunology
GA FD4YG
UT WOS:000407537500004
PM 28483439
DA 2024-01-22
ER

PT J
AU Walker, JR
   Ediger, JP
   Graff, LA
   Greenfeld, JM
   Clara, I
   Lix, L
   Rawsthorne, P
   Miller, N
   Rogala, L
   McPhail, CM
   Bernstein, CN
AF Walker, John R.
   Ediger, Jason P.
   Graff, Lesley A.
   Greenfeld, Jay M.
   Clara, Ian
   Lix, Lisa
   Rawsthorne, Patricia
   Miller, Norine
   Rogala, Linda
   McPhail, Cory M.
   Bernstein, Charles N.
TI The Manitoba IBD cohort study: A population-based study of the
   prevalence of lifetime and 12-month anxiety and mood disorders
SO AMERICAN JOURNAL OF GASTROENTEROLOGY
LA English
DT Article
ID INFLAMMATORY-BOWEL-DISEASE; QUALITY-OF-LIFE; NATIONAL COMORBIDITY
   SURVEY; DSM-IV DISORDERS; CROHNS-DISEASE; ULCERATIVE-COLITIS; SURVEY
   REPLICATION; MENTAL-DISORDERS; PSYCHOLOGICAL DISTRESS;
   PSYCHIATRIC-ILLNESS
AB BACKGROUNDG AND AIMS: ven the impact of anxiety and mood disorders on health, it is important to consider these disorders in persons with inflammatory bowel disease (IBD). We assessed the prevalence of anxiety and mood disorders in a population-based IBD cohort.
   METHODS: A structured diagnostic interview was administered to participants in the cohort (N = 351), and rates were compared to age-, gender-, and region-matched controls drawn from a national survey (N = 779).
   RESULTS: A comparison of lifetime prevalence suggests higher rates of panic, generalized anxiety, and obsessive-compulsive disorders and major depression and lower rates of social anxiety and bipolar disorders in the IBD sample than in national samples in the United States and New Zealand. Direct comparisons with matched controls (with data available for three anxiety disorders) found lifetime prevalence (IBD vs controls) as follows: social anxiety disorder lower in IBD (6% vs 11%, OR 0.52, 95% CI 0.32-0.85), panic disorder not significantly different (8.0% vs 4.7%, OR 1.59, 95% CI 0.96-2.63), agoraphobia without panic not significantly different (1.1% vs 0.6%, OR 1.44, 95% CI 0.37-5.55), and major depression higher (27.2% vs 12.3%, OR 2.20, 95% CI 1.64-2.95). Comparing IBD respondents with and without lifetime anxiety or mood disorder, those with a disorder reported lower quality of life and earlier onset of IBD symptoms and there was a trend toward earlier IBD diagnosis.
   CONCLUSIONS: Clinicians should be aware of the increased prevalence of depression and possibly other anxiety disorders in persons with IBD as these disorders may influence response to treatment and quality of life.
[truncated: 3,701,684 more chars]
