# Supplementary material for: Worldwide research trends in Crohn’s disease treatment over the past 2 decades: a bibliometric analysis
Source: Front Pharmacol. 2024 Oct 8;15:1441785. doi: 10.3389/fphar.2024.1441785 (PMC11493645; doi:10.3389/fphar.2024.1441785)
Supplement: Supplementary file 2 [file DataSheet2.zip › raw data 2/download_50.txt]

FN Clarivate Analytics Web of Science
VR 1.0
PT J
AU Odenwald, MA
   Turner, JR
AF Odenwald, Matthew A.
   Turner, Jerrold R.
TI Intestinal Permeability Defects: Is It Time to Treat?
SO CLINICAL GASTROENTEROLOGY AND HEPATOLOGY
LA English
DT Article
DE Tight Junction; Myosin Light Chain Kinase; Claudin; Inflammatory Bowel
   Disease; Graft vs Host Disease; Irritable Bowel Syndrome; Leaky Gut
   Syndrome
ID IRRITABLE-BOWEL-SYNDROME; VERSUS-HOST-DISEASE; EPITHELIAL TIGHT
   JUNCTIONS; CROHNS-DISEASE; GASTROINTESTINAL PERMEABILITY; IN-VIVO;
   EXPERIMENTAL COLITIS; CELIAC-DISEASE; NONALCOHOLIC STEATOHEPATITIS;
   ANKYLOSING-SPONDYLITIS
AB An essential role of the intestinal epithelium is to separate luminal contents from the interstitium, a function primarily determined by the integrity of the epithelium and the tight junction that seals the paracellular space. Intestinal tight junctions are selectively permeable, and intestinal permeability can be increased physiologically in response to luminal nutrients or pathologically by mucosal immune cells and cytokines, the enteric nervous system, and pathogens. Compromised intestinal barrier function is associated with an array of clinical conditions, both intestinal and systemic. Although most available data are correlative, some studies support a model where cycles of increased intestinal permeability, intestinal immune activation, and subsequent immune mediated barrier loss contribute to disease progression. This model is applicable to intestinal and systemic diseases. However, it has not been proven, and both mechanistic and therapeutic studies are ongoing. Nevertheless, the correlation between increased intestinal permeability and disease has caught the attention of the public, leading to a rise in popularity of the diagnosis of "leaky gut syndrome," which encompasses a range of systemic disorders. Proponents claim that barrier restoration will cure under lying disease, but this has not been demonstrated in clinical trials. Moreover, human and mouse studies show that intestinal barrier loss alone is insufficient to initiate disease. It is therefore uncertain whether increased permeability in these patients is a cause or effect of the underlying disorder. Although drug targets that may mediate barrier restoration have been proposed, none have been proven effective. As such, current treatments for barrier dysfunction should target the underlying disease.
C1 [Odenwald, Matthew A.; Turner, Jerrold R.] Univ Chicago, Dept Pathol, Chicago, IL 60637 USA.
C3 University of Chicago
RP Turner, JR (通讯作者)，Univ Chicago, Dept Pathol, 5841 South Maryland,MC 1089, Chicago, IL 60637 USA.
EM jturner@bsd.uchicago.edu
RI Turner, Jerrold/H-1502-2019
OI Turner, Jerrold/0000-0003-0627-9455
FU National Institutes of Health [R01DK61931, R01DK68271, T32HD007009];
   Department of Defense [W81XWH-09-1-0341]; Broad Medical Research
   Foundation [IBD-022]; Crohn's and Colitis Foundation of America; Chicago
   Biomedical Consortium; Searle Funds at The Chicago Community Trust
FX The authors are supported by the National Institutes of Health
   (R01DK61931, R01DK68271, T32HD007009), Department of Defense
   (W81XWH-09-1-0341), the Broad Medical Research Foundation (IBD-022), the
   Crohn's and Colitis Foundation of America, and the Chicago Biomedical
   Consortium (with support from The Searle Funds at The Chicago Community
   Trust).
CR Amasheh S, 2002, J CELL SCI, V115, P4969, DOI 10.1242/jcs.00165
   Ammori BJ, 1999, J GASTROINTEST SURG, V3, P252, DOI 10.1016/S1091-255X(99)80067-5
   Anderson JM, 2009, CSH PERSPECT BIOL, V1, DOI 10.1101/cshperspect.a002584
   Arrieta MC, 2009, GUT, V58, P41, DOI 10.1136/gut.2008.150888
   ATISOOK K, 1990, AM J PHYSIOL, V258, pC77, DOI 10.1152/ajpcell.1990.258.1.C77
   Beelen DW, 1999, BLOOD, V93, P3267, DOI 10.1182/blood.V93.10.3267.410k22_3267_3275
   Bergheim I, 2008, J HEPATOL, V48, P983, DOI 10.1016/j.jhep.2008.01.035
   Bitton A, 2008, GUT, V57, P1386, DOI 10.1136/gut.2007.134817
   Blair SA, 2006, LAB INVEST, V86, P191, DOI 10.1038/labinvest.3700373
   Boirivant M, 2008, GASTROENTEROLOGY, V135, P1612, DOI 10.1053/j.gastro.2008.07.028
   Borody TJ, 2003, J CLIN GASTROENTEROL, V37, P42, DOI 10.1097/00004836-200307000-00012
   Bosi E, 2006, DIABETOLOGIA, V49, P2824, DOI 10.1007/s00125-006-0465-3
   Brenchley JM, 2006, NAT MED, V12, P1365, DOI 10.1038/nm1511
   Brewster DR, 1997, ARCH DIS CHILD, V76, P236, DOI 10.1136/adc.76.3.236
   Brown GR, 1999, GASTROENTEROLOGY, V116, P593, DOI 10.1016/S0016-5085(99)70181-2
   Buhner S, 2006, GUT, V55, P342, DOI 10.1136/gut.2005.065557
   Camilleri M, 2012, AM J PHYSIOL-GASTR L, V303, pG775, DOI 10.1152/ajpgi.00155.2012
   Cesaro C, 2011, DIGEST LIVER DIS, V43, P431, DOI 10.1016/j.dld.2010.10.015
   Clayburgh DR, 2005, J CLIN INVEST, V115, P2702, DOI 10.1172/JCI24970
   Cope K, 2000, GASTROENTEROLOGY, V119, P1340, DOI 10.1053/gast.2000.19267
   D'Incà R, 1999, AM J GASTROENTEROL, V94, P2956, DOI 10.1111/j.1572-0241.1999.01444.x
   Davies KN, 1996, POSTGRAD MED J, V72, P164, DOI 10.1136/pgmj.72.845.164
   de Magistris L, 2010, J PEDIATR GASTR NUTR, V51, P418, DOI 10.1097/MPG.0b013e3181dcc4a5
   DEITCH EA, 1990, CRIT CARE MED, V18, P529, DOI 10.1097/00003246-199005000-00014
   Doig CJ, 1998, AM J RESP CRIT CARE, V158, P444, DOI 10.1164/ajrccm.158.2.9710092
   Dunlop SP, 2006, AM J GASTROENTEROL, V101, P1288, DOI 10.1111/j.1572-0241.2006.00672.x
   Epple HJ, 2009, GUT, V58, P220, DOI 10.1136/gut.2008.150425
   Farhadi A, 2008, LIVER INT, V28, P1026, DOI 10.1111/j.1478-3231.2008.01723.x
   Fihn BM, 2000, GASTROENTEROLOGY, V119, P1029, DOI 10.1053/gast.2000.18148
   FINK MP, 1991, ARCH SURG-CHICAGO, V126, P211
   FOITZIK T, 1995, ANN SURG, V222, P179, DOI 10.1097/00000658-199508000-00010
   Foitzik T, 1997, J Gastrointest Surg, V1, P40
   Francis SA, 1999, EUR J CELL BIOL, V78, P473, DOI 10.1016/S0171-9335(99)80074-0
   Goebel A, 2008, RHEUMATOLOGY, V47, P1223, DOI 10.1093/rheumatology/ken140
   Gradel KO, 2009, GASTROENTEROLOGY, V137, P495, DOI 10.1053/j.gastro.2009.04.001
   HEIDT PJ, 1992, J MED, V23, P161
   Heller F, 2005, GASTROENTEROLOGY, V129, P550, DOI 10.1053/j.gastro.2005.05.002
   Hijazi Z, 2004, ARCH DIS CHILD, V89, P227, DOI 10.1136/adc.2003.027680
   HOLLANDER D, 1986, ANN INTERN MED, V105, P883, DOI 10.7326/0003-4819-105-6-883
   JACKSON PG, 1981, LANCET, V1, P1285
   JODAL M, 1994, GASTROENTEROLOGY, V106, pA241
   Johansson JE, 2007, DIGEST DIS SCI, V52, P2340, DOI 10.1007/s10620-006-9404-x
   Johansson MEV, 2008, P NATL ACAD SCI USA, V105, P15064, DOI 10.1073/pnas.0803124105
   KEATING J, 1995, GUT, V37, P623, DOI 10.1136/gut.37.5.623
   Kelly CP, 2013, ALIMENT PHARM THER, V37, P252, DOI 10.1111/apt.12147
   Kelly P, 2004, AM J TROP MED HYG, V70, P412
   Keshavarzian A, 1999, AM J GASTROENTEROL, V94, P200
   Korpe PS, 2012, TRENDS MOL MED, V18, P328, DOI 10.1016/j.molmed.2012.04.007
   KOTTRA G, 1983, J EXP BIOL, V106, P217, DOI 10.1242/jeb.106.1.217
   Krug SM, 2009, BIOPHYS J, V97, P2202, DOI 10.1016/j.bpj.2009.08.003
   Kukuruzovic R, 2002, PEDIATR INFECT DIS J, V21, P730, DOI 10.1097/00006454-200208000-00007
   Kukuruzovic RH, 2002, J PEDIATR GASTR NUTR, V35, P206, DOI 10.1097/00005176-200208000-00020
   Lee YK, 2011, P NATL ACAD SCI USA, V108, P4615, DOI 10.1073/pnas.1000082107
   LEVITT MD, 1990, J CLIN INVEST, V86, P1540, DOI 10.1172/JCI114873
   LUNN PG, 1988, J NUTR, V118, P121, DOI 10.1093/jn/118.1.121
   MADARA JL, 1986, J CELL BIOL, V102, P2125, DOI 10.1083/jcb.102.6.2125
   MADARA JL, 1983, J CELL BIOL, V97, P125, DOI 10.1083/jcb.97.1.125
   Madsen KL, 1999, INFLAMM BOWEL DIS, V5, P262, DOI 10.1097/00054725-199911000-00004
   Marchiando AM, 2010, ANNU REV PATHOL-MECH, V5, P119, DOI 10.1146/annurev.pathol.4.110807.092135
   Marshall JK, 2004, ALIMENT PHARM THER, V20, P1317, DOI 10.1111/j.1365-2036.2004.02284.x
   MARTINEZGONZALEZ O, 1994, BRIT J RHEUMATOL, V33, P644
   MAY G R, 1992, Gastroenterology, V102, pA934
   MAY GR, 1993, GASTROENTEROLOGY, V104, P1627, DOI 10.1016/0016-5085(93)90638-S
   Meddings JB, 1998, GASTROENTEROLOGY, V114, P83, DOI 10.1016/S0016-5085(98)70636-5
   Meddings JB, 1999, AM J PHYSIOL-GASTR L, V276, pG951, DOI 10.1152/ajpgi.1999.276.4.G951
   MEDDINGS JB, 1989, CLIN SCI, V76, P403, DOI 10.1042/cs0760403
   Meddings JB, 2000, GASTROENTEROLOGY, V119, P1019, DOI 10.1053/gast.2000.18152
   MORRIS AJ, 1991, GUT, V32, P1470, DOI 10.1136/gut.32.12.1470
   Natividad JM, 2009, PLOS ONE, V4, DOI 10.1371/journal.pone.0006472
   PIKE MG, 1986, J INVEST DERMATOL, V86, P101, DOI 10.1111/1523-1747.ep12284035
   Pimentel M, 2004, ANN RHEUM DIS, V63, P450, DOI 10.1136/ard.2003.011502
   POZZILLI P, 1993, IMMUNOL TODAY, V14, P193, DOI 10.1016/0167-5699(93)90160-M
   Ramakrishna BS, 2000, NEW ENGL J MED, V342, P308, DOI 10.1056/NEJM200002033420502
   Rao AS, 2011, AM J PHYSIOL-GASTR L, V301, pG919, DOI 10.1152/ajpgi.00168.2011
   Ritchie BK, 2009, PEDIATRICS, V124, P620, DOI 10.1542/peds.2008-2257
   Rosenthal R, 2010, J CELL SCI, V123, P1913, DOI 10.1242/jcs.060665
   RYAN CM, 1993, GASTROENTEROLOGY, V104, P890, DOI 10.1016/0016-5085(93)91027-F
   Salat-Foix D, 2012, CAN J NEUROL SCI, V39, P185, DOI 10.1017/S0317167100013202
   Scheinin T, 2003, CLIN EXP IMMUNOL, V133, P38, DOI 10.1046/j.1365-2249.2003.02193.x
   Schulzke JD, 2009, ANN NY ACAD SCI, V1165, P294, DOI 10.1111/j.1749-6632.2009.04062.x
   Sharpstone D, 1999, GUT, V45, P70, DOI 10.1136/gut.45.1.70
   Shen L, 2011, ANNU REV PHYSIOL, V73, P283, DOI 10.1146/annurev-physiol-012110-142150
   Smecuol E, 1997, GASTROENTEROLOGY, V112, P1129, DOI 10.1016/S0016-5085(97)70123-9
   Smith MI, 2013, SCIENCE, V339, P548, DOI 10.1126/science.1229000
   Su LP, 2013, GASTROENTEROLOGY, V145, P407, DOI 10.1053/j.gastro.2013.04.011
   Su LP, 2009, GASTROENTEROLOGY, V136, P551, DOI 10.1053/j.gastro.2008.10.081
   Suenaert P, 2002, AM J GASTROENTEROL, V97, P2000
   Summers RW, 2003, AM J GASTROENTEROL, V98, P2034, DOI 10.1111/j.1572-0241.2003.07660.x
   Tang VW, 2003, BIOPHYS J, V84, P1660, DOI 10.1016/S0006-3495(03)74975-3
   TAUROG JD, 1994, J EXP MED, V180, P2359, DOI 10.1084/jem.180.6.2359
   Turner JR, 2009, NAT REV IMMUNOL, V9, P799, DOI 10.1038/nri2653
   Turner JR, 2000, DIGEST DIS SCI, V45, P2122, DOI 10.1023/A:1026682900586
   Turner JR, 1997, AM J PHYSIOL-CELL PH, V273, pC1378, DOI 10.1152/ajpcell.1997.273.4.C1378
   Umetsu DT, 2002, NAT IMMUNOL, V3, P715, DOI 10.1038/ni0802-715
   Van der Sluis M, 2006, GASTROENTEROLOGY, V131, P117, DOI 10.1053/j.gastro.2006.04.020
   Van Itallie CM, 2008, J CELL SCI, V121, P298, DOI 10.1242/jcs.021485
   Van Itallie CM, 2006, ANNU REV PHYSIOL, V68, P403, DOI 10.1146/annurev.physiol.68.040104.131404
   VANELBURG RM, 1993, GUT, V34, P354, DOI 10.1136/gut.34.3.354
   Verdu EF, 2008, AM J PHYSIOL-GASTR L, V294, pG217, DOI 10.1152/ajpgi.00225.2007
   Villani AC, 2010, GASTROENTEROLOGY, V138, P1502, DOI 10.1053/j.gastro.2009.12.049
   Watson CJ, 2005, J CELL SCI, V118, P5221, DOI 10.1242/jcs.02630
   Watson CJ, 2001, AM J PHYSIOL-CELL PH, V281, pC388, DOI 10.1152/ajpcell.2001.281.2.C388
   Watts T, 2005, P NATL ACAD SCI USA, V102, P2916, DOI 10.1073/pnas.0500178102
   Weber CR, 2010, J BIOL CHEM, V285, P12037, DOI 10.1074/jbc.M109.064808
   Wen L, 2008, NATURE, V455, P1109, DOI 10.1038/nature07336
   Wigg AJ, 2001, GUT, V48, P206, DOI 10.1136/gut.48.2.206
   Wu HJ, 2010, IMMUNITY, V32, P815, DOI 10.1016/j.immuni.2010.06.001
   WYATT J, 1993, LANCET, V341, P1437, DOI 10.1016/0140-6736(93)90882-H
   Yacyshyn B, 1996, DIGEST DIS SCI, V41, P2493, DOI 10.1007/BF02100148
   Zolotarevsky Y, 2002, GASTROENTEROLOGY, V123, P163, DOI 10.1053/gast.2002.34235
NR 110
TC 238
Z9 259
U1 3
U2 59
PU ELSEVIER SCIENCE INC
PI NEW YORK
PA 360 PARK AVE SOUTH, NEW YORK, NY 10010-1710 USA
SN 1542-3565
J9 CLIN GASTROENTEROL H
JI Clin. Gastroenterol. Hepatol.
PD SEP
PY 2013
VL 11
IS 9
BP 1075
EP 1083
DI 10.1016/j.cgh.2013.07.001
PG 9
WC Gastroenterology & Hepatology
WE Science Citation Index Expanded (SCI-EXPANDED)
SC Gastroenterology & Hepatology
GA 210FU
UT WOS:000323816100010
PM 23851019
OA Green Accepted, Bronze
DA 2024-01-22
ER

PT J
AU Neef, HC
   Riebschleger, MP
   Adler, J
AF Neef, H. C.
   Riebschleger, M. P.
   Adler, J.
TI Meta-analysis: rapid infliximab infusions are safe
SO ALIMENTARY PHARMACOLOGY & THERAPEUTICS
LA English
DT Article
ID INFLAMMATORY BOWEL DISEASES; ONE-HOUR INFUSION; QUALITY-OF-LIFE;
   CROHNS-DISEASE; MAINTENANCE INFLIXIMAB; THERAPY; PLACEBO; COSTS; TIMES;
   DRUG
AB BackgroundInfliximab is typically administered intravenously via 2- to 3-h duration infusions. Infusions are time-consuming and costly. Shorter duration infusions are administered at some centres. Limited safety data are available on shorter duration infusions.
   AimTo determine risk of infusion reaction associated with standard 2- to 3-h infusions vs. rapid infusions in patients receiving infliximab therapy for inflammatory bowel disease (IBD), rheumatoid arthritis, spondylarthopathy and psoriatic disease.
   MethodsMEDLINE, Embase, and Web of Science were searched. Inclusion required human subjects, documentation of number of standard and rapid infliximab infusions and number of incident infusion reactions. Studies of overlapping populations were excluded. Three reviewers independently extracted data. Study quality was assessed. Relative risk (RR) was pooled using random effects models.
   ResultsWe identified 10 studies comprising 13147 standard 2- to 3-h and 84971-h infliximab infusions. Nine studies reported the risk of infusion reaction in standard vs. 1-h infusions, demonstrating decreased RR of infusion reaction with 1-h vs. standard infusions (0.9% vs. 2.2% of infusions; RR=0.48, P=0.009). Seven studies limited to IBD also demonstrated decreased risk of reaction (RR=0.49, P=0.002). Other comparisons demonstrated no difference in RR of reaction, including concomitant medication use (P=0.30) or analysis limited to high and medium quality studies (P=0.07).
   ConclusionsRapid infliximab infusions of 1-h duration are not associated with increased risk of infusion reaction when compared to standard 2- to 3-h infusions in selected patients who previously tolerated three to four standard infusions. One-hour infusions will conserve health care resources and may lead to improved adherence and quality of life in patients receiving infliximab.
C1 [Neef, H. C.; Adler, J.] Univ Michigan, Div Pediat Gastroenterol, Dept Pediat & Communicable Dis, Ann Arbor, MI 48109 USA.
   [Riebschleger, M. P.] Univ Michigan, Div Pediat Rheumatol, Dept Pediat & Communicable Dis, Ann Arbor, MI 48109 USA.
C3 University of Michigan System; University of Michigan; University of
   Michigan System; University of Michigan
RP Adler, J (通讯作者)，Univ Michigan, Div Pediat Gastroenterol, Dept Pediat & Communicable Dis, 1500 East Med Ctr Dr,MPB D5200,Box SPC5718, Ann Arbor, MI 48109 USA.
EM jeradler@umich.edu
RI Adler, Jeremy/C-5738-2009
OI Adler, Jeremy/0000-0002-4857-6098
CR Adler J, 2013, J PEDIATR GASTR NUTR, V57, P35, DOI 10.1097/MPG.0b013e31828f1ea2
   [Anonymous], REM INFL PRESCR INF
   [Anonymous], 2009, COCHRANE DATABASE SY, DOI DOI 10.1002/14651858.CD006893
   Banuelos-Ramírez D, 2007, REUMATOL CLIN, V3, P171, DOI 10.1016/S1699-258X(07)73616-1
   Befrits R, 2008, GASTROENTEROLOGY, V134, pA402
   Belhassan M, 2013, CLIN RES HEPATOL GAS, V37, P189, DOI 10.1016/j.clinre.2012.07.004
   Bhat S, 2010, INFLAMM BOWEL DIS, V16, P1922, DOI 10.1002/ibd.21279
   Breynaert C, 2011, AM J GASTROENTEROL, V106, P778, DOI 10.1038/ajg.2011.61
   Buch MH, 2006, RHEUMATOLOGY, V45, P485, DOI 10.1093/rheumatology/kei247
   Carter CT, 2011, ADV THER, V28, P671, DOI 10.1007/s12325-011-0048-7
   Clare DF, 2009, EUR J GASTROEN HEPAT, V21, P71, DOI 10.1097/MEG.0b013e3283081afe
   Colombel JF, 2010, NEW ENGL J MED, V362, P1383, DOI 10.1056/NEJMoa0904492
   El Miedany Y, 2011, RHEUMATOLOGY, V50, P97
   Feagan BG, 2007, AM J GASTROENTEROL, V102, P794, DOI 10.1111/j.1572-0241.2007.01094.x
   Feldman SR, 2005, BRIT J DERMATOL, V152, P954, DOI 10.1111/j.1365-2133.2005.06510.x
   Hanauer SB, 2002, LANCET, V359, P1541, DOI 10.1016/S0140-6736(02)08512-4
   Hyams J, 2007, GASTROENTEROLOGY, V132, P863, DOI 10.1053/j.gastro.2006.12.003
   Jacobstein DA, 2005, INFLAMM BOWEL DIS, V11, P442, DOI 10.1097/01.MIB.0000158166.88238.ea
   Kane SV, 2009, ADV THER, V26, P936, DOI 10.1007/s12325-009-0069-7
   Lee TW, 2011, ALIMENT PHARM THER, V34, P181, DOI 10.1111/j.1365-2036.2011.04699.x
   Maini R, 1999, LANCET, V354, P1932, DOI 10.1016/S0140-6736(99)05246-0
   Moher D, 2009, PLOS MED, V6, DOI [10.1371/journal.pmed.1000097, 10.1016/j.ijsu.2010.07.299, 10.1136/bmj.i4086, 10.1016/j.ijsu.2010.02.007, 10.1136/bmj.b2535, 10.1186/2046-4053-4-1, 10.1136/bmj.b2700]
   Ollendorf Daniel A, 2006, Am J Ther, V13, P502, DOI 10.1097/01.mjt.0000245223.43783.45
   Rojany M, 2006, GASTROENTEROLOGY, V130, pA212
   Rutgeerts P, 2004, GASTROENTEROLOGY, V126, P402, DOI 10.1053/j.gastro.2003.11.014
   Saxena P, 2011, GASTROENTEROLOGY, V140, pS276
   Shergy WJ, 2002, J RHEUMATOL, V29, P667
   Stroup DF, 2000, JAMA-J AM MED ASSOC, V283, P2008, DOI 10.1001/jama.283.15.2008
   Van Assche G, 2011, AM J GASTROENTEROL, V106, P1594, DOI 10.1038/ajg.2011.211
   Wells G.A., NEWCASTLE OTTAWA SCA
   Wong BJ, 2011, J MANAGE CARE PHARM, V17, P313
   Yeckes AR, 2009, J PEDIATR GASTR NUTR, V49, P151, DOI 10.1097/MPG.0b013e31818e1914
NR 32
TC 36
Z9 36
U1 0
U2 7
PU WILEY
PI HOBOKEN
PA 111 RIVER ST, HOBOKEN 07030-5774, NJ USA
SN 0269-2813
EI 1365-2036
J9 ALIMENT PHARM THER
JI Aliment. Pharmacol. Ther.
PD AUG
PY 2013
VL 38
IS 4
BP 365
EP 376
DI 10.1111/apt.12389
PG 12
WC Gastroenterology & Hepatology; Pharmacology & Pharmacy
WE Science Citation Index Expanded (SCI-EXPANDED)
SC Gastroenterology & Hepatology; Pharmacology & Pharmacy
GA 182VU
UT WOS:000321773700003
PM 23815183
OA Green Submitted, Bronze
DA 2024-01-22
ER

PT J
AU De Vos, M
   Dewit, O
   D'Haens, G
   Baert, F
   Fontaine, F
   Vermeire, S
   Franchimont, D
   Moreels, T
   Staessen, D
   Terriere, L
   Vander Cruyssen, B
   Louis, E
AF De Vos, M.
   Dewit, O.
   D'Haens, G.
   Baert, F.
   Fontaine, F.
   Vermeire, S.
   Franchimont, D.
   Moreels, T.
   Staessen, D.
   Terriere, L.
   Vander Cruyssen, B.
   Louis, E.
TI Fast and sharp decrease in calprotectin predicts remission by infliximab
   in anti-TNF naive patients with ulcerative colitis
SO JOURNAL OF CROHNS & COLITIS
LA English
DT Article
DE Ulcerative Colitis; Infliximab; Calprotectin
ID INFLAMMATORY-BOWEL-DISEASE; FECAL CALPROTECTIN; CROHNS-DISEASE; EARLY
   RESPONSE; RELAPSE; LACTOFERRIN; MARKER
AB Aim: To evaluate the effect of infliximab induction therapy on calprotectin levels in patients with ulcerative colitis (UC).
   Patients and Methods: In this prospective study 53 patients with active UC from 17 centers were treated with infliximab therapy (5 mg/kg) at baseline, week 2, and week 6. Faecal calprotectin was measured every week. Sigmoidoscopies were performed at baseline, week 6 and week 10.
   Results: Median calprotectin levels decreased from 1260 (IQR 278.5- 3418) at baseline to 72.5 (IQR 18.5 - 463) at week 10 (p<0.001). After 10 weeks, infliximab therapy induced endoscopic remission and a decrease in calprotectin to<50 mg/kg or at least a 80% decrease from baseline level in 58% of patients.
   A significant and steep decrease of calprotectin levels was seen at week 2 for patients with an endoscopic remission at week 10 as compared to patients who did not show a remission. (p<0.001).
   At week 10 an excellent correlation was found between endoscopic remission and clinical Mayo score reflected by an AUC of ROC analyses of 0.94 (0.87-1) and with calprotectin measurements (AUC 0.91 (0.81-1)) : all patients with calprotectin levels <50 mg/kg, and a normal clinical Mayo score (=0) were in endoscopic remission.
   Conclusions: Infliximab induces a fast and significant decrease of faecal calprotectin levels in anti-TNF naive patients with ulcerative colitis predictive for remission of disease (C) 2011 European Crohn's and Colitis Organisation. Published by Elsevier B.V. All rights reserved.
C1 [De Vos, M.; Vander Cruyssen, B.] Ghent Univ Hosp, Ghent, Belgium.
   [Dewit, O.] Univ Catholique Louvain St Luc, Brussels, Belgium.
   [D'Haens, G.] Imelda Hosp, Belgium & Acad Med Ctr, Amsterdam, Netherlands.
   [Baert, F.] H Hart Ziekenhuis, Roeselare Menen, Belgium.
   [Fontaine, F.] Clin St Joseph, Liege, Belgium.
   [Vermeire, S.] Univ Hosp Leuven, Louvain, Belgium.
   [Franchimont, D.] Univ Libre Bruxelles, Brussels, Belgium.
   [Moreels, T.] Univ Antwerp Hosp, Antwerp, Belgium.
   [Staessen, D.] AZ Monica Euwfeestklin, Antwerp, Belgium.
   [Terriere, L.] ZNA Middelheim, Antwerp, Belgium.
   [Louis, E.] CHU Sart Tilman, Liege, Belgium.
C3 Ghent University; Ghent University Hospital; Universite Catholique
   Louvain; Cliniques Universitaires Saint-Luc; KU Leuven; University
   Hospital Leuven; Universite Libre de Bruxelles; University of Antwerp;
   ZNA Middelheim Hospital; University of Liege
RP De Vos, M (通讯作者)，Ghent Univ Hosp, Ghent, Belgium.
EM martine.devos@ugent.be
RI Dewit, Olivier Henri/HNP-4601-2023
OI Dewit, Olivier Henri/0000-0003-3726-4854; Vermeire,
   Severine/0000-0001-9942-3019
FU MSD
FX This study was supported by MSD without influence on the manuscript.
CR Barreiro-de Acosta M, 2009, J CROHNS COLITIS, V3, P271, DOI 10.1016/j.crohns.2009.06.003
   Costa F, 2005, GUT, V54, P364, DOI 10.1136/gut.2004.043406
   D'Incà R, 2008, AM J GASTROENTEROL, V103, P2007, DOI 10.1111/j.1572-0241.2008.01870.x
   Ferrante M, 2007, INFLAMM BOWEL DIS, V13, P123, DOI 10.1002/ibd.20054
   Gisbert JP, 2009, INFLAMM BOWEL DIS, V15, P1190, DOI 10.1002/ibd.20933
   Ho GT, 2009, AM J GASTROENTEROL, V104, P673, DOI 10.1038/ajg.2008.119
   Jürgens M, 2010, AM J GASTROENTEROL, V105, P1811, DOI 10.1038/ajg.2010.95
   Roseth AG, 1997, DIGESTION, V58, P176, DOI 10.1159/000201441
   Rutgeerts P, 2006, NEW ENGL J MED, V354, P2200
   Rutgeerts P, 2005, NEW ENGL J MED, V353, P2462, DOI 10.1056/NEJMoa050516
   Schoepfer AM, 2007, DIS COLON RECTUM, V50, P1697, DOI 10.1007/s10350-007-0303-9
   Sylvester FA, 2011, INFLAMM BOWEL DIS, V17, P1726, DOI 10.1002/ibd.21561
   Targan SR, 1997, NEW ENGL J MED, V337, P1029, DOI 10.1056/NEJM199710093371502
   Turner D, 2010, GUT, V59, P1207, DOI 10.1136/gut.2010.211755
NR 14
TC 110
Z9 111
U1 0
U2 4
PU ELSEVIER SCIENCE BV
PI AMSTERDAM
PA PO BOX 211, 1000 AE AMSTERDAM, NETHERLANDS
SN 1873-9946
EI 1876-4479
J9 J CROHNS COLITIS
JI J. Crohns Colitis
PD JUN
PY 2012
VL 6
IS 5
BP 557
EP 562
DI 10.1016/j.crohns.2011.11.002
PG 6
WC Gastroenterology & Hepatology
WE Science Citation Index Expanded (SCI-EXPANDED)
SC Gastroenterology & Hepatology
GA 950ZF
UT WOS:000304689700008
PM 22398050
OA Bronze, Green Published
DA 2024-01-22
ER

PT J
AU Shiomi, Y
   Nishiumi, S
   Ooi, M
   Hatano, N
   Shinohara, M
   Yoshie, T
   Kondo, Y
   Furumatsu, K
   Shiomi, H
   Kutsumi, H
   Azuma, T
   Yoshida, M
AF Shiomi, Yuuki
   Nishiumi, Shin
   Ooi, Makoto
   Hatano, Naoya
   Shinohara, Masakazu
   Yoshie, Tomoo
   Kondo, Yasuyuki
   Furumatsu, Keisuke
   Shiomi, Hideyuki
   Kutsumi, Hiromu
   Azuma, Takeshi
   Yoshida, Masaru
TI GCMS-based Metabolomic Study in Mice with Colitis Induced by Dextran
   Sulfate Sodium
SO INFLAMMATORY BOWEL DISEASES
LA English
DT Article
DE metabolomics; colitis; GC/MS; PLS-DA
ID INFLAMMATORY-BOWEL-DISEASE; IL-10 DEFICIENT MICE; ULCERATIVE-COLITIS;
   GLUTAMINE-METABOLISM; GENETIC-VARIATION; CROHNS-DISEASE; IMMUNE-SYSTEM;
   ACID; SUSCEPTIBILITY; ASSOCIATION
AB Background: Metabolomics provides data about all the metabolic processes of a cell or organism. So far, the changes that occur in the levels of metabolites during the development of colitis have not been fully elucidated. Here we examined the changes of metabolite levels in the serum and colon tissue of colitis mice using gas chromatography mass spectrometry (GC/MS) with the aim of achieving a detailed understanding of the pathogenesis of inflammatory bowel disease (IBD).
   Methods: To induce colitis, C57BL/6J mice were administered 3.0% dextran sulfate sodium (DSS) in their drinking water for 5 days and were subsequently given drinking water alone.
   Results: A total of 77 and 92 metabolites were detected in serum and colon tissue, respectively, and among the metabolites the compositions of TCA cycle intermediates and amino acids changed depending on the degree of colitis. Then, partial least square discriminant analysis (PLS-DA), a multiple classification analysis, showed distinct clustering and clear separation of the groups according to the degree of colitis. Furthermore, PLS-DA loadings plots revealed that succinic acid, indole-3-acetic acid, glutamic acid, and glutamine were the main contributors to the separation of each stage of colitis. In addition, it was revealed that supplementation with glutamine, the level of which was significantly decreased in the acute phase of colonic inflammation, attenuated colitis induced by DSS.
   Conclusions: Our results suggest that metabolomics is capable of representing the various degrees of colitis, and our findings will aid in the discovery of therapeutic agents for IBD and other inflammatory disorders by metabolomic approaches. (Inflamm Bowel Dis 2011;17:2261-2274)
C1 [Yoshida, Masaru] Kobe Univ, Div Metab Res, Integrated Ctr Mass Spectrometry, Div Gastroenterol,Grad Sch Med, Kobe, Hyogo 6500017, Japan.
   [Shiomi, Yuuki; Nishiumi, Shin; Ooi, Makoto; Yoshie, Tomoo; Kondo, Yasuyuki; Furumatsu, Keisuke; Shiomi, Hideyuki; Kutsumi, Hiromu; Azuma, Takeshi; Yoshida, Masaru] Kobe Univ, Div Gastroenterol, Dept Internal Med, Grad Sch Med, Kobe, Hyogo 6500017, Japan.
C3 Kobe University; Kobe University
RP Yoshida, M (通讯作者)，Kobe Univ, Div Metab Res, Integrated Ctr Mass Spectrometry, Div Gastroenterol,Grad Sch Med, Kobe, Hyogo 6500017, Japan.
EM myoshida@med.kobe-u.ac.jp
RI Hatano, Naoya/F-6147-2011; Nishiumi, Shin/ABD-5775-2020
OI Nishiumi, Shin/0000-0003-2126-3013
FU Ministry of Education, Culture, Sports, Science, and Technology of
   Japan; Grants-in-Aid for Scientific Research [23710256] Funding Source:
   KAKEN
FX Y.S. was supported by a grant from the Education Program for Specialized
   Clinicians in the Support Program for Improving Graduate School
   Education from the Ministry of Education, Culture, Sports, Science, and
   Technology of Japan. M.Y. and T. A. were supported by a grant from the
   Global COE Program "Global Center of Excellence for Education and
   Research on Signal Transduction Medicine in the Coming Generation" from
   the Ministry of Education, Culture, Sports, Science, and Technology of
   Japan. S.N. and T. A. were partly supported by a grant from the program
   "Young researchers training program for promoting innovation" of Special
   Coordination Fund for Promoting Science and Technology from the Ministry
   of Education, Culture, Sports, Science, and Technology of Japan.
CR Alex P, 2009, INFLAMM BOWEL DIS, V15, P616, DOI 10.1002/ibd.20652
   Ameho CK, 1997, GUT, V41, P487, DOI 10.1136/gut.41.4.487
   ARDAWI MSM, 1985, BIOCHEM J, V231, P713, DOI 10.1042/bj2310713
   Ariake Koichiro, 2000, Journal of Medical and Dental Sciences, V47, P233
   Barrett JC, 2008, NAT GENET, V40, P955, DOI 10.1038/ng.175
   Baumgart DC, 2007, LANCET, V369, P1641, DOI 10.1016/S0140-6736(07)60751-X
   Bjerrum JT, 2010, J PROTEOME RES, V9, P954, DOI 10.1021/pr9008223
   Boelens PG, 2001, J NUTR, V131, p2569S, DOI 10.1093/jn/131.9.2569S
   BRAND K, 1986, IMMUNOBIOLOGY, V173, P23, DOI 10.1016/S0171-2985(86)80086-9
   Calder PC, 1999, AMINO ACIDS, V17, P227, DOI 10.1007/BF01366922
   Chan ECY, 2009, J PROTEOME RES, V8, P352, DOI 10.1021/pr8006232
   CHUNG KT, 1975, J BACTERIOL, V124, P573, DOI 10.1128/JB.124.1.573-575.1975
   COOPER HS, 1993, LAB INVEST, V69, P238
   Erbil Y, 1999, HEPATO-GASTROENTEROL, V46, P2791
   FINNIE IA, 1993, GUT, V34, P1552, DOI 10.1136/gut.34.11.1552
   FOX AD, 1988, JPEN-PARENTER ENTER, V12, P325, DOI 10.1177/0148607188012004325
   FUJITA T, 1995, BRIT J SURG, V82, P749, DOI 10.1002/bjs.1800820611
   Fukui S, 1997, J GASTROENTEROL, V32, P464, DOI 10.1007/BF02934084
   Hudert CA, 2006, P NATL ACAD SCI USA, V103, P11276, DOI 10.1073/pnas.0601280103
   Hugot JP, 2001, NATURE, V411, P599, DOI 10.1038/35079107
   Ishida T, 2010, INFLAMM BOWEL DIS, V16, P87, DOI 10.1002/ibd.21029
   Kanmura S, 2009, INFLAMM BOWEL DIS, V15, P909, DOI 10.1002/ibd.20854
   Martin FPJ, 2009, J PROTEOME RES, V8, P2376, DOI 10.1021/pr801006e
   Nambiar PR, 2010, MUTAT RES-FUND MOL M, V693, P3, DOI 10.1016/j.mrfmmm.2010.07.008
   NEILLY PJD, 1995, CLIN NUTR, V14, P283, DOI 10.1016/S0261-5614(95)80065-4
   Newsholme P, 2003, BRAZ J MED BIOL RES, V36, P153, DOI 10.1590/S0100-879X2003000200002
   Newsholme P, 2001, J NUTR, V131, p2515S, DOI 10.1093/jn/131.9.2515S
   Nishiumi S, 2010, METABOLOMICS, V6, P518, DOI 10.1007/s11306-010-0224-9
   OKAYASU I, 1990, GASTROENTEROLOGY, V98, P694, DOI 10.1016/0016-5085(90)90290-H
   Oliver SG, 1998, TRENDS BIOTECHNOL, V16, P373, DOI 10.1016/S0167-7799(98)01214-1
   ONDERDONK AB, 1977, AM J CLIN NUTR, V30, P1819, DOI 10.1093/ajcn/30.11.1819
   Rioux JD, 2001, NAT GENET, V29, P223, DOI 10.1038/ng1001-223
   Rochfort S, 2005, J NAT PROD, V68, P1813, DOI 10.1021/np050255w
   Romero R, 2006, BJOG-INT J OBSTET GY, V113, P118, DOI 10.1111/j.1471-0528.2006.01150.x
   Sartor RB, 2008, GASTROENTEROLOGY, V134, P577, DOI 10.1053/j.gastro.2007.11.059
   Shkoda A, 2007, J PROTEOME RES, V6, P1114, DOI 10.1021/pr060433m
   Stoll M, 2004, NAT GENET, V36, P476, DOI 10.1038/ng1345
   SUTHERLAND LR, 1987, GASTROENTEROLOGY, V92, P1894, DOI 10.1016/0016-5085(87)90621-4
   Werner T, 2007, J PROTEOME RES, V6, P3691, DOI 10.1021/pr070222x
   WINDMUELLER HG, 1982, ADV ENZYMOL RAMB, V53, P201
NR 40
TC 87
Z9 99
U1 1
U2 63
PU OXFORD UNIV PRESS INC
PI CARY
PA JOURNALS DEPT, 2001 EVANS RD, CARY, NC 27513 USA
SN 1078-0998
EI 1536-4844
J9 INFLAMM BOWEL DIS
JI Inflamm. Bowel Dis.
PD NOV
PY 2011
VL 17
IS 11
BP 2261
EP 2274
DI 10.1002/ibd.21616
PG 14
WC Gastroenterology & Hepatology
WE Science Citation Index Expanded (SCI-EXPANDED)
SC Gastroenterology & Hepatology
GA 840ED
UT WOS:000296420200011
PM 21287666
DA 2024-01-22
ER

PT J
AU Braga, CBM
   Vannucchi, H
   Freire, CMM
   Marchini, JS
   Jordao, AA
   da Cunha, SFD
AF Moreno Braga, Camila Bitu
   Vannucchi, Helio
   Murbach Freire, Cristiana Maria
   Marchini, Julio Sergio
   Jordao Junior, Alceu Afonso
   de Carvalho da Cunha, Selma Freire
TI Serum Vitamins in Adult Patients With Short Bowel Syndrome Receiving
   Intermittent Parenteral Nutrition
SO JOURNAL OF PARENTERAL AND ENTERAL NUTRITION
LA English
DT Article
DE nutrition evaluation; adults; parenteral nutrition; short bowel
   syndrome; serum vitamins
ID FAT-SOLUBLE VITAMINS; LIQUID-CHROMATOGRAPHY; CROHNS-DISEASE;
   PHYLLOQUINONE; DEFICIENCY; ABSORPTION; PLASMA; ENERGY
AB Background: Short bowel syndrome (SBS) occurs after massive intestinal resection, and parenteral nutrition (PN) therapy may be necessary even after a period of adaptation. The purpose of this study was to determine the vitamin status in adults with SBS receiving intermittent PN. Methods: The study was conducted on hospitalized adults with SBS who were receiving intermittent PN therapy (n = 8). Nine healthy volunteers, paired by age and sex, served as controls. Food ingestion, anthropometry, plasma folic acid, and vitamins B-12, C, A, D, E, and K were evaluated. Results: The levels of vitamins A, D, and B-12 in both groups were similar. SBS patients presented higher values of folic acid (21.3 +/- 4.4 vs 14.4 +/- 5.2, P = .01) and lower values of vitamin C (0.9 +/- 0.4 vs 1.2 +/- 0.3 mg/dL, P = .03), alpha-tocopherol (16.3 +/- 3.4 vs 24.1 +/-+/- 2.7 mu mol/L, P < .001), and phylloquinone (0.6 +/- 0.2 vs 1.0 +/- 0.5 nmol/L, P < .03). Eight-seven percent of patients had vitamin D deficiency, and all patients presented with serum vitamin E levels below reference values. Conclusions: Despite all efforts to offer all the nutrients mentioned above, SBS patients had lower serum levels of vitamins C, E, and K, similar to those observed in patients on home PN. These findings suggest that the administered vitamins were not sufficient for the intermittent PN scheme and that individual adjustments are needed depending on the patient's vitamin status. (JPEN J Parenter Enteral Nutr. 2011;35:493-498)
C1 [Moreno Braga, Camila Bitu; Vannucchi, Helio; Marchini, Julio Sergio; Jordao Junior, Alceu Afonso; de Carvalho da Cunha, Selma Freire] Univ Sao Paulo, Fac Med Ribeirao Preto, Dept Internal Med, Ribeirao Preto, SP, Brazil.
   [Murbach Freire, Cristiana Maria] Sao Paulo State Univ Julio de Mesquita Filho, Fac Med Botucatu, Expt Lab Internal Med, Botucatu, SP, Brazil.
C3 Universidade de Sao Paulo; Universidade Estadual Paulista
RP da Cunha, SFD (通讯作者)，Univ Sao Paulo, Fac Med Ribeirao Preto, Dept Internal Med, Ribeirao Preto, SP, Brazil.
RI Cunha, Selma Freire/C-6357-2014; Braga, Camila BM/K-6241-2015; Marchini,
   Julio S/K-1992-2016; Jordao, Alceu Afonso/D-7545-2014; Vannucchi,
   Helio/B-8060-2013
OI Cunha, Selma Freire/0000-0002-4092-4502; Marchini, Julio
   S/0000-0001-9999-9149; Vannucchi, Helio/0000-0003-4161-3228
FU Fundacao de Amparo a Pesquisa do Estado de Sao Paulo [07/52058-1]
FX Financial disclosure: This work was supported by a grant from the
   Fundacao de Amparo a Pesquisa do Estado de Sao Paulo (grant number
   07/52058-1).
CR Al-Terkait F, 2006, LANCET ONCOL, V7, P194
   American Medical Association Department of Foods and Nutrition, 1979, JPEN J PARENTER ENTE, V3, P258
   American Society for Parenteral and Enteral Nutrition (ASPEN) Board of Directors, 2009, J. Parenteral Enteral Nutrition, V33, P255, DOI [10.1177/0148607109333115, DOI 10.1177/0148607109333115]
   [Anonymous], 1990, NUTR EPIDEMIOLOGY
   ARNAUD J, 1991, J CHROMATOGR-BIOMED, V572, P103, DOI 10.1016/0378-4347(91)80476-S
   BEHREND C, 1995, EUR J GASTROEN HEPAT, V7, P397
   BESSEY OA, 1947, J BIOL CHEM, V168, P197
   Biesalski HK, 2009, GASTROENTEROLOGY, V137, pS92, DOI 10.1053/j.gastro.2009.07.073
   Booth SL, 1999, AM J CLIN NUTR, V70, P368
   BURNES JU, 1992, JPEN-PARENTER ENTER, V16, P327, DOI 10.1177/0148607192016004327
   Carlsson E, 2004, EUR J CLIN NUTR, V58, P853, DOI 10.1038/sj.ejcn.1601886
   Machado JDC, 2009, JPEN-PARENTER ENTER, V33, P397, DOI 10.1177/0148607108327526
   Chatzimichalakis PF, 2004, J CHROMATOGR B, V805, P289, DOI 10.1016/j.jchromb.2004.03.009
   Chen CS, 2007, J GEN INTERN MED, V22, P1608, DOI 10.1007/s11606-007-0297-y
   Crenn P, 2004, GUT, V53, P1279, DOI 10.1136/gut.2003.030601
   da Cunha DF, 1998, MINER ELECTROL METAB, V24, P337
   Dharmarajan TS, 2001, POSTGRAD MED, V110, P99, DOI 10.3810/pgm.2001.07.977
   Duerksen DR, 2006, NUTRITION, V22, P1210, DOI 10.1016/j.nut.2006.08.017
   Food and Drug Administration (FDA), 2000, FED REGISTER, V65, P21200
   Hojo K, 2008, J PEDIATR GASTR NUTR, V46, P342, DOI 10.1097/MPG.0b013e31812c6673
   JACQUES PF, 1993, AM J CLIN NUTR, V57, P182, DOI 10.1093/ajcn/57.2.182
   Jatoi A, 1998, EUR J CLIN NUTR, V52, P934, DOI 10.1038/sj.ejcn.1600670
   Jeejeebhoy KN, 2002, CAN MED ASSOC J, V166, P1297
   Jeppesen PB, 2000, GUT, V46, P701, DOI 10.1136/gut.46.5.701
   Jeppesen PB, 2000, EUR J CLIN NUTR, V54, P632, DOI 10.1038/sj.ejcn.1601067
   Keller J, 2004, BEST PRACT RES CL GA, V18, P977, DOI 10.1016/j.bpg.2004.05.002
   Kuwabara A, 2009, OSTEOPOROSIS INT, V20, P935, DOI 10.1007/s00198-008-0764-2
   LEICHTMANN GA, 1991, AM J CLIN NUTR, V54, P548, DOI 10.1093/ajcn/54.3.548
   Luo MH, 2009, NUTRITION, V25, P400, DOI 10.1016/j.nut.2008.10.003
   MARCHINI JS, 1996, REV BRAS NUTR CLIN, V11, P27
   McCarthy PT, 1997, METHOD ENZYMOL, V282, P421
   Mikalunas V, 2001, J CLIN GASTROENTEROL, V33, P393, DOI 10.1097/00004836-200111000-00010
   Oldenburg WA, 2004, ARCH INTERN MED, V164, P1054, DOI 10.1001/archinte.164.10.1054
   Paiva SAR, 1998, AM J CLIN NUTR, V68, P699, DOI 10.1093/ajcn/68.3.699
   Pironi L, 1998, AM J CLIN NUTR, V68, P888, DOI 10.1093/ajcn/68.4.888
   Capote FP, 2007, RAPID COMMUN MASS SP, V21, P1745, DOI 10.1002/rcm.3014
   Rashid M, 1999, AM J CLIN NUTR, V70, P378
   Sokoll LJ, 1996, AM J CLIN NUTR, V63, P566, DOI 10.1093/ajcn/63.4.566
   Tangpricha V, 2006, JPEN-PARENTER ENTER, V30, P480, DOI 10.1177/0148607106030006480
   Tsugawa N, 2008, J BONE MINER METAB, V26, P79, DOI 10.1007/s00774-007-0790-8
   Van Gossum A, 2001, CLIN NUTR, V20, P205, DOI 10.1054/clnu.2000.0380
   VANDEWOUDE MG, 1986, JPEN-PARENTER ENTER, V10, P303, DOI 10.1177/0148607186010003303
   Weale AR, 2005, POSTGRAD MED J, V81, P178, DOI 10.1136/pgmj.2004.023846
NR 43
TC 19
Z9 22
U1 0
U2 4
PU WILEY
PI HOBOKEN
PA 111 RIVER ST, HOBOKEN 07030-5774, NJ USA
SN 0148-6071
EI 1941-2444
J9 JPEN-PARENTER ENTER
JI J. Parenter. Enter. Nutr.
PD JUL
PY 2011
VL 35
IS 4
BP 493
EP 498
DI 10.1177/0148607110386964
PG 6
WC Nutrition & Dietetics
WE Science Citation Index Expanded (SCI-EXPANDED)
SC Nutrition & Dietetics
GA 782ZR
UT WOS:000292051800015
PM 21628608
OA Bronze
DA 2024-01-22
ER

PT J
AU Nunes, J
   Marinho, RT
   Fonseca, JE
   da Silva, JAP
   Velosa, J
AF Nunes, Joana
   Marinho, Rui Tato
   Fonseca, Joao Eurico
   Pereira da Silva, Jose Alberto
   Velosa, Jose
TI PROPHYLAXIS OF HEPATITIS B REACTIVATION WITH IMMUNOSUPPRESSIVE THERAPY
   IN RHEUMATIC DISEASES. ORIENTATIONS FOR CLINICAL PRACTICE
SO ACTA REUMATOLOGICA PORTUGUESA
LA English
DT Article
DE Rheumatic Diseases; Hepatitis B Reactivation; Immunosuppression;
   Entecavir; Tenofovir
ID RECEIVING CYTOTOXIC CHEMOTHERAPY; DOSE METHOTREXATE THERAPY;
   SURFACE-ANTIGEN; VIRUS REACTIVATION; FULMINANT-HEPATITIS; POSITIVE
   PATIENTS; NATURAL-HISTORY; CROHNS-DISEASE; ENTECAVIR; INFLIXIMAB
AB Reactivation of infection with hepatitis B virus (HBV) is a potentially serious complication of immunosuppression, which can be identified and efficiently prevented. There have been an increasing number of cases of HBV reactivation in patients receiving immunosuppression in the context of rheumatic diseases such as rheumatoid arthritis or systemic lupus erythematosus. The recommendations in this area should be individualized taking into account two aspects: immunosuppressive regimens used (high or low risk of reactivation) and the different stages of HBV infection: chronic hepatitis B, inactive HBV carrier, occult hepatitis B infection defined by HB surface antigen (HBsAg) negative and antibody anti-HB core (anti-HBc) positive. In patients with rheumatic diseases that will start high risk immunosuppressive drugs, we propose a universal screening with serological tests for hepatitis B (HBsAg, anti-HBs and anti-HBc). Patients with chronic hepatitis B (HBsAg positive, HBV DNA >= 2000 IU/ml, elevated ALT) should initiate antiviral therapy. Inactive HBV carriers (HBsAg positive, HBV DNA <2000 IU/ml, normal aminotransferases) exposed to high risk immunosuppressive therapy should undergo prophylaxis of HBV reactivation. Prophylaxis should be started 2 to 4 weeks before the beginning of immunosuppressive therapy and maintained for at least 6 to 12 months after its suspension. It is recommended to use entecavir or tenofovir as first line antiviral agents. In inactive HBsAg carriers under low-risk immunosuppressive therapy and patients with HBsAg negative/anti-HBc positive (HBV infection in the past), the strategy should be monitoring of viral reactivation with aminotransferases and HBV DNA determination in every 6 months.
C1 [Nunes, Joana; Marinho, Rui Tato; Velosa, Jose] Hosp Santa Maria, Dept Gastroenterol & Hepatol, P-1649035 Lisbon, Portugal.
   [Fonseca, Joao Eurico] Univ Lisbon, Sch Med, Inst Mol Med, Rheumatol Res Unit, P-1699 Lisbon, Portugal.
   [Fonseca, Joao Eurico; Pereira da Silva, Jose Alberto] Hosp Santa Maria, Dept Rheumat Dis, P-1649035 Lisbon, Portugal.
C3 Universidade de Lisboa; Hospital Santa Maria; Universidade de Lisboa;
   Universidade de Lisboa; Hospital Santa Maria
RP Nunes, J (通讯作者)，Hosp Santa Maria, Dept Gastroenterol & Hepatol, Ave Prof Egas Moniz, P-1649035 Lisbon, Portugal.
EM joanamnunes@gmail.com
RI Marinho, Rui T/K-8799-2012
OI Marinho, Rui T/0000-0003-1327-3537; Velosa, Jose/0000-0001-6644-0234;
   Fonseca, Joao/0000-0003-1432-3671
FU European Board of Gastroenterology and Hepatology
FX Adviser of the Viral Hepatitis Prevention Board (WHO Collaborating
   Centre for the Prevention and Control of Viral Hepatitis); Fellowship of
   European Board of Gastroenterology and Hepatology; Editor-in-Chief of
   the "GE-Jornal Portugues de Gastrenterologia"
CR Artz AS, 2010, J CLIN ONCOL, V28, P3199, DOI 10.1200/JCO.2010.30.0673
   Brost S, 2010, WORLD J GASTROENTERO, V16, P5447, DOI 10.3748/wjg.v16.i43.5447
   Calabrese LH, 2006, ANN RHEUM DIS, V65, P983, DOI 10.1136/ard.2005.043257
   Caporali R, 2010, ARTHRIT CARE RES, V62, P749, DOI 10.1002/acr.20130
   Carneiro de Moura Miguel, 2008, Enferm Infecc Microbiol Clin, V26 Suppl 7, P11, DOI 10.1016/S0213-005X(08)76515-7
   Carroll MB, 2010, CLIN RHEUMATOL, V29, P1021, DOI 10.1007/s10067-010-1523-2
   Chang TT, 2010, HEPATOLOGY, V51, P422, DOI 10.1002/hep.23327
   Cheng J, 2011, J RHEUMATOL, V38, P181, DOI 10.3899/jrheum.100692
   Cholongitas E, 2010, J HEPATOL, V52, P272, DOI 10.1016/j.jhep.2009.11.009
   Chung SJ, 2009, J RHEUMATOL, V36, P2416, DOI 10.3899/jrheum.081324
   Dervite I, 2001, NEW ENGL J MED, V344, P68, DOI 10.1056/NEJM200101043440120
   Esteve M, 2004, GUT, V53, P1363, DOI 10.1136/gut.2004.040675
   Fattovich G, 2008, J HEPATOL, V48, P335, DOI 10.1016/j.jhep.2007.11.011
   FONG TL, 1993, HEPATOLOGY, V18, P1313, DOI 10.1002/hep.1840180605
   Ganem D, 2004, NEW ENGL J MED, V350, P1118, DOI 10.1056/NEJMra031087
   Gwak GY, 2007, CLIN EXP RHEUMATOL, V25, P888
   Hagiyama H, 2004, CLIN EXP RHEUMATOL, V22, P375
   Heathcote EJ, 2011, GASTROENTEROLOGY, V140, P132, DOI 10.1053/j.gastro.2010.10.011
   Hoofnagle JH, 2009, HEPATOLOGY, V49, pS156, DOI 10.1002/hep.22945
   Hsu C, 2008, HEPATOLOGY, V47, P844, DOI 10.1002/hep.22106
   Iannitto E, 2005, EUR J HAEMATOL, V74, P254, DOI 10.1111/j.1600-0609.2004.00375.x
   Ito S, 2001, ARTHRITIS RHEUM, V44, P339, DOI 10.1002/1529-0131(200102)44:2<339::AID-ANR51>3.3.CO;2-H
   Jiménez-Pérez M, 2010, TRANSPL P, V42, P3167, DOI 10.1016/j.transproceed.2010.05.127
   Kim YJ, 2010, J RHEUMATOL, V37, P346, DOI 10.3899/jrheum.090436
   Lalazar G, 2007, BRIT J HAEMATOL, V136, P699, DOI 10.1111/j.1365-2141.2006.06465.x
   Lau GKK, 2008, HEPATOL INT, V2, P152, DOI 10.1007/s12072-008-9056-3
   Lau GKK, 2003, GASTROENTEROLOGY, V125, P1742, DOI 10.1053/j.gastro.2003.09.026
   Lavanchy D, 2004, J VIRAL HEPATITIS, V11, P97, DOI 10.1046/j.1365-2893.2003.00487.x
   LECOUR H, 1981, O MED, V98, P326
   Lok ASF, 2007, HEPATOLOGY, V45, P507, DOI 10.1002/hep.21513
   Lok ASF, 2009, HEPATOLOGY, V50, P661, DOI 10.1002/hep.23190
   Loomba R, 2008, ANN INTERN MED, V148, P519, DOI 10.7326/0003-4819-148-7-200804010-00008
   Marcellin P, 2009, J HEPATOL, V50, P227, DOI 10.1016/j.jhep.2008.10.001
   Marzano A, 2007, DIGEST LIVER DIS, V39, P397, DOI 10.1016/j.dld.2006.12.017
   Matsue K, 2010, CANCER-AM CANCER SOC, V116, P4769, DOI 10.1002/cncr.25253
   Michel M, 2003, J RHEUMATOL, V30, P1624
   Millonig G, 2006, WORLD J GASTROENTERO, V12, P974, DOI 10.3748/wjg.v12.i6.974
   Morisco F, 2011, DIGEST LIVER DIS, V43, pS40, DOI 10.1016/S1590-8658(10)60691-3
   Narváez J, 1998, J RHEUMATOL, V25, P2037
   Ostuni P, 2003, ANN RHEUM DIS, V62, P686, DOI 10.1136/ard.62.7.686
   Pei SN, 2010, ANN HEMATOL, V89, P255, DOI 10.1007/s00277-009-0806-7
   Perrillo RP, 2001, GASTROENTEROLOGY, V120, P1009, DOI 10.1053/gast.2001.22461
   Pyrpasopoulou A, 2011, RHEUMATOL INT, V31, P403, DOI 10.1007/s00296-009-1202-2
   Rahier JF, 2009, J CROHNS COLITIS, V3, P47, DOI 10.1016/j.crohns.2009.02.010
   Raimondo G, 2007, J HEPATOL, V46, P160, DOI 10.1016/j.jhep.2006.10.007
   Sanchez MJ, 2009, J HEPATOL, V51, P1091, DOI 10.1016/j.jhep.2009.07.012
   Shaw T, 2006, J HEPATOL, V44, P593, DOI 10.1016/j.jhep.2006.01.001
   SZMUNESS W, 1980, NEW ENGL J MED, V303, P833, DOI 10.1056/NEJM198010093031501
   Tsutsumi Y, 2010, HEPAT RES TREAT, V2010, P1, DOI DOI 10.1155/2010/182067
   Vassilopoulos D, 2010, ANN RHEUM DIS, V69, P1352, DOI 10.1136/ard.2009.127233
   Vassilopoulos D, 2007, CURR OPIN RHEUMATOL, V19, P619, DOI 10.1097/BOR.0b013e3282f05b63
   Viganò M, 2011, BONE MARROW TRANSPL, V46, P125, DOI 10.1038/bmt.2010.70
   Watanabe M, 2010, EUR J INTERN MED, V21, P333, DOI 10.1016/j.ejim.2010.04.010
   Woo G, 2010, GASTROENTEROLOGY, V139, P1218, DOI 10.1053/j.gastro.2010.06.042
   Yeo W, 2006, HEPATOLOGY, V43, P209, DOI 10.1002/hep.21051
   Yeo W, 2003, J MED VIROL, V70, P553, DOI 10.1002/jmv.10430
   Zarski JP, 2006, J HEPATOL, V45, P355, DOI 10.1016/j.jhep.2006.03.007
   Zingarelli S, 2009, J RHEUMATOL, V36, P1188, DOI 10.3899/jrheum.081246
NR 58
TC 11
Z9 14
U1 0
U2 2
PU PUBLISAUDE-EDICOES MEDICAS LDA
PI ALGES
PA ALAMEDA ANTONIO SERGIO 22, 4 B EDIF AMADEO SOUZA-CARDOSO, ALGES,
   1495-132, PORTUGAL
SN 0303-464X
J9 ACTA REUMATOL PORT
JI Acta Reumatol. Port.
PD APR-JUN
PY 2011
VL 36
IS 2
BP 110
EP 118
PG 9
WC Rheumatology
WE Science Citation Index Expanded (SCI-EXPANDED)
SC Rheumatology
GA 789QM
UT WOS:000292531400003
PM 21841730
DA 2024-01-22
ER

PT J
AU Gisbert, JP
   Chaparro, M
   Esteve, M
AF Gisbert, J. P.
   Chaparro, M.
   Esteve, M.
TI Review article: prevention and management of hepatitis B and C infection
   in patients with inflammatory bowel disease
SO ALIMENTARY PHARMACOLOGY & THERAPEUTICS
LA English
DT Review
ID PEG-INTERFERON ALPHA-2B; CROHNS-DISEASE; ULCERATIVE-COLITIS;
   RHEUMATOID-ARTHRITIS; VIRUS REACTIVATION; INFLIXIMAB THERAPY;
   OPPORTUNISTIC INFECTIONS; CYTOTOXIC CHEMOTHERAPY; VIRAL-HEPATITIS;
   IMMUNE-RESPONSE
AB P>Background
   Viral hepatitis is a very common infection.
   Aim
   To review the prevention and management of hepatitis B virus (HBV) and hepatitis C virus (HCV) infection in inflammatory bowel disease (IBD).
   Methods
   Bibliographical searches were performed in MEDLINE up to September 2010.
   Results
   The prevalence of both HBV and HCV infection in IBD patients is now similar to that of the general population. All IBD patients should be screened for HBV markers at diagnosis. Liver dysfunction in IBD patients treated with immunosuppressants is more frequent and severe in HBV than in HCV carriers and is associated with combined immunosuppression. In patients receiving anti-TNF drugs, HBV reactivation is common unless anti-viral prophylaxis is administered. HBsAg-positive patients should receive anti-viral prophylaxis before starting immunosuppressants. As interferon might worsen underlying IBD, nucleoside/nucleotide analogues are preferred for anti-viral prophylaxis in patients with HBV (tenofovir/entecavir are preferred to lamivudine). IBD patients should be vaccinated against HBV at diagnosis. The response rate to HBV vaccination is low, mainly in those receiving anti-TNF therapy. The serological response to HBV vaccine should be confirmed, and patients with an inadequate response should receive a second full series of vaccine. Peginterferon (+/- ribavirin) for HCV infection is as effective and safe as in non-IBD patients.
   Conclusions
   The present manuscript poses a series of questions on the prevention and management of HBV/HCV infection in IBD, and attempts to answer them using scientific evidence in order to provide practical conclusions for the clinician.
C1 [Gisbert, J. P.; Chaparro, M.] Hosp Univ La Princesa, Dept Gastroenterol, Inst Invest Sanitaria Princesa IP, Madrid, Spain.
   [Gisbert, J. P.; Chaparro, M.] Ctr Invest Biomed Red Enfermedades Hepat & Digest, Madrid, Spain.
   [Esteve, M.] Hosp Univ Mutua Terrassa, Dept Gastroenterol, Fundacio Recerca Mutua Terrassa, Terrassa, Catalonia, Spain.
C3 Hospital de La Princesa; CIBER - Centro de Investigacion Biomedica en
   Red; CIBEREHD; Hospital Universitario Mutua Terrassa
RP Gisbert, JP (通讯作者)，Playa de Mojacar 29, Madrid 28669, Spain.
EM gisbert@meditex.es
RI Gisbert, Javier P/ABB-7531-2021; Chaparro, María/I-2500-2016; Gisbert,
   Javier P/GRY-2719-2022
OI Gisbert, Javier P/0000-0003-2090-3445; Chaparro,
   María/0000-0002-9275-4242; ESTEVE, MARIA/0000-0001-7716-0027
CR Abdelmalek MF, 2007, AM J GASTROENTEROL, V102, P1333, DOI 10.1111/j.1572-0241.2007.01131.x
   Ahishali E, 2008, DIGEST DIS SCI, V53, P2156, DOI 10.1007/s10620-007-0128-3
   [Anonymous], VACCINE
   Aslanidis S, 2007, CLIN RHEUMATOL, V26, P261, DOI 10.1007/s10067-006-0394-z
   Baker CJ, 2010, ANN INTERN MED, V152, P36, DOI 10.7326/0003-4819-152-1-201001050-00008
   Bargiggia S, 2005, ALIMENT PHARM THER, V22, P209, DOI 10.1111/j.1365-2036.2005.02556.x
   Beckebaum S, 2009, TRANSPLANTATION, V87, P872, DOI 10.1097/TP.0b013e31819a6697
   Bertino JS, 1997, J INFECT DIS, V175, P678, DOI 10.1093/infdis/175.3.678
   Biancone L, 2002, GASTROENTEROLOGY, V122, P593, DOI 10.1053/gast.2002.31602
   Biancone L, 2001, INFLAMM BOWEL DIS, V7, P287, DOI 10.1097/00054725-200111000-00002
   Bongiovanni M, 2006, AIDS, V20, P1989, DOI 10.1097/01.aids.0000247127.19882.f6
   BROOME U, 1994, GUT, V35, P84, DOI 10.1136/gut.35.1.84
   BRUGUERA M, 1992, J CLIN GASTROENTEROL, V14, P27, DOI 10.1097/00004836-199201000-00007
   Campbell S, 2001, EUR J GASTROEN HEPAT, V13, P191, DOI 10.1097/00042737-200102000-00016
   Cardell K, 2008, J INFECT DIS, V198, P299, DOI 10.1086/589722
   Chaparro M, 2009, ALIMENT PHARM THER, V30, P962, DOI 10.1111/j.1365-2036.2009.04109.x
   Chaparro M, 2010, GASTROENTEROLOGY, V138, pS197, DOI 10.1016/S0016-5085(10)60891-8
   Chen DS, 2009, J HEPATOL, V50, P805, DOI 10.1016/j.jhep.2009.01.002
   Cheng AL, 2003, HEPATOLOGY, V37, P1320, DOI 10.1053/jhep.2003.50220
   Chevaux JB, 2009, GASTROEN CLIN BIOL, V33, P1082, DOI 10.1016/j.gcb.2009.03.021
   Chevaux JB, 2010, INFLAMM BOWEL DIS, V16, P916, DOI 10.1002/ibd.21147
   CHOUDHURY SA, 1995, PEDIATR INFECT DIS J, V14, P65, DOI 10.1097/00006454-199501000-00017
   Coates T, 2001, CLIN THER, V23, P392, DOI 10.1016/S0149-2918(01)80044-8
   Colbert C, 2007, INFLAMM BOWEL DIS, V13, P1453, DOI 10.1002/ibd.20216
   Conjeevaram HS, 2003, J HEPATOL, V38, pS90, DOI 10.1016/S0168-8278(02)00431-2
   COTTONE M, 1995, ITAL J GASTROENTEROL, V27, P3
   DeDiego L, 1997, REV ESP ENFERM DIG, V89, P399
   Elkayam O, 2002, ANN RHEUM DIS, V61, P623, DOI 10.1136/ard.61.7.623
   Ertem D, 2010, EUR J GASTROEN HEPAT, V22, P787, DOI 10.1097/MEG.0b013e32832e9d41
   Esteve M, 2004, GUT, V53, P1363, DOI 10.1136/gut.2004.040675
   Esteve M, 2007, INFLAMM BOWEL DIS, V13, P1450, DOI 10.1002/ibd.20202
   Firpi RJ, 2008, BLOOD REV, V22, P117, DOI 10.1016/j.blre.2008.02.001
   Fonseca MO, 2005, VACCINE, V23, P2902, DOI 10.1016/j.vaccine.2004.11.057
   Forns X, 2005, HEPATOLOGY, V41, P115, DOI 10.1002/hep.20515
   Garcia-Sánchez MD, 2004, INFLAMM BOWEL DIS, V10, P701, DOI 10.1097/00054725-200409000-00035
   Garcia-Vidal C, 2009, EUR J CLIN MICROBIOL, V28, P331, DOI 10.1007/s10096-008-0628-x
   Gelinck LBS, 2008, ANN RHEUM DIS, V67, P713, DOI 10.1136/ard.2007.077552
   Goldwater PN, 1997, VACCINE, V15, P353, DOI 10.1016/S0264-410X(96)00202-2
   GUPTA A, 2009, INT MED J
   Hall AJ, 2010, HEPATOLOGY, V51, P1485, DOI 10.1002/hep.23674
   Holtmann MH, 2003, AM J GASTROENTEROL, V98, P504
   Horn TL, 2009, DIGEST DIS SCI, V54, P1171, DOI 10.1007/s10620-008-0489-2
   Hou JK, 2010, INFLAMM BOWEL DIS, V16, P925, DOI 10.1002/ibd.21284
   Hsu C, 2008, HEPATOLOGY, V47, P844, DOI 10.1002/hep.22106
   HUIDOBRO MLL, 1996, GASTROENTEROL HEPATO, V19, P55
   Iacob S, 2007, TRANSPLANTATION, V84, P56, DOI 10.1097/01.tp.0000267916.36343.ca
   Iannitto E, 2005, EUR J HAEMATOL, V74, P254, DOI 10.1111/j.1600-0609.2004.00375.x
   Jack AD, 1999, J INFECT DIS, V179, P489, DOI 10.1086/314578
   Jang JW, 2006, HEPATOLOGY, V43, P233, DOI 10.1002/hep.21024
   John TJ, 2005, J GASTROEN HEPATOL, V20, P5, DOI 10.1111/j.1440-1746.2004.03398.x
   Kaine JL, 2007, J RHEUMATOL, V34, P272
   Katz LH, 2008, J VIRAL HEPATITIS, V15, P89, DOI 10.1111/j.1365-2893.2007.00902.x
   Khalil A, 2005, GASTROEN CLIN BIOL, V29, P193, DOI 10.1016/S0399-8320(05)80736-5
   Kohrt Holbrook E, 2007, Clin Liver Dis, V11, P965, DOI 10.1016/j.cld.2007.08.006
   Lau GKK, 2003, GASTROENTEROLOGY, V125, P1742, DOI 10.1053/j.gastro.2003.09.026
   Law JK, 2005, LEUKEMIA LYMPHOMA, V46, P1085, DOI 10.1080/10428190500062932
   Liaw YF, 2003, J GASTROEN HEPATOL, V18, P246, DOI 10.1046/j.1440-1746.2003.02976.x
   Lok ASF, 2007, HEPATOLOGY, V45, P507, DOI 10.1002/hep.21513
   Lok ASF, 2009, HEPATOLOGY, V50, P661, DOI 10.1002/hep.23190
   LOK ASF, 1991, GASTROENTEROLOGY, V100, P182, DOI 10.1016/0016-5085(91)90599-G
   Longo F, 2000, GASTROEN CLIN BIOL, V24, P77
   Loras C, 2010, GUT, V59, P1340, DOI 10.1136/gut.2010.208413
   Loras C, 2009, AM J GASTROENTEROL, V104, P57, DOI 10.1038/ajg.2008.4
   Lu Y, 2009, INFLAMM BOWEL DIS, V15, P1417, DOI 10.1002/ibd.20941
   Lu Y, 2009, AM J GASTROENTEROL, V104, P444, DOI 10.1038/ajg.2008.120
   Madonia S, 2007, INFLAMM BOWEL DIS, V13, P508, DOI 10.1002/ibd.20035
   Magliocco MA, 2004, J AM ACAD DERMATOL, V51, P580, DOI 10.1016/j.jaad.2004.05.013
   Magy N, 1999, INT J IMMUNOPHARMACO, V21, P253, DOI 10.1016/S0192-0561(99)00005-3
   Mamula P, 2007, CLIN GASTROENTEROL H, V5, P851, DOI 10.1016/j.cgh.2007.02.035
   Tolentino YFM, 2008, WORLD J GASTROENTERO, V14, P3201, DOI 10.3748/wjg.14.3201
   Marcellin P, 2009, J HEPATOL, V50, P227, DOI 10.1016/j.jhep.2008.10.001
   Mast Eric E., 2006, Morbidity and Mortality Weekly Report, V55, P1
   Mavrogiannis C, 2001, J HEPATOL, V34, P964, DOI 10.1016/S0168-8278(01)00022-8
   McMahon BJ, 2009, HEPATOLOGY, V49, pS45, DOI 10.1002/hep.22898
   Melmed GY, 2006, AM J GASTROENTEROL, V101, P1834, DOI 10.1111/j.1572-0241.2006.00646.x
   Melmed GY, 2010, AM J GASTROENTEROL, V105, P148, DOI 10.1038/ajg.2009.523
   Melmed GY, 2009, INFLAMM BOWEL DIS, V15, P1410, DOI 10.1002/ibd.20943
   Michel M, 2003, J RHEUMATOL, V30, P1624
   Miike Tadashi, 2008, Nihon Shokakibyo Gakkai Zasshi, V105, P1362
   Millonig G, 2006, WORLD J GASTROENTERO, V12, P974, DOI 10.3748/wjg.v12.i6.974
   Mindikoglu AL, 2006, CLIN GASTROENTEROL H, V4, P1076, DOI 10.1016/j.cgh.2006.05.027
   MITORO A, 1993, INTERNAL MED, V32, P327, DOI 10.2169/internalmedicine.32.327
   Morimoto K, 2009, AM J GASTROENTEROL, V104, P1609, DOI 10.1038/ajg.2009.120
   Musch E, 2005, CLIN GASTROENTEROL H, V3, P581, DOI 10.1016/S1542-3565(05)00208-9
   Musch E, 2002, ALIMENT PHARM THER, V16, P1233, DOI 10.1046/j.1365-2036.2002.01264.x
   Niki T, 2001, Nihon Shokakibyo Gakkai Zasshi, V98, P399
   Nissen MJ, 2005, RHEUMATOLOGY, V44, P1016, DOI 10.1093/rheumatology/keh668
   Nye FJ, 1997, BRIT J HOSP MED, V57, P313
   Ojiro K, 2008, J GASTROENTEROL, V43, P397, DOI 10.1007/s00535-008-2165-x
   Oniankitan O, 2004, J RHEUMATOL, V31, P107
   Ostuni P, 2003, ANN RHEUM DIS, V62, P686, DOI 10.1136/ard.62.7.686
   Parke FA, 2004, ARTHRIT RHEUM-ARTHR, V51, P800, DOI 10.1002/art.20702
   Peterson JR, 2003, ANN RHEUM DIS, V62, P1078, DOI 10.1136/ard.62.11.1078
   Peyrin-Biroulet L, 2008, ALIMENT PHARM THER, V28, P984, DOI 10.1111/j.1365-2036.2008.03812.x
   Pitarch G, 2007, CLIN EXP DERMATOL, V32, P18, DOI 10.1111/j.1365-2230.2006.02288.x
   Rahier JF, 2009, J CROHNS COLITIS, V3, P47, DOI 10.1016/j.crohns.2009.02.010
   Raimondo G, 2008, J HEPATOL, V49, P652, DOI 10.1016/j.jhep.2008.07.014
   Rey D, 2000, VACCINE, V18, P1161, DOI 10.1016/S0264-410X(99)00389-8
   Roux CH, 2006, RHEUMATOLOGY, V45, P1294, DOI 10.1093/rheumatology/kel123
   Sacco R, 2010, HEPATO-GASTROENTEROL, V57, P242
   Salcedo-Mora X, 2006, DIGESTION, V73, P210, DOI 10.1159/000094787
   Sands BE, 2004, INFLAMM BOWEL DIS, V10, P677, DOI 10.1097/00054725-200409000-00028
   Scherzer TM, 2008, ALIMENT PHARM THER, V28, P742, DOI 10.1111/j.1365-2036.2008.03779.x
   Seeff LB, 2009, LIVER INT, V29, P89, DOI 10.1111/j.1478-3231.2008.01927.x
   Seow CH, 2008, COCHRANE DB SYST REV, V3
   Shale MJ, 2009, ALIMENT PHARM THER, V31, P20, DOI 10.1111/j.1365-2036.2009.04112.x
   Shouval D, 2003, J HEPATOL, V39, pS70, DOI 10.1016/S0168-8278(03)00125-1
   Sprenger R, 2005, GUT, V54, P438
   Stangl JR, 2004, TRANSPLANTATION, V77, P562, DOI 10.1097/01.TP.0000114610.40412.C6
   STEVENS CE, 1984, NEW ENGL J MED, V311, P496, DOI 10.1056/NEJM198408233110803
   STEVENS R, 1985, GASTROENTEROLOGY, V88, P1860, DOI 10.1016/0016-5085(85)90011-3
   SUMER N, 1995, EUR J GASTROEN HEPAT, V7, P597
   TAN KL, 1994, JAMA-J AM MED ASSOC, V271, P859, DOI 10.1001/jama.271.11.859
   Tilg H, 2003, GUT, V52, P1728, DOI 10.1136/gut.52.12.1728
   Tong NKC, 2005, KIDNEY INT, V68, P2298, DOI 10.1111/j.1523-1755.2005.00689.x
   Toruner M, 2008, GASTROENTEROLOGY, V134, P929, DOI 10.1053/j.gastro.2008.01.012
   Tursi A, 2007, INFLAMM BOWEL DIS, V13, P1189, DOI 10.1002/ibd.20152
   Ueno Y, 2005, DIGEST DIS SCI, V50, P163, DOI 10.1007/s10620-005-1295-8
   Vauloup C, 2006, EUR CYTOKINE NETW, V17, P290
   Vento S, 2002, LANCET ONCOL, V3, P333, DOI 10.1016/S1470-2045(02)00773-8
   Pérez LV, 2009, MED CLIN-BARCELONA, V132, P331, DOI 10.1016/j.medcli.2008.07.013
   Viget N, 2008, GUT, V57, P549, DOI 10.1136/gut.2006.114660
   Villa F, 2005, EUR J GASTROEN HEPAT, V17, P1243, DOI 10.1097/00042737-200511000-00015
   Vivarelli M, 2007, J HEPATOL, V47, P793, DOI 10.1016/j.jhep.2007.07.023
   WAGNER D, 1992, CLIN INVESTIGATOR, V70, P585
   Wasan SK, 2010, AM J GASTROENTEROL, V105, P1231, DOI 10.1038/ajg.2009.733
   Watanabe T, 2006, GUT, V55, P1682, DOI 10.1136/gut.2006.105197
   Wendling D, 2005, ANN RHEUM DIS, V64, P788, DOI 10.1136/ard.2004.031187
   Wörns MA, 2008, AM J GASTROENTEROL, V103, P138, DOI 10.1111/j.1572-0241.2007.01609.x
   Yeo W, 2003, J MED VIROL, V70, P553, DOI 10.1002/jmv.10430
   Yeo W, 2000, J MED VIROL, V62, P299, DOI 10.1002/1096-9071(200011)62:3&lt;299::AID-JMV1&gt;3.0.CO;2-0
   Yeo WN, 2009, J CLIN ONCOL, V27, P605, DOI 10.1200/JCO.2008.18.0182
   Zein NN, 2005, J HEPATOL, V42, P315, DOI 10.1016/j.jhep.2004.11.025
   Zeitz J, 2009, HEPATOLOGY, V50, P653, DOI 10.1002/hep.23035
NR 134
TC 84
Z9 92
U1 0
U2 10
PU WILEY
PI HOBOKEN
PA 111 RIVER ST, HOBOKEN 07030-5774, NJ USA
SN 0269-2813
EI 1365-2036
J9 ALIMENT PHARM THER
JI Aliment. Pharmacol. Ther.
PD MAR 15
PY 2011
VL 33
IS 6
BP 619
EP 633
DI 10.1111/j.1365-2036.2010.04570.x
PG 15
WC Gastroenterology & Hepatology; Pharmacology & Pharmacy
WE Science Citation Index Expanded (SCI-EXPANDED)
SC Gastroenterology & Hepatology; Pharmacology & Pharmacy
GA 721NG
UT WOS:000287361000001
PM 21416659
OA Bronze
DA 2024-01-22
ER

PT J
AU Ha, CY
   Newberry, RD
   Stone, CD
   Ciorba, MA
AF Ha, Christina Y.
   Newberry, Rodney D.
   Stone, Christian D.
   Ciorba, Matthew A.
TI Patients With Late-Adult-Onset Ulcerative Colitis Have Better Outcomes
   Than Those With Early Onset Disease
SO CLINICAL GASTROENTEROLOGY AND HEPATOLOGY
LA English
DT Article
DE Ulcerative Colitis; Late-Onset; Age; Therapy; Disease Outcomes
ID INFLAMMATORY-BOWEL-DISEASE; CROHNS-DISEASE; LONG-TERM; FOLLOW-UP;
   NATURAL-HISTORY; AGE; POPULATION; DIAGNOSIS; IMMUNOSENESCENCE; IMMUNITY
AB BACKGROUND & AIMS: The influence of age on the presentation, clinical course, and therapeutic response of patients with adult-onset ulcerative colitis (UC) is understudied Given potential age-related differences in risk factors and immune function. we sought: to determine if disease behavior or clinical outcomes differed between patients diagnosed with UC in later versus earlier stages of adulthood METHODS: We performed a retrospective cohort study of 295 patients with UC seen at a tertiary care center from 2001 to 2008 Adult subjects newly diagnosed with UC between the ages of 18 and 30 years were defined as early onset, those newly diagnosed at age 50 or older were defined as late onset The 2 groups were analyzed for differences in medication use and clinical end points, including disease extent, severity at the time of diagnosis, and steroid-free clinical remission at 1 year after disease onset RESULTS: Disease extent and symptom severity were similar between groups at the time of diagnosis One year after diagnosis, more patients in the late-onset group achieved steroid-free clinical remission (64% vs 49%, P = 01). Among those who required systemic steroid therapy, more late-onset patients achieved steroid-free remission by 1 year (50% vs 32%, P = 01) Former smoking status was a more common risk factor in the late-opset. cohort (P < 001), whereas more early onset patients had a positive family history (P = 008) CONCLUSIONS: Patients with early and late-adult-onset UC have similar initial clinical presentations, but differ in disease risk factors. Late-onset patients have better responses to therapy 1 year after diagnosis.
C1 [Ha, Christina Y.; Newberry, Rodney D.; Stone, Christian D.; Ciorba, Matthew A.] Washington Univ St Louis, Sch Med, Div Gastroenterol, St Louis, MO 63110 USA.
   [Ha, Christina Y.] Mt Sinai Sch Med, Div Gastroenterol, New York, NY USA.
C3 Washington University (WUSTL); Icahn School of Medicine at Mount Sinai
RP Ciorba, MA (通讯作者)，Washington Univ St Louis, Sch Med, Div Gastroenterol, 660 S Euclid,Campus Box 8124, St Louis, MO 63110 USA.
RI Ha, C/GZL-9046-2022
OI Newberry, Rodney/0000-0002-4152-5191
FU Crohn's and Colitis Foundation of America; NIH [L30 RR030244-01,
   5R21AG028309-02, P30-DK52574]
FX Matthew Ciorba is the recipient of a career development award from the
   Crohn's and Colitis Foundation of America and NIH grant L30 RR030244-01
   Rodney Newberry is supported by the National Institutes of Health (grant
   5R21AG028309-02). The Washington University School of Medicine Digestive
   Diseases Research Core Center provided clinical database management and
   is supported by NIH grant P30-DK52574.
CR Aldhous MC, 2007, AM J GASTROENTEROL, V102, P589, DOI 10.1111/j.1572-0241.2007.01065.x
   Ananthakrishnan AN, 2009, INFLAMM BOWEL DIS, V15, P182, DOI 10.1002/ibd.20628
   Barrett JC, 2009, NAT GENET, V41, P1330, DOI 10.1038/ng.483
   Bouhnik Y, 1996, LANCET, V347, P215, DOI 10.1016/S0140-6736(96)90402-X
   BRANDT LJ, 1982, AM J GASTROENTEROL, V77, P382
   CARR N, 1982, BRIT J SURG, V69, P223, DOI 10.1002/bjs.1800690418
   Castle SC, 2000, CLIN INFECT DIS, V31, P578, DOI 10.1086/313947
   Cerveny P, 2007, INFLAMM BOWEL DIS, V13, P1244, DOI 10.1002/ibd.20189
   Dorshkind K, 2009, NAT REV IMMUNOL, V9, P57, DOI 10.1038/nri2471
   EDWARDS FC, 1963, GUT, V4, P299, DOI 10.1136/gut.4.4.299
   Faubion WA, 2001, GASTROENTEROLOGY, V121, P255, DOI 10.1053/gast.2001.26279
   Gisbert JP, 2008, ALIMENT PHARM THER, V28, P228, DOI 10.1111/j.1365-2036.2008.03732.x
   GRIMM IS, 1990, GASTROENTEROL CLIN N, V19, P361
   Gruver AL, 2007, J PATHOL, V211, P144, DOI 10.1002/path.2104
   GUPTA S, 1985, AGE AGEING, V14, P366, DOI 10.1093/ageing/14.6.366
   Hadithi M, 2008, WORLD J GASTROENTERO, V14, P3183, DOI 10.3748/wjg.14.3183
   Hakim FT, 2007, TISSUE ANTIGENS, V70, P179, DOI 10.1111/j.1399-0039.2007.00891.x
   Higgins PDR, 2009, ALIMENT PHARM THER, V29, P247, DOI 10.1111/j.1365-2036.2008.03865.x
   Jang ES, 2009, HEPATO-GASTROENTEROL, V56, P1304
   Johnson SA, 2004, ARTHRITIS RES THER, V6, P131, DOI 10.1186/ar1180
   JONES HW, 1988, AGE AGEING, V17, P410, DOI 10.1093/ageing/17.6.410
   LICHTIGER S, 1990, LANCET, V336, P16, DOI 10.1016/0140-6736(90)91521-B
   Linton PJ, 2004, NAT IMMUNOL, V5, P133, DOI 10.1038/ni1033
   Loftus CG, 2007, INFLAMM BOWEL DIS, V13, P254, DOI 10.1002/ibd.20029
   Moum B, 1997, SCAND J GASTROENTERO, V32, P1005, DOI 10.3109/00365529709011217
   MYREN J, 1988, SCAND J GASTROENTERO, V23, P11
   Ng SC, 2009, INFLAMM BOWEL DIS, V15, P935, DOI 10.1002/ibd.20797
   Pawelec G, 1999, MECH AGEING DEV, V108, P1
   PIRONT P, 2001, GASTROENTEROL CLIN B, V25, P157
   PRESENT DH, 1989, ANN INTERN MED, V111, P641, DOI 10.7326/0003-4819-111-8-641
   Regueiro M, 2005, INFLAMM BOWEL DIS, V11, P42, DOI 10.1097/00054725-200501000-00006
   Riegler G, 2000, DIGEST DIS SCI, V45, P462, DOI 10.1023/A:1005424603085
   Robertson DJ, 2001, GASTROENTEROL CLIN N, V30, P409, DOI 10.1016/S0889-8553(05)70188-6
   Rutgeerts P, 2005, NEW ENGL J MED, V353, P2462, DOI 10.1056/NEJMoa050516
   Silverberg MS, 2005, CAN J GASTROENTEROL, V19, p5A, DOI 10.1155/2005/269076
   SINCLAIR TS, 1983, GASTROENTEROLOGY, V85, P1
   STONNINGTON CM, 1987, GUT, P4
   TOGHILL PJ, 1973, GERONTOL CLIN, V15, P65, DOI 10.1159/000245435
   Tremaine WJ, 2007, ALIMENT PHARM THER, V25, P1435, DOI 10.1111/j.1365-2036.2007.03341.x
   Triantafillidis JK, 2001, J GASTROENTEROL, V36, P312, DOI 10.1007/s005350170096
   TRUELOVE SC, 1955, BRIT MED J, V2, P1041, DOI 10.1136/bmj.2.4947.1041
   WATTS JM, 1966, GUT, V7, P16, DOI 10.1136/gut.7.1.16
   Winther KV, 2003, GASTROENTEROLOGY, V125, P1576, DOI 10.1053/j.gastro.2003.09.036
   Zhang HG, 2003, IMMUNOL ALLERGY CLIN, V23, P83, DOI 10.1016/S0889-8561(02)00085-1
   ZIMMERMAN J, 1985, J CLIN GASTROENTEROL, V7, P492, DOI 10.1097/00004836-198512000-00010
NR 45
TC 53
Z9 56
U1 0
U2 2
PU ELSEVIER SCIENCE INC
PI NEW YORK
PA 360 PARK AVE SOUTH, NEW YORK, NY 10010-1710 USA
SN 1542-3565
EI 1542-7714
J9 CLIN GASTROENTEROL H
JI Clin. Gastroenterol. Hepatol.
PD AUG
PY 2010
VL 8
IS 8
BP 682
EP 687
DI 10.1016/j.cgh.2010.03.022
PG 6
WC Gastroenterology & Hepatology
WE Science Citation Index Expanded (SCI-EXPANDED)
SC Gastroenterology & Hepatology
GA 638YX
UT WOS:000280938200012
PM 20363368
OA Green Accepted
DA 2024-01-22
ER

PT J
AU Salem, F
   Kindt, N
   Marchesi, JR
   Netter, P
   Lopez, A
   Kokten, T
   Danese, S
   Jouzeau, JY
   Peyrin-Biroulee, L
   Moulin, D
AF Salem, Fatouma
   Kindt, Nadege
   Marchesi, Julian R.
   Netter, Patrick
   Lopez, Anthony
   Kokten, Tunay
   Danese, Silvio
   Jouzeau, Jean-Yves
   Peyrin-Biroulee, Laurent
   Moulin, David
TI Gut microbiome in chronic rheumatic and inflammatory bowel diseases:
   Similarities and differences
SO UNITED EUROPEAN GASTROENTEROLOGY JOURNAL
LA English
DT Review
DE Inflammatory bowel disease; chronic rheumatic diseases; gut microbiota;
   inflammation; immunity
ID PRIMARY SCLEROSING CHOLANGITIS; GRADIENT GEL-ELECTROPHORESIS;
   CROHNS-DISEASE; FECAL MICROBIOTA; EXTRAINTESTINAL MANIFESTATIONS;
   FAECALIBACTERIUM-PRAUSNITZII; ULCERATIVE-COLITIS; INTESTINAL DYSBIOSIS;
   PSORIATIC-ARTHRITIS; PEDIATRIC-PATIENTS
AB Introduction:Inflammatory bowel diseases (IBDs) and chronic rheumatic diseases (CRDs) are systemic chronic disorders sharing common genetic, immune and environmental factors. About half of patients with IBD develop rheumatic ailments and microscopic intestinal inflammation is present in up to half of CRD patients. IBD and CRD patients also share a common therapeutic armamentarium. Disequilibrium in the complex realm of microbes (known as dysbiosis) that closely interact with the gut mucosal immune system has been associated with both IBD and CRD (spondyloarthritis and rheumatoid arthritis). Whether dysbiosis represents an epiphenomenon or a prodromal feature remains to be determined.Methods:In an attempt to further investigate whether specific gut dysbiosis may be the missing link between IBD and CRD in patients developing both diseases, we performed here a systematic literature review focusing on studies looking at bacterial microbiota in CRD and/or IBD patients.Results:We included 80 studies, with a total of 3799 IBD patients without arthritis, 1084 CRD patients without IBD, 132 IBD patients with arthropathy manifestations and 12 spondyloarthritis patients with IBD history. Overall, this systematic review indicates that an increase in Bifidobacterium, Staphylococcus, Enterococcus, Lactobacillus, Pseudomonas, Klebsiella and Proteus genera, as well as a decrease in Faecalibacterium, Roseburia genera and species belonging to Verrucomicrobia and Fusobacteria phyla are common features in IBD and CRD patients, whereas dozens of bacterial species are specific features of CRD and IBD. Conclusion:Further work is needed to understand the functions of bacteria and of their metabolites but also to characterize fungi and viruses that are commonly found in these patients.
C1 [Salem, Fatouma; Kindt, Nadege; Netter, Patrick; Jouzeau, Jean-Yves; Moulin, David] Univ Lorraine, CNRS, IMoPA, UMR7365, Vandoeuvre Les Nancy, France.
   [Marchesi, Julian R.] Imperial Coll London, Div Integrat Syst Med & Digest Dis, London, England.
   [Marchesi, Julian R.] Cardiff Univ, Sch Biosci, Museum Ave, Cardiff, S Glam, Wales.
   [Lopez, Anthony; Kokten, Tunay; Peyrin-Biroulee, Laurent] Univ Lorraine, INSERM, UMR U1256, NGERE, Vandoeuvre Les Nancy, France.
   [Lopez, Anthony; Peyrin-Biroulee, Laurent] CHRU Nancy, Serv Hepatogastroenterol, Vandoeuvre Les Nancy, France.
   [Danese, Silvio] Humanitas Univ, Dept Biomed Sci, Milan, Italy.
   [Moulin, David] CHRU Nancy, Contrat Interface, Vandoeuvre Les Nancy, France.
C3 Centre National de la Recherche Scientifique (CNRS); CNRS - Institute
   for Engineering & Systems Sciences (INSIS); Universite de Lorraine;
   Imperial College London; Cardiff University; Institut National de la
   Sante et de la Recherche Medicale (Inserm); Universite de Lorraine; CHU
   de Nancy; Humanitas University; CHU de Nancy
RP Moulin, D (通讯作者)，Univ Lorraine, CNRS, IMoPA, UMR7365, Vandoeuvre Les Nancy, France.
EM david.moulin@univ-lorraine.fr
RI Danese, Silvio/ABH-9571-2020; Marchesi, Julian/AAC-9021-2020; MOULIN,
   David/J-3849-2014
OI Danese, Silvio/0000-0001-7341-1351; peyrin-biroulet,
   laurent/0000-0003-2536-6618; MOULIN, David/0000-0001-6619-5769
FU French PIA project "Lorraine Universite d'Excellence"
   [ANR-15-IDEX-04-LUE]
FX This work was supported by the French PIA project "Lorraine Universite
   d'Excellence", reference ANR-15-IDEX-04-LUE.
CR Ahl D, 2016, ACTA PHYSIOL, V217, P300, DOI 10.1111/apha.12695
   Allen TD, 2006, INT J SYST EVOL MICR, V56, P1311, DOI 10.1099/ijs.0.64218-0
   Ananthakrishnan AN, 2017, CELL HOST MICROBE, V21, P603, DOI 10.1016/j.chom.2017.04.010
   Andoh A, 2011, J GASTROENTEROL, V46, P479, DOI 10.1007/s00535-010-0368-4
   Aomatsu T, 2012, DIGESTION, V86, P129, DOI 10.1159/000339777
   Atar D, 2010, ANN RHEUM DIS, V69, P629, DOI 10.1136/ard.2010.128462
   Bajer L, 2017, WORLD J GASTROENTERO, V23, P4548, DOI 10.3748/wjg.v23.i25.4548
   Benham H, 2016 ACR ARHP ANN M
   Borody Thomas J, 2013, Curr Gastroenterol Rep, V15, P337, DOI 10.1007/s11894-013-0337-1
   Breban M, 2017, ANN RHEUM DIS, V76, P1614, DOI 10.1136/annrheumdis-2016-211064
   Chen J, 2016, GENOME MED, V8, DOI 10.1186/s13073-016-0299-7
   Chen LL, 2015, J IMMUNOL RES, V2015, DOI 10.1155/2015/909514
   Chiodini RJ, 2015, PLOS ONE, V10, DOI 10.1371/journal.pone.0134382
   Clegg DO, 1996, ARTHRITIS RHEUM, V39, P2013, DOI 10.1002/art.1780391210
   Costello ME, 2015, ARTHRITIS RHEUMATOL, V67, P686, DOI 10.1002/art.38967
   Costello ME, UQ ESPACE
   Costello ME, 2016 ACR ARHP ANN M
   Danese S, 2005, WORLD J GASTROENTERO, V11, P7227, DOI 10.3748/wjg.v11.i46.7227
   Dorofeyev AE, 2009, DIGEST DIS, V27, P502, DOI 10.1159/000233289
   Duboc H, 2013, GUT, V62, P531, DOI 10.1136/gutjnl-2012-302578
   Duvallet C, 2017, NAT COMMUN, V8, DOI 10.1038/s41467-017-01973-8
   Earley H, 2015, PLOS ONE, V10, DOI 10.1371/journal.pone.0135280
   Eeckhaut V, 2013, GUT, V62, P1745, DOI 10.1136/gutjnl-2012-303611
   Frank DN, 2007, P NATL ACAD SCI USA, V104, P13780, DOI 10.1073/pnas.0706625104
   Fujimoto T, 2013, J GASTROEN HEPATOL, V28, P613, DOI 10.1111/jgh.12073
   Generini S, 2004, ANN RHEUM DIS, V63, P1664, DOI 10.1136/ard.2003.012450
   Gevers D, 2014, CELL HOST MICROBE, V15, P382, DOI 10.1016/j.chom.2014.02.005
   GIAFFER MH, 1991, J MED MICROBIOL, V35, P238, DOI 10.1099/00222615-35-4-238
   Gophna U, 2006, J CLIN MICROBIOL, V44, P4136, DOI 10.1128/JCM.01004-06
   Hablot J, 2017, PLOS ONE, V12, DOI 10.1371/journal.pone.0184624
   Hall AB, 2017, GENOME MED, V9, DOI 10.1186/s13073-017-0490-5
   Hirano A, 2018, J GASTROEN HEPATOL, V33, P1590, DOI 10.1111/jgh.14129
   Hourigan SK, 2015, ALIMENT PHARM THER, V42, P741, DOI 10.1111/apt.13326
   Jia WJ, 2012, FEMS IMMUNOL MED MIC, V65, P55, DOI 10.1111/j.1574-695X.2012.00935.x
   Jostins L, 2012, NATURE, V491, P119, DOI 10.1038/nature11582
   Kaakoush NO, 2012, J CLIN MICROBIOL, V50, P3258, DOI 10.1128/JCM.01396-12
   Kabeerdoss J, 2014, FEBS J, V281, P661
   Kau AL, 2015, SCI TRANSL MED, V7, DOI 10.1126/scitranslmed.aaa4877
   Klingberg E, 2017, ARTHRITIS RES THER, V19
   Knoll RL, 2017, AM J PHYSIOL-GASTR L, V312, pG327, DOI 10.1152/ajpgi.00293.2016
   Kotlowski R, 2007, GUT, V56, P669, DOI 10.1136/gut.2006.099796
   Lees CW, 2011, GUT, V60, P1739, DOI 10.1136/gut.2009.199679
   Liu XF, 2016, SCI REP-UK, V6, DOI 10.1038/srep30594
   Liu XF, 2013, CURR MICROBIOL, V67, P170, DOI 10.1007/s00284-013-0338-1
   Machiels K, 2014, GUT, V63, P1275, DOI 10.1136/gutjnl-2013-304833
   MAEDA Y, 2012, ANN RHEUM DIS     S3, V71, P496
   Maeda Y, 2016, ARTHRITIS RHEUMATOL, V68, P2646, DOI 10.1002/art.39783
   Manasson J, 2018, ARTHRITIS RHEUMATOL, V70, P242, DOI 10.1002/art.40359
   Martinez-Medina M, 2006, INFLAMM BOWEL DIS, V12, P1136, DOI 10.1097/01.mib.0000235828.09305.0c
   Michail S, 2012, INFLAMM BOWEL DIS, V18, P1799, DOI 10.1002/ibd.22860
   Morgan XC, 2012, GENOME BIOL, V13, DOI 10.1186/gb-2012-13-9-r79
   Muniz-Pedrogo DA, 2018, GASTROENTEROLOGY, V154, pS856
   Mylonaki M, 2005, INFLAMM BOWEL DIS, V11, P481, DOI 10.1097/01.MIB.0000159663.62651.4f
   Newport M, 2007, NAT GENET, V39, P1329, DOI 10.1038/ng.2007.17
   Ott SJ, 2004, GUT, V53, P685, DOI 10.1136/gut.2003.025403
   Papa E, 2012, PLOS ONE, V7, DOI 10.1371/journal.pone.0039242
   Pascal V, 2017, GUT, V66, P813, DOI 10.1136/gutjnl-2016-313235
   Peyrin-Biroulet L, 2011, J CROHNS COLITIS, V5, P477, DOI 10.1016/j.crohns.2011.06.009
   Picchianti-Diamanti A, 2018, INT J MOL SCI, V19, DOI 10.3390/ijms19102938
   Png CW, 2010, AM J GASTROENTEROL, V105, P2420, DOI 10.1038/ajg.2010.281
   Rehman A, 2016, GUT, V65, P238, DOI 10.1136/gutjnl-2014-308341
   Rizzatti G, 2017, BIOMED RES INT, V2017, DOI 10.1155/2017/9351507
   Rothfuss KS, 2006, WORLD J GASTROENTERO, V12, P4819
   Sabino J, 2016, GUT, V65, P1681, DOI 10.1136/gutjnl-2015-311004
   Said HS, 2014, DNA RES, V21, P15, DOI 10.1093/dnares/dst037
   Scanlan PD, 2006, J CLIN MICROBIOL, V44, P3980, DOI 10.1128/JCM.00312-06
   Scher JU, 2015, ARTHRITIS RHEUMATOL, V67, P128, DOI 10.1002/art.38892
   Scher JU, 2013, ELIFE, V2, DOI 10.7554/eLife.01202
   Schwiertz A, 2010, J PEDIAT, V157
   Sefik E, 2015, SCIENCE, V349, P993, DOI 10.1126/science.aaa9420
   Seksik P, 2005, J CLIN MICROBIOL, V43, P4654, DOI 10.1128/JCM.43.9.4654-4658.2005
   Seksik P, 2003, GUT, V52, P237, DOI 10.1136/gut.52.2.237
   Siala M, 2009, ARTHRITIS RES THER, V11, DOI 10.1186/ar2748
   Sokol H, 2006, J CLIN MICROBIOL, V44, P3172, DOI 10.1128/JCM.02600-05
   Sokol H, 2007, GUT, V56, P152, DOI 10.1136/gut.2006.109686
   Sokol H, 2006, INFLAMM BOWEL DIS, V12, P106, DOI 10.1097/01.MIB.0000200323.38139.c6
   Sokol H, 2009, INFLAMM BOWEL DIS, V15, P1183, DOI 10.1002/ibd.20903
   Sokol H, 2008, P NATL ACAD SCI USA, V105, P16731, DOI 10.1073/pnas.0804812105
   Standaert-Vitse A, 2006, GASTROENTEROLOGY, V130, P1764, DOI 10.1053/j.gastro.2006.02.009
   Stebbings S, 2002, RHEUMATOLOGY, V41, P1395, DOI 10.1093/rheumatology/41.12.1395
   Stoll ML, 2018, ARTHRITIS RES THER, V20, DOI 10.1186/s13075-018-1510-6
   Stoll ML, 2014, ARTHRITIS RES THER, V16, DOI 10.1186/s13075-014-0486-0
   Stoll ML, 2015, ACR ANN M 2015
   Swidsinski A, 2005, J CLIN MICROBIOL, V43, P3380, DOI 10.1128/JCM.43.7.3380-3389.2005
   Swidsinski A, 2002, GASTROENTEROLOGY, V122, P44, DOI 10.1053/gast.2002.30294
   Swidsinski A, 2008, INFLAMM BOWEL DIS, V14, P147, DOI 10.1002/ibd.20330
   Takahashi N, 2006, ORAL MICROBIOL IMMUN, V21, P366, DOI 10.1111/j.1399-302X.2006.00305.x
   Thorkildsen LT, 2013, GASTROENT RES PRACT, V2013, DOI 10.1155/2013/636785
   Tito RY, 2017, ARTHRITIS RHEUMATOL, V69, P114, DOI 10.1002/art.39802
   Vaahtovuo J, 2008, J RHEUMATOL, V35, P1500
   Vandeputte D, 2016, GUT, V65, P57, DOI 10.1136/gutjnl-2015-309618
   Varela E, 2013, ALIMENT PHARM THER, V38, P151, DOI 10.1111/apt.12365
   Vermeiren J, 2012, FEMS MICROBIOL ECOL, V79, P685, DOI 10.1111/j.1574-6941.2011.01252.x
   Vigsnæs LK, 2012, BENEF MICROBES, V3, P287, DOI 10.3920/BM2012.0018
   Viladomiu M, 2017, SCI TRANSL MED, V9, DOI 10.1126/scitranslmed.aaf9655
   Walujkar SA, 2018, WORLD J MICROB BIOT, V34, DOI 10.1007/s11274-018-2449-0
   Wang W, 2014, J CLIN MICROBIOL, V52, P398, DOI 10.1128/JCM.01500-13
   Wen CP, 2017, GENOME BIOL, V18, DOI 10.1186/s13059-017-1271-6
   Willing B, 2009, INFLAMM BOWEL DIS, V15, P653, DOI 10.1002/ibd.20783
   Willing BP, 2010, GASTROENTEROLOGY, V139, P1844, DOI 10.1053/j.gastro.2010.08.049
   Würdemann D, 2009, INT J SYST EVOL MICR, V59, P1405, DOI 10.1099/ijs.0.005900-0
   Zhang ML, 2007, J CLIN MICROBIOL, V45, P496, DOI 10.1128/JCM.01720-06
   Zhang X, 2015, NAT MED, V21, P895, DOI 10.1038/nm.3914
NR 103
TC 42
Z9 46
U1 0
U2 18
PU SAGE PUBLICATIONS INC
PI THOUSAND OAKS
PA 2455 TELLER RD, THOUSAND OAKS, CA 91320 USA
SN 2050-6406
EI 2050-6414
J9 UNITED EUR GASTROENT
JI United European Gastroenterol. J.
PD OCT
PY 2019
VL 7
IS 8
BP 1008
EP 1032
AR 2050640619867555
DI 10.1177/2050640619867555
EA AUG 2019
PG 25
WC Gastroenterology & Hepatology
WE Science Citation Index Expanded (SCI-EXPANDED)
SC Gastroenterology & Hepatology
GA JA5VX
UT WOS:000480000100001
PM 31662859
OA Green Submitted, Bronze, Green Published
DA 2024-01-22
ER

PT J
AU Wu, X
   Dai, M
   Buch, HEN
   Bai, JL
   Long, WW
   Long, CY
   Tang, XY
   Tu, H
   Zhang, RJ
   Zhu, CR
   Yang, SQ
   Cui, BT
   Ji, GZ
   Zhang, FM
AF Wu, Xia
   Dai, Min
   Buch, Heena
   Bai, Jianling
   Long, Wenwu
   Long, Chuyan
   Tang, Xianyan
   Tu, Hua
   Zhang, Renjie
   Zhu, Cairong
   Yang, Shaoqi
   Cui, Bota
   Ji, Guozhong
   Zhang, Faming
TI The recognition and attitudes of postgraduate medical students toward
   fecal microbiota transplantation: a questionnaire study
SO THERAPEUTIC ADVANCES IN GASTROENTEROLOGY
LA English
DT Article
DE attitude; fecal microbiota transplantation; knowledge; medical
   education; postgraduate medical students; recognition
ID CLOSTRIDIUM-DIFFICILE INFECTION; IRRITABLE-BOWEL-SYNDROME; INTESTINAL
   MICROBIOTA; INSULIN SENSITIVITY; CROHNS-DISEASE; PERCEPTIONS; GUIDELINES
AB Background: Physicians and medical students in the world do not have high awareness of fecal microbiota transplantation (FMT). This study aimed to explore the recognition and attitude of postgraduate medical students towards FMT and to create awareness for it. Methods: A self-administered questionnaire was distributed to first-year Chinese postgraduate medical students across six medical universities. Basic descriptive statistical analyses were performed. Results: A total of 1828 eligible questionnaires were included into analysis. 47.76% of students did not know FMT prior to this survey. Respondents with a high-level recognition of FMT were more willing to donate feces or receive FMT therapy than those with a low-level recognition (80.26% vs. 69.62%, p = 0.000 and 56.80% vs. 41.45%, p = 0.000). The respondents from a leading institution of FMT in China showed better awareness compared with others, and 42.26% of them knew about FMT from medical lectures. The main reasons for respondents not supporting FMT were: limited reported clinical evidence (67.94%), raw technology (42.56%), and lack of analysis of patient willingness or cost-effectiveness (36.71%). However, the life-saving value (84.41%), the automatic purification system (38.68%), low expenses (36.00%), and convenient delivering ways (35.67%) were the major considerations for supporting FMT. Conclusions: This study revealed the low recognition level of postgraduate medical students about FMT. Therefore, medical education should not neglect the knowledge of FMT. Studies of FMT and standardized FMT should be carried out to promote its development.
C1 [Wu, Xia; Dai, Min; Buch, Heena; Long, Chuyan; Cui, Bota; Ji, Guozhong; Zhang, Faming] Nanjing Med Univ, Affiliated Hosp 2, Med Ctr Digest Dis, 121 Jiang Jia Yuan, Nanjing 210011, Jiangsu, Peoples R China.
   [Zhang, Faming] Nanjing Med Univ, Key Lab Holist Integrat Enterol, 121 Jiang Jia Yuan, Nanjing 210011, Jiangsu, Peoples R China.
   [Bai, Jianling] Nanjing Med Univ, Sch Publ Hlth, Dept Biostat, Nanjing, Jiangsu, Peoples R China.
   [Long, Wenwu] Nanchang Univ, Jiangxi Med Coll, Nanchang, Jiangxi, Peoples R China.
   [Tang, Xianyan] Guangxi Med Univ, Sch Publ Hlth, Dept Epidemiol & Biostat, Nanning, Guangxi Zhuang, Peoples R China.
   [Tu, Hua] Hubei Prov Hosp Tradit Chinese Med, Dept Gastroenterol, Wuhan, Hubei, Peoples R China.
   [Zhang, Renjie] Hubei Univ Chinese Med, Wuhan, Hubei, Peoples R China.
   [Zhu, Cairong] Sichuan Univ, West China Sch Publ Hlth, Chengdu, Sichuan, Peoples R China.
   [Zhu, Cairong] Sichuan Univ, West China Fourth Hosp, Chengdu, Sichuan, Peoples R China.
   [Yang, Shaoqi] Ningxia Med Univ, Gen Hosp, Dept Gastroenterol, Yinchuan, Peoples R China.
C3 Nanjing Medical University; Nanjing Medical University; Nanjing Medical
   University; Nanchang University; Guangxi Medical University; Hubei
   University of Chinese Medicine; Sichuan University; Sichuan University;
   Ningxia Medical University
RP Zhang, FM (通讯作者)，Nanjing Med Univ, Affiliated Hosp 2, Med Ctr Digest Dis, 121 Jiang Jia Yuan, Nanjing 210011, Jiangsu, Peoples R China.; Zhang, FM (通讯作者)，Nanjing Med Univ, Key Lab Holist Integrat Enterol, 121 Jiang Jia Yuan, Nanjing 210011, Jiangsu, Peoples R China.
EM fzhang@njmu.edu
RI DAI, M/GPS-8291-2022
OI Long, Chuyan/0000-0002-8800-3825; Zhang, Faming/0000-0003-4157-1144
FU public donated Intestine Initiative Foundation; Jiangsu Province Medical
   Innovation Team; National Natural Science Foundation of China
   [81873548]; Top-notch talent research projects [LGY2017080]; Project of
   Jiangsu Provincial Science and Technology Department [BE2018751]
FX The author(s) disclosed receipt of the following financial support for
   the research, authorship, and/or publication of this article: This work
   was supported by public donated Intestine Initiative Foundation; Jiangsu
   Province Medical Innovation Team (Faming Zhang); National Natural
   Science Foundation of China (81873548); Top-notch talent research
   projects (LGY2017080); Project of Jiangsu Provincial Science and
   Technology Department (BE2018751).
CR Borody TJ, 2012, GASTROENTEROL CLIN N, V41, P781, DOI 10.1016/j.gtc.2012.08.008
   Brandt LJ, 2013, AM J GASTROENTEROL, V108, P177, DOI 10.1038/ajg.2012.450
   Cammarota G, 2014, J CLIN GASTROENTEROL, V48, P693, DOI 10.1097/MCG.0000000000000046
   Cui BT, 2016, GUT MICROBES, V7, P323, DOI 10.1080/19490976.2016.1151608
   He Z, 2017, SCI REP-UK, V7, DOI 10.1038/s41598-017-04984-z
   He Z, 2017, WORLD J GASTROENTERO, V23, P3565, DOI 10.3748/wjg.v23.i19.3565
   Johnsen PH, 2018, LANCET GASTROENTEROL, V3, P17, DOI 10.1016/S2468-1253(17)30338-2
   Kang DW, 2017, MICROBIOME, V5, DOI 10.1186/s40168-016-0225-7
   Kootte RS, 2017, CELL METAB, V26, P611, DOI 10.1016/j.cmet.2017.09.008
   Long CY, 2018, BMC GASTROENTEROL, V18, DOI 10.1186/s12876-018-0766-2
   Ma YH, 2017, BMC MED ETHICS, V18, DOI 10.1186/s12910-017-0200-2
   McDonald LC, 2018, CLIN INFECT DIS, V66, pE1, DOI [10.1093/cid/cix1085, 10.1093/cid/ciy149]
   Mullish BH, 2017, HEPATOLOGY, V66, P1354, DOI 10.1002/hep.29369
   Orduña P, 2015, J NEUROGASTROENTEROL, V21, P294, DOI 10.5056/jnm14146
   Paramsothy S, 2015, WORLD J GASTROENTERO, V21, P10907, DOI 10.3748/wjg.v21.i38.10907
   Park L, 2017, ANN GASTROENTEROL, V30, P83, DOI 10.20524/aog.2016.0098
   Peng ZY, 2016, ENDOSC INT OPEN, V4, pE610, DOI 10.1055/s-0042-105205
   Pinn DM, 2014, AM J GASTROENTEROL, V109, P1831, DOI [10.1038/ajg.2014.295, 10.1038/ajg.2014.395]
   Ren RR, 2016, WORLD J GASTROENTERO, V22, P4757, DOI 10.3748/wjg.v22.i19.4757
   Ren YD, 2017, HEPATOLOGY, V65, P1765, DOI 10.1002/hep.29008
   Rossen NG, 2015, GASTROENTEROLOGY, V149, P110, DOI 10.1053/j.gastro.2015.03.045
   Routy B, 2018, SCIENCE, V359, P91, DOI 10.1126/science.aan3706
   Surawicz CM, 2013, AM J GASTROENTEROL, V108, P478, DOI 10.1038/ajg.2013.4
   Vrieze A, 2012, GASTROENTEROLOGY, V143, P913, DOI 10.1053/j.gastro.2012.06.031
   Wang YH, 2018, NAT MED, V24, P1804, DOI 10.1038/s41591-018-0238-9
   Zeitz J, 2017, EUR J GASTROEN HEPAT, V29, P322, DOI 10.1097/MEG.0000000000000783
   Zhang FM, 2018, PROTEIN CELL, V9, P462, DOI 10.1007/s13238-018-0541-8
   Zhang FM, 2012, AM J GASTROENTEROL, V107, P1755, DOI 10.1038/ajg.2012.251
   Zipursky JS, 2012, CLIN INFECT DIS, V55, P1652, DOI 10.1093/cid/cis809
NR 29
TC 9
Z9 9
U1 0
U2 15
PU SAGE PUBLICATIONS LTD
PI LONDON
PA 1 OLIVERS YARD, 55 CITY ROAD, LONDON EC1Y 1SP, ENGLAND
SN 1756-283X
EI 1756-2848
J9 THER ADV GASTROENTER
JI Ther. Adv. Gastroenterol.
PD AUG
PY 2019
VL 12
AR 1756284819869144
DI 10.1177/1756284819869144
PG 10
WC Gastroenterology & Hepatology
WE Science Citation Index Expanded (SCI-EXPANDED)
SC Gastroenterology & Hepatology
GA IV7KT
UT WOS:000484446400001
PM 31516555
OA Green Published, gold
DA 2024-01-22
ER

PT J
AU Bitton, A
   Vutcovici, M
   Lytvyak, E
   Kachan, N
   Bressler, B
   Jones, J
   Lakatos, PL
   Sewitch, M
   El-Matary, W
   Melmed, G
   Nguyen, G
AF Bitton, Alain
   Vutcovici, Maria
   Lytvyak, Ellina
   Kachan, Natasha
   Bressler, Brian
   Jones, Jennifer
   Lakatos, Peter L.
   Sewitch, Maida
   El-Matary, Wael
   Melmed, Gil
   Nguyen, Geoffrey
CA Promoting Access Care Ctr
TI Selection of Quality Indicators in IBD: Integrating Physician and
   Patient Perspectives
SO INFLAMMATORY BOWEL DISEASES
LA English
DT Article
DE Crohns disease; indicators; inflammatory bowel disease; outcome;
   quality; ulcerative colitis
ID INFLAMMATORY-BOWEL-DISEASE; CLINICAL-PRACTICE GUIDELINES;
   ULCERATIVE-COLITIS; OF-CARE; MANAGEMENT; OUTCOMES; EXPERTS; CROHNS
AB Variation in clinical practice exists in many aspects of inflammatory bowel disease (IBD) care. Our aim was to develop a comprehensive set of quality indicators (QIs) to be measured in view of improving the quality of IBD care provided in clinical practice. This initiative was part of a global Canadian quality initiative PACE (Promoting Access and Care through Centres of Excellence).
   A modified RAND appropriateness method was used to identify and rate structure, process, outcome, and patient-derived QIs of IBD care. The process included a comprehensive literature search yielding a broad list of QIs, the online selection of QIs by a core expert panel, the selection of patient-derived QIs from 4 patient focus groups, and the subsequent selection of QIs by a multidisciplinary panel, followed by a moderated in-person multidisciplinary meeting during which each indicator was rated for importance and feasibility of measurement. Predetermined cutoffs for mean score and degree of disagreement were used to select the final list of QIs.
   Forty-five QIs, including 6 that were patient-derived, were selected. Nine structure QIs addressed aspects related to the services and specialist care offered at an IBD unit or clinic. Thirty process indicators included administrative and workflow processes, features related to IBD therapy, surveillance, vaccination, and risk management. Six outcome QIs included measures of healthcare utilization, steroid use, and patient satisfaction.
   Forty-five QIs including patient-derived indicators were selected through an iterative process. These indicators can be used to measure and improve the quality of care provided to IBD patients.
C1 [Bitton, Alain; Vutcovici, Maria; Lakatos, Peter L.; Sewitch, Maida] McGill Univ, Div Gastroenterol, Ctr Hlth, Glen Site,1001 Decarie Blvd, Montreal, PQ H4A 3J1, Canada.
   [Lytvyak, Ellina] Univ Alberta, Div Gastroenterol, Edmonton, AB, Canada.
   [Kachan, Natasha] Crohns Colitis Canada, Toronto, ON, Canada.
   [Bressler, Brian] Univ British Columbia, Dept Med, Div Gastroenterol, Vancouver, BC, Canada.
   [Jones, Jennifer] Dalhousie Univ, Dept Med, Halifax, NS, Canada.
   [El-Matary, Wael] Univ Manitoba, Dept Pediat & Child Hlth, Winnipeg, MB, Canada.
   [Melmed, Gil] Cedars Sinai Med Ctr, Dept Med, Div Gastroenterol, Los Angeles, CA 90048 USA.
   [Nguyen, Geoffrey] Univ Toronto, Mt Sinai Hosp, Ctr Inflammatory Bowel Dis, Dept Med, Toronto, ON, Canada.
C3 McGill University; University of Alberta; University of British
   Columbia; Dalhousie University; University of Manitoba; Cedars Sinai
   Medical Center; University of Toronto; Sinai Health System Toronto;
   Lunenfeld Tanenbaum Research Institute
RP Bitton, A (通讯作者)，McGill Univ, Div Gastroenterol, Ctr Hlth, Glen Site,1001 Decarie Blvd, Montreal, PQ H4A 3J1, Canada.
EM alain.bitton@muhc.mcgill.ca
RI Nguyen, Geoffrey C/C-4614-2015; Lakatos, Peter/Q-4797-2019
OI Nguyen, Geoffrey C/0000-0001-7083-7429; Lakatos,
   Peter/0000-0002-3948-6488; Lytvyak, Ellina/0000-0001-5651-9010;
   EL-MATARY, WAEL/0000-0001-6417-7583; Melmed, Gil/0000-0002-2591-5165
FU Crohn's and Colitis Canada
FX Supported by: Crohn's and Colitis Canada.
CR AGA, 2011, AD INFL BOW DIS PHYS
   Bressler B, 2015, GASTROENTEROLOGY, V148, P1035, DOI 10.1053/j.gastro.2015.03.001
   Calvet X, 2014, J CROHNS COLITIS, V8, P240, DOI 10.1016/j.crohns.2013.10.010
   Colletti RB, 2009, J PEDIATR GASTR NUTR, V49, P297, DOI 10.1097/MPG.0b013e3181919695
   Crandall W, 2011, INFLAMM BOWEL DIS, V17, P450, DOI 10.1002/ibd.21394
   Crandall WV, 2011, INFLAMM BOWEL DIS, V17, P2184, DOI 10.1002/ibd.21702
   Education UIfDRa, WHAT IS COEFF VAR 20
   Esrailian E, 2007, ALIMENT PHARM THER, V26, P1005, DOI 10.1111/j.1365-2036.2007.03445.x
   Fitch K, 2001, RAND UCLA APPROPRIAT
   Ghosh S, 2013, EVALUATING CLIN PRAC
   Govenrment of Canada, 2017, VACC 2017
   Huang, 2017, RQDA R BASED QUALITA
   International Consortium for Health Outcomes Measurement, ICHOM STAND SET INFL
   MacIntosh D, 2013, CAN J GASTROENTEROL, V27, P74, DOI 10.1155/2013/165804
   Melmed GY, 2013, INFLAMM BOWEL DIS, V19, P662, DOI 10.1097/mib.0b013e31828278a2
   Nguyen GC, 2014, CAN J GASTROENTEROL, V28, P275, DOI 10.1155/2014/941245
   Nguyen GC, 2014, GASTROENTEROLOGY, V146, P835, DOI 10.1053/j.gastro.2014.01.042
   Papaioannou A, 2010, CAN MED ASSOC J, V182, P1864, DOI 10.1503/cmaj.100771
   Rejler M, 2012, WORLD J GASTROENTERO, V18, P1085, DOI 10.3748/wjg.v18.i10.1085
   Samson CM, 2012, J PEDIATR GASTR NUTR, V55, P679, DOI 10.1097/MPG.0b013e318262de16
   Shah R, 2014, WORLD J GASTROENTERO, V20, P9281, DOI 10.3748/wjg.v20.i28.9281
   Spiegel BMR, 2009, CLIN GASTROENTEROL H, V7, P168, DOI 10.1016/j.cgh.2008.08.029
   van der Eijk I, 2001, AM J GASTROENTEROL, V96, P3329, DOI 10.1016/S0002-9270(01)03896-5
   Weaver KN, 2016, INFLAMM BOWEL DIS, V22, P2672, DOI 10.1097/MIB.0000000000000933
NR 24
TC 18
Z9 20
U1 0
U2 3
PU OXFORD UNIV PRESS INC
PI CARY
PA JOURNALS DEPT, 2001 EVANS RD, CARY, NC 27513 USA
SN 1078-0998
EI 1536-4844
J9 INFLAMM BOWEL DIS
JI Inflamm. Bowel Dis.
PD FEB
PY 2019
VL 25
IS 2
BP 403
EP 409
DI 10.1093/ibd/izy259
PG 7
WC Gastroenterology & Hepatology
WE Science Citation Index Expanded (SCI-EXPANDED)
SC Gastroenterology & Hepatology
GA HQ7DW
UT WOS:000462580900031
PM 30169582
DA 2024-01-22
ER

PT J
AU Arijs, I
   De Hertogh, G
   Lemmens, B
   Van Lommel, L
   de Bruyn, M
   Vanhove, W
   Cleynen, I
   Machiels, K
   Ferrante, M
   Schuit, F
   Van Assche, G
   Rutgeerts, P
   Vermeire, S
AF Arijs, Ingrid
   De Hertogh, Gert
   Lemmens, Bart
   Van Lommel, Leentje
   de Bruyn, Magali
   Vanhove, Wiebe
   Cleynen, Isabelle
   Machiels, Kathleen
   Ferrante, Marc
   Schuit, Frans
   Van Assche, Gert
   Rutgeerts, Paul
   Vermeire, Severine
TI Effect of vedolizumab (anti-α4β7-integrin) therapy on histological
   healing and mucosal gene expression in patients with UC
SO GUT
LA English
DT Article
ID INFLAMMATORY-BOWEL-DISEASE; CELL-ADHESION MOLECULES; ULCERATIVE-COLITIS;
   MAINTENANCE THERAPY; CROHNS-DISEASE; INDUCTION; INFLIXIMAB
AB Objective Lymphocyte recruitment to the inflamed gut is increased in UC. Inhibition of this cell trafficking by vedolizumab (VDZ) was successful in inducing and maintaining remission and in induction of endoscopic mucosal healing. There are no data on histological healing with VDZ. We studied histological changes following VDZ therapy and compared gene expression in patients with UC before and after therapy.
   Design Forty-one patients with UC from GEMINI I and LTS were studied before and at three time points (weeks 6/12/52) following VDZ therapy. Colonic biopsies were scored using the Geboes index and correlated with Mayo endoscopic subscore. Gene expression was analysed using Affymetrix gene arrays.
   Results Fifty-five per cent of patients achieving endoscopic healing (= Mayo endoscopic subscore 0-1) with VDZ at the studied time points also had histological healing (= Geboes grade 0-1). In most healers, some residual histological changes (eg, disturbed architecture and increased mononuclear cell infiltrate) were still observed, although this was less at week 52. VDZ restored expression of many inflammatory genes in patients with endoscopic healing only at week 52 and not before. In VDZ healers, the expression of many genes remained dysregulated at weeks 6/12/52 compared with controls.
   Conclusions VDZ induces histological healing in >50% of patients with endoscopic healing, with maximal effect at week 52. VDZ also restored, although incompletely, the colonic expression of many immunerelated genes in patients with UC achieving endoscopic healing at week 52. However, persistent histological and gene dysregulations did remain even in healers, suggesting that maintenance therapy will be necessary to control the intestinal inflammation.
C1 [Arijs, Ingrid; de Bruyn, Magali; Vanhove, Wiebe; Cleynen, Isabelle; Machiels, Kathleen; Ferrante, Marc; Van Assche, Gert; Rutgeerts, Paul; Vermeire, Severine] Katholieke Univ Leuven, Dept Clin & Expt Med, Translat Res Ctr Gastrointestinal Disorders, Leuven, Belgium.
   [Arijs, Ingrid] Hasselt Univ, Fac Med & Life Sci, Hasselt, Belgium.
   [Arijs, Ingrid] Jessa Hosp, Hasselt, Belgium.
   [De Hertogh, Gert; Lemmens, Bart] Katholieke Univ Leuven, Dept Imaging & Pathol, Translat Cell & Tissue Res, Leuven, Belgium.
   [Van Lommel, Leentje; Schuit, Frans] Katholieke Univ Leuven, Gene Express Unit, Dept Cellular & Mol Med, Leuven, Belgium.
   [de Bruyn, Magali] Katholieke Univ Leuven, Dept Microbiol & Immunol, Rega Inst Med Res, Leuven, Belgium.
   [Cleynen, Isabelle; Ferrante, Marc] Katholieke Univ Leuven, Dept Human Genet, Univ Hosp Leuven, Leuven, Belgium.
   [Van Assche, Gert; Rutgeerts, Paul; Vermeire, Severine] Katholieke Univ Leuven, Dept Gastroenterol & Hepatol, Univ Hosp Leuven, Leuven, Belgium.
C3 KU Leuven; Hasselt University; KU Leuven; KU Leuven; KU Leuven; KU
   Leuven; University Hospital Leuven; KU Leuven; University Hospital
   Leuven
RP Vermeire, S (通讯作者)，Katholieke Univ Leuven, TARGID, Herestr 49,O&N1,Mailbox 701, B-3000 Leuven, Belgium.
EM severine.vermeire@uzleuven.be
RI Arijs, Ingrid/AAJ-3163-2020
OI Arijs, Ingrid/0000-0002-9415-083X; Vermeire,
   Severine/0000-0001-9942-3019
FU Fund for Scientific Research-Flanders (FWO-Vlaanderen) [G.0440.06,
   G.0479.10]; Belgian Inflammatory bowel disease Research and Development
   (BIRD); Agency for Innovation by Science and Technology in Flanders
FX This work was supported by grants from the Fund for Scientific
   Research-Flanders (FWO-Vlaanderen; no. G.0440.06 and no. G.0479.10), and
   from the Belgian Inflammatory bowel disease Research and Development
   (BIRD). MF, GVA and SV are senior clinical researchers of FWO. MdB is
   supported by a grant of the Agency for Innovation by Science and
   Technology in Flanders.
CR Arijs I, 2009, GUT, V58, P1612, DOI 10.1136/gut.2009.178665
   Arijs I, 2011, AM J GASTROENTEROL, V106, P748, DOI 10.1038/ajg.2011.27
   Bengtsson R, 2008, RTJJHIJ
   Bessissow T, 2012, AM J GASTROENTEROL, V107, P1684, DOI 10.1038/ajg.2012.301
   Boucard AA, 2014, J BIOL CHEM, V289, P387, DOI 10.1074/jbc.M113.504779
   Breynaert C, 2013, PLOS ONE, V8, DOI 10.1371/journal.pone.0068876
   Danese S, 2008, DIGEST LIVER DIS, V40, pS225, DOI 10.1016/S1590-8658(08)60530-7
   Feagan BG, 2013, NEW ENGL J MED, V369, P699, DOI 10.1056/NEJMoa1215734
   Finch PW, 1999, GUT, V45, P848, DOI 10.1136/gut.45.6.848
   Leal RF, 2015, GUT, V64, P233, DOI 10.1136/gutjnl-2013-306518
   Geboes K, 2000, GUT, V47, P404, DOI 10.1136/gut.47.3.404
   Neurath MF, 2014, MUCOSAL IMMUNOL, V7, P6, DOI 10.1038/mi.2013.73
   Pfaffl MW, 2001, NUCLEIC ACIDS RES, V29, DOI 10.1093/nar/29.9.e45
   Planell N, 2013, GUT, V62, P967, DOI 10.1136/gutjnl-2012-303333
   Rutgeerts P, 2005, NEW ENGL J MED, V353, P2462, DOI 10.1056/NEJMoa050516
   Sandborn WJ, 2013, NEW ENGL J MED, V369, P711, DOI 10.1056/NEJMoa1215739
   Smyth G.K., 2004, STAT APPL GENET MOL, V3
NR 17
TC 98
Z9 105
U1 1
U2 11
PU BMJ PUBLISHING GROUP
PI LONDON
PA BRITISH MED ASSOC HOUSE, TAVISTOCK SQUARE, LONDON WC1H 9JR, ENGLAND
SN 0017-5749
EI 1468-3288
J9 GUT
JI Gut
PD JAN
PY 2018
VL 67
IS 1
BP 43
EP 52
DI 10.1136/gutjnl-2016-312293
PG 10
WC Gastroenterology & Hepatology
WE Science Citation Index Expanded (SCI-EXPANDED)
SC Gastroenterology & Hepatology
GA FP7AL
UT WOS:000417778600008
PM 27802155
OA Green Published, Bronze
DA 2024-01-22
ER

PT J
AU Stevens, BW
   Borren, NZ
   Velonias, G
   Conway, G
   Cleland, T
   Andrews, E
   Khalili, H
   Garber, JG
   Xavier, RJ
   Yajnik, V
   Ananthakrishnan, AN
AF Stevens, Betsy W.
   Borren, Nynke Z.
   Velonias, Gabriella
   Conway, Grace
   Cleland, Thom
   Andrews, Elizabeth
   Khalili, Hamed
   Garber, John G.
   Xavier, Ramnik J.
   Yajnik, Vijay
   Ananthakrishnan, Ashwin N.
TI Vedolizumab Therapy Is Associated with an Improvement in Sleep Quality
   and Mood in Inflammatory Bowel Diseases
SO DIGESTIVE DISEASES AND SCIENCES
LA English
DT Article
DE Vedolizumab; Sleep; Biologics; Depression; Anxiety
ID C-REACTIVE PROTEIN; CROHNS-DISEASE; DEPRESSIVE SYMPTOMS;
   ULCERATIVE-COLITIS; MAINTENANCE THERAPY; OPIOID USE; OF-LIFE; ANXIETY;
   RISK; DISTURBANCE
AB Poor sleep, depression, and anxiety are common in patients with inflammatory bowel diseases (IBD) and associated with increased risk of relapse and poor outcomes. The effectiveness of therapies in improving such psychosocial outcomes is unclear but is an important question to examine with increasing selectivity of therapeutic agents.
   This prospective cohort enrolled patients with moderate-to-severe CD or UC starting biologic therapy with vedolizumab or anti-tumor necrosis factor alpha agents (anti-TNF). Sleep quality, depression, and anxiety were measured using validated short-form NIH PROMIS questionnaires assessing sleep and mood quality over the past 7 days. Disease activity was assessed using validated indices. Improvement in sleep and mood scores from baseline was assessed, and regression models were used to identify determinants of sleep quality.
   Our study included 160 patients with IBD (49 anti-TNF, 111 Vedolizumab) among whom half were women and the mean age was 40.2 years. In the combined cohort, we observed a statistically significant and meaningful decrease in mean scores from baseline (52.8) by week 6 (49.8, p = 0.002). Among vedolizumab users, sleep T-score improved from baseline (53.6) by week 6 (50.7) and persisted through week 54 (46.5, p = 0.009). Parallel reductions in depression and anxiety were also noted (p < 0.05 by week 6). We observed no difference in improvement in sleep, depression, and anxiety between vedolizumab and anti-TNF use at week 6.
   Both vedolizumab and anti-TNF biologic therapies were associated with improvement in sleep and mood quality in IBD.
C1 [Stevens, Betsy W.; Borren, Nynke Z.; Velonias, Gabriella; Conway, Grace; Cleland, Thom; Andrews, Elizabeth; Khalili, Hamed; Garber, John G.; Xavier, Ramnik J.; Yajnik, Vijay; Ananthakrishnan, Ashwin N.] Massachusetts Gen Hosp, Div Gastroenterol, Crohns & Colitis Ctr, 165 Cambridge St,9th Floor, Boston, MA 02114 USA.
   [Borren, Nynke Z.] Univ Groningen, Univ Med Ctr Groningen, Groningen, Netherlands.
   [Khalili, Hamed; Garber, John G.; Xavier, Ramnik J.; Yajnik, Vijay; Ananthakrishnan, Ashwin N.] Harvard Med Sch, Boston, MA 02115 USA.
C3 Harvard University; Massachusetts General Hospital; University of
   Groningen; Harvard University; Harvard Medical School
RP Ananthakrishnan, AN (通讯作者)，Massachusetts Gen Hosp, Div Gastroenterol, Crohns & Colitis Ctr, 165 Cambridge St,9th Floor, Boston, MA 02114 USA.; Ananthakrishnan, AN (通讯作者)，Harvard Med Sch, Boston, MA 02115 USA.
EM aananthakrishnan@mgh.harvard.edu
OI Borren, Nienke/0000-0002-6237-7044
FU National Institutes of Health (NIH) [P30 DK043351]; National Institutes
   of Health [K23 DK097142]
FX This work is supported by the National Institutes of Health (NIH) (P30
   DK043351) to the Center for Study of Inflammatory Bowel Diseases.
   Ananthakrishnan is supported in part by a Grant from the National
   Institutes of Health (K23 DK097142).
CR Abraham C, 2009, NEW ENGL J MED, V361, P2066, DOI 10.1056/NEJMra0804647
   Ali T, 2014, INFLAMM BOWEL DIS, V20, P1986, DOI 10.1097/MIB.0000000000000108
   Ali T, 2013, INFLAMM BOWEL DIS, V19, P2440, DOI 10.1097/MIB.0b013e3182a0ea54
   Ananthakrishnan AN, 2013, ALIMENT PHARM THER, V37, P445, DOI 10.1111/apt.12195
   Ananthakrishnan AN, 2015, INFLAMM BOWEL DIS, V21, P2507, DOI 10.1097/MIB.0000000000000524
   Ananthakrishnan AN, 2014, CLIN GASTROENTEROL H, V12, P1879, DOI 10.1016/j.cgh.2014.04.021
   Ananthakrishnan AN, 2014, AM J GASTROENTEROL, V109, P395, DOI 10.1038/ajg.2013.464
   Ananthakrishnan AN, 2013, CLIN GASTROENTEROL H, V11, P965, DOI 10.1016/j.cgh.2013.01.021
   Ananthakrishnan AN, 2013, CLIN GASTROENTEROL H, V11, P57, DOI 10.1016/j.cgh.2012.08.032
   Molodecky Natalie A, 2010, Gastroenterol Hepatol (N Y), V6, P339
   Baumgart DC, 2012, LANCET, V380, P1590, DOI 10.1016/S0140-6736(12)60026-9
   Bernstein CN, 2012, GUT, V61, P622, DOI 10.1136/gutjnl-2011-301397
   Bernstein CN, 2010, AM J GASTROENTEROL, V105, P1994, DOI 10.1038/ajg.2010.140
   Buysse DJ, 2010, SLEEP, V33, P781, DOI 10.1093/sleep/33.6.781
   Chande N, 2015, COCHRANE DB SYST REV, DOI 10.1002/14651858.CD000067.pub3
   D'Haens Geert, 2006, Curr Gastroenterol Rep, V8, P506, DOI 10.1007/s11894-006-0041-5
   Danese S, 2015, NAT REV GASTRO HEPAT, V12, P537, DOI 10.1038/nrgastro.2015.135
   Ersözlü-Bozkirli ED, 2015, ACTA REUMATOL PORT, V40, P262
   Feagan BG, 2013, NEW ENGL J MED, V369, P699, DOI 10.1056/NEJMoa1215734
   Gaines LS, 2016, AM J GASTROENTEROL, V111, P864, DOI 10.1038/ajg.2016.98
   Ghia JE, 2009, GASTROENTEROLOGY, V136
   Graff LA, 2011, INFLAMM BOWEL DIS, V17, P1882, DOI 10.1002/ibd.21580
   Graff LA, 2009, INFLAMM BOWEL DIS, V15, P1105, DOI 10.1002/ibd.20873
   Guloksuz S, 2013, PLOS ONE, V8, DOI 10.1371/journal.pone.0060435
   Haack M, 2007, SLEEP, V30, P1145, DOI 10.1093/sleep/30.9.1145
   Häuser W, 2011, INFLAMM BOWEL DIS, V17, P621, DOI 10.1002/ibd.21346
   HARVEY RF, 1980, LANCET, V1, P514
   Hommes D, 2012, J CROHNS COLITIS, V6, pS224, DOI 10.1016/S1873-9946(12)60502-9
   Horst S, 2015, DIGEST DIS SCI, V60, P465, DOI 10.1007/s10620-014-3375-0
   Howren MB, 2009, PSYCHOSOM MED, V71, P171, DOI 10.1097/PSY.0b013e3181907c1b
   Irvine EJ, 1996, AM J GASTROENTEROL, V91, P1571
   Irwin MR, 2006, ARCH INTERN MED, V166, P1756, DOI 10.1001/archinte.166.16.1756
   Kappelman MD, 2014, CLIN GASTROENTEROL H, V12
   Karadag Ö, 2012, RHEUMATOL INT, V32, P1909, DOI 10.1007/s00296-011-1907-x
   Keefer L, 2006, J CLIN SLEEP MED, V2, P409
   Krueger JM, 2007, SLEEP MED CLIN, V2, P161, DOI 10.1016/j.jsmc.2007.03.003
   Krueger JM, 2001, ANN NY ACAD SCI, V933, P211
   Kurina LM, 2001, J EPIDEMIOL COMMUN H, V55, P716, DOI 10.1136/jech.55.10.716
   Lerebours E, 2007, AM J GASTROENTEROL, V102, P122, DOI 10.1111/j.1572-0241.2006.00931.x
   McDonald JWD, 2014, COCHRANE DB SYST REV, DOI 10.1002/14651858.CD003459.pub4
   Mikocka-Walus A, 2016, CLIN GASTROENTEROL H, V14, P829, DOI 10.1016/j.cgh.2015.12.045
   Molodecky NA, 2012, GASTROENTEROLOGY, V142, P46, DOI 10.1053/j.gastro.2011.10.001
   Ordás I, 2012, LANCET, V380, P1606, DOI 10.1016/S0140-6736(12)60150-0
   Pringle PL, 2015, INFLAMM BOWEL DIS, V21, P2304, DOI 10.1097/MIB.0000000000000498
   Ranjbaran Z, 2007, J GASTROEN HEPATOL, V22, P1748, DOI 10.1111/j.1440-1746.2006.04820.x
   Sandborn WJ, 2007, ALIMENT PHARM THER, V26, P987, DOI 10.1111/j.1365-2036.2007.03455.x
   Sandborn WJ, 2013, NEW ENGL J MED, V369, P711, DOI 10.1056/NEJMoa1215739
   Sanford D, 2014, SAUDI J GASTROENTERO, V20, P182, DOI 10.4103/1319-3767.133020
   Schalet BD, 2016, J CLIN EPIDEMIOL, V73, P119, DOI 10.1016/j.jclinepi.2015.08.036
   Singh S, 2009, AM J GASTROENTEROL, V104, P1298, DOI 10.1038/ajg.2009.15
   Targownik LE, 2014, AM J GASTROENTEROL, V109, P1613, DOI 10.1038/ajg.2014.230
   Taylor-Gjevre RM, 2011, THER ADV MUSCULOSKEL, V3, P227, DOI 10.1177/1759720X11416862
   Tocchi A, 1997, ITAL J GASTROENTEROL, V29, P395
   UTHGENANNT D, 1995, PSYCHOSOM MED, V57, P97, DOI 10.1097/00006842-199503000-00001
   Vavricka SR, 2015, INFLAMM BOWEL DIS, V21, P1982, DOI 10.1097/MIB.0000000000000392
   Vgontzas AN, 1997, J CLIN ENDOCR METAB, V82, P1313, DOI 10.1210/jc.82.5.1313
   Walker JR, 2008, AM J GASTROENTEROL, V103, P1989, DOI 10.1111/j.1572-0241.2008.01980.x
   Walmsley RS, 1998, GUT, V43, P29, DOI 10.1136/gut.43.1.29
   Weinberger JF, 2015, BRAIN BEHAV IMMUN, V47, P193, DOI 10.1016/j.bbi.2014.12.016
   Wilson RG, 2015, DIGEST DIS SCI, V60, P2136, DOI 10.1007/s10620-015-3580-5
   Yu L, 2012, BEHAV SLEEP MED, V10, P6, DOI 10.1080/15402002.2012.636266
   Zamarrón C, 2004, ANN RHEUM DIS, V63, P88, DOI 10.1136/ard.2003.007831
NR 62
TC 43
Z9 48
U1 0
U2 15
PU SPRINGER
PI DORDRECHT
PA VAN GODEWIJCKSTRAAT 30, 3311 GZ DORDRECHT, NETHERLANDS
SN 0163-2116
EI 1573-2568
J9 DIGEST DIS SCI
JI Dig. Dis. Sci.
PD JAN
PY 2017
VL 62
IS 1
BP 197
EP 206
DI 10.1007/s10620-016-4356-2
PG 10
WC Gastroenterology & Hepatology
WE Science Citation Index Expanded (SCI-EXPANDED)
SC Gastroenterology & Hepatology
GA EI2JE
UT WOS:000392312200027
PM 27796768
OA Green Accepted
DA 2024-01-22
ER

PT J
AU Padua, D
   Mahurkar-Joshi, S
   Law, IKM
   Polytarchou, C
   Vu, JP
   Pisegna, JR
   Shih, D
   Iliopoulos, D
   Pothoulakis, C
AF Padua, David
   Mahurkar-Joshi, Swapna
   Law, Ivy Ka Man
   Polytarchou, Christos
   Vu, John P.
   Pisegna, Joseph R.
   Shih, David
   Iliopoulos, Dimitrios
   Pothoulakis, Charalabos
TI A long noncoding RNA signature for ulcerative colitis identifies
   IFNG-AS1 as an enhancer of inflammation
SO AMERICAN JOURNAL OF PHYSIOLOGY-GASTROINTESTINAL AND LIVER PHYSIOLOGY
LA English
DT Article
DE inflammatory bowel disease; ulcerative colitis; lncRNA; inflammation;
   interferon gamma
ID BOWEL-DISEASE; PROSTATE-CANCER; CROHNS-DISEASE; TH1 CELLS; EXPRESSION;
   INTERFERON; TMEVPG1; PROGRESSION; ACTIVATION; THERAPY
AB High-throughput technologies revealed new categories of genes, including the long noncoding RNAs (lncRNAs), involved in the pathogenesis of human disease; however, the role of lncRNAs in the ulcerative colitis (UC) has not been evaluated. Gene expression profiling was used to develop lncRNA signatures in UC samples. Jurkat T cells were activated by PMA/ionomycin subsequently interferon-gamma (IFNG) and tumor necrosis factor (TNF)-gamma protein levels were assessed by ELISA. Anti-sense molecules were designed to block IFNG-AS1 expression. A unique set of lncRNAs was differentially expressed between UC and control samples. Of these, IFNG-AS1 was among the highest statistically significant lncRNAs (fold change: 5.27, P value: 7.07E-06). Bioinformatic analysis showed that IFNG-AS1 was associated with the IBD susceptibility loci SNP rs7134599 and its genomic location is adjacent to the inflammatory cytokine IFNG. In mouse models of colitis, active colitis samples had increased colonic expression of this lncRNA. Utilizing the Jurkat T cell model, we found IFNG-AS1 to positively regulate IFNG expression. Novel lncRNA signatures differentiate UC patients with active disease, patients in remission, and control subjects. A subset of these lncRNAs was found to be associated with the clinically validated IBD susceptibility loci. IFNG-AS1 was one of these differentially expressed lncRNAs in UC patients and found to regulate the key inflammatory cytokine, IFNG, in CD4 T cells. Taking these findings together, our study revealed novel lncRNA signatures deregulated in UC and identified IFNG-AS1 as a novel regulator of IFNG inflammatory responses, suggesting the potential importance of noncoding RNA mechanisms on regulation of inflammatory bowel disease-related inflammatory responses.
C1 [Padua, David; Mahurkar-Joshi, Swapna; Law, Ivy Ka Man; Iliopoulos, Dimitrios; Pothoulakis, Charalabos] Univ Calif Los Angeles, David Geffen Sch Med, Div Digest Dis, Los Angeles, CA 90095 USA.
   [Polytarchou, Christos; Iliopoulos, Dimitrios] Univ Calif Los Angeles, David Geffen Sch Med, Ctr Syst Biomed, Los Angeles, CA 90095 USA.
   [Polytarchou, Christos] Nottingham Trent Univ, Sch Sci & Technol, Nottingham, England.
   [Vu, John P.; Pisegna, Joseph R.] VA Greater Los Angeles Healthcare Syst, Div Gastroenterol Hepatol & Parenteral Nutr, Los Angeles, CA USA.
   [Vu, John P.; Pisegna, Joseph R.] Univ Calif Los Angeles, David Geffen Sch Med, Dept Med, Los Angeles, CA 90095 USA.
   [Shih, David] Cedars Sinai Med Ctr, Inflammatory Bowel & Immunobiol Res Inst, Los Angeles, CA 90048 USA.
C3 University of California System; University of California Los Angeles;
   University of California Los Angeles Medical Center; David Geffen School
   of Medicine at UCLA; University of California System; University of
   California Los Angeles; University of California Los Angeles Medical
   Center; David Geffen School of Medicine at UCLA; Nottingham Trent
   University; US Department of Veterans Affairs; Veterans Health
   Administration (VHA); VA Greater Los Angeles Healthcare System;
   University of California System; University of California Los Angeles;
   University of California Los Angeles Medical Center; David Geffen School
   of Medicine at UCLA; Cedars Sinai Medical Center
RP Pothoulakis, C (通讯作者)，675 Charles E Young Dr South,MRL RM 1240, Los Angeles, CA 90095 USA.
EM cpothoulakis@mednet.ucla.edu
RI Law, Ka Man (Ivy)/AAF-7097-2020; Joshi, Swapna/JBJ-7680-2023;
   Iliopoulos, Dimitrios/AAE-9106-2019
OI Law, Ka Man (Ivy)/0000-0002-7430-1215; Joshi,
   Swapna/0000-0001-9591-4590; Padua, David/0000-0003-2549-9939
FU NIH/NIDDK [T32 DK007180-41, R01 DK060729, P30 DK 41301]
FX This research was supported by NIH/NIDDK T32 DK007180-41 grant (D.
   Padua), and R01 DK060729 (C. Pothoulakis). Support was also provided by
   NIH/NIDDK P30 DK 41301 Center Grant (D. Iliopoulos and C. Pothoulakis).
CR Bank S, 2015, PLOS ONE, V10, DOI 10.1371/journal.pone.0145302
   Carpenter S, 2013, SCIENCE, V341, P789, DOI 10.1126/science.1240925
   Cho JH, 2007, GASTROENTEROLOGY, V133, P1327, DOI 10.1053/j.gastro.2007.08.032
   Chu C, 2011, MOL CELL, V44, P667, DOI 10.1016/j.molcel.2011.08.027
   Collier SP, 2012, J IMMUNOL, V189, P2084, DOI 10.4049/jimmunol.1200774
   Cui DJ, 2013, CLIN RES HEPATOL GAS, V37, P507, DOI 10.1016/j.clinre.2012.12.004
   Dalal Sushila R, 2010, Gastroenterol Hepatol (N Y), V6, P714
   Eckburg PB, 2007, CLIN INFECT DIS, V44, P256, DOI 10.1086/510385
   Edgar R, 2002, NUCLEIC ACIDS RES, V30, P207, DOI 10.1093/nar/30.1.207
   Ghosh S, 2006, GUT, V55, P1071, DOI 10.1136/gut.2005.090134
   Gomez JA, 2013, CELL, V152, P743, DOI 10.1016/j.cell.2013.01.015
   Gupta RA, 2010, NATURE, V464, P1071, DOI 10.1038/nature08975
   Hrdlickova B, 2014, GENOME MED, V6, DOI 10.1186/s13073-014-0088-0
   Jostins L, 2012, NATURE, V491, P119, DOI 10.1038/nature11582
   Koukos G, 2015, INFLAMM BOWEL DIS, V21, P996, DOI 10.1097/MIB.0000000000000339
   Koukos G, 2013, GASTROENTEROLOGY, V145, P842, DOI 10.1053/j.gastro.2013.07.001
   Law IKM, 2015, GUT, V64, P1095, DOI 10.1136/gutjnl-2014-307329
   Li ZH, 2014, P NATL ACAD SCI USA, V111, P1002, DOI 10.1073/pnas.1313768111
   Malik R, 2014, MOL CANCER RES, V12, P1081, DOI 10.1158/1541-7786.MCR-14-0257
   Marafini I, 2015, DIGEST DIS, V33, P113, DOI 10.1159/000437106
   Mercer TR, 2009, NAT REV GENET, V10, P155, DOI 10.1038/nrg2521
   Mirza AH, 2015, GENOME MED, V7, DOI 10.1186/s13073-015-0162-2
   Molodecky NA, 2012, GASTROENTEROLOGY, V142, P46, DOI 10.1053/j.gastro.2011.10.001
   Neurath MF, 2014, NAT REV IMMUNOL, V14, P329, DOI 10.1038/nri3661
   Nielsen OH, 2013, NEW ENGL J MED, V369, P754, DOI 10.1056/NEJMct1209614
   Peyrin-Biroulet L, 2011, INFLAMM BOWEL DIS, V17, P471, DOI 10.1002/ibd.21417
   Polytarchou C, 2015, GASTROENTEROLOGY, V149, P981, DOI 10.1053/j.gastro.2015.05.057
   Prensner JR, 2013, NAT GENET, V45, P1392, DOI 10.1038/ng.2771
   Prensner JR, 2011, CANCER DISCOV, V1, P391, DOI 10.1158/2159-8290.CD-11-0209
   Prensner JR, 2011, NAT BIOTECHNOL, V29, P742, DOI 10.1038/nbt.1914
   Rutgeerts P, 2005, NEW ENGL J MED, V353, P2462, DOI 10.1056/NEJMoa050516
   Sandborn WJ, 2012, GASTROENTEROLOGY, V142, P257, DOI 10.1053/j.gastro.2011.10.032
   Shang C, 2016, CANCER CHEMOTH PHARM, V77, P507, DOI 10.1007/s00280-016-2964-3
   Tillack C, 2014, GUT, V63, P567, DOI 10.1136/gutjnl-2012-302853
   Vigneau S, 2003, J VIROL, V77, P5632, DOI 10.1128/JVI.77.10.5632-5638.2003
   Wang GQ, 2016, SCI REP-UK, V6, DOI 10.1038/srep21865
   Wang J, 2016, IMMUNOL RES, V64, P489, DOI 10.1007/s12026-015-8715-4
   Weinstock JV, 2006, ANN NY ACAD SCI, V1072, P356, DOI 10.1196/annals.1326.033
   Wu F, 2008, GASTROENTEROLOGY, V135, P1624, DOI 10.1053/j.gastro.2008.07.068
   Wu F, 2016, INFLAMM BOWEL DIS, V22, P782, DOI 10.1097/MIB.0000000000000691
NR 40
TC 86
Z9 93
U1 0
U2 10
PU AMER PHYSIOLOGICAL SOC
PI BETHESDA
PA 9650 ROCKVILLE PIKE, BETHESDA, MD 20814 USA
SN 0193-1857
EI 1522-1547
J9 AM J PHYSIOL-GASTR L
JI Am. J. Physiol.-Gastroint. Liver Physiol.
PD SEP 1
PY 2016
VL 311
IS 3
BP G446
EP G457
DI 10.1152/ajpgi.00212.2016
PG 12
WC Gastroenterology & Hepatology; Physiology
WE Science Citation Index Expanded (SCI-EXPANDED)
SC Gastroenterology & Hepatology; Physiology
GA DY0FL
UT WOS:000384772600011
PM 27492330
OA Bronze, Green Published, Green Accepted
DA 2024-01-22
ER

PT J
AU Silva-Ferreira, F
   Afonso, J
   Pinto-Lopes, P
   Magro, F
AF Silva-Ferreira, Filipa
   Afonso, Joana
   Pinto-Lopes, Pedro
   Magro, Fernando
CA GEDII Portuguese IBD Study Grp
TI A Systematic Review on Infliximab and Adalimumab Drug Monitoring:
   Levels, Clinical Outcomes and Assays
SO INFLAMMATORY BOWEL DISEASES
LA English
DT Review
DE anti-infliximab antibodies; clinical outcomes; infliximab trough levels;
   therapeutic drug monitoring
ID INFLAMMATORY-BOWEL-DISEASE; CROHNS-DISEASE; ULCERATIVE-COLITIS; TROUGH
   LEVELS; TNF-ALPHA; MAINTENANCE INFLIXIMAB; SERUM; ANTIBODIES; THERAPY;
   METAANALYSIS
AB Background: Immunogenicity to therapeutic proteins has been linked to loss of response by a large percentage of patients taking anti-tumor necrosis factor-alpha agents. Drug monitoring can be extremely useful, allowing physicians to adjust the therapeutic scheme individually. This article aims to systematically review the published data with respect to cutoff levels of infliximab (IFX) and adalimumab (ADA) and relate them to the methodology adopted for quantification of IFX and ADA levels and clinical outcomes.
   Methods: The PubMed database was searched to identify studies focusing on the association between IFX or ADA cutoff levels and clinical outcomes in patients with inflammatory bowel disease.
   Results: Of the 1654 articles initially selected by queries, 20 were included. A receiver operating characteristic curve analysis was performed to identify cutoff levels of IFX or ADA that correlated with a clinical outcome, but only 6 studies performed the same analysis for antidrug antibody levels. Cutoff levels were different between studies. The methodology chosen for level quantifications, clinical outcomes, and sample size and characteristics were also different. Nevertheless, measurement of drug levels should be performed during maintenance, and with loss of response, with persistent high levels of C-reactive protein, and when mucosal lesions are still present. In these scenarios, drug and antidrug levels were correlated with clinical outcomes.
   Conclusions: Concerning drug levels monitoring any methodology is adequate. With respect to antidrug antibody levels, it will be necessary to define a gold standard method or to establish different cutoff levels for different methodologies.
C1 [Silva-Ferreira, Filipa; Afonso, Joana; Magro, Fernando] Univ Porto, Fac Med, Dept Pharmacol & Therapeut, Rua Placido Costa 4200, P-4200 Oporto, Portugal.
   [Silva-Ferreira, Filipa; Afonso, Joana; Magro, Fernando] Univ Porto, Ctr Drug Discovery & Innovat Med, MedInUP, Oporto, Portugal.
   [Pinto-Lopes, Pedro] Ctr Hosp S Joao, Fac Med, Dept Internal Med, Oporto, Portugal.
   [Magro, Fernando] Ctr Hosp S Joao, Fac Med, Dept Gastroenterol, Oporto, Portugal.
C3 Universidade do Porto; Universidade do Porto; Sao Joao Hospital;
   Universidade do Porto; Universidade do Porto; Sao Joao Hospital
RP Magro, F (通讯作者)，Univ Porto, Fac Med, Dept Pharmacol & Therapeut, Rua Placido Costa 4200, P-4200 Oporto, Portugal.
EM fm@med.up.pt
RI Afonso, Joana/A-4395-2016
OI Afonso, Joana/0000-0001-9941-0613; Pinto Lopes,
   Pedro/0000-0001-8450-8642; Magro, Fernando/0000-0003-2634-9668
FU Portuguese Group of Studies in Inflammatory Bowel Disease (GEDII),
   Portugal; European Regional Development Fund (ERDF); COMPETE
   (Operational Programme Thematic Factors of Competitiveness); Fundacao
   para a Ciencia e a Tecnologia, Portugal (FCT) [EXPL/IVC-PEC/1302/2013];
   Fundação para a Ciência e a Tecnologia [EXPL/IVC-PEC/1302/2013] Funding
   Source: FCT
FX Supported by the Portuguese Group of Studies in Inflammatory Bowel
   Disease (GEDII), Portugal, and partially by the European Regional
   Development Fund (ERDF); COMPETE (Operational Programme Thematic Factors
   of Competitiveness) and Fundacao para a Ciencia e a Tecnologia, Portugal
   (FCT) [grant number EXPL/IVC-PEC/1302/2013].
CR Adedokun OJ, 2014, GASTROENTEROLOGY, V147, P1296, DOI 10.1053/j.gastro.2014.08.035
   Altwegg R, 2014, MEDIAT INFLAMM, V2014, DOI 10.1155/2014/172821
   [Anonymous], 2013, UNITED EUR GASTROENT, V1, pA1
   Ben-Horin S, 2014, DIGEST DIS, V32, P384, DOI 10.1159/000358142
   Ben-Horin S, 2014, NAT REV GASTRO HEPAT, V11, P243, DOI 10.1038/nrgastro.2013.253
   Ben-Horin S, 2011, GUT, V60, P41, DOI 10.1136/gut.2009.201533
   Bendtzen K, 2015, FRONT IMMUNOL, V6, DOI 10.3389/fimmu.2015.00152
   Bendtzen K, 2013, DISCOV MED, V15, P201
   Billiet T, 2015, GUT, V64, P1344, DOI 10.1136/gutjnl-2015-309698
   Bortlik M, 2013, J CROHNS COLITIS, V7, P736, DOI 10.1016/j.crohns.2012.10.019
   Casteele NV, 2012, ALIMENT PHARM THER, V36, P765, DOI 10.1111/apt.12030
   Chiu YL, 2013, INFLAMM BOWEL DIS, V19, P1112, DOI 10.1097/MIB.0b013e3182813242
   Colombel JF, 2010, NEW ENGL J MED, V362, P1383, DOI 10.1056/NEJMoa0904492
   Cornillie F, 2014, GUT, V63, P1721, DOI 10.1136/gutjnl-2012-304094
   D'Haens G, 2016, J CROHNS COLITIS, V10, pS24
   Echarri A, 2015, J CROHNS COLITIS, V9, pS342
   Felice C, 2015, EXPERT OPIN BIOL TH, V15, P1107, DOI 10.1517/14712598.2015.1044434
   García-Bosch O, 2013, J CROHNS COLITIS, V7, P717, DOI 10.1016/j.crohns.2012.10.004
   Hanauer SB, 2002, LANCET, V359, P1541, DOI 10.1016/S0140-6736(02)08512-4
   Imaeda H, 2014, J GASTROENTEROL, V49, P674, DOI 10.1007/s00535-013-0829-7
   Imaeda H, 2014, J GASTROENTEROL, V49, P100, DOI 10.1007/s00535-013-0803-4
   Imaeda H, 2012, J GASTROENTEROL, V47, P136, DOI 10.1007/s00535-011-0474-y
   Khanna R, 2013, ALIMENT PHARM THER, V38, P447, DOI 10.1111/apt.12407
   Kopylov U, 2012, INFLAMM BOWEL DIS, V18, P1628, DOI 10.1002/ibd.21919
   Levesque BG, 2014, ALIMENT PHARM THER, V39, P1126, DOI 10.1111/apt.12733
   Marits P, 2014, J CROHNS COLITIS, V8, P881, DOI 10.1016/j.crohns.2014.01.009
   Mazor Y, 2014, ALIMENT PHARM THER, V40, P620, DOI 10.1111/apt.12869
   Moore C, 2016, J CROHNS COLITIS, V10, P619, DOI 10.1093/ecco-jcc/jjw007
   Nanda KS, 2013, AM J GASTROENTEROL, V108, P40, DOI 10.1038/ajg.2012.363
   Pallagi-Kunstár E, 2014, WORLD J GASTROENTERO, V20, P5031, DOI 10.3748/wjg.v20.i17.5031
   Papamichael K, 2015, GASTROENTEROLOGY, V148, pS848
   Paul S, 2013, INFLAMM BOWEL DIS, V19, P2568, DOI 10.1097/MIB.0b013e3182a77b41
   Peters CP, 2014, J CROHNS COLITIS, V8, P866, DOI 10.1016/j.crohns.2014.01.012
   Roblin X, 2015, GASTROENTEROLOGY, V148, pS853
   Roblin X, 2014, CLIN GASTROENTEROL H, V12, P80, DOI 10.1016/j.cgh.2013.07.010
   Rutgeerts P, 2005, NEW ENGL J MED, V353, P2462, DOI 10.1056/NEJMoa050516
   Seow CH, 2010, GUT, V59, P49, DOI 10.1136/gut.2009.183095
   Singh N, 2014, INFLAMM BOWEL DIS, V20, P1708, DOI 10.1097/MIB.0000000000000137
   Steenholdt C, 2014, J CROHNS COLITIS, V8, pS291, DOI 10.1016/S1873-9946(14)60656-5
   Steenholdt C, 2013, THER DRUG MONIT, V35, P530, DOI 10.1097/FTD.0b013e31828d23c3
   Steenholdt C, 2011, SCAND J GASTROENTERO, V46, P310, DOI 10.3109/00365521.2010.536254
   Stroup DF, 2000, JAMA-J AM MED ASSOC, V283, P2008, DOI 10.1001/jama.283.15.2008
   Tang J, 2014, J CROHNS COLITIS, V8, pS209, DOI 10.1016/S1873-9946(14)60468-2
   Ungar B, 2016, CLIN GASTROENTEROL H, V14, P550, DOI 10.1016/j.cgh.2015.10.025
   Ungar B, 2014, GUT, V63, P1258, DOI 10.1136/gutjnl-2013-305259
   Vande Casteele N, 2013, AM J GASTROENTEROL, V108, P962, DOI 10.1038/ajg.2013.12
   Vande Casteele NV, 2014, CURR GASTROENTEROL R, V16, P1
   Wang SL, 2012, J IMMUNOL METHODS, V382, P177, DOI 10.1016/j.jim.2012.06.002
   Wang W, 2008, CLIN PHARMACOL THER, V84, P548, DOI 10.1038/clpt.2008.170
   Yarur AJ, 2014, WORLD J GASTROENTERO, V20, P3475, DOI 10.3748/wjg.v20.i13.3475
   Zittan E, 2016, J CROHNS COLITIS, V10, P510, DOI 10.1093/ecco-jcc/jjw014
NR 51
TC 28
Z9 29
U1 2
U2 7
PU OXFORD UNIV PRESS INC
PI CARY
PA JOURNALS DEPT, 2001 EVANS RD, CARY, NC 27513 USA
SN 1078-0998
EI 1536-4844
J9 INFLAMM BOWEL DIS
JI Inflamm. Bowel Dis.
PD SEP
PY 2016
VL 22
IS 9
BP 2289
EP 2301
DI 10.1097/MIB.0000000000000855
PG 13
WC Gastroenterology & Hepatology
WE Science Citation Index Expanded (SCI-EXPANDED)
SC Gastroenterology & Hepatology
GA DX6AS
UT WOS:000384464800037
PM 27508512
OA Bronze
DA 2024-01-22
ER

PT J
AU Hosseini, SV
   Safarpour, AR
   Taghavi, SA
AF Hosseini, Seyed Vahid
   Safarpour, Ali Reza
   Taghavi, Seyed Alireza
TI Developing a novel risk-scoring system for predicting relapse in
   patients with ulcerative colitis: A prospective cohort study
SO PAKISTAN JOURNAL OF MEDICAL SCIENCES
LA English
DT Article
DE Ulcerative Colitis; Relapse; Cohort Study; Prediction
ID INFLAMMATORY-BOWEL-DISEASE; CROHNS-DISEASE; FECAL CALPROTECTIN; MARKER;
   PARAMETERS; THERAPY
AB Objectives: Ulcerative Colitis (UC) follows a natural clinical course of relapses and remissions. The aim of this study was to construct a risk-scoring formula in order to enable predicting relapses in patients with UC.
   Methods: From October 2012 to October 2013, 157 patients from Shiraz, southern Iran who were diagnosed with UC and in remission were enrolled. At 3-month intervals, multiple risk factors of hemoglobin, complete blood counts, serum iron and albumin, erythrocyte sedimentation rate, and faecal calprotectin levels, sex, age, cigarette smoking, positive family history of inflammatory bowel diseases, past history of appendectomy, extra-intestinal accompanying diseases, extent of disease at the beginning of study, number of previous relapses, duration of disease and duration of remission before the study were assessed. Univariate and multivariate logistic regression were applied to fit the final model. The new risk-scoring system accuracy was assessed using receiver-operating-characteristics (ROC) curve analysis.
   Results: Seventy four patients (48.1%) experienced a relapse. Multivariate analysis revealed that relapses could significantly be predicted by the level of fecal calprotectin (OR=8.1), age (OR=9.2), the Seo activity index (OR=52.7), and the number of previous relapses (OR=4.2). The risk scoring formula was developed using the regression coefficient values of the aforementioned variables.
   Conclusion: Four predictor variables were significant in the final model and were used in our risk-scoring formula. It is recommended that patients who achieve high scores are diligently observed, treated, and followed up.
C1 [Hosseini, Seyed Vahid] Shiraz Univ Med Sci, Faghihi Hosp, Colorectal Res Ctr, Shiraz, Iran.
   [Safarpour, Ali Reza; Taghavi, Seyed Alireza] Shiraz Univ Med Sci, Namazi Hosp, Gastroenterohepatol Res Ctr, Shiraz, Iran.
C3 Shiraz University of Medical Science; Shiraz University of Medical
   Science
RP Safarpour, AR (通讯作者)，Shiraz Univ Med Sci, Gastroenterohepatol Res Ctr, Shiraz, Iran.
EM fsafarpour@yahoo.com
RI Mehrabani, Davood/K-7509-2013; Safarpour, Ali Reza/G-4061-2010
OI Mehrabani, Davood/0000-0002-5738-1719; Safarpour, Ali
   Reza/0000-0002-9880-0043; Hosseini, Seyed Vahid/0000-0002-9228-3567
FU Shiraz University of Medical Sciences
FX This study was extracted from the PhD dissertation of Mr. Ali Reza
   Safarpour. We would like to thank Shiraz University of Medical Sciences
   for their support.
CR Azad S, 2011, SAUDI J GASTROENTERO, V17, P194, DOI 10.4103/1319-3767.80383
   Bitton A, 2008, GUT, V57, P1386, DOI 10.1136/gut.2007.134817
   Bitton A, 2003, AM J GASTROENTEROL, V98, P2203, DOI 10.1016/S0002-9270(03)00750-0
   Bitton A, 2001, GASTROENTEROLOGY, V120, P13, DOI 10.1053/gast.2001.20912
   Colombel JF, 2011, GASTROENTEROLOGY, V141, P1194, DOI 10.1053/j.gastro.2011.06.054
   Costa F, 2005, GUT, V54, P364, DOI 10.1136/gut.2004.043406
   Desai D, 2007, ALIMENT PHARM THER, V25, P247, DOI 10.1111/j.1365-2036.2006.03184.x
   Gisbert JP, 2009, DIGEST LIVER DIS, V41, P56, DOI 10.1016/j.dld.2008.05.008
   Henriksen M, 2006, INFLAMM BOWEL DIS, V12, P543, DOI 10.1097/01.MIB.0000225339.91484.fc
   Ho GT, 2004, ALIMENT PHARM THER, V19, P1079, DOI 10.1111/j.1365-2036.2004.01945.x
   Hosseini SV, 2015, IRAN RED CRESCENT ME, V17, DOI 10.5812/ircmj.22796
   Jahnsen Jorgen, 2009, Tidsskr Nor Laegeforen, V129, P743, DOI 10.4045/tidsskr.08.0010
   Jang ES, 2009, HEPATO-GASTROENTEROL, V56, P1304
   Kallel L, 2010, EUR J GASTROEN HEPAT, V22, P340, DOI 10.1097/MEG.0b013e32832bab49
   Khalif IL, 2015, TERAPEVT ARKH, V87, P34, DOI 10.17116/terarkh201587234-38
   Lichtenstein GR, 2006, CLIN GASTROENTEROL H, V4, P621, DOI 10.1016/j.cgh.2006.03.002
   Lin LJ, 2015, MEDICINE, V94, DOI 10.1097/MD.0000000000000556
   Nakov VN, 2012, J GASTROEN HEPATOL, V1, P297, DOI DOI 10.6051/J.ISSN.2224-3992.2012.01.139
   Osterman MT, 2014, CLIN GASTROENTEROL H, V12, P1887, DOI 10.1016/j.cgh.2014.03.035
   Peyrin-Biroulet L, 2011, GASTROENTEROLOGY, V141, P1621, DOI 10.1053/j.gastro.2011.06.050
   SEO M, 1992, AM J GASTROENTEROL, V87, P971
   Taghavi S, 2013, ANN COLORECTAL RES, V1, P17, DOI DOI 10.17795/ACR-11477
   TRUELOVE SC, 1955, BRIT MED J, V2, P1041, DOI 10.1136/bmj.2.4947.1041
   Vester-Andersen MK, 2014, J CROHNS COLITIS, V8, P1675, DOI 10.1016/j.crohns.2014.07.010
   Walsh Alissa, 2012, Gastroenterol Hepatol (N Y), V8, P751
NR 25
TC 3
Z9 3
U1 0
U2 1
PU PROFESSIONAL MEDICAL PUBLICATIONS
PI SADDAR
PA PANORAMA CENTRE, RM 522, 5TH FLOOR, BLDG 2, RAJA GHAZANFAR ALI RD, PO
   BOX 8766, SADDAR, KARACHI 00000, PAKISTAN
SN 1682-024X
J9 PAK J MED SCI
JI Pak. J. Med. Sci.
PD NOV-DEC
PY 2015
VL 31
IS 6
BP 1511
EP 1516
PG 6
WC Medicine, General & Internal
WE Science Citation Index Expanded (SCI-EXPANDED)
SC General & Internal Medicine
GA CY9OG
UT WOS:000366735600044
PM 26870126
OA Green Submitted, Green Published, hybrid
DA 2024-01-22
ER

PT J
AU Sena, A
   Grishina, I
   Thai, A
   Goulart, L
   Macal, M
   Fenton, A
   Li, J
   Prindiville, T
   Oliani, SM
   Dandekar, S
   Goulart, L
   Sankaran-Walters, S
AF Sena, Angela
   Grishina, Irina
   Thai, Anne
   Goulart, Larissa
   Macal, Monica
   Fenton, Anne
   Li, Jay
   Prindiville, Thomas
   Oliani, Sonia Maria
   Dandekar, Satya
   Goulart, Luiz
   Sankaran-Walters, Sumathi
TI Dysregulation of Anti-Inflammatory Annexin A1 Expression in Progressive
   Crohns Disease
SO PLOS ONE
LA English
DT Article
ID INFLAMMATORY-BOWEL-DISEASE; T-CELL-ACTIVATION;
   IMMUNODEFICIENCY-VIRUS-INFECTION; GENE-EXPRESSION; PERIPHERAL-BLOOD;
   LIPOCORTIN 1; INNATE; NEUTROPHILS; MODULATION; LEUKOCYTES
AB Background: Development of inflammatory bowel disease (IBD) involves the interplay of environmental and genetic factors with the host immune system. Mechanisms contributing to immune dysregulation in IBD are not fully defined. Development of novel therapeutic strategies is focused on controlling aberrant immune response in IBD. Current IBD therapy utilizes a combination of immunomodulators and biologics to suppress pro-inflammatory effectors of IBD. However, the role of immunomodulatory factors such as annexin A1 (ANXA1) is not well understood. The goal of this study was to examine the association between ANXA1 and IBD, and the effects of anti-TNF-alpha, Infliximab (IFX), therapy on ANXA1 expression.
   Methods: ANXA1 and TNF-alpha transcript levels in PBMC were measured by RT PCR. Clinical follow up included the administration of serial ibdQs. ANXA1 expression in the gut mucosa was measured by IHC. Plasma ANXA1 levels were measured by ELISA.
   Results: We found that the reduction in ANXA1 protein levels in plasma coincided with a decrease in the ANXA1 mRNA expression in peripheral blood of IBD patients. ANXA1 expression is upregulated during IFX therapy in patients with a successful intervention but not in clinical non-responders. The IFX therapy also modified the cellular immune activation in the peripheral blood of IBD patients. Decreased expression of ANXA1 was detected in the colonic mucosa of IBD patients with incomplete resolution of inflammation during continuous therapy, which correlated with increased levels of TNF-alpha transcripts. Gut mucosal epithelial barrier disruption was evident by increased plasma bacterial 16S levels.
   Conclusion: Loss of ANXA1 expression may support inflammation during IBD and can serve as a biomarker of disease progression. Changes in ANXA1 levels may be predictive of therapeutic efficacy.
C1 [Sena, Angela; Grishina, Irina; Goulart, Larissa; Macal, Monica; Fenton, Anne; Li, Jay; Dandekar, Satya; Goulart, Luiz; Sankaran-Walters, Sumathi] Univ Calif Davis, Dept Med Microbiol & Immunol, Davis, CA 95616 USA.
   [Sena, Angela; Goulart, Luiz] Univ Fed Uberlandia, Inst Genet & Biochem, Nanobiotechnol Lab, BR-38400 Uberlandia, MG, Brazil.
   [Thai, Anne; Prindiville, Thomas] Univ Calif Davis, UCDHS Div Hepatol & Gastroenterol, Davis, CA 95616 USA.
   [Oliani, Sonia Maria] Sao Paulo State Univ, Dept Biol, UNESP, Sao Jose Do Rio Preto, SP, Brazil.
C3 University of California System; University of California Davis;
   Universidade Federal de Uberlandia; University of California System;
   University of California Davis; Universidade Estadual Paulista
RP Sankaran-Walters, S (通讯作者)，Univ Calif Davis, Dept Med Microbiol & Immunol, Davis, CA 95616 USA.
EM ssankara@ucdavis.edu
RI Oliani, Sonia Maria/E-3476-2012; Goulart, Luiz R/G-7357-2012
OI Oliani, Sonia Maria/0000-0003-0918-2130; Goulart, Luiz
   R/0000-0002-1803-4861
FU FAPEMIG, Brazil [APQ-02613-10]; CAPES, Brazil; National Institute of
   Health (NIH) [R01 DK61297, AI43274]; Building Interdisciplinary Research
   Careers in Women's Health award [K12 HD051958]; NICHD; ORWH; NIA
FX This study was supported by grants from FAPEMIG, Brazil (APQ-02613-10),
   CAPES, Brazil (A.A.S. scholarship), and the National Institute of Health
   (NIH) R01 DK61297, AI43274). Dr. Sankaran is supported by a Building
   Interdisciplinary Research Careers in Women's Health award (K12
   HD051958) funded by the NICHD, ORWH, and the NIA. The funders had no
   role in study design, data collection and analysis, decision to publish,
   or preparation of the manuscript.
CR Abraham C, 2011, GASTROENTEROLOGY, V140, P1729, DOI 10.1053/j.gastro.2011.02.012
   Arijs I, 2010, INFLAMM BOWEL DIS, V16, P2090, DOI 10.1002/ibd.21301
   Babbin BA, 2008, J IMMUNOL, V181, P5035, DOI 10.4049/jimmunol.181.7.5035
   Babbin BA, 2006, J BIOL CHEM, V281, P19588, DOI 10.1074/jbc.M513025200
   Faria PCB, 2010, ORAL ONCOL, V46, P25, DOI 10.1016/j.oraloncology.2009.09.003
   BEATTIE RM, 1995, ALIMENT PHARM THERAP, V9, P541
   Beverley P C, 1992, Semin Immunol, V4, P35
   Boxer Laurence A, 2008, J Pediatr Gastroenterol Nutr, V46 Suppl 1, pE17, DOI 10.1097/01.mpg.0000313830.01466.21
   Caviglia R, 2008, EXPERT OPIN DRUG SAF, V7, P617, DOI 10.1517/14740338.7.5.617 
   Chatterjee BE, 2005, J LEUKOCYTE BIOL, V78, P639, DOI 10.1189/jlb.0405206
   CIRINO G, 1987, PROSTAGLANDINS, V34, P59, DOI 10.1016/0090-6980(87)90262-0
   CIRINO G, 1987, NATURE, V328, P270, DOI 10.1038/328270a0
   Clarke K, 2012, INFLAMM BOWEL DIS, V18, P174, DOI 10.1002/ibd.21792
   D'Acquisto F, 2008, BRIT J PHARMACOL, V155, P152, DOI 10.1038/bjp.2008.252
   D'Acquisto F, 2007, EUR J IMMUNOL, V37, P3131, DOI 10.1002/eji.200636792
   D'Acquisto F, 2007, BLOOD, V109, P1095, DOI 10.1182/blood-2006-05-022798
   D'Amico M, 2000, FASEB J, V14, P1867
   Damazo AS, 2006, J IMMUNOL, V176, P4410, DOI 10.4049/jimmunol.176.7.4410
   Damazo AS, 2005, AM J PATHOL, V166, P1607, DOI 10.1016/S0002-9440(10)62471-6
   de Coupade C, 2001, AM J PATHOL, V159, P1435, DOI 10.1016/S0002-9440(10)62530-8
   Gan HX, 2008, NAT IMMUNOL, V9, P1189, DOI 10.1038/ni.1654
   Gavins FNE, 2007, FASEB J, V21, P1751, DOI 10.1096/fj.06-7842com
   Gil CD, 2006, CELL BIOL INT, V30, P338, DOI 10.1016/j.cellbi.2005.12.010
   IRVINE EJ, 1994, GASTROENTEROLOGY, V106, P287, DOI 10.1016/0016-5085(94)90585-1
   Kosicka A, 2013, FASEB J, V27, P368, DOI 10.1096/fj.12-213728
   Leutenegger CM, 2001, AIDS RES HUM RETROV, V17, P243, DOI 10.1089/088922201750063160
   Macfarlane S, 2009, CRIT REV CL LAB SCI, V46, P25, DOI [10.1080/10408360802485792, 10.1080/10408360802485792 ]
   Martin GR, 2008, AM J PHYSIOL-GASTR L, V294, pG764, DOI 10.1152/ajpgi.00531.2007
   Maurice MM, 1999, ARTHRITIS RHEUM-US, V42, P2166, DOI 10.1002/1529-0131(199910)42:10<2166::AID-ANR18>3.0.CO;2-K
   MCCARTHY DA, 1991, CLIN EXP IMMUNOL, V86, P489
   Meuwis MA, 2008, CLIN BIOCHEM, V41, P960, DOI 10.1016/j.clinbiochem.2008.04.021
   Miehsler W, 2010, J CROHNS COLITIS, V4, P221, DOI 10.1016/j.crohns.2009.12.001
   Musch MW, 2002, J CLIN INVEST, V110, P1739, DOI 10.1172/JCI200215695
   Oliani SM, 2001, AM J PATHOL, V158, P603, DOI 10.1016/S0002-9440(10)64002-3
   Perretti M, 1996, NAT MED, V2, P1259, DOI 10.1038/nm1196-1259
   Perretti M, 2009, BRIT J PHARMACOL, V158, P936, DOI 10.1111/j.1476-5381.2009.00483.x
   Perretti M, 2009, NAT REV IMMUNOL, V9, P62, DOI 10.1038/nri2470
   Rakoff-Nahoum S, 2010, CURR OPIN GASTROEN, V26, P572, DOI 10.1097/MOG.0b013e32833f126d
   Roda G, 2010, INFLAMM BOWEL DIS, V16, P1239, DOI 10.1002/ibd.21212
   Sandborn WJ, 2008, GASTROENTEROLOGY, V135, P1442, DOI 10.1053/j.gastro.2008.09.053
   Sankaran S, 2005, P NATL ACAD SCI USA, V102, P9860, DOI 10.1073/pnas.0503463102
   Sankaran S, 2008, J VIROL, V82, P538, DOI 10.1128/JVI.01449-07
   Sankaran-Walters S, 2011, J CLIN VIROL, V50, P31, DOI 10.1016/j.jcv.2010.09.011
   Shih David Q, 2008, Curr Gastroenterol Rep, V10, P568, DOI 10.1007/s11894-008-0104-x
   Siegmund B, 2011, WORLD J GASTROENTERO, V17, P3178, DOI 10.3748/wjg.v17.i27.3178
   Stallmach A, 2010, BEST PRACT RES CL GA, V24, P167, DOI 10.1016/j.bpg.2010.01.002
   STEVENS TRJ, 1993, CLIN SCI, V84, P381, DOI 10.1042/cs0840381
   Vergnolle N, 2004, INFLAMM BOWEL DIS, V10, P584, DOI 10.1097/00054725-200409000-00013
   Verhoeven D, 2008, J VIROL, V82, P4016, DOI 10.1128/JVI.02164-07
   Vong L, 2012, PLOS ONE, V7, DOI 10.1371/journal.pone.0039244
   Xavier RJ, 2007, NATURE, V448, P427, DOI 10.1038/nature06005
   Yang YH, 2004, ARTHRITIS RHEUM-US, V50, P976, DOI 10.1002/art.20201
   Yona S, 2006, BRIT J PHARMACOL, V148, P469, DOI 10.1038/sj.bjp.0706730
NR 53
TC 42
Z9 44
U1 0
U2 16
PU PUBLIC LIBRARY SCIENCE
PI SAN FRANCISCO
PA 1160 BATTERY STREET, STE 100, SAN FRANCISCO, CA 94111 USA
SN 1932-6203
J9 PLOS ONE
JI PLoS One
PD OCT 10
PY 2013
VL 8
IS 10
AR e76969
DI 10.1371/journal.pone.0076969
PG 13
WC Multidisciplinary Sciences
WE Science Citation Index Expanded (SCI-EXPANDED)
SC Science & Technology - Other Topics
GA 236QM
UT WOS:000325814200046
PM 24130820
OA gold, Green Published
DA 2024-01-22
ER

PT J
AU Neumann, H
   Vieth, M
   Günther, C
   Neufert, C
   Kiesslich, R
   Grauer, M
   Atreya, R
   Neurath, MF
AF Neumann, Helmut
   Vieth, Michael
   Guenther, Claudia
   Neufert, Clemens
   Kiesslich, Ralf
   Grauer, Martin
   Atreya, Raja
   Neurath, Markus F.
TI Virtual Chromoendoscopy for Prediction of Severity and Disease Extent in
   Patients with Inflammatory Bowel Disease: a Randomized Controlled Study
SO INFLAMMATORY BOWEL DISEASES
LA English
DT Article
DE advanced imaging; i-scan; chromoendoscopy; FICE; endomicroscopy;
   endocytoscopy; IBD; mucosal healing; prediction
ID ULCERATIVE-COLITIS; CROHNS-DISEASE; COLORECTAL-CANCER; I-SCAN;
   INTRAEPITHELIAL NEOPLASIA; HISTOLOGIC INFLAMMATION; DETECTING DYSPLASIA;
   DIAGNOSTIC YIELD; RISK-FACTOR; IBD
AB Background:Increased vascular permeability and angiogenesis play a crucial role in the pathogenesis of inflammatory bowel disease (IBD). Aim was to determine whether computed virtual chromoendoscopy has the potential to enhance assessment of disease severity and extent in patients with mild or inactive IBD in comparison to high-definition white-light endoscopy.Methods:Consecutive patients with IBD were randomly assigned at a 1:1 ratio to undergo colonoscopy with high-definition white light (group A) or computed virtual chromoendoscopy (group B). The mucosal vascular pattern and any mucosal abnormalities were recorded. Subsequent to endoscopic characterization targeted, biopsies were obtained from every segment for subsequent histopathological analysis of disease activity.Results:Overall, 100 patients were screened to participate in this study of whom 78 patients (high-definition white light, n = 39; computed virtual chromoendoscopy, n = 39) completed the study protocol thereby matching the previously calculated sample size. Average duration of the examination was 18 minutes in group A and 20.5 minutes in group B that was not statistically significant. When comparing the endoscopic prediction of inflammatory extent and activity with the histological results, an overall agreement of 48.71% and 53.85% (group A) and 92.31% and 89.74% (group B) was found, respectively. These differences were statistically significant (P = 0.0009 and P = 0.066).Conclusions:This study indicates that computed virtual chromoendoscopy significantly improves the diagnosis of the severity and extent of mucosal inflammation in patients with IBD. This newly developed imaging technique may therefore have important implications for therapeutic interventions in patients with IBD.
C1 [Neumann, Helmut; Guenther, Claudia; Neufert, Clemens; Grauer, Martin; Atreya, Raja; Neurath, Markus F.] Univ Erlangen Nurnberg, Dept Med 1, D-91054 Erlangen, Germany.
   [Vieth, Michael] Klinikum Bayreuth, Inst Pathol, Bayreuth, Germany.
   [Kiesslich, Ralf] St Marienkrankenhaus Katharina Kasper, Dept Med, Frankfurt, Germany.
C3 University of Erlangen Nuremberg; Klinikum Bayreuth; St. Marien Hospital
RP Neumann, H (通讯作者)，Univ Erlangen Nurnberg, Dept Med 1, Ulmenweg 18, D-91054 Erlangen, Germany.
EM helmut.neumann@uk-erlangen.de
RI Ralf Kiesslich, Dr./AAK-9313-2021
CR Abraham C, 2009, NEW ENGL J MED, V361, P2066, DOI 10.1056/NEJMra0804647
   Baert F, 2010, GASTROENTEROLOGY, V138, P463, DOI 10.1053/j.gastro.2009.09.056
   Bernstein CN, 1999, AM J EPIDEMIOL, V149, P916, DOI 10.1093/oxfordjournals.aje.a009735
   Danese S, 2010, WORLD J GASTROENTERO, V16, P2396, DOI 10.3748/wjg.v16.i19.2396
   de Chambrun GP, 2010, NAT REV GASTRO HEPAT, V7, P15, DOI 10.1038/nrgastro.2009.203
   EKBOM A, 1990, NEW ENGL J MED, V323, P1228, DOI 10.1056/NEJM199011013231802
   Fefferman DS, 2005, CLIN GASTROENTEROL H, V3, P11, DOI 10.1016/S1542-3565(04)00441-0
   FLOREN CH, 1987, SCAND J GASTROENTERO, V22, P459, DOI 10.3109/00365528708991491
   Froslie KF, 2007, GASTROENTEROLOGY, V133, P412, DOI 10.1053/j.gastro.2007.05.051
   Geboes K, 2004, ACTA GASTRO-ENT BELG, V67, P285
   Geboes K, 1998, AM J GASTROENTEROL, V93, P201, DOI 10.1111/j.1572-0241.1998.00201.x
   GILLEN CD, 1994, GUT, V35, P1590, DOI 10.1136/gut.35.11.1590
   Gupta RB, 2007, GASTROENTEROLOGY, V133, P1099, DOI 10.1053/j.gastro.2007.08.001
   Hoffman A, 2010, ENDOSCOPY, V42, P827, DOI 10.1055/s-0030-1255713
   Hommes DW, 2004, GASTROENTEROLOGY, V126, P1561, DOI 10.1053/j.gastro.2004.03.023
   Kiesslich R, 2003, GASTROENTEROLOGY, V124, P880, DOI 10.1053/gast.2003.50146
   Kiesslich R, 2007, GASTROENTEROLOGY, V132, P874, DOI 10.1053/j.gastro.2007.01.048
   Kodashima S, 2010, WORLD J GASTROENTERO, V16, P1043, DOI 10.3748/wjg.v16.i9.1043
   Kudo T, 2009, INT J COLORECTAL DIS, V24, P495, DOI 10.1007/s00384-008-0631-9
   Lakatos L, 2006, INFLAMM BOWEL DIS, V12, P205, DOI 10.1097/01.MIB.0000217770.21261.ce
   Lee CK, 2011, GASTROINTEST ENDOSC, V74, P603, DOI 10.1016/j.gie.2011.04.049
   Marion JF, 2008, AM J GASTROENTEROL, V103, P2342, DOI 10.1111/j.1572-0241.2008.01934.x
   MARY JY, 1989, GUT, V30, P983, DOI 10.1136/gut.30.7.983
   Moum B, 2002, DIGEST LIVER DIS, V34, P364, DOI 10.1016/S1590-8658(02)80131-1
   Mowat C, 2011, GUT, V60, P571, DOI 10.1136/gut.2010.224154
   Munkholm P, 2003, ALIMENT PHARM THER, V18, P1, DOI 10.1046/j.1365-2036.18.s2.2.x
   Neumann H, 2011, WORLD J GASTROENTERO, V17, P3184, DOI 10.3748/wjg.v17.i27.3184
   Neumann H, 2011, HISTOL HISTOPATHOL, V26, P867, DOI 10.14670/HH-26.867
   Neumann H, 2011, WORLD J GASTROENTERO, V17, P63, DOI 10.3748/wjg.v17.i1.63
   Neurath MF, 2012, GUT, V61, P1619, DOI 10.1136/gutjnl-2012-302830
   POWELLTUCK J, 1982, DIGEST DIS SCI, V27, P533, DOI 10.1007/BF01296733
   RILEY SA, 1988, GUT, V29, P669, DOI 10.1136/gut.29.5.669
   RILEY SA, 1991, GUT, V32, P174, DOI 10.1136/gut.32.2.174
   Rutgeerts P, 2006, GASTROINTEST ENDOSC, V63, P433, DOI 10.1016/j.gie.2005.08.011
   Rutter M, 2004, GASTROENTEROLOGY, V126, P451, DOI 10.1053/j.gastro.2003.11.010
   Rutter MD, 2004, GUT, V53, P256, DOI 10.1136/gut.2003.016386
   SCHROEDER KW, 1987, NEW ENGL J MED, V317, P1625, DOI 10.1056/NEJM198712243172603
   Subramanian V, 2011, ALIMENT PHARM THER, V33, P304, DOI 10.1111/j.1365-2036.2010.04525.x
   Thia KT, 2011, INFLAMM BOWEL DIS, V17, P1257, DOI 10.1002/ibd.21480
   TRUELOVE SC, 1956, BRIT MED J, V1, P1315, DOI 10.1136/bmj.1.4979.1315
   Ullman TA, 2011, GASTROENTEROLOGY, V140, P1807, DOI 10.1053/j.gastro.2011.01.057
   Yantiss RK, 2007, AM J GASTROENTEROL, V102, P890, DOI 10.1111/j.1572-0241.2007.01105.x
NR 42
TC 39
Z9 40
U1 0
U2 7
PU LIPPINCOTT WILLIAMS & WILKINS
PI PHILADELPHIA
PA 530 WALNUT ST, PHILADELPHIA, PA 19106-3621 USA
SN 1078-0998
EI 1536-4844
J9 INFLAMM BOWEL DIS
JI Inflamm. Bowel Dis.
PD AUG
PY 2013
VL 19
IS 9
BP 1935
EP 1942
DI 10.1097/MIB.0b013e318290550e
PG 8
WC Gastroenterology & Hepatology
WE Science Citation Index Expanded (SCI-EXPANDED)
SC Gastroenterology & Hepatology
GA 284XH
UT WOS:000329354900020
PM 23839228
OA Bronze
DA 2024-01-22
ER

PT J
AU Horváth, G
   Farkas, K
   Hollósi, R
   Nagy, F
   Szepes, Z
   Papp, M
   Palatka, K
   Miheller, P
   Lakatos, L
   Szamosi, T
   Nyári, T
   Wittmann, T
   Molnár, T
AF Horvath, Gabor
   Farkas, Klaudia
   Hollosi, Renata
   Nagy, Ferenc
   Szepes, Zoltan
   Papp, Maria
   Palatka, Karoly
   Miheller, Pal
   Lakatos, Laszlo
   Szamosi, Tamas
   Nyari, Tibor
   Wittmann, Tibor
   Molnar, Tamas
TI Is there any association between impaired health-related quality of life
   and non-adherence to medical therapy in inflammatory bowel disease?
SO SCANDINAVIAN JOURNAL OF GASTROENTEROLOGY
LA English
DT Article
DE health-related quality of life; inflammatory bowel disease; medical
   adherence
ID CROHNS-DISEASE; ALTERNATIVE MEDICINE; SURVEY SF-36; ADHERENCE;
   COMPLEMENTARY
AB Objectives. Inflammatory bowel diseases (IBD) have a huge impact on the patients' lives and require continuous medication and long-term medical follow-up. The Short Form Health Survey (SF-36) is a commonly used questionnaire measuring health-related quality of life (HRQOL). Our aim was to evaluate whether HRQOL influences medication adherence and vice versa in IBD patients, and to find relationships between demographic parameters, therapeutic modalities and non-adherence or HRQOL. Patients and methods. Five hundred ninety-two IBD patients treated at six Hungarian tertiary centers were enrolled. Patients completed the SF-36 questionnaire and a medication adherence report scale during their visits. The associations between demographic parameters, HRQOL, different kinds of therapies and non-adherence were analyzed. Results. The most affected dimension was physical functioning and least affected were the social functions. About 42.7% of the patients revealed their HRQOL to be acceptable. About 74.6% of the patients believed that the prescribed medications actually improved their HRQOL. Diarrhea was the most common and most severe symptom during the course of the disease. Non-adherence was reported in 13.4% of the patients. 'Forgetting to take the medication' was the main reason for non-adherence in 67.6% of the cases. Medication adherence was significantly higher among nonsmoker patients, and also in the case of immunomodulator therapy. There was no association between the sum of HRQOL and different subscores and non-adherence. Conclusion. Inflammatory bowel disease is associated with low HRQOL, which is not affected by drug therapy. The impaired quality of life in IBD is mainly influenced by the disease itself.
C1 [Farkas, Klaudia; Hollosi, Renata; Nagy, Ferenc; Szepes, Zoltan; Wittmann, Tibor; Molnar, Tamas] Univ Szeged, Dept Med 1, H-6720 Szeged, Hungary.
   [Horvath, Gabor] Semmelweis Hlth Ctr Miskolc, Dept Gastroenterol, Miskolc, Hungary.
   [Papp, Maria; Palatka, Karoly] Univ Debrecen, Dept Med 2, H-4012 Debrecen, Hungary.
   [Miheller, Pal] Semmelweis Univ, Dept Med 2, H-1085 Budapest, Hungary.
   [Lakatos, Laszlo] Csolnoky F Cty Hosp, Dept Med 1, Veszprem, Hungary.
   [Szamosi, Tamas] State Hlth Ctr, Dept Gastroenterol, Budapest, Hungary.
   [Nyari, Tibor] Univ Szeged, Dept Med Informat, H-6720 Szeged, Hungary.
C3 Szeged University; University of Debrecen; Semmelweis University; Szeged
   University
RP Molnár, T (通讯作者)，Univ Szeged, Dept Med 1, Koranyi Fasor 8-10, H-6720 Szeged, Hungary.
EM molnar.tamas@med.u-szeged.hu
RI Molnár, Tamás/GMX-4334-2022
OI Miheller, Pal/0000-0002-7396-3145; Nyari, Tibor/0000-0001-8900-6641
CR Bastida G, 2010, BMC GASTROENTEROL, V10, DOI 10.1186/1471-230X-10-26
   Bernklev T, 2006, INFLAMM BOWEL DIS, V12, P402, DOI 10.1097/01.MIB.0000218762.61217.4a
   Bernklev T, 2005, INFLAMM BOWEL DIS, V11, P909, DOI 10.1097/01.mib.0000179467.01748.99
   Bernklev T, 2004, SCAND J GASTROENTERO, V39, P365, DOI 10.1080/00365520310008386
   BEST WR, 1976, GASTROENTEROLOGY, V70, P439
   Casellas F, 2005, INFLAMM BOWEL DIS, V11, P488, DOI 10.1097/01.MIB.0000159661.55028.56
   Casellas F, 2007, INFLAMM BOWEL DIS, V13, P1395, DOI 10.1002/ibd.20205
   D'Haens GR, 1998, GASTROENTEROLOGY, V114, P262, DOI 10.1016/S0016-5085(98)70476-7
   Daperno M, 2004, GASTROINTEST ENDOSC, V60, P505, DOI 10.1016/S0016-5107(04)01878-4
   Geboes K, 2000, GUT, V47, P404, DOI 10.1136/gut.47.3.404
   Hommel KA, 2008, J PEDIATR PSYCHOL, V33, P867, DOI 10.1093/jpepsy/jsn022
   Horne R, 2009, INFLAMM BOWEL DIS, V15, P837, DOI 10.1002/ibd.20846
   Kane SV, 2001, AM J GASTROENTEROL, V96, P2929
   Lakatos Laszlo, 2003, Orv Hetil, V144, P1819
   Lakatos Laszlo, 2010, Orvosi Hetilap, V151, P250, DOI 10.1556/OH.2010.28805
   LENNARDJONES JE, 1989, SCAND J GASTROENTERO, V24, P2, DOI 10.3109/00365528909091339
   Martin A, 1995, ITAL J GASTROENTEROL, V27, P450
   MCHORNEY CA, 1994, MED CARE, V32, P40, DOI 10.1097/00005650-199401000-00004
   Pallis AG, 2001, BMC GASTROENTEROL, V2, P1
   Petrak F, 2001, SCAND J GASTROENTERO, V36, P375, DOI 10.1080/003655201300051171
   Rawsthorne P, 2012, GUT, V61, P521, DOI 10.1136/gutjnl-2011-300219
   Robinson A, 2008, ALIMENT PHARM THER, V27, P9, DOI 10.1111/j.1365-2036.2008.03604.x
   Romberg-Camps MJL, 2010, INFLAMM BOWEL DIS, V16, P2137, DOI 10.1002/ibd.21285
   Russel MG, 1996, EUR J GASTROEN HEPAT, V8, P1075, DOI 10.1097/00042737-199611000-00009
   San Román AL, 2005, REV ESP ENFERM DIG, V97, P249
   SCHROEDER KW, 1987, NEW ENGL J MED, V317, P1625, DOI 10.1056/NEJM198712243172603
   Sewitch MJ, 2003, AM J GASTROENTEROL, V98, P1535, DOI 10.1016/S0002-9270(03)00304-6
   Stark R, 2006, PHARMACOECONOMICS, V24, P797, DOI 10.2165/00019053-200624080-00006
   Stjernman H, 2010, SCAND J GASTROENTERO, V45, P696, DOI 10.3109/00365521003734141
   WARE JE, 1992, MED CARE, V30, P473, DOI 10.1097/00005650-199206000-00002
NR 30
TC 15
Z9 19
U1 0
U2 5
PU TAYLOR & FRANCIS LTD
PI ABINGDON
PA 2-4 PARK SQUARE, MILTON PARK, ABINGDON OR14 4RN, OXON, ENGLAND
SN 0036-5521
EI 1502-7708
J9 SCAND J GASTROENTERO
JI Scand. J. Gastroenterol.
PD NOV
PY 2012
VL 47
IS 11
BP 1298
EP 1303
DI 10.3109/00365521.2012.703233
PG 6
WC Gastroenterology & Hepatology
WE Science Citation Index Expanded (SCI-EXPANDED)
SC Gastroenterology & Hepatology
GA 022EL
UT WOS:000309938200005
PM 22935014
DA 2024-01-22
ER

PT J
AU Nikfar, S
   Ehteshami-Ashar, S
   Rahimi, R
   Abdollahi, M
AF Nikfar, Shekoufeh
   Ehteshami-Ashar, Solmaz
   Rahimi, Roja
   Abdollahi, Mohammad
TI Systematic Review and Meta-Analysis of the Efficacy and Tolerability of
   Nicotine Preparations in Active Ulcerative Colitis
SO CLINICAL THERAPEUTICS
LA English
DT Review
DE efficacy; meta-analysis; nicotine preparations; safety; systematic
   review; ulcerative colitis
ID INFLAMMATORY-BOWEL-DISEASE; TRANSDERMAL NICOTINE; CROHNS-DISEASE;
   NITRIC-OXIDE; SMOKING; THERAPY; MAINTENANCE; PATHOGENESIS; MANAGEMENT;
   REMISSION
AB Background: Findings from clinical studies of the efficacy and tolerability of nicotine preparations in maintaining remission of ulcerative colitis (UC) have been inconsistent.
   Objectives: This systematic review and meta-analysis aimed to assess the efficacy and tolerability of nicotine preparations in inducing remission in UC.
   Methods: A literature search (1966August 2010) of Scopus (EMBASE), PubMed, Web of Science, and the Cochrane Central Register of Controlled Trials was conducted for clinical trials that investigated the efficacy and/or tolerability (any adverse events [AEs] and withdrawals due to AEs) of any nicotine preparation for the induction of remission in UC.
   Results: The electronic searches yielded 788 items. Of these, 3 placebo-controlled trials representing 233 patients with UC and 2 randomized controlled trials that compared nicotine to corticosteroids in 81 patients with UC were included in meta-analysis. The summary relative risks (RRs) (95% CI) in comparing nicotine to placebo were 1.40 (0.63-3.12) (P = NS) for clinical remission, 1.95 (1.38-2.78) (P < 0.001) for AEs, and 3.44 (0.71-16.71) (P = NS) for withdrawal due to AEs. The summary RRs in comparing nicotine to corticosteroids (prednisolone/prednisone) were 0.74 (0.5-1.09) (P = NS) for clinical remission in 2 trials and 2.28 (0.76-6.83) (P = NS) for withdrawal due to AEs.
   Conclusion: The findings from this meta-analysis do not support the efficacy or tolerability of nicotine preparations in inducing remission in UC. (Clin Ther. 2010;32:2304-2315) (C) 2010 Elsevier HS Journals, Inc.
C1 Univ Tehran Med Sci, Pharmaceut Sci Res Ctr, Tehran 1417614411, Iran.
   [Nikfar, Shekoufeh] Univ Tehran Med Sci, Dept Pharmacoecon, Tehran 1417614411, Iran.
   [Nikfar, Shekoufeh] Univ Tehran Med Sci, Pharmaceut Adm, Tehran 1417614411, Iran.
   [Nikfar, Shekoufeh] Deputy Food & Drug Affairs, Minist Hlth & Med Educ, Food & Drug Lab Res Ctr, Tehran, Iran.
   [Ehteshami-Ashar, Solmaz] Univ Tehran Med Sci, Pharmaceut Sci Res Ctr, Fac Med, Shahid Beheshti Univ Med Sci, Tehran 1417614411, Iran.
   [Rahimi, Roja] Univ Tehran Med Sci, Pharmaceut Sci Res Ctr, Fac Tradit Med, Tehran 1417614411, Iran.
   [Abdollahi, Mohammad] Univ Tehran Med Sci, Fac Pharm, Pharmaceut Sci Res Ctr, Tehran 1417614411, Iran.
   [Abdollahi, Mohammad] Univ Tehran Med Sci, Fac Pharm, Endocrinol & Metab Res Inst, Tehran 1417614411, Iran.
C3 Tehran University of Medical Sciences; Tehran University of Medical
   Sciences; Tehran University of Medical Sciences; Ministry of Health &
   Medical Education (MOHME); Shahid Beheshti University Medical Sciences;
   Tehran University of Medical Sciences; Tehran University of Medical
   Sciences; Tehran University of Medical Sciences; Tehran University of
   Medical Sciences
RP Abdollahi, M (通讯作者)，Univ Tehran Med Sci, Fac Pharm, Tehran 1417614411, Iran.
EM mohammad.abdollahi@utoronto.ca
RI Rahimi, Roja/O-3230-2016; Abdollahi, Mohammad/B-9232-2008; Nikfar,
   Shekoufeh/A-4370-2009
OI Rahimi, Roja/0000-0001-8637-4350; Abdollahi,
   Mohammad/0000-0003-0123-1209; 
FU Iranian Ministry of Health & Medical Education
FX The authors thank Dr. Ali Rezaie, University of Calgary, Calgary,
   Alberta, Canada, for his assistance in editing the manuscript, and the
   Iranian Ministry of Health & Medical Education for its support in
   providing the full texts of some of the papers included in this study.
   The authors have indicated that they have no conflicts of interest with
   regard to the content of this article.
CR Aldhous MC, 2008, INFLAMM BOWEL DIS, V14, P1469, DOI 10.1002/ibd.20523
   [Anonymous], 2001, SYSTEMATIC REV HLTH, DOI DOI 10.1002/9780470693926
   [Anonymous], 2007, Randomised Controlled Trials: Questions, Answers, and Musings
   Baumgart DC, 2009, DTSCH ARZTEBL INT, V106, P123, DOI 10.3238/arztebl.2009.0123
   Cosnes J, 2004, BEST PRACT RES CL GA, V18, P481, DOI 10.1016/j.bpg.2003.12.003
   Green JT, 1997, ALIMENT PHARM THER, V11, P859, DOI 10.1046/j.1365-2036.1997.00220.x
   Guslandi M, 1999, INT J COLORECTAL DIS, V14, P261, DOI 10.1007/s003840050221
   Guslandi M, 1998, EUR J GASTROEN HEPAT, V10, P513, DOI 10.1097/00042737-199806000-00014
   Ingram JR, 2005, CLIN GASTROENTEROL H, V3, P1107, DOI 10.1016/S1542-3565(05)00849-9
   Ingram JR, 2005, INFLAMM BOWEL DIS, V11, P1092, DOI 10.1002/ibd.3780111209
   Jahanshahi G, 2004, DIGEST DIS SCI, V49, P1752, DOI 10.1007/s10620-004-9564-5
   Kucharzik T, 2006, INFLAMM BOWEL DIS, V12, P1068, DOI 10.1097/01.mib.0000235827.21778.d5
   Lakatos PL, 2007, WORLD J GASTROENTERO, V13, P6134, DOI 10.3748/wjg.13.6134
   LASHNER BA, 1990, DIGEST DIS SCI, V35, P827, DOI 10.1007/BF01536795
   LOGAN RFA, 1984, BRIT MED J, V288, P751, DOI 10.1136/bmj.288.6419.751
   Mahid SS, 2006, MAYO CLIN PROC, V81, P1462, DOI 10.4065/81.11.1462
   MCGRATH J, 2004, COCHRANE DB SYST REV, V4, DOI DOI 10.1002/14651858.CD004722.PUB2
   Nikfar S, 2009, DIGEST DIS SCI, V54, P1157, DOI 10.1007/s10620-008-0481-x
   PERERA DR, 1984, BRIT MED J, V288, P1533, DOI 10.1136/bmj.288.6429.1533
   PULLAN RD, 1994, NEW ENGL J MED, V330, P811, DOI 10.1056/NEJM199403243301202
   Rahimi R, 2007, DIGEST DIS SCI, V52, P2920, DOI 10.1007/s10620-007-9760-1
   Rahimi R, 2007, MED SCI MONITOR, V13, pPI13
   Rezaie A, 2007, ANN NY ACAD SCI, V1095, P305, DOI 10.1196/annals.1397.034
   Rezaie A, 2007, DIGEST DIS SCI, V52, P2015, DOI 10.1007/s10620-006-9622-2
   Roth LS, 2010, WORLD J GASTROENTERO, V16, P232, DOI 10.3748/wjg.v16.i2.232
   Sandborn WJ, 1997, ANN INTERN MED, V126, P364, DOI 10.7326/0003-4819-126-5-199703010-00004
   Savoye G, 2008, AM J GASTROENTEROL, V103, P2947, DOI 10.1111/j.1572-0241.2008.02094_11.x
   SRIVASTAVA ED, 1991, EUR J GASTROEN HEPAT, V3, P815
   Thomas GAO, 1996, EUR J GASTROEN HEPAT, V8, P769
   THOMAS GAO, 1995, NEW ENGL J MED, V332, P988, DOI 10.1056/NEJM199504133321503
   Travis SPL, 2004, ALIMENT PHARM THER, V20, P88, DOI 10.1111/j.1365-2036.2004.02056.x
   van der Heide F, 2009, INFLAMM BOWEL DIS, V15, P1199, DOI 10.1002/ibd.20884
   WATSON JP, 1995, RESP MED, V89, P635, DOI 10.1016/0954-6111(95)90235-X
   Zhang SB, 1996, INT J IMMUNOPHARMACO, V18, P467, DOI 10.1016/S0192-0561(96)00054-9
NR 34
TC 32
Z9 33
U1 0
U2 4
PU ELSEVIER
PI BRIDGEWATER
PA 685 ROUTE 202-206, BRIDGEWATER, NJ 08807 USA
SN 0149-2918
EI 1879-114X
J9 CLIN THER
JI Clin. Ther.
PD DEC
PY 2010
VL 32
IS 14
BP 2304
EP 2315
DI 10.1016/j.clinthera.2011.01.004
PG 12
WC Pharmacology & Pharmacy
WE Science Citation Index Expanded (SCI-EXPANDED)
SC Pharmacology & Pharmacy
GA 738LE
UT WOS:000288640500003
PM 21353102
DA 2024-01-22
ER

PT J
AU Ulgheri, C
   Paganini, B
   Rossi, F
AF Ulgheri, Caterina
   Paganini, Beatrice
   Rossi, Filippo
TI Antisecretory factor as a potential health-promoting molecule in man and
   animals
SO NUTRITION RESEARCH REVIEWS
LA English
DT Review
DE Antisecretory factor; Diarrhoea; Specially processed cereals;
   Inflammatory bowel disease
ID SPECIALLY PROCESSED CEREALS; HEAT-LABILE ENTEROTOXIN; ANTI-SECRETORY
   FACTOR; DIFFICILE TOXIN-A; INTESTINAL FLUID; GABA NEUROTRANSMISSION;
   ENTERIC INFECTIONS; FEEDING PATTERNS; CROHNS-DISEASE; CHOLERA-TOXIN
AB Antisecretory factor (AF) is a protein secreted in plasma and other tissue fluids in mammals with proven antisecretory and anti-inflammatory activity; its immunohistological distribution suggests a role in the immune system. The expression level and the distribution of AF protein are altered during an immunological response. Exposure to bacterial toxins induces secretion of AF in plasma, probably reflecting a natural defence mechanism to agents causing diarrhoea, thereby contributing to a favourable clinical outcome and disease termination. An increase of AF levels in plasma by dietary means, such as specially processed cereals (SPC), has been demonstrated in human subjects and animals. Administration of SPC to patients affected by inflammatory bowel disease, gastroenteritis and Meniere's disease relieved symptoms and improved quality of life. A recent study showed the positive effect of SPC diet supplementation on prevention of the effects of exposure to low levels of blast overpressure in rats, reducing the extent of intracranial pressure increase and cognitive function impairment. AF-rich egg yolk powder improved health status in children suffering acute and chronic diarrhoea, reducing the frequency and increasing the consistency of stools. This kind of functional food could be used for prophylaxis in populations exposed to a high risk of morbidity and mortality caused by diarrhoea and as a complementary therapy in patients affected by chronic intestinal inflammatory disease to improve well-being. In pig husbandry AF-inducing diets, owing to their antisecretory activity and anti-inflammatory action, are a suitable option as an alternative to antibiotic growth promoters to counteract post-weaning diarrhoea.
C1 [Ulgheri, Caterina; Paganini, Beatrice; Rossi, Filippo] Univ Cattolica Sacro Cuore, Fac Agr, Ist Sci Alimenti & Nutr, I-29100 Piacenza, Italy.
C3 Catholic University of the Sacred Heart; Consiglio Nazionale delle
   Ricerche (CNR); Istituto di Scienze dell' Alimentazione (ISA-CNR)
RP Rossi, F (通讯作者)，Univ Cattolica Sacro Cuore, Fac Agr, Ist Sci Alimenti & Nutr, Via Emilia Parmense 84, I-29100 Piacenza, Italy.
EM filippo.rossi@unicatt.it
RI Rossi, Filippo/AAO-2446-2020
OI Rossi, Filippo/0000-0002-0313-4210
CR Allen JA, 2007, NAT REV NEUROSCI, V8, P128, DOI 10.1038/nrn2059
   Armonda RA, 2006, NEUROSURGERY, V59, P1215, DOI 10.1227/01.NEU.0000249190.46033.94
   Babuke T, 2007, EUR J CELL BIOL, V86, P525, DOI 10.1016/j.ejcb.2007.03.003
   Baldi F, 2009, WORLD J GASTROENTERO, V15, P3341, DOI 10.3748/wjg.15.3341
   Bayer S, 2002, LIFE SCI, V71, P911, DOI 10.1016/S0024-3205(02)01771-X
   Berkeveld M, 2009, J ANIM SCI, V87, P3156, DOI 10.2527/jas.2008-1764
   Björck S, 2000, GUT, V46, P824, DOI 10.1136/gut.46.6.824
   BROWN KH, 1990, MALNUTRITION CHRONIC, P209
   Bryce J, 2005, LANCET, V365, P1147, DOI 10.1016/S0140-6736(05)71877-8
   CASSUTO J, 1981, GUT, V22, P958, DOI 10.1136/gut.22.11.958
   COOKE HJ, 1994, AM J PHYSIOL, V266, pG167, DOI 10.1152/ajpgi.1994.266.2.G167
   Davidson TS, 2004, J LEUKOCYTE BIOL, V76, P835, DOI 10.1189/jlb.0204085
   Davidson TS, 2004, LAB INVEST, V84, P307, DOI 10.1038/labinvest.3700036
   DODI G, 1996, OUTPATIENT COLOPROCT, P486
   Ekesbo R, 2008, SCAND J PRIM HEALTH, V26, P106, DOI 10.1080/02813430802005894
   Eriksson A, 2003, INFLAMM BOWEL DIS, V9, P398, DOI 10.1097/00054725-200311000-00013
   Eriksson A, 2003, SCAND J GASTROENTERO, V38, P1045, DOI 10.1080/00365520310005064
   Fan EK, 2004, INT J MED MICROBIOL, V294, P217, DOI 10.1016/j.ijmm.2004.07.002
   Ferguson LR, 2007, MUTAT RES-FUND MOL M, V622, P70, DOI 10.1016/j.mrfmmm.2007.05.011
   Fiasse R, 2010, J Pharm Belg, P1
   FIELD M, 1972, J CLIN INVEST, V51, P796, DOI 10.1172/JCI106874
   Finkel Y, 2004, SCAND J GASTROENTERO, V39, P87, DOI 10.1080/00365520310007332
   Fleming JB, 1999, ANN SURG, V230, P697, DOI 10.1097/00000658-199911000-00013
   Florkowski WJ, 1998, APPL ECON LETT, V5, P69, DOI 10.1080/758523506
   FORDTRAN JS, 1967, FED PROC, V26, P1405
   Fujiwara Nagatoshi, 2005, Current Drug Targets - Inflammation and Allergy, V4, P281, DOI 10.2174/1568010054022024
   Gallois M, 2009, ANIMAL, V3, P1644, DOI 10.1017/S1751731109004236
   Galofré M, 2010, NEUROTOXICOL TERATOL, V32, P52, DOI 10.1016/j.ntt.2009.01.010
   GORANSSON L, 1993, J VET MED B, V40, P478, DOI 10.1111/j.1439-0450.1993.tb00166.x
   Goransson L, 1997, REC ADV AN, P45
   Goyal RK, 1996, NEW ENGL J MED, V334, P1106, DOI 10.1056/NEJM199604253341707
   GRIFFITHS SL, 1991, BIOCHIM BIOPHYS ACTA, V1075, P154, DOI 10.1016/0304-4165(91)90246-D
   Grondahl ML, 2002, J COMP PHYSIOL A, V188, P589, DOI 10.1007/s00359-002-0330-x
   Gwynne RM, 2007, AM J PHYSIOL-GASTR L, V292, pG1162, DOI 10.1152/ajpgi.00441.2006
   Hanner P, 2004, HEARING RES, V190, P31, DOI 10.1016/S0378-5955(03)00368-X
   Hanner P, 2010, ACTA OTO-LARYNGOL, V130, P223, DOI 10.3109/00016480903022842
   Harrison AP, 2004, COMP BIOCHEM PHYS A, V139, P143, DOI 10.1016/j.cbpb.2004.08.001
   HICKEY WF, 1988, SCIENCE, V239, P290, DOI 10.1126/science.3276004
   Hoane MR, 2006, BRAIN RES, V1125, P185, DOI 10.1016/j.brainres.2006.10.019
   HOLMGREN J, 1992, GASTROENTEROL CLIN N, V21, P283
   Holmner Å, 2007, J MOL BIOL, V371, P754, DOI 10.1016/j.jmb.2007.05.064
   Horstman AL, 2000, J BIOL CHEM, V275, P12489, DOI 10.1074/jbc.275.17.12489
   Jantzen JPAH, 2007, BEST PRACT RES-CLIN, V21, P517, DOI 10.1016/j.bpa.2007.09.001
   JENNISCHE E, 2003, EXP CLIN ENDOCRINOL, V111, P401
   Jennische E, 2008, BRAIN RES, V1227, P189, DOI 10.1016/j.brainres.2008.05.083
   Jennische E, 2006, APMIS, V114, P529, DOI 10.1111/j.1600-0463.2006.apm_464.x
   Jess T, 2005, AM J GASTROENTEROL, V100, P2486, DOI 10.1111/j.1572-0241.2005.00224.x
   Johansson E, 1997, GUT, V41, P642, DOI 10.1136/gut.41.5.642
   JOHANSSON E, 1995, J BIOL CHEM, V270, P20615, DOI 10.1074/jbc.270.35.20615
   Johansson E, 1997, BBA-MOL BASIS DIS, V1362, P177, DOI 10.1016/S0925-4439(97)00066-5
   Johansson E, 2008, REGUL PEPTIDES, V146, P303, DOI 10.1016/j.regpep.2007.11.005
   Johansson E, 2009, J IMMUNOL METHODS, V342, P64, DOI 10.1016/j.jim.2008.11.018
   Jondreville C, 2003, LIVEST PROD SCI, V84, P147, DOI 10.1016/j.livprodsci.2003.09.011
   Kaltsas GA, 2004, ENDOCR REV, V25, P458, DOI 10.1210/er.2003-0014
   Katoh SY, 2009, EXP CELL RES, V315, P2818, DOI 10.1016/j.yexcr.2009.07.008
   Kelly CP, 1998, ANNU REV MED, V49, P375
   Kim M, 2005, REGUL PEPTIDES, V129, P109, DOI 10.1016/j.regpep.2005.01.018
   Kotloff KL, 1999, B WORLD HEALTH ORGAN, V77, P651
   Krantis A, 2000, NEWS PHYSIOL SCI, V15, P284
   Kuehn MJ, 2005, GENE DEV, V19, P2645, DOI 10.1101/gad.1299905
   Lallès JP, 2009, ANIMAL, V3, P1625, DOI 10.1017/S175173110900398X
   LANGE S, 1982, FEMS MICROBIOL LETT, V15, P239, DOI 10.1111/j.1574-6968.1982.tb00075.x
   Lange S, 1999, CELL TISSUE RES, V296, P607, DOI 10.1007/s004410051322
   Lange S, 2003, APMIS, V111, P985, DOI 10.1034/j.1600-0463.2003.1111011.x
   LANGE S, 1993, J VET MED B, V40, P113, DOI 10.1111/j.1439-0450.1993.tb00117.x
   LANGE S, 1985, BIOCHEM BIOPH RES CO, V130, P1032, DOI 10.1016/0006-291X(85)91719-X
   LANGE S, 1994, BRIT POULTRY SCI, V35, P615, DOI 10.1080/00071669408417726
   LANGE S, 1987, PFLUG ARCH EUR J PHY, V410, P648, DOI 10.1007/BF00581326
   Lange S, 2001, INT REV CYTOL, V210, P39
   Langhorst MF, 2005, CELL MOL LIFE SCI, V62, P2228, DOI 10.1007/s00018-005-5166-4
   Laurenius A, 2003, CLIN NUTR, V22, P549, DOI 10.1016/S0261-5614(03)00057-8
   Leist M, 1998, EXP CELL RES, V239, P183, DOI 10.1006/excr.1997.4026
   Levy RL, 2006, GASTROENTEROLOGY, V130, P1447, DOI 10.1053/j.gastro.2005.11.057
   Li N, 2003, PROTEOMICS, V3, P536, DOI 10.1002/pmic.200390067
   Loftus EV, 1998, GASTROENTEROLOGY, V114, P1161, DOI 10.1016/S0016-5085(98)70421-4
   LONNROTH I, 1988, COMP BIOCHEM PHYS A, V90, P611, DOI 10.1016/0300-9629(88)90675-5
   LONNROTH I, 1987, BIOCHIM BIOPHYS ACTA, V925, P117, DOI 10.1016/0304-4165(87)90100-0
   Lönnroth I, 2003, APMIS, V111, P969, DOI 10.1034/j.1600-0463.2003.1111009.x
   Lorrot M, 2007, VIROL J, V4, DOI 10.1186/1743-422X-4-31
   Lundgren O, 2002, PHARMACOL TOXICOL, V90, P109, DOI 10.1034/j.1600-0773.2002.900301.x
   Madsen Karsten K., 2008, V44, P201, DOI 10.1007/400_2007_036
   Medina Igor, 2006, Critical Reviews in Neurobiology, V18, P105
   Messing B, 1999, GASTROENTEROLOGY, V117, P1043, DOI 10.1016/S0016-5085(99)70388-4
   Mihrshahi S, 2008, INT BREASTFEED J, V3, DOI 10.1186/1746-4358-3-28
   MINOCHA A, 1993, EUR J PHARMACOL, V230, P187, DOI 10.1016/0014-2999(93)90801-N
   Morgan MJ, 2007, ANTIOXID REDOX SIGN, V9, P1471, DOI 10.1089/ars.2007.1658
   MOSS J, 1981, MOL CELL BIOCHEM, V37, P75, DOI 10.1007/BF02354931
   MOURAD FH, 1995, GUT, V37, P340, DOI 10.1136/gut.37.3.340
   Nightingale JMD, 2001, WORLD J GASTROENTERO, V7, P741, DOI 10.3748/wjg.v7.i6.741
   O'Toole D, 2000, CANCER, V88, P770, DOI 10.1002/(SICI)1097-0142(20000215)88:4<770::AID-CNCR6>3.0.CO;2-0
   Olney JW, 2002, NEUROTOXICOLOGY, V23, P659, DOI 10.1016/S0161-813X(01)00092-4
   Pagoldh M, 2008, EUR J GASTROEN HEPAT, V20, P1085, DOI 10.1097/MEG.0b013e328303c00a
   Petri WA, 2008, J CLIN INVEST, V118, P1277, DOI 10.1172/JCI34005
   Rapallino MV, 2003, ACTA PHYSIOL SCAND, V179, P367, DOI 10.1111/j.1365-201X.2003.01173.x
   Rossy J, 2009, PLOS ONE, V4, DOI 10.1371/journal.pone.0005403
   Saleemi MA, 2004, J TROP PEDIATRICS, V50, P164, DOI 10.1093/tropej/50.3.164
   Säljö A, 2010, J NEUROTRAUM, V27, P383, DOI 10.1089/neu.2009.1053
   Säljö A, 2009, J NEUROTRAUM, V26, P1345, DOI [10.1089/neu.2008.0856, 10.1089/neu.2008-0856]
   SIGFRIDSSON K, 1995, 46 ANN M EUR ASS AN, P165
   Svensson K, 2004, ACTA PAEDIATR, V93, P1228, DOI 10.1080/08035250410032890
   Tilg H, 2008, EUR J GASTROEN HEPAT, V20, P1061, DOI 10.1097/MEG.0b013e3283040cc9
   TORRES J, 1991, GUT, V32, P791, DOI 10.1136/gut.32.7.791
   ULGHERI C, 2010, LIVEST SCI
   United Nations, 2008, UN MILL DEV GOALS
   van der Goot FG, 2001, SEMIN IMMUNOL, V13, P89, DOI 10.1006/smim.2000.0300
   Vassilieva EV, 2009, BIOCHEM BIOPH RES CO, V379, P460, DOI 10.1016/j.bbrc.2008.12.118
   Vink R, 2003, ACT NEUR S, V86, P257
   Wangberg B, 1996, WORLD J SURG, V20, P892, DOI 10.1007/s002689900136
   Wapnir RA, 2002, J NUTR BIOCHEM, V13, P190, DOI 10.1016/S0955-2863(02)00181-X
   Zaman S, 2007, ACTA PAEDIATR, V96, P1655, DOI 10.1111/j.1651-2227.2007.00488.x
   Ziyane IS, 1999, J ADV NURS, V29, P721, DOI 10.1046/j.1365-2648.1999.00942.x
NR 111
TC 19
Z9 23
U1 0
U2 8
PU CAMBRIDGE UNIV PRESS
PI CAMBRIDGE
PA EDINBURGH BLDG, SHAFTESBURY RD, CB2 8RU CAMBRIDGE, ENGLAND
SN 0954-4224
EI 1475-2700
J9 NUTR RES REV
JI Nutr. Res. Rev.
PD DEC
PY 2010
VL 23
IS 2
BP 300
EP 313
DI 10.1017/S0954422410000193
PG 14
WC Nutrition & Dietetics
WE Science Citation Index Expanded (SCI-EXPANDED)
SC Nutrition & Dietetics
GA 686ST
UT WOS:000284716700007
PM 20684797
OA Bronze
DA 2024-01-22
ER

PT J
AU DelBaugh, RM
   Cook, LJ
   Siegel, CA
   Tsongalis, GJ
   Khan, WA
AF DelBaugh, Regina M.
   Cook, Leanne J.
   Siegel, Corey A.
   Tsongalis, Gregory J.
   Khan, Wahab A.
TI Validation of a rapid HLA-DQA1*05 pharmacogenomics assay to identify
   at-risk resistance to anti-tumor necrosis factor therapy among patients
   with inflammatory bowel disease
SO AMERICAN JOURNAL OF CLINICAL PATHOLOGY
LA English
DT Article
DE HLA-DQA1*05; rs2097432; pharmacogenomics; anti-TNF therapy; anti-drug
   antibodies; inflammatory bowel disease (IBD)
ID CROHNS-DISEASE; INFLIXIMAB; IMMUNOGENICITY; ANTIBODIES; EFFICACY
AB Objectives The HLA-DQA1*05 variant (rs2097432) is associated with increased risk of immunogenicity to tumor necrosis factor antagonists, with subsequent resistance to therapy in patients with inflammatory bowel disease. Identification of these patients would optimize personalized therapeutic selection. Methods Genomic DNA was extracted from 80 deidentified samples in an unselected patient population with an unknown rs2097432 genotype. Split sample analysis was performed using a reference laboratory. Primer probes for a TaqMan quantitative polymerase chain reaction (qPCR) assay (Thermo Fisher Scientific) were custom designed. Synthesized genomic-block fragments were used as controls. All qPCR reactions were performed using a TaqMan GTXpress Master Mix (Thermo Fisher Scientific) on the Applied Biosystems 7500 system under fast cycling conditions. Results Of 80 samples, 50% were wild-type reference genotypes, 22.5% were heterozygous, and 27.5% were homozygous variant calls, comparable to population data. Split analysis samples between 2 independent laboratories were 100% concordant. The detection limit tested across genomic-block controls processed in duplicate was reproducible on sample input from 10 ng titrated down to 1.25 ng across 2 independent runs. Further, analytical specificity assessed with previous wild-type reference and homozygous variant DNA spiked into genomic-block controls produced appropriate heterozygous genotypes. Conclusions Here we present validation of a lab-developed test for a rapid HLA-DQA1*05 (rs2097432) pharmacogenomics assay targeting a hotspot identified by genome-wide association studies. Targeted genotyping employed here will allow for expeditious personalized therapeutic selection.
C1 [DelBaugh, Regina M.] Dartmouth Hitchcock Med Ctr, Dept Pathol & Lab Med, Lebanon, NH USA.
   [Cook, Leanne J.; Tsongalis, Gregory J.; Khan, Wahab A.] Dartmouth Hitchcock Med Ctr, Dept Pathol & Lab Med, Lab Clin Genom & Adv Technol, Lebanon, NH 03766 USA.
   [Siegel, Corey A.] Dartmouth Hitchcock Med Ctr, Inflammatory Bowel Dis Ctr, Sect Gastroenterol & Hepatol, Lebanon, NH USA.
   [Siegel, Corey A.] Dartmouth Coll, Audrey & Theodore Geisel Sch Med, Dept Med, Hanover, NH USA.
   [Tsongalis, Gregory J.; Khan, Wahab A.] Dartmouth Coll, Audrey & Theodore Geisel Sch Med, Dept Pathol & Lab Med, Hanover, NH 03755 USA.
C3 Dartmouth College; Dartmouth College; Dartmouth College; Dartmouth
   College; Dartmouth College
RP Khan, WA (通讯作者)，Dartmouth Hitchcock Med Ctr, Dept Pathol & Lab Med, Lab Clin Genom & Adv Technol, Lebanon, NH 03766 USA.; Khan, WA (通讯作者)，Dartmouth Coll, Audrey & Theodore Geisel Sch Med, Dept Pathol & Lab Med, Hanover, NH 03755 USA.
EM wahab.a.khan@hitchcock.org
RI ; DelBaugh, Regina M./ABS-1263-2022
OI Siegel, Corey/0000-0002-2240-6605; DelBaugh, Regina
   M./0000-0001-7351-2507
CR Andreson R, 2006, NUCLEIC ACIDS RES, V34, pW651, DOI 10.1093/nar/gkl125
   Baert F, 2003, NEW ENGL J MED, V348, P601, DOI 10.1056/NEJMoa020888
   Baumgart DC, 2007, LANCET, V369, P1627, DOI 10.1016/S0140-6736(07)60750-8
   Ben-Horin S, 2013, CLIN GASTROENTEROL H, V11, P444, DOI 10.1016/j.cgh.2012.10.020
   BRAY GL, 1994, BLOOD, V83, P2428
   Cleynen I, 2016, LANCET, V387, P156, DOI 10.1016/S0140-6736(15)00465-1
   Colombel JF, 2010, NEW ENGL J MED, V362, P1383, DOI 10.1056/NEJMoa0904492
   Farrell RJ, 2003, GASTROENTEROLOGY, V124, P917, DOI 10.1053/gast.2003.50145
   FINEBERG SE, 1983, DIABETOLOGIA, V25, P465
   Hanauer SB, 2004, CLIN GASTROENTEROL H, V2, P542, DOI 10.1016/S1542-3565(04)00238-1
   Jostins L, 2012, NATURE, V491, P119, DOI 10.1038/nature11582
   Kennedy NA, 2019, LANCET GASTROENTEROL, V4, P341, DOI 10.1016/S2468-1253(19)30012-3
   Liu JZ, 2015, NAT GENET, V47, P979, DOI 10.1038/ng.3359
   Machiela MJ, 2015, BIOINFORMATICS, V31, P3555, DOI 10.1093/bioinformatics/btv402
   Mak WY, 2020, J GASTROEN HEPATOL, V35, P380, DOI 10.1111/jgh.14872
   Nowak JK, 2021, GENES-BASEL, V12, DOI 10.3390/genes12121934
   Palmieri O, 2017, PLOS ONE, V12, DOI 10.1371/journal.pone.0168821
   Sazonovs A, 2020, GASTROENTEROLOGY, V158, P189, DOI 10.1053/j.gastro.2019.09.041
   Schellekens H, 2002, CLIN THER, V24, P1720, DOI 10.1016/S0149-2918(02)80075-3
   Torres J, 2017, LANCET, V389, P1741, DOI 10.1016/S0140-6736(16)31711-1
   Vaisman-Mentesh A, 2020, FRONT IMMUNOL, V11, DOI 10.3389/fimmu.2020.01951
   Vermeire S, 2007, GUT, V56, P1226, DOI 10.1136/gut.2006.099978
   Wilson A, 2020, ALIMENT PHARM THER, V51, P356, DOI 10.1111/apt.15563
   Wolbink GJ, 2009, CURR OPIN RHEUMATOL, V21, P211, DOI 10.1097/BOR.0b013e328329ed8b
   Yanai H, 2011, AM J GASTROENTEROL, V106, P685, DOI 10.1038/ajg.2011.103
NR 25
TC 0
Z9 0
U1 0
U2 1
PU OXFORD UNIV PRESS INC
PI CARY
PA JOURNALS DEPT, 2001 EVANS RD, CARY, NC 27513 USA
SN 0002-9173
EI 1943-7722
J9 AM J CLIN PATHOL
JI Am. J. Clin. Pathol.
PD AUG 1
PY 2023
VL 160
IS 2
BP 194
EP 199
DI 10.1093/ajcp/aqad036
EA APR 2023
PG 6
WC Pathology
WE Science Citation Index Expanded (SCI-EXPANDED)
SC Pathology
GA N4KT2
UT WOS:000972686700001
PM 37086490
DA 2024-01-22
ER

PT J
AU Goodman, WA
   Basavarajappa, SC
   Liu, AR
   Rodriguez, FDS
   Mathes, T
   Ramakrishnan, P
AF Goodman, Wendy A.
   Basavarajappa, Shrikanth C.
   Liu, Angela R.
   Rodriguez, Franklin D. Staback
   Mathes, Tailor
   Ramakrishnan, Parameswaran
TI Sam68 contributes to intestinal inflammation in experimental and human
   colitis
SO CELLULAR AND MOLECULAR LIFE SCIENCES
LA English
DT Article
DE KHDRBS1; Inflammatory bowel disease; Inflammation; NF-kappaB; TNF
ID RNA-BINDING PROTEIN; KAPPA-B ACTIVATION; ULCERATIVE-COLITIS;
   COLORECTAL-CANCER; BOWEL-DISEASE; CROHNS-DISEASE; TNF-ALPHA; CELLS;
   APOPTOSIS; THERAPY
AB Sam68 is an RNA-binding protein with an adaptor role in signal transduction. Our previous work identified critical proinflammatory and apoptotic functions for Sam68, downstream of the TNF/TNFR1 and TLR2/3/4 pathways. Recent studies have shown elevated Sam68 in inflamed tissues from rheumatoid arthritis and ulcerative colitis (UC) patients, suggesting that Sam68 contributes to chronic inflammatory diseases. Here, we hypothesized that deletion of Sam68 is protective against experimental colitis in vivo, via reductions in TNF-associated inflammatory signaling. We used Sam68 knockout (KO) mice to study the role of Sam68 in experimental colitis, including its contributions to TNF-induced inflammatory gene expression in three-dimensional intestinal organoid cultures. We also studied the expression of Sam68 and inflammatory genes in colon tissues of UC patients. Sam68 KO mice treated with an acute course of DSS exhibited significantly less weight loss and histopathological inflammation compared to wild-type controls, suggesting that Sam68 contributes to experimental colitis. Bone marrow transplants showed no pathologic role for hematopoietic cell-specific Sam68, suggesting that non-hematopoietic Sam68 drives intestinal inflammation. Gene expression analyses showed that Sam68 deficiency reduced the expression of proinflammatory genes in colon tissues from DSS-treated mice, as well as TNF-treated three-dimensional colonic organoids. We also found that inflammatory genes, such as TNF, CCR2, CSF2, IL33 and CXCL10, as well as Sam68 protein, were upregulated in inflamed colon tissues of UC patients. This report identifies Sam68 as an important inflammatory driver in response to intestinal epithelial damage, suggesting that targeting Sam68 may hold promise to treat UC patients.
C1 [Goodman, Wendy A.; Basavarajappa, Shrikanth C.; Liu, Angela R.; Rodriguez, Franklin D. Staback; Mathes, Tailor; Ramakrishnan, Parameswaran] Case Western Reserve Univ, Sch Med, Dept Pathol, 2103 Cornell Rd,Room 6526,Wolstein Res Bldg, Cleveland, OH 44106 USA.
   [Goodman, Wendy A.; Basavarajappa, Shrikanth C.; Liu, Angela R.; Rodriguez, Franklin D. Staback; Mathes, Tailor; Ramakrishnan, Parameswaran] Univ Hosp Cleveland, Med Ctr, 2103 Cornell Rd,Room 6526,Wolstein Res Bldg, Cleveland, OH 44106 USA.
   [Ramakrishnan, Parameswaran] Case Western Reserve Univ, Sch Med, Dept Biochem, Cleveland, OH 44106 USA.
   [Ramakrishnan, Parameswaran] Case Western Reserve Univ, Case Comprehens Canc Ctr, Sch Med, Cleveland, OH 44106 USA.
C3 Case Western Reserve University; Case Western Reserve University; Case
   Western Reserve University Hospital; University Hospitals of Cleveland;
   Case Western Reserve University; Case Western Reserve University
RP Ramakrishnan, P (通讯作者)，Case Western Reserve Univ, Sch Med, Dept Pathol, 2103 Cornell Rd,Room 6526,Wolstein Res Bldg, Cleveland, OH 44106 USA.; Ramakrishnan, P (通讯作者)，Univ Hosp Cleveland, Med Ctr, 2103 Cornell Rd,Room 6526,Wolstein Res Bldg, Cleveland, OH 44106 USA.; Ramakrishnan, P (通讯作者)，Case Western Reserve Univ, Sch Med, Dept Biochem, Cleveland, OH 44106 USA.; Ramakrishnan, P (通讯作者)，Case Western Reserve Univ, Case Comprehens Canc Ctr, Sch Med, Cleveland, OH 44106 USA.
EM pxr150@case.edu
OI Mathes, Tailor/0000-0002-3179-1672; Chomanahalli Basavarajappa,
   Shrikanth/0000-0003-3550-8595; Ramakrishnan,
   Parameswaran/0000-0002-1314-827X
FU National Institute of Allergy and Infectious Diseases at National
   Institute of Health [R01 AI116730, R21 AI144264]; National Cancer
   Institute at National Institute of Health [R21 CA246194]; National
   Institute Of Diabetes And Digestive And Kidney Diseases at the National
   Institutes of Health [P30DK097948, R01 DK128143, K01 DK105138, R03
   DK123579]; Crohn's & Colitis Foundation Senior Research Award [635911];
   National Institute of Health NIH/NEI T32 predoctoral training grant
   [T32EY007157]
FX This work was supported by supported by the National Institute of
   Allergy and Infectious Diseases at National Institute of Health grants
   R01 AI116730 and R21 AI144264, and National Cancer Institute at National
   Institute of Health grant R21 CA246194, to P.R. Research reported in
   this publication was also supported by the National Institute Of
   Diabetes And Digestive And Kidney Diseases at the National Institutes of
   Health under Award Number P30DK097948 that supported Cleveland Digestive
   Disease Research Core Center Pilot/Feasibility Award to P.R. The content
   is solely the responsibility of the authors and does not necessarily
   represent the official views of the National Institutes of Health.
   W.A.G. was supported by the National Institute Of Diabetes And Digestive
   And Kidney Diseases at the National Institutes of Health grants R01
   DK128143, K01 DK105138, R03 DK123579, and Crohn's & Colitis Foundation
   Senior Research Award #635911. A.R.L was supported by the National
   Institute of Health NIH/NEI T32 predoctoral training grant T32EY007157.
CR Babic I, 2004, ONCOGENE, V23, P3781, DOI 10.1038/sj.onc.1207484
   Bradley JR, 2008, J PATHOL, V214, P149, DOI 10.1002/path.2287
   Busa R, 2007, ONCOGENE, V26, P4372, DOI 10.1038/sj.onc.1210224
   Chassaing Benoit, 2014, Curr Protoc Immunol, V104, DOI 10.1002/0471142735.im1525s104
   Côté J, 2003, MOL BIOL CELL, V14, P274, DOI 10.1091/mbc.E02-08-0484
   D'Haens G, 2007, GUT, V56, P725, DOI 10.1136/gut.2006.103564
   de Jesús TJ, 2020, ISCIENCE, V23, DOI 10.1016/j.isci.2020.100876
   de Souza HSP, 2017, NAT REV GASTRO HEPAT, V14, P739, DOI 10.1038/nrgastro.2017.110
   Eaden JA, 2001, GUT, V48, P526, DOI 10.1136/gut.48.4.526
   Frisone P, 2015, BIOMED RES INT, V2015, DOI 10.1155/2015/528954
   Fu K, 2016, ELIFE, V5, DOI 10.7554/eLife.15018
   Fu K, 2013, NAT COMMUN, V4, DOI 10.1038/ncomms2916
   Fusaki N, 1997, J BIOL CHEM, V272, P6214, DOI 10.1074/jbc.272.10.6214
   Fuss IJ, 1996, J IMMUNOL, V157, P1261
   Gilbert C, 2001, J IMMUNOL, V166, P4664, DOI 10.4049/jimmunol.166.7.4664
   Goodman WA, 2020, NAT REV GASTRO HEPAT, V17, P740, DOI 10.1038/s41575-020-0354-0
   Goodman WA, 2018, CELL MOL GASTROENTER, V5, P630, DOI 10.1016/j.jcmgh.2017.12.003
   Grossmann J, 1998, AM J PATHOL, V153, P53, DOI 10.1016/S0002-9440(10)65545-9
   Hayashi S, 2017, SCI REP-UK, V7, DOI 10.1038/s41598-017-06464-w
   Hu B, 2010, P NATL ACAD SCI USA, V107, P21635, DOI 10.1073/pnas.1016814108
   Hu D, 2015, NAT COMMUN, V6, DOI 10.1038/ncomms9419
   Jabado N, 1998, J IMMUNOL, V161, P2798
   Järnerot G, 2005, GASTROENTEROLOGY, V128, P1805, DOI 10.1053/j.gastro.2005.03.003
   Jess T, 2012, CLIN GASTROENTEROL H, V10, P639, DOI 10.1016/j.cgh.2012.01.010
   Kaser A, 2010, ANNU REV IMMUNOL, V28, P573, DOI 10.1146/annurev-immunol-030409-101225
   Kim JK, 2016, PLOS ONE, V11, DOI 10.1371/journal.pone.0155853
   Leppkes M, 2014, INT IMMUNOL, V26, P509, DOI 10.1093/intimm/dxu051
   Locksley RM, 2001, CELL, V104, P487, DOI 10.1016/S0092-8674(01)00237-9
   Lorton BM, 2019, CELL MOL LIFE SCI, V76, P2933, DOI 10.1007/s00018-019-03140-2
   Lu Y, 2018, FRONT IMMUNOL, V9, DOI 10.3389/fimmu.2018.00072
   Lukong KE, 2005, J BIOL CHEM, V280, P38639, DOI 10.1074/jbc.M505802200
   Lukong KE, 2003, BBA-REV CANCER, V1653, P73, DOI 10.1016/j.bbcan.2003.09.001
   Lutgens MWMD, 2013, INFLAMM BOWEL DIS, V19, P789, DOI 10.1097/MIB.0b013e31828029c0
   Mantovani A, 2008, NATURE, V454, P436, DOI 10.1038/nature07205
   Monteleone G, 2005, GASTROENTEROLOGY, V129, P1420, DOI 10.1053/j.gastro.2005.09.005
   Neurath MF, 2017, NAT REV GASTRO HEPAT, V14, P269, DOI 10.1038/nrgastro.2016.208
   OKAYASU I, 1990, GASTROENTEROLOGY, V98, P694, DOI 10.1016/0016-5085(90)90290-H
   Papadakis KA, 2000, ANNU REV MED, V51, P289, DOI 10.1146/annurev.med.51.1.289
   Paronetto MP, 2007, J CELL BIOL, V176, P929, DOI 10.1083/jcb.200701005
   Paronetto MP, 2009, J CELL BIOL, V185, P235, DOI 10.1083/jcb.200811138
   Nuñez FP, 2021, GASTROENT HEPAT-BARC, V44, P312, DOI 10.1016/j.gastrohep.2020.06.032
   Perez-Perez A, 2016, PLOS ONE, V11, DOI 10.1371/journal.pone.0158218
   Qian J, 2016, MOL IMMUNOL, V75, P48, DOI 10.1016/j.molimm.2016.05.011
   Qiao AJ, 2021, FASEB J, V35, DOI 10.1096/fj.202100021R
   Ramakrishnan P, 2016, CELL MOL IMMUNOL
   Ramakrishnan P, 2011, MOL CELL, V43, P167, DOI 10.1016/j.molcel.2011.05.007
   Raval G, 2010, DRUG HEALTHC PATIENT, V2, P241, DOI 10.2147/DHPS.S7829
   Reinisch W, 2011, GUT, V60, P780, DOI 10.1136/gut.2010.221127
   Resnick RJ, 1997, ONCOGENE, V15, P1247, DOI 10.1038/sj.onc.1201289
   Richard S, 2005, PLOS GENET, V1, P676, DOI 10.1371/journal.pgen.0010074
   Rutgeerts P, 2005, NEW ENGL J MED, V353, P2462, DOI 10.1056/NEJMoa050516
   Sánchez-Margalet V, 2001, MOL CELL ENDOCRINOL, V183, P113, DOI 10.1016/S0303-7207(01)00587-1
   Sandborn WJ, 2014, GASTROENTEROLOGY, V146, P85, DOI 10.1053/j.gastro.2013.05.048
   Sartor RB, 2006, NAT CLIN PRACT GASTR, V3, P390, DOI 10.1038/ncpgasthep0528
   Sato T, 2011, NATURE, V469, P415, DOI 10.1038/nature09637
   Scaldaferri F, 2007, J CLIN INVEST, V117, P1951, DOI 10.1172/JCI31027
   Scaldaferri F, 2009, GASTROENTEROLOGY, V136, P585, DOI 10.1053/j.gastro.2008.09.064
   Shivaji UN, 2019, ALIMENT PHARM THER, V49, P664, DOI 10.1111/apt.15097
   Sun M, 2017, CLIN EXP IMMUNOL, V187, P428, DOI 10.1111/cei.12896
   Sun WW, 2018, INFLAMMATION, V41, P1661, DOI 10.1007/s10753-018-0809-4
   Tomalka JA, 2017, CELL MOL IMMUNOL, V14, P107, DOI 10.1038/cmi.2016.32
   Ungaro R, 2017, LANCET, V389, P1756, DOI 10.1016/S0140-6736(16)32126-2
   Vulliemoz M, 2020, DIGESTION, V101, P16, DOI 10.1159/000506898
   Wang YY, 2017, REPROD SCI, V24, P97, DOI 10.1177/1933719116650757
NR 64
TC 4
Z9 4
U1 3
U2 14
PU SPRINGER BASEL AG
PI BASEL
PA PICASSOPLATZ 4, BASEL, 4052, SWITZERLAND
SN 1420-682X
EI 1420-9071
J9 CELL MOL LIFE SCI
JI Cell. Mol. Life Sci.
PD DEC
PY 2021
VL 78
IS 23
BP 7635
EP 7648
DI 10.1007/s00018-021-03976-7
EA OCT 2021
PG 14
WC Biochemistry & Molecular Biology; Cell Biology
WE Science Citation Index Expanded (SCI-EXPANDED)
SC Biochemistry & Molecular Biology; Cell Biology
GA XE9QL
UT WOS:000710360400001
PM 34693458
OA Green Accepted
DA 2024-01-22
ER

PT J
AU Zhang, X
   Tong, YJ
   Lyu, XM
   Wang, J
   Wang, YX
   Yang, RJ
AF Zhang, Xuan
   Tong, Yanjun
   Lyu, Xiaomei
   Wang, Jing
   Wang, Yuxue
   Yang, Ruijin
TI Prevention and Alleviation of Dextran Sulfate Sodium Salt-Induced
   Inflammatory Bowel Disease in Mice With <i>Bacillus
   subtilis</i>-Fermented Milk <i>via</i> Inhibition of the Inflammatory
   Responses and Regulation of the Intestinal Flora
SO FRONTIERS IN MICROBIOLOGY
LA English
DT Article
DE Bacillus subtilis; intestinal flora; functional food; inflammatory bowel
   diseases (IBD); probiotics
ID EPITHELIAL-CELL APOPTOSIS; CROHNS-DISEASE; FECAL MICROBIOTA; COLITIS;
   IL-10; EXPRESSION; BARRIER; MUCIN; GUT; INTERLEUKIN-10
AB The pathogenesis of inflammatory bowel disease (IBD) might be related to the local inflammatory damage and the dysbacteriosis of intestinal flora. Probiotics can regulate the intestinal flora and ameliorate IBD. The probiotic Bacillus subtilis strain B. subtilis JNFE0126 was used as the starter of fermented milk. However, the therapeutic effects of B. subtilis-fermented milk on IBD remain to be explored. In this research, the therapeutic effect of B. subtilis-fermented milk on dextran sulfate sodium salt (DSS)-induced IBD mouse model was evaluated. Besides, the expression of pro-inflammatory/anti-inflammatory cytokines, the proliferation of the intestinal stem cells, and the reconstruction of the mucosa barrier were investigated. Finally, alteration of the gut microbiota was investigated by taxonomic analysis. As shown by the results, the disease activity index (DAI) of IBD was significantly decreased through oral administration of B. subtilis (JNFE0126)-fermented milk, and intestinal mucosa injury was attenuated. Moreover, B. subtilis could reduce the inflammatory response of the intestinal mucosa, induce proliferation of the intestinal stem cell, and promote reconstruction of the mucosal barrier. Furthermore, B. subtilis could rebalance the intestinal flora, increasing the abundance of Bacillus, Alistipes, and Lactobacillus while decreasing the abundance of Escherichia and Bacteroides. In conclusion, oral administration of the B. subtilis-fermented milk could alleviate DSS-induced IBD via inhibition of inflammatory response, promotion of the mucosal barrier reconstruction, and regulation of the intestinal flora.
C1 [Zhang, Xuan; Tong, Yanjun; Lyu, Xiaomei; Wang, Jing; Wang, Yuxue; Yang, Ruijin] Jiangnan Univ, State Key Lab Food Sci & Technol, Wuxi, Jiangsu, Peoples R China.
   [Zhang, Xuan; Tong, Yanjun; Lyu, Xiaomei; Wang, Jing; Wang, Yuxue; Yang, Ruijin] Jiangnan Univ, Sch Food Sci & Technol, Wuxi, Jiangsu, Peoples R China.
C3 Jiangnan University; Jiangnan University
RP Yang, RJ (通讯作者)，Jiangnan Univ, State Key Lab Food Sci & Technol, Wuxi, Jiangsu, Peoples R China.; Yang, RJ (通讯作者)，Jiangnan Univ, Sch Food Sci & Technol, Wuxi, Jiangsu, Peoples R China.
EM yrjjiangnan@126.com
FU national first-class discipline program of Food Science and Technology
FX This work was supported by the national first-class discipline program
   of Food Science and Technology.
CR Agaç D, 2018, BRAIN BEHAV IMMUN, V74, P176, DOI 10.1016/j.bbi.2018.09.004
   Al Nabhani Z, 2020, J CROHNS COLITIS, V14, P669, DOI 10.1093/ecco-jcc/jjz196
   Alipour M, 2016, J CROHNS COLITIS, V10, P462, DOI 10.1093/ecco-jcc/jjv223
   Amer M, 2018, ALTERN THER HEALTH M, V24, P16
   Ananthakrishnan AN, 2020, CLIN GASTROENTEROL H, V18, P1252, DOI 10.1016/j.cgh.2020.01.028
   Are A, 2008, P NATL ACAD SCI USA, V105, P1943, DOI 10.1073/pnas.0711734105
   Armuzzi A, 2020, DIGEST LIVER DIS, V52, P1259, DOI 10.1016/j.dld.2020.06.008
   Baroja ML, 2007, CLIN EXP IMMUNOL, V149, P470, DOI 10.1111/j.1365-2249.2007.03434.x
   Bergstrom KSB, 2013, GLYCOBIOLOGY, V23, P1026, DOI 10.1093/glycob/cwt045
   Bian XY, 2019, FRONT MICROBIOL, V10, DOI 10.3389/fmicb.2019.02259
   Birchenough GMH, 2015, MUCOSAL IMMUNOL, V8, P712, DOI 10.1038/mi.2015.32
   Buckley A, 2018, CSH PERSPECT BIOL, V10, DOI 10.1101/cshperspect.a029314
   Cabré E, 2007, J CROHNS COLITIS, V1, P47, DOI 10.1016/j.crohns.2007.06.003
   Cahill C, 2014, WORLD J GASTROENTERO, V20, P11486, DOI 10.3748/wjg.v20.i33.11486
   Capaldo CT, 2017, J MOL MED, V95, P927, DOI 10.1007/s00109-017-1557-x
   Charlet R, 2020, SCI REP-UK, V10, DOI 10.1038/s41598-020-68214-9
   Chen Y, 2021, EUR J NUTR, V60, P369, DOI 10.1007/s00394-020-02252-x
   Chen Y, 2019, J AGR FOOD CHEM, V67, P13282, DOI 10.1021/acs.jafc.9b05744
   Coskun M, 2014, DAN MED J, V61
   Coskun M, 2012, BBA-MOL BASIS DIS, V1822, P843, DOI 10.1016/j.bbadis.2012.01.012
   D'Haens GR, 2014, J CROHNS COLITIS, V8, P726, DOI 10.1016/j.crohns.2014.02.025
   Daillère R, 2016, IMMUNITY, V45, P931, DOI 10.1016/j.immuni.2016.09.009
   Davaatseren M, 2013, MEDIAT INFLAMM, V2013, DOI 10.1155/2013/982383
   Denning TL, 2000, INT IMMUNOL, V12, P133, DOI 10.1093/intimm/12.2.133
   Deplancke B, 2001, AM J CLIN NUTR, V73, p1131S
   Derrien M, 2010, GUT MICROBES, V1, P254, DOI 10.4161/gmic.1.4.12778
   Du J, 2020, INT J COLORECTAL DIS, V35, P69, DOI 10.1007/s00384-019-03432-w
   Durchschein F, 2016, WORLD J GASTROENTERO, V22, P2179, DOI 10.3748/wjg.v22.i7.2179
   Dziarski R, 2016, PLOS ONE, V11, DOI 10.1371/journal.pone.0146162
   El Mouzan MI, 2018, GUT PATHOG, V10, DOI 10.1186/s13099-018-0276-3
   Elsheikh W, 2012, J PHYSIOL PHARMACOL, V63, P463
   Engelhardt KR, 2014, CURR TOP MICROBIOL, V380, P1, DOI 10.1007/978-3-662-43492-5_1
   Fanning AS, 2012, MOL BIOL CELL, V23, P577, DOI 10.1091/mbc.E11-09-0791
   Foligné B, 2012, CLIN NUTR, V31, P987, DOI 10.1016/j.clnu.2012.05.016
   Fong SCM, 2015, CURR OPIN GASTROEN, V31, P92, DOI 10.1097/MOG.0000000000000149
   FRIEDERICH E, 1990, BIOESSAYS, V12, P403, DOI 10.1002/bies.950120902
   Goldenberg Joshua Z, 2013, Cochrane Database Syst Rev, pCD006095, DOI [10.1002/14651858.CD006095.pub4, 10.1002/14651858.CD006095.pub3]
   Goldenberg JZ, 2015, COCHRANE DB SYST REV, DOI 10.1002/14651858.CD004827.pub4
   Harnack C, 2019, NAT COMMUN, V10, DOI 10.1038/s41467-019-12349-5
   He F, 2012, CYTOKINE, V59, P264, DOI 10.1016/j.cyto.2012.04.008
   Hernández-Chirlaque C, 2016, J CROHNS COLITIS, V10, P1324, DOI 10.1093/ecco-jcc/jjw096
   Hodin R A, 1997, J Gastrointest Surg, V1, P433, DOI 10.1016/S1091-255X(97)80130-8
   Hyun J, 2015, J INNATE IMMUN, V7, P87, DOI 10.1159/000365417
   Jadhav P, 2020, NUTRIENTS, V12, DOI 10.3390/nu12072156
   Jang YJ, 2019, GUT MICROBES, V10, P696, DOI 10.1080/19490976.2019.1589281
   Johnson BA, 2019, J VIROL, V93, DOI 10.1128/JVI.01282-19
   Keubler LM, 2015, INFLAMM BOWEL DIS, V21, P1967, DOI 10.1097/MIB.0000000000000468
   Kim JJ, 2012, JOVE-J VIS EXP, DOI 10.3791/3678
   Koelink PJ, 2020, GUT, V69, P1053, DOI 10.1136/gutjnl-2019-318264
   Koo BK, 2014, GASTROENTEROLOGY, V147, P289, DOI 10.1053/j.gastro.2014.05.007
   Lee JG, 2019, PLOS ONE, V14, DOI 10.1371/journal.pone.0216165
   Lefevre M, 2017, REGUL TOXICOL PHARM, V83, P54, DOI 10.1016/j.yrtph.2016.11.010
   Li B, 2014, MUCOSAL IMMUNOL, V7, P869, DOI 10.1038/mi.2013.103
   Manjula K., 2005, Indian Journal of Experimental Biology, V43, P892
   Maukonen J, 2015, J CROHNS COLITIS, V9, P1088, DOI 10.1093/ecco-jcc/jjv147
   Mentella MC, 2020, NUTRIENTS, V12, DOI 10.3390/nu12040944
   Munyaka PM, 2016, J BASIC MICROB, V56, P986, DOI 10.1002/jobm.201500726
   Ng SC, 2017, LANCET, V390, P2769, DOI 10.1016/S0140-6736(17)32448-0
   Olszak T, 2014, NATURE, V509, P497, DOI 10.1038/nature13150
   Pan D, 2013, CYTOKINE, V64, P30, DOI 10.1016/j.cyto.2013.06.312
   Peng MX, 2019, FOOD CHEM TOXICOL, V126, P25, DOI 10.1016/j.fct.2019.02.009
   Peuhkuri K, 2010, WORLD J GASTROENTERO, V16, P1057, DOI 10.3748/wjg.v16.i9.1057
   Plaisancié P, 2013, J NUTR BIOCHEM, V24, P213, DOI 10.1016/j.jnutbio.2012.05.004
   Plaza-Díaz J, 2017, NUTRIENTS, V9, DOI 10.3390/nu9060555
   Poritz LS, 2007, J SURG RES, V140, P12, DOI 10.1016/j.jss.2006.07.050
   Pugliese D, 2017, EXPERT REV CLIN IMMU, V13, P223, DOI 10.1080/1744666X.2017.1243468
   Roy S, 2018, GASTROENTEROLOGY, V154, P1405, DOI 10.1053/j.gastro.2017.12.016
   Saraiva TDL, 2015, CURR PHARM BIOTECHNO, V16, P424, DOI 10.2174/1389201015666141113123502
   Sato T, 2013, SCIENCE, V340, P1190, DOI 10.1126/science.1234852
   Sato T, 2011, NATURE, V469, P415, DOI 10.1038/nature09637
   Sjöberg F, 2017, PLOS ONE, V12, DOI 10.1371/journal.pone.0186178
   Sohrabpour AA, 2010, CURR PHARM DESIGN, V16, P3668
   Sugimoto S, 2018, CELL STEM CELL, V22, P171, DOI 10.1016/j.stem.2017.11.012
   Sun XF, 2017, CELL DEATH DIFFER, V24, P819, DOI 10.1038/cdd.2017.14
   Tailford LE, 2015, FRONT GENET, V6, DOI 10.3389/fgene.2015.00081
   Tan Y, 2019, AM J MED SCI, V357, P195, DOI 10.1016/j.amjms.2018.11.011
   Targownik LE, 2020, J CROHNS COLITIS, V14, P1354, DOI 10.1093/ecco-jcc/jjaa050
   Umar Shahid, 2010, Curr Gastroenterol Rep, V12, P340, DOI 10.1007/s11894-010-0130-3
   Wang YB, 2020, APPL MICROBIOL BIOT, V104, P335, DOI 10.1007/s00253-019-10259-6
   Wang YH, 2008, J BIOL CHEM, V283, P9454, DOI 10.1074/jbc.M707962200
   Wang YZ, 2018, J CROHNS COLITIS, V12, P337, DOI 10.1093/ecco-jcc/jjx153
   Wildenberg ME, 2017, J CROHNS COLITIS, V11, P1480, DOI 10.1093/ecco-jcc/jjx104
   Wong J, 2020, CELL MOL GASTROENTER, V9, P295, DOI 10.1016/j.jcmgh.2019.10.002
   Woo JK, 2016, BMC COMPLEM ALTERN M, V16, DOI 10.1186/s12906-016-1479-0
   Wu H, 2020, REDOX BIOL, V32, DOI 10.1016/j.redox.2020.101500
   Yan L, 2020, J AGR FOOD CHEM, V68, P6987, DOI 10.1021/acs.jafc.0c01658
   Yang YJ, 2020, J AGR FOOD CHEM, V68, P7014, DOI 10.1021/acs.jafc.0c02629
   Zhou PF, 2004, AM J PHYSIOL-GASTR L, V287, pG599, DOI 10.1152/ajpgi.00063.2004
NR 88
TC 22
Z9 24
U1 6
U2 62
PU FRONTIERS MEDIA SA
PI LAUSANNE
PA AVENUE DU TRIBUNAL FEDERAL 34, LAUSANNE, CH-1015, SWITZERLAND
EI 1664-302X
J9 FRONT MICROBIOL
JI Front. Microbiol.
PD JAN 7
PY 2021
VL 11
AR 622354
DI 10.3389/fmicb.2020.622354
PG 21
WC Microbiology
WE Science Citation Index Expanded (SCI-EXPANDED)
SC Microbiology
GA PU2OQ
UT WOS:000609145800001
PM 33519783
OA gold, Green Published
DA 2024-01-22
ER

PT J
AU Nunes, NS
   Chandran, P
   Sundby, M
   Visioli, F
   Gonçalves, FD
   Burks, SR
   Paz, AH
   Frank, JA
AF Nunes, Natalia Schneider
   Chandran, Parwathy
   Sundby, Maggie
   Visioli, Fernanda
   Goncalves, Fabiany da Costa
   Burks, Scott Robert
   Paz, Ana Helena
   Frank, Joseph Alan
TI Therapeutic ultrasound attenuates DSS-induced colitis through the
   cholinergic anti-inflammatory pathway
SO EBIOMEDICINE
LA English
DT Article
DE Therapeutic ultrasound; Dextran Sulphate sodium; Cholinergic
   anti-inflammatory pathway; Inflammatory bowel disease; Acute ulcerative
   colitis; alpha 7 nicotinic acetylcholine receptor
ID INFLAMMATORY-BOWEL-DISEASE; VAGUS NERVE-STIMULATION;
   ISCHEMIA/REPERFUSION INJURY; ULCERATIVE-COLITIS; HEME OXYGENASE-1;
   PROTECTIVE ROLE; CROHNS-DISEASE; ENTERIC GLIA; CELLS; GUT
AB Background: Ulcerative Colitis (UC) is an Inflammatory Bowel Disease (IBD) characterized by uncontrolled immune response, diarrhoea, weight loss and bloody stools, where sustained remission is not currently achievable. Dextran Sulphate Sodium (DSS)-induced colitis is an animal model that closely mimics human UC. Ultrasound (US) has been shown to prevent experimental acute kidney injury through vagus nerve (VN) stimulation and activation of the cholinergic anti-inflammatory pathway (CAIP). Since IBD patients may present dysfunctional VN activity, our aim was to determine the effects of therapeutic ultrasound (TUS) in DSS-induced colitis.
   Methods: Acute colitis was induced by 2% DSS in drinking water for 7 days and TUS was administered to the abdominal area for 7 min/day from days 4-10. Clinical symptoms were analysed, and biological samples were collected for proteomics, macroscopic and microscopic analysis, flow cytometry and immunohistochemistry.
   Findings: TUS attenuated colitis by reducing clinical scores, colon shortening and histological damage, inducing proteomic tolerogenic response in the gut during the injury phase and early recovery of experimental colitis. TUS did not improve clinical and pathological outcomes in splenectomised mice, while alpha 7nAChR (alpha 7 nicotinic acetylcholine receptor - indicator of CAIP involvement) knockout animals presented with disease worsening. Increased levels of colonic F4/80(+) alpha 7nAChR(+) macrophages in wild type mice suggest CAIP activation.
   Interpretation: These results indicate TUS improved DSS-induced colitis through stimulation of the splenic nerve along with possible contribution by VN with CAIP activation. Published by Elsevier B.V.
C1 [Nunes, Natalia Schneider; Chandran, Parwathy; Sundby, Maggie; Burks, Scott Robert; Frank, Joseph Alan] NIH, Ctr Clin, Frank Lab Radiol & Imaging Sci, Bldg 10 Room B1N256,10 Ctr Dr, Bethesda, MD 20892 USA.
   [Nunes, Natalia Schneider; Paz, Ana Helena] Univ Fed Rio Grande do Sul, Gastroenterol & Hepatol Sci Grad Program, Porto Alegre, RS, Brazil.
   [Visioli, Fernanda] Univ Fed Rio Grande do Sul, Oral Pathol, Fac Dent, Porto Alegre, RS, Brazil.
   [Goncalves, Fabiany da Costa] Hosp Clin Porto Alegre, Expt Res Ctr, Porto Alegre, RS, Brazil.
   [Frank, Joseph Alan] Natl Inst Biomed Imaging & Bioengn, NIH, Bethesda, MD 20892 USA.
C3 National Institutes of Health (NIH) - USA; NIH Clinical Center (CC);
   Universidade Federal do Rio Grande do Sul; Universidade Federal do Rio
   Grande do Sul; National Institutes of Health (NIH) - USA; NIH National
   Institute of Biomedical Imaging & Bioengineering (NIBIB)
RP Nunes, NS (通讯作者)，NIH, Ctr Clin, Frank Lab Radiol & Imaging Sci, Bldg 10 Room B1N256,10 Ctr Dr, Bethesda, MD 20892 USA.
EM natalia.schneidernunes@nih.gov
RI Paz, Ana Helena/V-6082-2019; visioli, fernanda/G-4139-2012; Visioli,
   Fernanda/X-2368-2019
OI visioli, fernanda/0000-0002-4033-8431; Visioli,
   Fernanda/0000-0002-4033-8431; Schneider Nunes,
   Natalia/0000-0003-1950-4391; Paz, Ana Helena/0000-0003-3668-7054; Burks,
   Scott/0000-0003-2030-3845
FU Intramural Research Programs of the Clinical Centre, the National
   Institute of Biomedical Imaging and Bioengineering at the National
   Institutes of Health, Bethesda/MD, USA; CAPES (Coordination for the
   Training of Higher Education Personnel Ministry of Education) from
   Brazil
FX This work was supported by the Intramural Research Programs of the
   Clinical Centre, the National Institute of Biomedical Imaging and
   Bioengineering at the National Institutes of Health, Bethesda/MD, USA
   and CAPES (Coordination for the Training of Higher Education Personnel
   Ministry of Education) from Brazil. The funding sources had no role in
   the writing of the manuscript or the decision to submit it for
   publication.
CR Al-Haddad S, 2005, GUT, V54, P1674, DOI 10.1136/gut.2005.072595
   AlSharari SD, 2017, NICOTINE TOB RES, V19, P460, DOI 10.1093/ntr/ntw245
   Andoh A, 2002, J IMMUNOL, V169, P1683, DOI 10.4049/jimmunol.169.4.1683
   Andres PG, 2000, J IMMUNOL, V164, P6303, DOI 10.4049/jimmunol.164.12.6303
   [Anonymous], 2017, J INTERN MED, DOI DOI 10.1111/joim.12611
   Arnal ME, 2016, NUTR REV, V74, P181, DOI 10.1093/nutrit/nuv104
   Banerjee A, 2015, STEM CELL RES THER, V6, DOI 10.1186/s13287-015-0073-6
   Barnett SB, 2000, ULTRASOUND MED BIOL, V26, P355, DOI 10.1016/S0301-5629(00)00204-0
   Bonaz B, 2016, NEUROGASTROENT MOTIL, V28, P948, DOI 10.1111/nmo.12792
   Bonaz B, 2013, NEUROGASTROENT MOTIL, V25, P208, DOI 10.1111/nmo.12076
   Bonaz Bruno, 2018, Bioelectron Med, V4, P4, DOI 10.1186/s42234-018-0004-9
   Browning KN, 2017, GASTROENTEROLOGY, V152, P730, DOI 10.1053/j.gastro.2016.10.046
   Cailotto C, 2012, NEUROGASTROENT MOTIL, V24, P191, DOI 10.1111/j.1365-2982.2011.01824.x
   Chavan SS, 2017, J IMMUNOL, V198, P3389, DOI 10.4049/jimmunol.1601613
   Chowdhury SM, 2017, ULTRASONOGRAPHY, V36, P171, DOI 10.14366/usg.17021
   Costantini TW, 2010, AM J PHYSIOL-GASTR L, V299, pG1308, DOI 10.1152/ajpgi.00156.2010
   de Jonge Wouter J, 2013, ISRN Gastroenterol, V2013, P630159, DOI 10.1155/2013/630159
   Deshmane SL, 2009, J INTERF CYTOK RES, V29, P313, DOI 10.1089/jir.2008.0027
   Dieleman LA, 1998, CLIN EXP IMMUNOL, V114, P385
   Dulai PS, 2018, THER ADV CHRONIC DIS, V9, P65, DOI 10.1177/2040622317742095
   Duque GA, 2014, FRONT IMMUNOL, V5, P1, DOI 10.3389/fimmu.2014.00491
   Egesten A, 2007, INT J COLORECTAL DIS, V22, P1421, DOI 10.1007/s00384-007-0370-3
   Gigliotti JC, 2015, J AM SOC NEPHROL, V26, P2470, DOI 10.1681/ASN.2014080769
   Gigliotti JC, 2013, J AM SOC NEPHROL, V24, P1451, DOI 10.1681/ASN.2013010084
   Giuliano John S Jr, 2011, Open Inflamm J, V4, P49
   Goldhill JM, 1999, NEUROGASTROENT MOTIL, V11, P69
   Gonçalves FD, 2014, WORLD J GASTROENTERO, V20, P18228, DOI 10.3748/wjg.v20.i48.18228
   Goverse G, 2016, J PHYSIOL-LONDON, V594, P5771, DOI 10.1113/JP271537
   Hadar R, 2017, SCI REP-UK, V7, DOI 10.1038/s41598-017-07738-z
   Inoue T, 2019, KIDNEY INT, V95, P563, DOI 10.1016/j.kint.2018.09.020
   Ji H, 2014, MUCOSAL IMMUNOL, V7, P335, DOI 10.1038/mi.2013.52
   Jin HF, 2017, AM J PHYSIOL-GASTR L, V313, pG192, DOI 10.1152/ajpgi.00254.2016
   Kaplan GG, 2015, NAT REV GASTRO HEPAT, V12, P720, DOI 10.1038/nrgastro.2015.150
   Kokura S, 2007, INT J HYPERTHER, V23, P17, DOI 10.1080/02656730601090223
   König J, 2016, CLIN TRANSL GASTROEN, V7, DOI 10.1038/ctg.2016.54
   Kumar KP, 2018, CELL TISSUE RES, V371, P551, DOI 10.1007/s00441-017-2753-2
   Lee SH, 2018, INTEST RES, V16, P26, DOI 10.5217/ir.2018.16.1.26
   Liao YF, 2013, WORLD J GASTROENTERO, V19, P3555, DOI 10.3748/wjg.v19.i23.3555
   LINDGREN S, 1993, SCAND J GASTROENTERO, V28, P638, DOI 10.3109/00365529309096103
   Marshall D, 2007, INFLAMM BOWEL DIS, V13, P219, DOI 10.1002/ibd.20055
   Matteoli G, 2014, GUT, V63, P938, DOI 10.1136/gutjnl-2013-304676
   Matteoli G, 2013, GUT, V62, P1214, DOI 10.1136/gutjnl-2012-302550
   Meregnani J, 2011, AUTON NEUROSCI-BASIC, V160, P82, DOI 10.1016/j.autneu.2010.10.007
   Meshkibaf S, 2016, CYTOKINE, V78, P69, DOI 10.1016/j.cyto.2015.11.025
   Miller DL, 2012, J ULTRAS MED, V31, P623, DOI 10.7863/jum.2012.31.4.623
   Muthas D, 2017, SCAND J GASTROENTERO, V52, P125, DOI 10.1080/00365521.2016.1235224
   Ng SC, 2017, LANCET, V390, P2769, DOI 10.1016/S0140-6736(17)32448-0
   Nunes NS, 2018, WORLD J GASTROENTERO, V24, P4341, DOI 10.3748/wjg.v24.i38.4341
   Ohtsuka Y, 2001, GUT, V49, P526, DOI 10.1136/gut.49.4.526
   Olofsson PS, 2012, IMMUNOL REV, V248, P188, DOI 10.1111/j.1600-065X.2012.01138.x
   Pavlov VA, 2012, NAT REV ENDOCRINOL, V8, P743, DOI 10.1038/nrendo.2012.189
   Postovalova EA, 2016, B EXP BIOL MED+, V160, P835, DOI 10.1007/s10517-016-3322-5
   Rosas-Ballina M, 2008, P NATL ACAD SCI USA, V105, P11008, DOI 10.1073/pnas.0803237105
   Rosas-Ballina M, 2011, SCIENCE, V334, P98, DOI 10.1126/science.1209985
   Ryan DP, 2017, SEMIN PEDIATR SURG, V26, P379, DOI 10.1053/j.sempedsurg.2017.10.001
   Sairenji T, 2017, PRIMARY CARE, V44, P673, DOI 10.1016/j.pop.2017.07.010
   Sakamoto N, 2005, INT J HYPERTHER, V21, P603, DOI 10.1080/02656730500188599
   Serra C, 2007, EUR J RADIOL, V62, P114, DOI 10.1016/j.ejrad.2006.11.027
   Sharkey KA, 2015, J CLIN INVEST, V125, P918, DOI 10.1172/JCI76303
   Shouval DS, 2017, JAMA PEDIATR, V171, P999, DOI 10.1001/jamapediatrics.2017.2571
   Spencer EA, 2017, PEDIATR CLIN N AM, V64, P1309, DOI 10.1016/j.pcl.2017.08.008
   Stakenborg N, 2019, GUT, V68, P1406, DOI 10.1136/gutjnl-2018-317263
   Sun P, 2013, PLOS ONE, V8, DOI 10.1371/journal.pone.0069424
   Tanaka KI, 2009, INT J HYPERTHER, V25, P668, DOI 10.3109/02656730903213366
   Tokuyama H, 2005, INT IMMUNOL, V17, P1023, DOI 10.1093/intimm/dxh284
   Tsuchida Y, 2011, GUT, V60, P638, DOI 10.1136/gut.2010.227546
   Waddell A, 2011, J IMMUNOL, V186, P5993, DOI 10.4049/jimmunol.1003844
   Wang L, 2015, MUCOSAL IMMUNOL, V8, P1297, DOI 10.1038/mi.2015.20
   Wéra O, 2016, J CLIN MED, V5, DOI 10.3390/jcm5120118
   Willis CR, 2012, J INFLAMM-LOND, V9, DOI 10.1186/1476-9255-9-39
   Yu YB, 2014, WORLD J GASTROENTERO, V20, P11273, DOI 10.3748/wjg.v20.i32.11273
   Zeissig S, 2007, GUT, V56, P61, DOI 10.1136/gut.2006.094375
NR 72
TC 51
Z9 56
U1 3
U2 20
PU ELSEVIER
PI AMSTERDAM
PA RADARWEG 29, 1043 NX AMSTERDAM, NETHERLANDS
SN 2352-3964
J9 EBIOMEDICINE
JI EBioMedicine
PD JUL
PY 2019
VL 45
BP 495
EP 510
DI 10.1016/j.ebiom.2019.06.033
PG 16
WC Medicine, General & Internal; Medicine, Research & Experimental
WE Science Citation Index Expanded (SCI-EXPANDED)
SC General & Internal Medicine; Research & Experimental Medicine
GA IJ4FN
UT WOS:000475860000050
PM 31253515
OA Green Published, gold
DA 2024-01-22
ER

PT J
AU Kwapisz, L
   Mosli, M
   Chande, N
   Yan, B
   Beaton, M
   Micsko, J
   Mennill, PW
   Barnett, W
   Bax, K
   Ponich, T
   Howard, J
   Tirolese, A
   Lannigan, R
   Gregor, J
AF Kwapisz, Lukasz
   Mosli, Mahmoud
   Chande, Nilesh
   Yan, Brian
   Beaton, Melanie
   Micsko, Jessica
   Mennill, Pauline W.
   Barnett, William
   Bax, Kevin
   Ponich, Terry
   Howard, John
   Tirolese, Anthony
   Lannigan, Robert
   Gregor, James
TI Rapid Fecal Calprotectin Testing to Assess for Endoscopic Disease
   Activity in Inflammatory Bowel Disease: A Diagnostic Cohort Study
SO SAUDI JOURNAL OF GASTROENTEROLOGY
LA English
DT Article
DE Crohn's; diagnostic accuracy; inflammatory bowel disease; ulcerative
   colitis
ID CROHNS-DISEASE; ULCERATIVE-COLITIS; VALIDATION; BIOMARKERS; ACCURACY;
   THERAPY; RELAPSE; MARKERS
AB Background and Aim: With increasing numbers of patients diagnosed with inflammatory bowel disease (IBD), it is important to identify noninvasive methods of detecting disease activity. The aim of this study is to examine the diagnostic accuracy of fecal rapid calprotectin (FC) testing in the detection of endoscopically active IBD. Patients and Methods: All consecutive patients presenting to outpatient clinics with lower gastrointestinal symptoms were prospectively recruited. Patients provided FC samples. Sensitivity (Sn), specificity (Sp), positive predictive value (PPV), and negative predictive value (NPV) for FC were calculated. Receiver-operator characteristics (ROC) curve was used to identify the ideal FC cutoff that predicts endoscopic disease activity. Correlation between FC and endoscopic disease activity, disease location, and C-reactive protein (CRP) levels were measured. Results: One hundred and twenty-six patients, of whom 52% were females, were included in the final analysis with a mean age of 44.4 +/- 16.7 years. Comparing FC to endoscopic findings, the following results were calculated: A cutoff point of 100 mu g/g showed Sn = 83%, Sp = 67%, PPV = 65%, and NPV = 85%; and 200 mu g/g showed Sn = 66%, Sp = 82%, PPV = 73%, and NPV = 77%. Based on ROC curve, the best FC cutoff point to predict endoscopic disease activity was 140 mu g/g. Using this reference, FC levels strongly correlated with colorectal, ileocolonic, and ileal disease and predicted endoscopic activity. Conclusions: FC is an accurate test when used as an initial screening tool for patients suspected of having active IBD. Given its noninvasive nature, it may prove to reduce the need for colonoscopy and be an added tool in the management of IBD.
C1 [Kwapisz, Lukasz; Mosli, Mahmoud; Chande, Nilesh; Yan, Brian; Beaton, Melanie; Micsko, Jessica; Mennill, Pauline W.; Barnett, William; Ponich, Terry; Howard, John; Gregor, James] Univ Western Ontario, Dept Med, London, ON, Canada.
   [Bax, Kevin; Howard, John] Univ Western Ontario, Dept Pediat, London, ON, Canada.
   [Tirolese, Anthony; Lannigan, Robert] Univ Western Ontario, Dept Microbiol, London Hlth Sci Ctr, London, ON, Canada.
   [Mosli, Mahmoud] King Abdulaziz Univ, Dept Med, Jeddah 21413, Saudi Arabia.
C3 Western University (University of Western Ontario); Western University
   (University of Western Ontario); Western University (University of
   Western Ontario); London Health Sciences Centre; King Abdulaziz
   University
RP Mosli, M (通讯作者)，King Abdulaziz Univ, Dept Med, King Abdulaziz Univ Hosp, Jeddah 21413, Saudi Arabia.
EM Mahmoud.Mosli@Robartsinc.com
RI Beaton, Melanie/G-3278-2011
CR Benchimol EI, 2009, GUT, V58, P1490, DOI 10.1136/gut.2009.188383
   Canavan C, 2014, CLIN EPIDEMIOL, V6, P71, DOI 10.2147/CLEP.S40245
   Coorevits L, 2013, CLIN CHEM LAB MED, V51, P825, DOI 10.1515/cclm-2012-0386
   D'Haens G, 2012, INFLAMM BOWEL DIS, V18, P2218, DOI 10.1002/ibd.22917
   Daperno M, 2004, GASTROINTEST ENDOSC, V60, P505, DOI 10.1016/S0016-5107(04)01878-4
   Erbayrak M, 2009, CLINICS, V64, P421
   Gaya DR, 2005, QJM-INT J MED, V98, P435, DOI 10.1093/qjmed/hci069
   Gisbert JP, 2009, INFLAMM BOWEL DIS, V15, P1190, DOI 10.1002/ibd.20933
   Gismera CS, 2008, WORLD J GASTROENTERO, V14, P5491, DOI 10.3748/wjg.14.5491
   Guardiola J, 2014, CLIN GASTROENTEROL H, V12, P1865, DOI 10.1016/j.cgh.2014.06.020
   Kallel L, 2010, EUR J GASTROEN HEPAT, V22, P340, DOI 10.1097/MEG.0b013e32832bab49
   Kolho KL, 2012, J PEDIATR GASTR NUTR, V55, P436, DOI 10.1097/MPG.0b013e318253cff1
   Kopylov U, 2014, INFLAMM BOWEL DIS, V20, P742, DOI 10.1097/01.MIB.0000442681.85545.31
   Licata A, 2012, J CLIN GASTROENTEROL, V46, P504, DOI 10.1097/MCG.0b013e318248f289
   Lin JF, 2014, INFLAMM BOWEL DIS, V20, P1407, DOI 10.1097/MIB.0000000000000057
   Lobaton Triana, 2013, J Crohns Colitis, V7, pe641, DOI 10.1016/j.crohns.2013.05.005
   Molander P, 2012, INFLAMM BOWEL DIS, V18, P2011, DOI 10.1002/ibd.22863
   Pavlidis P, 2013, SCAND J GASTROENTERO, V48, P1048, DOI 10.3109/00365521.2013.816771
   Quigley EMM, 2012, J CLIN GASTROENTEROL, V46, P356, DOI 10.1097/MCG.0b013e318247157c
   Rogler G, 2013, J CROHNS COLITIS, V7, P670, DOI [10.1016/j.crohns.2012.10.012, 10.1016/j.crohns.2013.02.014]
   ROSETH AG, 1992, SCAND J GASTROENTERO, V27, P793, DOI 10.3109/00365529209011186
   Schoepfer AM, 2007, DIS COLON RECTUM, V50, P1697, DOI 10.1007/s10350-007-0303-9
   SCHROEDER KW, 1987, NEW ENGL J MED, V317, P1625, DOI 10.1056/NEJM198712243172603
   Shastri YM, 2008, AM J MED, V121, P1099, DOI 10.1016/j.amjmed.2008.06.034
   Sipponen T, 2010, INFLAMM BOWEL DIS, V16, P2131, DOI 10.1002/ibd.21300
   Sutherland AD, 2008, DIS COLON RECTUM, V51, P1283, DOI 10.1007/s10350-008-9310-8
   Sydora MJ, 2012, J CROHNS COLITIS, V6, P207, DOI 10.1016/j.crohns.2011.08.008
   Tibble JA, 2000, GASTROENTEROLOGY, V119, P15, DOI 10.1053/gast.2000.8523
   Tursi A, 2013, SCAND J GASTROENTERO, V48, P1359, DOI 10.3109/00365521.2013.832371
   van Rheenen PF, 2010, BMJ-BRIT MED J, V341, DOI 10.1136/bmj.c3369
   Vermeire S, 2006, GUT, V55, P426, DOI 10.1136/gut.2005.069476
   Wang SD, 2013, J INT MED RES, V41, P1357, DOI 10.1177/0300060513488499
   Waugh N, 2013, HEALTH TECHNOL ASSES, V17, P1, DOI 10.3310/hta17550
NR 33
TC 8
Z9 8
U1 0
U2 15
PU WOLTERS KLUWER MEDKNOW PUBLICATIONS
PI MUMBAI
PA WOLTERS KLUWER INDIA PVT LTD , A-202, 2ND FLR, QUBE, C T S  NO 1498A-2
   VILLAGE MAROL, ANDHERI EAST, MUMBAI, 400059, INDIA
SN 1319-3767
EI 1998-4049
J9 SAUDI J GASTROENTERO
JI Saudi J. Gastroenterol.
PD NOV-DEC
PY 2015
VL 21
IS 6
BP 360
EP 366
DI 10.4103/1319-3767.170948
PG 7
WC Gastroenterology & Hepatology
WE Science Citation Index Expanded (SCI-EXPANDED)
SC Gastroenterology & Hepatology
GA CZ4RB
UT WOS:000367089300004
PM 26655130
OA gold, Green Published
DA 2024-01-22
ER

PT J
AU Watanabe, S
   Arimura, Y
   Nagaishi, K
   Isshiki, H
   Onodera, K
   Nasuno, M
   Yamashita, K
   Idogawa, M
   Naishiro, Y
   Murata, M
   Adachi, Y
   Fujimiya, M
   Imai, K
   Shinomura, Y
AF Watanabe, Shuhei
   Arimura, Yoshiaki
   Nagaishi, Kanna
   Isshiki, Hiroyuki
   Onodera, Kei
   Nasuno, Masanao
   Yamashita, Kentaro
   Idogawa, Masashi
   Naishiro, Yasuyoshi
   Murata, Masaki
   Adachi, Yasushi
   Fujimiya, Mineko
   Imai, Kohzoh
   Shinomura, Yasuhisa
TI Conditioned mesenchymal stem cells produce pleiotropic gut trophic
   factors
SO JOURNAL OF GASTROENTEROLOGY
LA English
DT Article
DE Mesenchymal stem cell; Conditioned medium; Dextran sulfate sodium
   colitis; 2,4,6-Trinitrobenzenesulfonic acid; Inflammatory bowel disease
ID INFLAMMATORY-BOWEL-DISEASE; COMPLEX PERIANAL FISTULA; SODIUM-INDUCED
   COLITIS; VERSUS-HOST-DISEASE; CLINICAL-TRIAL; CROHNS-DISEASE;
   ENDOTHELIAL-CELLS; STROMAL CELLS; PHASE-II; MICE
AB Although mounting evidence implicates mesenchymal stem cells (MSCs) in intestinal tissue repair, controversy remains regarding the engraftment, proliferation, and differentiation for repopulating MSCs in recipient tissues. Therefore, we investigated the paracrine and/or endocrine role of MSCs in experimental colitis.
   We analyzed the therapeutic effects of MSC-conditioned medium (MSC-CM) on dextran sulfate sodium (DSS)- or 2,4,6-trinitrobenzenesulfonic acid (TNBS)-induced colitis. We investigated the effects of MSC-CM on the epithelial cell viability, mobility, cell cycle, and cytokine production in ex vivo lamina propria/mesenteric lymphocytes, a macrophage cell line, and the mixed lymphocyte reaction. An optimal regimen against colitis was explored. The contents of MSC-CM were analyzed using a WNT signaling pathway polymerase chain reaction array, an inflammatory cytokines antibody array, and liquid chromatography-tandem mass spectrometry analysis.
   Independent of the systemic administration route, MSC-CM concentrates were effective for the inductive phase of TNBS-induced colitis and for the recovery phase of DSS-induced colitis. Hypoxia appeared to be one of the optimal preconditioning factors assessed by cell motility and viability through activating the PI3K-Akt pathway in rat small intestine epithelial cells, IEC-6. Thus, Hypoxia had profound effects on the contents of MSC-CM, which comprised pleiotropic gut trophic factors involved in each wound healing process, including the anti-inflammatory, proliferative, and tissue remodeling phases.
   Identification and optimization of potential gut trophic factors in MSC-CM is urgently needed to form the basis for new drug discovery and for optimizing cell-based therapies for inflammatory bowel disease.
C1 [Watanabe, Shuhei; Arimura, Yoshiaki; Isshiki, Hiroyuki; Onodera, Kei; Nasuno, Masanao; Yamashita, Kentaro; Adachi, Yasushi; Shinomura, Yasuhisa] Sapporo Med Univ, Dept Gastroenterol Rheumatol & Clin Immunol, Chuo Ku, Sapporo, Hokkaido 0608543, Japan.
   [Nagaishi, Kanna; Fujimiya, Mineko] Sapporo Med Univ, Dept Anat, Sapporo, Hokkaido 0608543, Japan.
   [Idogawa, Masashi] Sapporo Med Univ, Res Inst Frontier Med, Dept Med Genome Sci, Sapporo, Hokkaido 0608543, Japan.
   [Naishiro, Yasuyoshi] Sapporo Med Univ, Dept Educ Dev, Sapporo, Hokkaido 0608543, Japan.
   [Murata, Masaki] Sapporo Med Univ, Dept Pathol, Sapporo, Hokkaido 0608543, Japan.
   [Imai, Kohzoh] Univ Tokyo, Inst Med Sci, Ctr Antibody & Vaccine Therapy, Tokyo, Japan.
C3 Sapporo Medical University; Sapporo Medical University; Sapporo Medical
   University; Sapporo Medical University; Sapporo Medical University;
   University of Tokyo
RP Arimura, Y (通讯作者)，Sapporo Med Univ, Dept Gastroenterol Rheumatol & Clin Immunol, Chuo Ku, S-1,W-16, Sapporo, Hokkaido 0608543, Japan.
EM arimura@sapmed.ac.jp
RI Idogawa, Masashi/B-5208-2008
OI Idogawa, Masashi/0000-0002-8507-1726
FU Health and Labor Sciences Research Grants for research on intractable
   diseases from the Ministry of Health, Labor and Welfare of Japan;
   Grants-in-Aid for Scientific Research [25460929, 24650632, 25460954,
   25460955] Funding Source: KAKEN
FX We would like to thank Ms. K Fujii, Research Assistant, Sapporo Medical
   University, for technical assistance. This work was supported in part by
   Health and Labor Sciences Research Grants for research on intractable
   diseases from the Ministry of Health, Labor and Welfare of Japan (to
   K.I.).
CR Ando Y, 2008, INFLAMM BOWEL DIS, V14, P826, DOI 10.1002/ibd.20382
   Brittan M, 2002, GUT, V50, P752, DOI 10.1136/gut.50.6.752
   Ciccocioppo R, 2011, GUT, V60, P788, DOI 10.1136/gut.2010.214841
   Danese S, 2007, J IMMUNOL, V178, P6017, DOI 10.4049/jimmunol.178.10.6017
   de la Portilla F, 2013, INT J COLORECTAL DIS, V28, P313, DOI 10.1007/s00384-012-1581-9
   Duijvestein M, 2011, STEM CELLS, V29, P1549, DOI 10.1002/stem.698
   Duijvestein M, 2010, GUT, V59, P1662, DOI 10.1136/gut.2010.215152
   Egger B, 2000, DIGESTION, V62, P240, DOI 10.1159/000007822
   García-Olmo D, 2005, DIS COLON RECTUM, V48, P1416, DOI 10.1007/s10350-005-0052-6
   Garcia-Olmo D, 2009, DIS COLON RECTUM, V52, P79, DOI 10.1007/DCR.0b013e3181973487
   Gebäck T, 2009, BIOTECHNIQUES, V46, P265, DOI 10.2144/000113083
   Giatromanolaki A, 2003, J CLIN PATHOL, V56, P209, DOI 10.1136/jcp.56.3.209
   González MA, 2009, GASTROENTEROLOGY, V136, P978, DOI 10.1053/j.gastro.2008.11.041
   Gordon S, 2003, NAT REV IMMUNOL, V3, P23, DOI 10.1038/nri978
   Guadalajara H, 2012, INT J COLORECTAL DIS, V27, P595, DOI 10.1007/s00384-011-1350-1
   Haddad JJ, 2003, CRIT CARE, V7, P47, DOI 10.1186/cc1840
   Hansson EM, 2009, CELL STEM CELL, V5, P364, DOI 10.1016/j.stem.2009.09.004
   Hatoum OA, 2005, EUR J CLIN INVEST, V35, P599, DOI 10.1111/j.1365-2362.2005.01567.x
   Hayashi Y, 2007, PHARMACOLOGY, V80, P193, DOI 10.1159/000104148
   Herreros MD, 2012, DIS COLON RECTUM, V55, P762, DOI 10.1097/DCR.0b013e318255364a
   Horwitz EM, 2002, P NATL ACAD SCI USA, V99, P8932, DOI 10.1073/pnas.132252399
   Hung SC, 2007, STEM CELLS, V25, P2363, DOI 10.1634/stemcells.2006-0686
   Iijima H, 2004, J EXP MED, V199, P471, DOI 10.1084/jem.20030437
   Jiang SG, 2004, P NATL ACAD SCI USA, V101, P16891, DOI 10.1073/pnas.0404398101
   Karhausen J, 2004, J CLIN INVEST, V114, P1098, DOI 10.1172/JCI200421086
   Karnoub AE, 2007, NATURE, V449, P557, DOI 10.1038/nature06188
   Khalil PN, 2007, GASTROENTEROLOGY, V132, P944, DOI 10.1053/j.gastro.2006.12.029
   Koç ON, 2002, BONE MARROW TRANSPL, V30, P215, DOI 10.1038/sj.bmt.1703650
   Kokura S, 2002, FREE RADICAL BIO MED, V33, P427, DOI 10.1016/S0891-5849(02)00852-3
   Lalu MM, 2012, PLOS ONE, V7, DOI 10.1371/journal.pone.0047559
   Le Blanc K, 2004, LANCET, V363, P1439, DOI 10.1016/S0140-6736(04)16104-7
   LeBlanc K, 2008, LANCET, V371, P1579, DOI 10.1016/S0140-6736(08)60690-X
   Lee RH, 2009, CELL STEM CELL, V5, P54, DOI 10.1016/j.stem.2009.05.003
   Lee WY, 2013, STEM CELLS, V31, P2575, DOI 10.1002/stem.1357
   Leong, 2013, J CROHNS COLITIS, V7, pS247
   Liang J, 2012, GUT, V61, P468, DOI 10.1136/gutjnl-2011-300083
   Lopez-Dee ZP, 2012, PLOS ONE, V7, DOI 10.1371/journal.pone.0034590
   Low QEH, 2001, AM J PATHOL, V159, P457, DOI 10.1016/S0002-9440(10)61717-8
   NEURATH MF, 1995, J EXP MED, V182, P1281, DOI 10.1084/jem.182.5.1281
   Neurath MF, 2002, J EXP MED, V195, P1129, DOI 10.1084/jem.20011956
   Ohnishi S, 2007, STEM CELLS, V25, P1166, DOI 10.1634/stemcells.2006-0347
   OKAYASU I, 1990, GASTROENTEROLOGY, V98, P694, DOI 10.1016/0016-5085(90)90290-H
   Ouko L, 2004, J BIOL CHEM, V279, P26707, DOI 10.1074/jbc.M402877200
   Parekkadan B, 2007, PLOS ONE, V2, DOI 10.1371/journal.pone.0000941
   Phinney DG, 2007, STEM CELLS, V25, P2896, DOI 10.1634/stemcells.2007-0637
   Richardson SM, 2010, J CELL PHYSIOL, V222, P23, DOI 10.1002/jcp.21915
   Rosová I, 2008, STEM CELLS, V26, P2173, DOI 10.1634/stemcells.2007-1104
   Saadi S, 2002, FASEB J, V16, DOI 10.1096/fj.01-0690hyp
   Tabachnick BG., 2001, Using Multivariate Statistics, V4th ed., P56
   Tanaka H, 2011, J GASTROENTEROL, V46, P143, DOI 10.1007/s00535-010-0320-7
   Tögel F, 2007, AM J PHYSIOL-RENAL, V292, pF1626, DOI 10.1152/ajprenal.00339.2006
   Uccelli A, 2011, LANCET NEUROL, V10, P649, DOI 10.1016/S1474-4422(11)70121-1
   Valadi H, 2007, NAT CELL BIOL, V9, P654, DOI 10.1038/ncb1596
   van Poll D, 2008, HEPATOLOGY, V47, P1634, DOI 10.1002/hep.22236
   Watt J, 1975, Methods Achiev Exp Pathol, V7, P56
   Wei YM, 2009, TRANSPLANTATION, V88, P42, DOI 10.1097/TP.0b013e3181a9f0a7
   Williams KL, 2001, GASTROENTEROLOGY, V120, P925, DOI 10.1053/gast.2001.22470
   Yabana T, 2009, J PATHOL, V218, P350, DOI 10.1002/path.2535
   Zangi L, 2009, STEM CELLS, V27, P2865, DOI 10.1002/stem.217
NR 59
TC 57
Z9 61
U1 0
U2 11
PU SPRINGER JAPAN KK
PI TOKYO
PA CHIYODA FIRST BLDG EAST, 3-8-1 NISHI-KANDA, CHIYODA-KU, TOKYO, 101-0065,
   JAPAN
SN 0944-1174
EI 1435-5922
J9 J GASTROENTEROL
JI J. Gastroenterol.
PD FEB
PY 2014
VL 49
IS 2
BP 270
EP 282
DI 10.1007/s00535-013-0901-3
PG 13
WC Gastroenterology & Hepatology
WE Science Citation Index Expanded (SCI-EXPANDED)
SC Gastroenterology & Hepatology
GA AB3UJ
UT WOS:000331715400012
PM 24217964
DA 2024-01-22
ER

PT J
AU Collins, CB
   Aherne, CM
   Ehrentraut, SF
   Gerich, ME
   McNamee, EN
   McManus, MC
   Lebsack, MDP
   Jedlicka, P
   Azam, T
   de Zoeten, EF
   Dinarello, CA
   Rivera-Nieves, J
AF Collins, Colm B.
   Aherne, Carol M.
   Ehrentraut, Stefan F.
   Gerich, Mark E.
   McNamee, Eoin N.
   McManus, Martine C.
   Lebsack, Matthew D. P.
   Jedlicka, Paul
   Azam, Tania
   de Zoeten, Edwin F.
   Dinarello, Charles A.
   Rivera-Nieves, Jesus
TI Alpha-1-antitrypsin Therapy Ameliorates Acute Colitis and Chronic Murine
   Ileitis
SO INFLAMMATORY BOWEL DISEASES
LA English
DT Article
DE mucosal; inflammation; inflammatory bowel disease
ID NECROSIS-FACTOR-ALPHA; INTESTINAL INFLAMMATION; RHEUMATOID-ARTHRITIS;
   NEUTROPHIL ELASTASE; BARRIER FUNCTION; CROHNS-DISEASE; RECEPTOR;
   ALPHA(1)-ANTITRYPSIN; DEFICIENCY; INHIBITOR
AB Background:Fecal alpha-1-antitrypsin (AAT) clearance has been a marker of clinical disease severity in inflammatory bowel diseases (IBDs) for many years. Although AAT deficiency is more often associated with lung and liver pathologies, AAT-deficient patients with concomitant IBD have been shown to develop more aggressive disease and rapid progression to surgery. Although recent studies have highlighted the pleiotropic anti-inflammatory functions of AAT, including reducing proinflammatory cytokine production and suppressing immune cell activation, its potential therapeutic role in IBD has not been described.Methods:The therapeutic potential of human AAT administration was assessed in murine models of IBD including new-onset and established chemically induced colitis and spontaneous chronic murine ileitis. Histological assessment of inflammation, cytokine secretion profiling, and flow cytometric evaluation of inflammatory infiltrate were performed in each model. The effect of AAT on intestinal barrier function was also examined both in vitro and in vivo.Results:AAT attenuated inflammation in small and large intestinal IBD models through reduced secretion of proinflammatory cytokines, inflammatory cell infiltration, and reduced tissue injury. AAT also increased intestinal restitution after chemically induced colitis. AAT significantly decreased intestinal permeability in vitro and in vivo as part of a protective mechanism for both acute and chronic models of IBD.Conclusions:Our findings describe a beneficial role for AAT in IBD models through suppression of cytokine production and enhanced intestinal barrier function. This raises the possibility that AAT supplementation, which has a long history of proven safety, may have a therapeutic effect in human IBD.
C1 [Collins, Colm B.; Aherne, Carol M.; Ehrentraut, Stefan F.; Gerich, Mark E.; McNamee, Eoin N.; Lebsack, Matthew D. P.; de Zoeten, Edwin F.] Univ Colorado, Sch Med, Mucosal Inflammat Program, Aurora, CO USA.
   [Collins, Colm B.; de Zoeten, Edwin F.] Univ Colorado, Sch Med, Dept Pediat, Aurora, CO USA.
   [Aherne, Carol M.; McNamee, Eoin N.] Univ Colorado, Sch Med, Dept Anesthesiol, Aurora, CO USA.
   [Ehrentraut, Stefan F.; Gerich, Mark E.] Univ Colorado, Sch Med, Div Gastroenterol, Dept Med, Aurora, CO USA.
   [McManus, Martine C.; Jedlicka, Paul] Univ Colorado, Sch Med, Dept Pathol, Aurora, CO USA.
   [Azam, Tania; Dinarello, Charles A.] Univ Colorado, Sch Med, Dept Med, Div Infect Dis, Aurora, CO USA.
   [Rivera-Nieves, Jesus] Univ Calif San Diego, Div Gastroenterol, Ctr Inflammatory Bowel Dis, San Diego, CA 92103 USA.
C3 University of Colorado System; University of Colorado Anschutz Medical
   Campus; University of Colorado System; University of Colorado Anschutz
   Medical Campus; University of Colorado System; University of Colorado
   Anschutz Medical Campus; University of Colorado System; University of
   Colorado Anschutz Medical Campus; University of Colorado System;
   University of Colorado Anschutz Medical Campus; University of Colorado
   System; University of Colorado Anschutz Medical Campus; University of
   California System; University of California San Diego
RP Collins, CB (通讯作者)，12700 E,19th Ave,B146,Room 10440, Aurora, CO 80045 USA.
EM colm.collins@ucdenver.edu
RI Dinarello, Charles/C-8524-2013; Collins, Colm B/A-3677-2010; Aherne,
   Carol/JVZ-1132-2024
OI Aherne, Carol/0000-0001-5653-9003; McNamee, Eoin/0000-0002-3331-3148;
   Ehrentraut, Stefan/0000-0001-5747-6737; de Zoeten,
   Edwin/0000-0002-0946-9759; Collins, Colm/0000-0002-3946-1782
FU NIH/NIDDK USPHS [DK080212-01]; Crohn's and Colitis Foundation of America
   (CCFA) [2826]; US Veteran's administration BLRD [1I01BX001051]; CCFA
   [253596]; NIH [AI-15614]
FX This project was funded by grants from the NIH/NIDDK USPHS DK080212-01,
   the Crohn's and Colitis Foundation of America (CCFA) senior research
   award 2826 and US Veteran's administration BLR&D Merit Review Award
   1I01BX001051 to J. R-N. and the CCFA 253596 to CBC. CAD is supported by
   AI-15614 (NIH).
CR ADES EW, 1992, J INVEST DERMATOL, V99, P683, DOI 10.1111/1523-1747.ep12613748
   Aherne CM, 2011, GUT
   Becker K, 1999, HEPATO-GASTROENTEROL, V46, P2309
   Blumberg RS, 1999, CURR OPIN IMMUNOL, V11, P648, DOI 10.1016/S0952-7915(99)00032-1
   Bouma G, 2003, NAT REV IMMUNOL, V3, P521, DOI 10.1038/nri1132
   Bresnihan B, 1998, ARTHRITIS RHEUM, V41, P2196, DOI 10.1002/1529-0131(199812)41:12<2196::AID-ART15>3.3.CO;2-U
   Churg A, 2001, LAB INVEST, V81, P1119, DOI 10.1038/labinvest.3780324
   Collins CB, 2011, GASTROENTEROLOGY, V141, P1821, DOI 10.1053/j.gastro.2011.05.049
   CRAMABOHBOUTH G, 1989, GUT, V30, P1236, DOI 10.1136/gut.30.9.1236
   Gooptu B, 2009, ANNU REV BIOCHEM, V78, P147, DOI 10.1146/annurev.biochem.78.082107.133320
   KARBACH U, 1983, GUT, V24, P718, DOI 10.1136/gut.24.8.718
   Karhausen J, 2004, J CLIN INVEST, V114, P1098, DOI 10.1172/JCI200421086
   Koulmanda M, 2008, P NATL ACAD SCI USA, V105, P16242, DOI 10.1073/pnas.0808031105
   Kuno Y, 2002, J GASTROENTEROL, V37, P22, DOI 10.1007/BF03326409
   Lennon PF, 1998, J EXP MED, V188, P1433, DOI 10.1084/jem.188.8.1433
   Lewis EC, 2005, P NATL ACAD SCI USA, V102, P12153, DOI 10.1073/pnas.0505579102
   Lewis EC, 2008, P NATL ACAD SCI USA, V105, P16236, DOI 10.1073/pnas.0807627105
   Lewis EC, 2012, MOL MED, V18, P957, DOI 10.2119/molmed.2011.00196
   MALYAK M, 1993, ARTHRITIS RHEUM-US, V36, P781, DOI 10.1002/art.1780360607
   McNamee EN, 2010, INFLAMM BOWEL DIS, V16, P743, DOI 10.1002/ibd.21148
   MOLMENTI EP, 1993, J CLIN INVEST, V92, P2022, DOI 10.1172/JCI116797
   Morohoshi Y, 2006, J GASTROENTEROL, V41, P318, DOI 10.1007/s00535-005-1768-8
   Mulgrew AT, 2007, LUNG, V185, P191, DOI 10.1007/s00408-007-9009-y
   Olson TS, 2006, J EXP MED, V203, P541, DOI 10.1084/jem.20050407
   PARKOS CA, 1995, AM J PHYSIOL-CELL PH, V268, pC472, DOI 10.1152/ajpcell.1995.268.2.C472
   Pott GB, 2009, J LEUKOCYTE BIOL, V85, P886, DOI 10.1189/jlb.0208145
   SARTOR RB, 1994, GASTROENTEROLOGY, V106, P533, DOI 10.1016/0016-5085(94)90614-9
   Schmitz H, 1999, GASTROENTEROLOGY, V116, P301, DOI 10.1016/S0016-5085(99)70126-5
   SIKORSKI EE, 1993, J IMMUNOL, V151, P5239
   Strober W, 2002, ANNU REV IMMUNOL, V20, P495, DOI 10.1146/annurev.immunol.20.100301.064816
   Targan SR, 1997, NEW ENGL J MED, V337, P1029, DOI 10.1056/NEJM199710093371502
   Tawara I, 2012, P NATL ACAD SCI USA, V109, P564, DOI 10.1073/pnas.1117665109
   Taylor CT, 1998, GASTROENTEROLOGY, V114, P657, DOI 10.1016/S0016-5085(98)70579-7
   VANDULLEMEN HM, 1995, GASTROENTEROLOGY, V109, P129, DOI 10.1016/0016-5085(95)90277-5
   Yang P, 2000, MAYO CLIN PROC, V75, P450
   Zhang B, 2007, DIABETES, V56, P1316, DOI 10.2337/db06-1273
NR 36
TC 35
Z9 39
U1 0
U2 1
PU OXFORD UNIV PRESS INC
PI CARY
PA JOURNALS DEPT, 2001 EVANS RD, CARY, NC 27513 USA
SN 1078-0998
EI 1536-4844
J9 INFLAMM BOWEL DIS
JI Inflamm. Bowel Dis.
PD AUG
PY 2013
VL 19
IS 9
BP 1964
EP 1973
DI 10.1097/MIB.0b013e31829292aa
PG 10
WC Gastroenterology & Hepatology
WE Science Citation Index Expanded (SCI-EXPANDED)
SC Gastroenterology & Hepatology
GA 284XH
UT WOS:000329354900023
PM 23835442
OA Bronze, Green Accepted
DA 2024-01-22
ER

PT J
AU Gir, P
   Oni, G
   Brown, SA
   Mojallal, A
   Rohrich, RJ
AF Gir, Phanette
   Oni, Georgette
   Brown, Spencer A.
   Mojallal, Ali
   Rohrich, Rod J.
TI Human Adipose Stem Cells: Current Clinical Applications
SO PLASTIC AND RECONSTRUCTIVE SURGERY
LA English
DT Article
ID MESENCHYMAL STROMAL CELLS; VERSUS-HOST-DISEASE; COMPLEX PERIANAL
   FISTULA; HUMAN DERMAL FIBROBLASTS; IN-VIVO; THROMBOCYTOPENIC PURPURA;
   ASSISTED LIPOTRANSFER; SALVAGE THERAPY; PROSTATE TUMOR; CROHNS-DISEASE
AB Adipose-derived stem cells are multipotent cells that can easily be extracted from adipose tissue, are capable of expansion in vitro, and have the capacity to differentiate into multiple cell lineages, which have the potential for use in regenerative medicine. However, several issues need to be studied to determine safe human use. For example, there are questions related to isolation and purification of adipose-derived stem cells, their effect on tumor growth, and the enforcement of U. S. Food and Drug Administration regulations. Numerous studies have been published, with the interest in the potential for regenerative medicine continually growing. Several clinical trials using human adipose stem cell therapy are currently being performed around the world, and there has been a rapid evolution and expansion of their number. The purpose of this article was to review the current published basic science evidence and ongoing clinical trials involving the use of adipose-derived stem cells in plastic surgery and in regenerative medicine in general. The results of the studies and clinical trials using adipose-derived stem cells reported in this review seem to be promising not only in plastic surgery but also in a wide variety of other specialties. Nevertheless, those reported showed disparity in the way adipose-derived stem cells were used. Further basic science experimental studies with standardized protocols and larger randomized trials need to be performed to ensure safety and efficacy of adipose-derived stem cells use in accordance with U. S. Food and Drug Administration guidelines. (Plast. Reconstr. Surg. 129: 1277, 2012.)
C1 [Rohrich, Rod J.] Univ Texas SW Med Ctr Dallas, Dept Plast Surg, Dallas, TX 75390 USA.
   Univ Lyon, Edouard Herriot Hosp, Dept Plast Surg, Lyon, France.
C3 University of Texas System; University of Texas Southwestern Medical
   Center Dallas; CHU Lyon
RP Rohrich, RJ (通讯作者)，Univ Texas SW Med Ctr Dallas, Dept Plast Surg, 1801 Inwood Rd, Dallas, TX 75390 USA.
EM rod.rohrich@utsouthwestern.edu
RI rohrich, rod/AAJ-7504-2020; Mojallal, Ali/B-8851-2013
CR Akita S, 2010, STEM CELLS INT, V2010, DOI 10.4061/2010/532704
   Altman AM, 2008, AESTHET PLAST SURG, V32, P56, DOI 10.1007/s00266-007-9008-7
   Alvarez PDA, 2008, THORAX, V63, P374, DOI 10.1136/thx.2007.083857
   [Anonymous], 2011, Aesthet Surg J, V31, P716, DOI 10.1177/1090820X11416919
   [Anonymous], 2011, EUDRALEX, V4
   Ashjian PH, 2003, PLAST RECONSTR SURG, V111, P1922, DOI 10.1097/01.PRS.0000055043.62589.05
   Aust L, 2004, CYTOTHERAPY, V6, P7, DOI 10.1080/14653240310004539
   Banas A, 2007, HEPATOLOGY, V46, P219, DOI 10.1002/hep.21704
   Brown SA, 2010, PLAST RECONSTR SURG, V126, P1936, DOI 10.1097/PRS.0b013e3181f44790
   Constantin G, 2009, STEM CELLS, V27, P2624, DOI 10.1002/stem.194
   Cousin B, 2009, PLOS ONE, V4, DOI 10.1371/journal.pone.0006278
   Cui L, 2007, TISSUE ENG, V13, P1185, DOI 10.1089/ten.2006.0315
   Dominici M, 2006, CYTOTHERAPY, V8, P315, DOI 10.1080/14653240600855905
   Eto H, 2011, AM J PATHOL, V178, P2322, DOI 10.1016/j.ajpath.2011.01.032
   Fang B, 2007, TRANSPL P, V39, P1710, DOI 10.1016/j.transproceed.2007.02.091
   Fang B, 2006, BONE MARROW TRANSPL, V38, P389, DOI 10.1038/sj.bmt.1705457
   Fang B, 2009, TRANSPL P, V41, P1827, DOI 10.1016/j.transproceed.2008.12.031
   Fang BJ, 2007, PEDIATR TRANSPLANT, V11, P814, DOI 10.1111/j.1399-3046.2007.00780.x
   Fang BJ, 2012, STEM CELLS DEV, V21, P497, DOI 10.1089/scd.2011.0231
   Fang BJ, 2009, ANN HEMATOL, V88, P261, DOI 10.1007/s00277-008-0599-0
   Fujimura J, 2005, BIOCHEM BIOPH RES CO, V333, P116, DOI 10.1016/j.bbrc.2005.05.096
   García-Olmo D, 2005, DIS COLON RECTUM, V48, P1416, DOI 10.1007/s10350-005-0052-6
   García-Olmo D, 2003, INT J COLORECTAL DIS, V18, P451, DOI 10.1007/s00384-003-0490-3
   García-Olmo D, 2010, CASE REP MED, V2010, DOI 10.1155/2010/961758
   Garcia-Olmo D, 2008, EXPERT OPIN BIOL TH, V8, P1417, DOI [10.1517/14712598.8.9.1417, 10.1517/14712598.8.9.1417 ]
   Garcia-Olmo D, 2009, DIS COLON RECTUM, V52, P79, DOI 10.1007/DCR.0b013e3181973487
   Garcia-Olmo D, 2009, INT J COLORECTAL DIS, V24, P27, DOI 10.1007/s00384-008-0559-0
   Gimble JM, 2007, CIRC RES, V100, P1249, DOI 10.1161/01.RES.0000265074.83288.09
   González MA, 2009, ARTHRITIS RHEUM-US, V60, P1006, DOI 10.1002/art.24405
   González MA, 2009, GASTROENTEROLOGY, V136, P978, DOI 10.1053/j.gastro.2008.11.041
   Grisendi G, 2010, CANCER RES, V70, P3718, DOI 10.1158/0008-5472.CAN-09-1865
   Gronthos S, 2001, J CELL PHYSIOL, V189, P54, DOI 10.1002/jcp.1138
   Ichim TE, 2010, CELL IMMUNOL, V264, P7, DOI 10.1016/j.cellimm.2010.04.002
   Kamakura T, 2011, AESTHET PLAST SURG, V35, P1022, DOI 10.1007/s00266-011-9727-7
   Kang JW, 2008, STEM CELLS DEV, V17, P681, DOI 10.1089/scd.2007.0153
   Kim M, 2011, DERMATOL SURG, V37, P750, DOI 10.1111/j.1524-4725.2011.01765.x
   Kim WS, 2008, J DERMATOL SCI, V49, P133, DOI 10.1016/j.jdermsci.2007.08.004
   Kim WS, 2007, J DERMATOL SCI, V48, P15, DOI 10.1016/j.jdermsci.2007.05.018
   Kompisch KM, 2010, HISTOCHEM CELL BIOL, V134, P453, DOI 10.1007/s00418-010-0740-8
   Kondo K, 2009, ARTERIOSCL THROM VAS, V29, P61, DOI 10.1161/ATVBAHA.108.166496
   Kucerova L, 2007, CANCER RES, V67, P6304, DOI 10.1158/0008-5472.CAN-06-4024
   Lendeckel S, 2004, J CRANIO MAXILL SURG, V32, P370, DOI 10.1016/j.jcms.2004.06.002
   Lin GT, 2010, PROSTATE, V70, P1066, DOI 10.1002/pros.21140
   Lindroos B, 2011, STEM CELL REV REP, V7, P269, DOI 10.1007/s12015-010-9193-7
   Liras A, 2010, J TRANSL MED, V8, DOI 10.1186/1479-5876-8-131
   Locke M, 2011, STEM CELLS, V29, P404, DOI 10.1002/stem.593
   Mesimäki K, 2009, INT J ORAL MAX SURG, V38, P201, DOI 10.1016/j.ijom.2009.01.001
   Moon MH, 2006, CELL PHYSIOL BIOCHEM, V17, P279, DOI 10.1159/000094140
   Muehlberg FL, 2009, CARCINOGENESIS, V30, P589, DOI 10.1093/carcin/bgp036
   Nakagami H, 2005, ARTERIOSCL THROM VAS, V25, P2542, DOI 10.1161/01.ATV.0000190701.92007.6d
   Neels JG, 2004, FASEB J, V18, P983, DOI 10.1096/fj.03-1101fje
   Niemeyer P, 2008, CYTOTHERAPY, V10, P784, DOI 10.1080/14653240802419302
   Pak Jaewoo, 2011, J Med Case Rep, V5, P296, DOI 10.1186/1752-1947-5-296
   Planat-Benard V, 2004, CIRCULATION, V109, P656, DOI 10.1161/01.CIR.0000114522.38265.61
   Prantl L, 2010, PROSTATE, V70, P1709, DOI 10.1002/pros.21206
   Puissant N, 2005, BRIT J HAEMATOL, V129, P118, DOI 10.1111/j.1365-2141.2005.05409.x
   Ra JC, 2011, STEM CELLS DEV, V20, P1297, DOI 10.1089/scd.2010.0466
   Rehman J, 2004, CIRCULATION, V109, P1292, DOI 10.1161/01.CIR.0000121425.42966.F1
   Rigotti G, 2007, PLAST RECONSTR SURG, V119, P1409, DOI 10.1097/01.prs.0000256047.47909.71
   Riordan NH, 2009, J TRANSL MED, V7, DOI 10.1186/1479-5876-7-29
   Rubin JP, 2007, PLAST RECONSTR SURG, V119, P1423, DOI 10.1097/01.prs.0000257674.90888.a9
   Safford KM, 2002, BIOCHEM BIOPH RES CO, V294, P371, DOI 10.1016/S0006-291X(02)00469-2
   Safford KM, 2004, EXP NEUROL, V187, P319, DOI 10.1016/j.expneurol.2004.01.027
   Sensebé L, 2010, VOX SANG, V98, P93, DOI 10.1111/j.1423-0410.2009.01227.x
   Sensebé L, 2011, HUM GENE THER, V22, P19, DOI 10.1089/hum.2010.197
   Seo MJ, 2005, BIOCHEM BIOPH RES CO, V328, P258, DOI 10.1016/j.bbrc.2004.12.158
   Stillaert FB, 2008, BIOMATERIALS, V29, P3953, DOI 10.1016/j.biomaterials.2008.06.005
   Taylor JA, 2010, J CRANIOFAC SURG, V21, P1612, DOI 10.1097/SCS.0b013e3181edc829
   Timper K, 2006, BIOCHEM BIOPH RES CO, V341, P1135, DOI 10.1016/j.bbrc.2006.01.072
   Tiryaki T, 2011, AESTHET PLAST SURG, V35, P965, DOI 10.1007/s00266-011-9716-x
   Trivedi HL, 2008, TRANSPL P, V40, P1135, DOI 10.1016/j.transproceed.2008.03.113
   U.S. Food and Drug Administration, DRAFT GUID IND CURR
   Vanikar AV, 2010, STEM CELLS INT, V2010, DOI 10.4061/2010/582382
   Yamamoto T, 2010, INT J UROL, V17, P75, DOI 10.1111/j.1442-2042.2009.02429.x
   Yañez R, 2006, STEM CELLS, V24, P2582, DOI 10.1634/stemcells.2006-0228
   Yoshimura K, 2008, DERMATOL SURG, V34, P1178, DOI 10.1111/j.1524-4725.2008.34256.x
   Yoshimura K, 2008, AESTHET PLAST SURG, V32, P48, DOI 10.1007/s00266-007-9019-4
   Yoshimura K, 2010, BREAST J, V16, P169, DOI 10.1111/j.1524-4741.2009.00873.x
   Yoshimura K, 2009, REGEN MED, V4, P265, DOI 10.2217/17460751.4.2.265
   Yu JM, 2008, STEM CELLS DEV, V17, P463, DOI 10.1089/scd.2007.0181
   Zhang Y, 2009, CANCER RES, V69, P5259, DOI 10.1158/0008-5472.CAN-08-3444
   Zimmerlin L, 2011, TISSUE ENG PT A, V17, P93, DOI [10.1089/ten.tea.2010.0248, 10.1089/ten.TEA.2010.0248]
   Zuk PA, 2001, TISSUE ENG, V7, P211, DOI 10.1089/107632701300062859
NR 83
TC 156
Z9 184
U1 0
U2 50
PU LIPPINCOTT WILLIAMS & WILKINS
PI PHILADELPHIA
PA TWO COMMERCE SQ, 2001 MARKET ST, PHILADELPHIA, PA 19103 USA
SN 0032-1052
EI 1529-4242
J9 PLAST RECONSTR SURG
JI Plast. Reconstr. Surg.
PD JUN
PY 2012
VL 129
IS 6
BP 1277
EP 1290
DI 10.1097/PRS.0b013e31824ecae6
PG 14
WC Surgery
WE Science Citation Index Expanded (SCI-EXPANDED)
SC Surgery
GA 950KQ
UT WOS:000304648500040
PM 22634645
DA 2024-01-22
ER

PT J
AU Li, QR
   Zhang, Q
   Wang, CY
   Tang, C
   Zhang, YM
   Li, N
   Li, JS
AF Li, Qiurong
   Zhang, Qiang
   Wang, Chenyang
   Tang, Chun
   Zhang, Yanmei
   Li, Ning
   Li, Jieshou
TI Fish Oil Enhances Recovery of Intestinal Microbiota and Epithelial
   Integrity in Chronic Rejection of Intestinal Transplant
SO PLOS ONE
LA English
DT Article
ID POLYUNSATURATED FATTY-ACIDS; SMALL-BOWEL TRANSPLANTATION;
   TIGHT-JUNCTION; ESCHERICHIA-COLI; PROINFLAMMATORY CYTOKINES; BARRIER
   FUNCTION; CROHNS-DISEASE; INFLAMMATION; SURVIVAL; MODEL
AB Background: The intestinal chronic rejection (CR) is the major limitation to long-term survival of transplanted organs. This study aimed to investigate the interaction between intestinal microbiota and epithelial integrity in chronic rejection of intestinal transplantation, and to find out whether fish oil enhances recovery of intestinal microbiota and epithelial integrity.
   Methods/Principal Findings: The luminal and mucosal microbiota composition of CR rats were characterized by DGGE analysis at 190 days after intestinal transplant. The specific bacterial species were determined by sequence analysis. Furthermore, changes in the localization of intestinal TJ proteins were examined by immunofluorescent staining. PCR-DGGE analysis revealed that gut microbiota in CR rats had a shift towards Escherichia coli, Bacteroides spp and Clostridium spp and a decrease in the abundance of Lactobacillales bacteria in the intestines. Fish oil supplementation could enhance the recovery of gut microbiota, showing a significant decrease of gut bacterial proportions of E. coli and Bacteroides spp and an increase of Lactobacillales spp. In addition, CR rats showed pronounced alteration of tight junction, depicted by marked changes in epithelial cell ultrastructure and redistribution of occuldin and claudins as well as disruption in TJ barrier function. Fish oil administration ameliorated disruption of epithelial integrity in CR, which was associated with an improvement of the mucosal structure leading to improved tight junctions.
   Conclusions/Significance: Our study have presented novel evidence that fish oil is involved in the maintenance of epithelial TJ integrity and recovery of gut microbiota, which may have therapeutic potential against CR in intestinal transplantation.
C1 [Li, Qiurong; Zhang, Qiang; Wang, Chenyang; Tang, Chun; Zhang, Yanmei; Li, Ning; Li, Jieshou] Nanjing Univ, Dept Surg, Jinling Hosp, Sch Med, Nanjing 210008, Peoples R China.
C3 Nanjing University
RP Li, QR (通讯作者)，Nanjing Univ, Dept Surg, Jinling Hosp, Sch Med, Nanjing 210008, Peoples R China.
EM liqiurong@yahoo.com
RI Li, jie/GXG-4583-2022
FU Ministry of Science & Technology of China [2009CB522405, 2007CB513005,
   30830098, 81070375, BK2009317, 2008BAI60B06]; Deutscher Akademischer
   Austauschdienst
FX This work was supported by the National Basic Research Program (973
   Program) in China (2009CB522405 and No. 2007CB513005), the Key Project
   of National Natural Science Foundation in China (30830098), National
   Natural Science Foundation in China (81070375), Scientific Research Fund
   in Jiangsu Province (BK2009317), National Key Project of Scientific and
   Technical Supporting Programs Funded by Ministry of Science & Technology
   of China (2008BAI60B06). The funders had no role in study design, data
   collection and analysis, decision to publish, or preparation of the
   manuscript.; We would like to thank the Deutscher Akademischer
   Austauschdienst Researcher Fellowship (Bioscience Special Program,
   Germany) for Dr. Qiurong Li.
CR Abu-Elmagd K, 2001, ANN SURG, V234, P404, DOI 10.1097/00000658-200109000-00014
   Balda MS, 2000, SEMIN CELL DEV BIOL, V11, P281, DOI 10.1006/scdb.2000.0177
   Beelen DW, 1999, BLOOD, V93, P3267, DOI 10.1182/blood.V93.10.3267.410k22_3267_3275
   Belluzzi A, 1996, NEW ENGL J MED, V334, P1557, DOI 10.1056/NEJM199606133342401
   Bomba A, 2002, BRIT J NUTR, V88, pS95, DOI 10.1079/BJN2002634
   Cani PD, 2009, GUT, V58, P1091, DOI 10.1136/gut.2008.165886
   Chen Y, 2007, TRANSPLANTATION, V83, P1351, DOI 10.1097/01.tp.0000262568.73590.81
   Darfeuille-Michaud A, 2004, GASTROENTEROLOGY, V127, P412, DOI 10.1053/j.gastro.2004.04.061
   Dethlefsen L, 2006, TRENDS ECOL EVOL, V21, P517, DOI 10.1016/j.tree.2006.06.013
   Freedman SD, 2004, NEW ENGL J MED, V350, P560, DOI 10.1056/NEJMoa021218
   González-Mariscal L, 2003, PROG BIOPHYS MOL BIO, V81, P1, DOI 10.1016/S0079-6107(02)00037-8
   Goodenough DA, 1999, P NATL ACAD SCI USA, V96, P319, DOI 10.1073/pnas.96.2.319
   Grimminger F, 1996, CIRCULATION, V93, P365, DOI 10.1161/01.CIR.93.2.365
   Heimesaat MM, 2007, GUT, V56, P941, DOI 10.1136/gut.2006.104497
   Heimesaat MM, 2007, PLOS ONE, V2, DOI 10.1371/journal.pone.0000662
   Hooper LV, 2004, TRENDS MICROBIOL, V12, P129, DOI 10.1016/j.tim.2004.01.001
   Kankaanpää PE, 2001, FEMS MICROBIOL LETT, V194, P149, DOI 10.1016/S0378-1097(00)00519-X
   Kuehl CJ, 2005, INFECT IMMUN, V73, P6952, DOI 10.1128/IAI.73.10.6852-6961.2005
   Ley RE, 2005, P NATL ACAD SCI USA, V102, P11070, DOI 10.1073/pnas.0504978102
   Li QR, 2008, FEBS J, V275, P6022, DOI 10.1111/j.1742-4658.2008.06731.x
   Li QR, 2008, MOL IMMUNOL, V45, P1356, DOI 10.1016/j.molimm.2007.09.003
   Li QR, 2008, CLIN IMMUNOL, V126, P67, DOI 10.1016/j.clim.2007.08.017
   Li QR, 2010, CLIN IMMUNOL, V136, P375, DOI 10.1016/j.clim.2010.05.004
   Lupp C, 2007, CELL HOST MICROBE, V2, P119, DOI 10.1016/j.chom.2007.06.010
   Ma H, 2007, PEDIATR TRANSPLANT, V11, P173, DOI 10.1111/j.1399-3046.2006.00636.x
   Murase N, 2000, TRANSPLANTATION, V70, P1632, DOI 10.1097/00007890-200012150-00016
   Niv Y, 1999, AM J GASTROENTEROL, V94, P3126
   OTTO DA, 1990, TRANSPLANTATION, V50, P193, DOI 10.1097/00007890-199008000-00004
   Pscheidl E, 2002, CLIN NUTR, V21, P47
   Qu LL, 2009, TRANSPLANTATION, V88, P766, DOI 10.1097/TP.0b013e3181b47c61
   Reid G, 2001, TRENDS MICROBIOL, V9, P424, DOI 10.1016/S0966-842X(01)02132-1
   Strober W, 2007, J CLIN INVEST, V117, P514, DOI 10.1172/JCI30587
   Sudan DL, 2000, AM J GASTROENTEROL, V95, P1506
   Swidsinski A, 2002, GASTROENTEROLOGY, V122, P44, DOI 10.1053/gast.2002.30294
   Teitelbaum JE, 2001, J NUTR BIOCHEM, V12, P21, DOI 10.1016/S0955-2863(00)00141-8
   Tsukita S, 1999, TRENDS CELL BIOL, V9, P268, DOI 10.1016/S0962-8924(99)01578-0
   VOLLAARD EJ, 1994, ANTIMICROB AGENTS CH, V38, P409, DOI 10.1128/AAC.38.3.409
   Whiting CV, 2005, INFLAMM BOWEL DIS, V11, P340, DOI 10.1097/01.MIB.0000164016.98913.7c
   Zahraoui A, 2000, J CELL BIOL, V151, pF31, DOI 10.1083/jcb.151.5.F31
   Zhang Q, 2010, MICROB PATHOGENESIS, V48, P28, DOI 10.1016/j.micpath.2009.10.002
NR 40
TC 34
Z9 40
U1 3
U2 23
PU PUBLIC LIBRARY SCIENCE
PI SAN FRANCISCO
PA 185 BERRY ST, STE 1300, SAN FRANCISCO, CA 94107 USA
SN 1932-6203
J9 PLOS ONE
JI PLoS One
PD JUN 17
PY 2011
VL 6
IS 6
AR e20460
DI 10.1371/journal.pone.0020460
PG 13
WC Multidisciplinary Sciences
WE Science Citation Index Expanded (SCI-EXPANDED)
SC Science & Technology - Other Topics
GA 778VR
UT WOS:000291737600005
PM 21698145
OA Green Published, gold, Green Submitted
DA 2024-01-22
ER

PT J
AU Martinez, C
   Antolin, M
   Santos, J
   Torrejon, A
   Casellas, F
   Borruel, N
   Guarner, F
   Malagelada, JR
AF Martinez, Cristina
   Antolin, Maria
   Santos, Javier
   Torrejon, Antonio
   Casellas, Francesc
   Borruel, Natalia
   Guarner, Francisco
   Malagelada, Juan-R.
TI Unstable Composition of the Fecal Microbiota in Ulcerative Colitis
   During Clinical Remission
SO AMERICAN JOURNAL OF GASTROENTEROLOGY
LA English
DT Article
ID INFLAMMATORY-BOWEL-DISEASE; GEL-ELECTROPHORESIS ANALYSIS; 16S
   RIBOSOMAL-RNA; GASTROINTESTINAL MICROBIOTA; CROHNS-DISEASE; MICROFLORA;
   ARTICLE; COMMUNITIES; DIVERSITY; REVEALS
AB BACKGROUND AND AIM: Studies have identified abnormal characteristics of the gut microbiota in patients with active IBD, but whether the changes are causal or secondary to inflammation remains uncertain. We investigated dynamics of fecal microbiota in ulcerative colitis (UC) during remission by genomic technology.
   PATIENTS AND METHODS: Patients in clinical remission and on stable maintenance mesalazine therapy were recruited (N = 33). Fecal samples were collected at regular intervals over a period of 1 yr. Sixteen patients who remained in remission and eight healthy controls were included in the analysis. Variable V6 to V8 regions of the 16S rRNA gene in DNA extracts from fecal samples were amplified by polymerase chain reaction. Amplicons were separated by denaturant gradient gel electrophoresis, band profiles were compared by software, and similarity indices were calculated from densitometric curves.
   RESULTS: Band profiles showed unique patterns with low similarity index between individuals, suggesting host specificity in the predominant microbiota. Within the same individual, profiles were stable in controls but varied notably over time in patients. In controls, the similarity index was remarkably stable (78 +/- 8% mean +/- SD) over a period of 24 months. However, patients showed a steady decline in similarity index versus the initial profile, dropping down to 42 +/- 24% at month 3 of follow-up and to 23 +/- 19% at month 12 (P < 0.001). Biodiversity of the dominant microbiota, as estimated by number of bands, was lower in patients (17 +/- 4) than controls (23 +/- 4, P < 0.01).
   CONCLUSION: Molecular analysis of fecal bacteria in patients with inactive UC shows low biodiversity and temporal instability.
   (Am J Gastroenterol 2008;103:643-648).
C1 [Martinez, Cristina; Antolin, Maria; Santos, Javier; Torrejon, Antonio; Casellas, Francesc; Borruel, Natalia; Guarner, Francisco; Malagelada, Juan-R.] Univ Hosp Vall Hebron, Digest Syst Res Unit, Barcelona 08035, Spain.
C3 Hospital Universitari Vall d'Hebron
RP Martinez, C (通讯作者)，Univ Hosp Vall Hebron, Digest Syst Res Unit, Passeig Vall Hebron 119-129, Barcelona 08035, Spain.
RI Martinez, Cristina/M-4418-2015; Casellas, Francesc/AAT-1018-2021;
   Santos, Javier/O-1501-2014; Borruel, Natalia/AFO-6891-2022; Guarner,
   Francisco/ABF-1192-2020
OI Martinez, Cristina/0000-0002-9368-1356; Casellas,
   Francesc/0000-0003-3196-039X; Santos, Javier/0000-0002-4798-5033;
   Borruel, Natalia/0000-0002-4449-2292; Guarner,
   Francisco/0000-0002-4051-0836; TORREJON, ANTONIO/0000-0002-3126-1532
FU Generalitat de Catalunya [2001SGR00389]; Instituto de Salud Carlos III
   (Ciberehd, Spain)
FX This work was supported in part by grants from Generalitat de Catalunya
   (RE: 2001SGR00389) and Instituto de Salud Carlos III (Ciberehd, Spain).
CR Guarner F, 2005, CURR OPIN GASTROEN, V21, P414
   Guarner F, 2003, LANCET, V361, P512, DOI 10.1016/S0140-6736(03)12489-0
   Guarner F, 2006, NAT CLIN PRACT GASTR, V3, P275, DOI 10.1038/ncpgasthep0471
   Halfvarson J, 2006, INFLAMM BOWEL DIS, V12, P925, DOI 10.1097/01.mib.0000228998.29466.ac
   Kucharzik T, 2006, INFLAMM BOWEL DIS, V12, P1068, DOI 10.1097/01.mib.0000235827.21778.d5
   Loftus EV, 2004, GASTROENTEROLOGY, V126, P1504, DOI 10.1053/j.gastro.2004.01.063
   Manichanh C, 2006, GUT, V55, P205, DOI 10.1136/gut.2005.073817
   Marteau P, 2004, ALIMENT PHARM THER, V20, P18, DOI 10.1111/j.1365-2036.2004.02062.x
   Mättö J, 2005, FEMS IMMUNOL MED MIC, V43, P213, DOI 10.1016/j.femsim.2004.08.009
   MUYZER G, 1993, APPL ENVIRON MICROB, V59, P695, DOI 10.1128/AEM.59.3.695-700.1993
   Ott SJ, 2004, GUT, V53, P685, DOI 10.1136/gut.2003.025403
   SANGUINETTI CJ, 1994, BIOTECHNIQUES, V17, P914
   Sartor RB, 2004, GASTROENTEROLOGY, V126, P1620, DOI 10.1053/j.gastro.2004.03.024
   Seksik P, 2006, ALIMENT PHARM THER, V24, P11, DOI 10.1111/j.1365-2036.2006.03053.x
   Seksik P, 2003, GUT, V52, P237, DOI 10.1136/gut.52.2.237
   Shanahan F, 2001, GASTROENTEROLOGY, V120, P622, DOI 10.1053/gast.2001.22122
   Sokol H, 2006, INFLAMM BOWEL DIS, V12, P106, DOI 10.1097/01.MIB.0000200323.38139.c6
   Suau A, 1999, APPL ENVIRON MICROB, V65, P4799
   Tannock GW, 2000, APPL ENVIRON MICROB, V66, P2578, DOI 10.1128/AEM.66.6.2578-2588.2000
   Van Nuenen MHMC, 2004, DIGEST DIS SCI, V49, P485, DOI 10.1023/B:DDAS.0000020508.64440.73
   Vermeire S, 2006, ALIMENT PHARM THER, V24, P2, DOI 10.1111/j.1365-2036.2006.03052.x
   Walmsley RS, 1998, GUT, V43, P29, DOI 10.1136/gut.43.1.29
   Zoetendal EG, 2004, J NUTR, V134, P465, DOI 10.1093/jn/134.2.465
   Zoetendal EG, 1998, APPL ENVIRON MICROB, V64, P3854
   Zoetendal Erwin G., 2001, Microbial Ecology in Health and Disease, V13, P129, DOI 10.1080/089106001750462669
NR 25
TC 144
Z9 169
U1 0
U2 17
PU LIPPINCOTT WILLIAMS & WILKINS
PI PHILADELPHIA
PA TWO COMMERCE SQ, 2001 MARKET ST, PHILADELPHIA, PA 19103 USA
SN 0002-9270
EI 1572-0241
J9 AM J GASTROENTEROL
JI Am. J. Gastroenterol.
PD MAR
PY 2008
VL 103
IS 3
BP 643
EP 648
DI 10.1111/j.1572-0241.2007.01592.x
PG 6
WC Gastroenterology & Hepatology
WE Science Citation Index Expanded (SCI-EXPANDED)
SC Gastroenterology & Hepatology
GA 274DK
UT WOS:000253981800023
PM 18341488
DA 2024-01-22
ER

PT J
AU Cohen, SL
   Moore, AM
   Ward, WE
AF Cohen, SL
   Moore, AM
   Ward, WE
TI Interleukin-10 knockout mouse: A model for studying bone metabolism
   during intestinal inflammation
SO INFLAMMATORY BOWEL DISEASES
LA English
DT Article
DE bone biomechanics; bone mass; inflammation; interleukin-10 knockout
   mice; intestine
ID GENE-DEFICIENT MICE; BOWEL-DISEASE; CROHNS-DISEASE; ANIMAL-MODELS;
   GASTROINTESTINAL-DISEASE; CYTOKINE PRODUCTION; MINERAL DENSITY;
   FEMORAL-NECK; COLITIS; OSTEOPOROSIS
AB The objective was to compare bone mass (bone mineral content [BMC], bone mineral density [BMD]) and biomechanical strength of femurs and lumbar vertebrae from male and female wildtype (WT) and IL-10 knockout (KO) mice to determine if the IL-10 KO mouse model is appropriate for Studying inflammation-associated bone abnormalities and potential interventions. Offspring from IL-10 KO and WT mice (n = 15 to 19 mice/gender per group) were studied until 13 weeks of age. IL-10 KO mice had a higher (P < 0.05) colonic histologic injury score and serum proinflammatory cytokines (IL-6, IL-1 beta, TNF-alpha) than WT mice. IL-10 KO mice also experienced bone abnormalities as femur and verterbral BMC and BMD were lower (P < 0.05) compared with WT mice. Moreover, some biomechanical strength parameters Such as femur yield load (P = 0.057) and resilience (P < 0.05) and peak load of lumbar vertebra 3 (P < 0.05) were lower than WT mice. Due to differences in body size, males had greater (P < 0.05) femur and vertebra] bone mass as well as femur weight, length, yield load, resilience, and peak load than females. A significant interaction (genotype x gender) was only observed for femur resilience in which male WT mice had a greater (P = 0.009) resilience than all other groups. These results demonstrate that IL-10 KO mice develop bone abnormalities that accompany intestinal inflammation and elevated serum proinflammatory cytokines. Thus, the IL-10 KO Mouse model may be useful for studying inflammation-associated bone abnormalities and potential therapeutic interventions.
C1 Univ Toronto, Fac Med, Dept Nutr Sci, Toronto, ON M5S 3E2, Canada.
   Hosp Sick Children, Dept Neonatol, Toronto, ON M5G 1X8, Canada.
C3 University of Toronto; University of Toronto; Hospital for Sick Children
   (SickKids)
RP Ward, WE (通讯作者)，Univ Toronto, Fac Med, Dept Nutr Sci, 150 Coll St,FitzGerald Bldg, Toronto, ON M5S 3E2, Canada.
EM wendy.ward@utoronto.ca
RI cohen, samantha/JMR-4409-2023
OI Ward, Wendy/0000-0001-9518-9608
CR ABITBOL V, 1995, GASTROENTEROLOGY, V108, P417, DOI 10.1016/0016-5085(95)90068-3
   American Gastroenterological Association, 2003, GASTROENTEROLOGY, V124, P791, DOI DOI 10.1053/GAST.2003
   [Anonymous], GUID CAR US EXP AN
   Azuma Y, 2000, J BIOL CHEM, V275, P4858, DOI 10.1074/jbc.275.7.4858
   Berg DJ, 1996, J CLIN INVEST, V98, P1010, DOI 10.1172/JCI118861
   Bernstein CN, 2003, EUR J GASTROEN HEPAT, V15, P857, DOI 10.1097/00042737-200308000-00004
   Bernstein CN, 2003, AM J GASTROENTEROL, V98, P1094, DOI 10.1016/S0002-9270(03)00133-3
   Bjarnason I, 1997, GUT, V40, P228, DOI 10.1136/gut.40.2.228
   Blumberg RS, 1999, CURR OPIN IMMUNOL, V11, P648, DOI 10.1016/S0952-7915(99)00032-1
   Boismenu R, 2000, J LEUKOCYTE BIOL, V67, P267, DOI 10.1002/jlb.67.3.267
   Boot AM, 1998, GUT, V42, P188, DOI 10.1136/gut.42.2.188
   Bourreille A, 2003, SCAND J GASTROENTERO, V38, P526, DOI 10.1080/00365520310002922
   Breitman PL, 2003, BONE, V33, P597, DOI 10.1016/S8756-3282(03)00243-6
   Burr D., 2001, BONE MECH HDB
   Cowan FJ, 1997, ARCH DIS CHILD, V76, P325, DOI 10.1136/adc.76.4.325
   Daci E, 2002, HORM RES, V58, P44, DOI 10.1159/000064758
   De Vos M, 1998, ALIMENT PHARM THERAP, V12, P397
   Dinca M, 1999, AM J GASTROENTEROL, V94, P1292, DOI 10.1111/j.1572-0241.1999.01079.x
   EINHORN TA, 1992, CALCIFIED TISSUE INT, V51, P333, DOI 10.1007/BF00316875
   Fedorak RN, 2000, GASTROENTEROLOGY, V119, P1473, DOI 10.1053/gast.2000.20229
   Gassull MA, 2001, CURR OPIN CLIN NUTR, V4, P561, DOI 10.1097/00075197-200111000-00018
   Habtezion A, 2002, INFLAMM BOWEL DIS, V8, P87, DOI 10.1097/00054725-200203000-00003
   Heaney RP, 2000, OSTEOPOROSIS INT, V11, P985, DOI 10.1007/s001980070020
   Hibi T, 2002, J GASTROENTEROL, V37, P409, DOI 10.1007/s005350200060
   Hyams JS, 1997, J PEDIATR GASTR NUTR, V24, P289, DOI 10.1097/00005176-199703000-00011
   ISHIMI Y, 1990, J IMMUNOL, V145, P3297
   Jimi E, 1999, EXP CELL RES, V247, P84, DOI 10.1006/excr.1998.4320
   Klaus J, 2002, GUT, V51, P654, DOI 10.1136/gut.51.5.654
   KUHN R, 1993, CELL, V75, P263, DOI 10.1016/0092-8674(93)80068-P
   Madsen KL, 1999, GASTROENTEROLOGY, V116, P1107, DOI 10.1016/S0016-5085(99)70013-2
   Madsen KL, 2002, INFLAMM BOWEL DIS, V8, P390, DOI 10.1097/00054725-200211000-00003
   Madsen KL, 2001, CLIN INVEST MED, V24, P250
   Madsen KL, 2000, GASTROENTEROLOGY, V118, P1094, DOI 10.1016/S0016-5085(00)70362-3
   Maity S, 2003, EUR J PHARMACOL, V470, P103, DOI 10.1016/S0014-2999(03)01760-6
   Pollak RD, 1998, AM J GASTROENTEROL, V93, P1483
   Rennick DM, 2000, AM J PHYSIOL-GASTR L, V278, pG829, DOI 10.1152/ajpgi.2000.278.6.G829
   Rosen CJ, 2001, J CLIN ENDOCR METAB, V86, P957, DOI 10.1210/jc.86.3.957
   ROUX C, 1995, OSTEOPOROSIS INT, V5, P156, DOI 10.1007/BF02106094
   Salamone LL, 1998, CALCIFIED TISSUE INT, V63, P466, DOI 10.1007/s002239900559
   Sellon RK, 1998, INFECT IMMUN, V66, P5224, DOI 10.1128/IAI.66.11.5224-5231.1998
   Sirois I, 2003, PROSTAG LEUKOTR ESS, V68, P415, DOI 10.1016/S0952-3278(03)00066-8
   Thearle M, 2000, J CLIN ENDOCR METAB, V85, P2122, DOI 10.1210/jc.85.6.2122
   Turner R T, 2001, Rev Endocr Metab Disord, V2, P117, DOI 10.1023/A:1010067326811
   Valentine JF, 1999, AM J GASTROENTEROL, V94, P878
   van't Hof RJ, 2001, IMMUNOLOGY, V103, P255, DOI 10.1046/j.1365-2567.2001.01261.x
   Vestergaard P, 2003, EUR J GASTROEN HEPAT, V15, P851, DOI 10.1097/00042737-200308000-00003
   Watanabe N, 2003, DIGEST DIS SCI, V48, P408, DOI 10.1023/A:1021960401290
   Watkins BA, 2003, PROSTAG LEUKOTR ESS, V68, P387, DOI 10.1016/S0952-3278(03)00063-2
NR 48
TC 28
Z9 33
U1 0
U2 7
PU OXFORD UNIV PRESS INC
PI CARY
PA JOURNALS DEPT, 2001 EVANS RD, CARY, NC 27513 USA
SN 1078-0998
EI 1536-4844
J9 INFLAMM BOWEL DIS
JI Inflamm. Bowel Dis.
PD SEP
PY 2004
VL 10
IS 5
BP 557
EP 563
DI 10.1097/00054725-200409000-00009
PG 7
WC Gastroenterology & Hepatology
WE Science Citation Index Expanded (SCI-EXPANDED)
SC Gastroenterology & Hepatology
GA 853DY
UT WOS:000223807900009
PM 15472515
OA Bronze
DA 2024-01-22
ER

PT J
AU Okamoto, R
   Watanabe, M
AF Okamoto, R
   Watanabe, M
TI Molecular and clinical basis for the regeneration of human
   gastrointestinal epithelia
SO JOURNAL OF GASTROENTEROLOGY
LA English
DT Review
DE intestinal epithelial cells; regenerative medicine; stem cell; bone
   marrow cells; inflammatory bowel disease
ID INTESTINAL STEM-CELL; MARROW-DERIVED CELLS; CROHNS-DISEASE;
   COLORECTAL-CANCER; PURKINJE NEURONS; MOUSE; DIFFERENTIATION; FUSION;
   TRANSPLANTATION; MYOFIBROBLASTS
AB In the gastrointestinal tract, rapid renewal of the epithelium continues throughout life. Therefore, it is believed that the gastrointestinal epithelium has a prominent capacity for regeneration when tissue damage occurs. However, we face some clinical conditions in which regeneration of the gastrointestinal epithelia is severely disturbed. One example is the refractory ulcers seen in the intestine of inflammatory bowel disease patients, and a novel therapy to regenerate damaged intestinal epithelia is earnestly desired in those conditions. Little is known about the maintenance and regeneration of the intestinal epithelia, and a molecular or clinical basis for regenerative medicine is totally lacking at the moment. In this review, we discuss recent findings of the molecules regulating the proliferation and differentiation of epithelial cells. Further study of these molecules may lead to the identification and purification of intestinal stem cells that may be used as a source for transplantation in diseased patients. Endogenous stem cells also could be manipulated to correct dysregulated or prolonged regeneration in diseased patients. Alternatively, we will raise bone marrow cells as another novel source for regenerating the intestinal epithelia. Bone marrow-derived cells are the only cells of extragastrointestinal origin that are shown to contribute to the regeneration of the gastrointestinal epithelia. In bone marrow transplant recipients, donor-derived epithelial cells substantially repopulated the gastrointestinal tract during epithelial regeneration after graft-versus-host disease or ulcer formation. Utilization of these cells may also lead to a novel therapy to regenerate the damaged gastrointestinal epithelia, whether by bone marrow transplantation or by the administration of humoral factors.
C1 Tokyo Med & Dent Univ, Dept Gastroenterol & Hepatol, Bunkyo Ku, Tokyo 1138519, Japan.
C3 Tokyo Medical & Dental University (TMDU)
RP Watanabe, M (通讯作者)，Tokyo Med & Dent Univ, Dept Gastroenterol & Hepatol, Bunkyo Ku, 1-5-45 Yushima, Tokyo 1138519, Japan.
RI Okamoto, Ryuichi/I-1130-2019; Watanabe, Mamoru/AHE-0489-2022
OI Okamoto, Ryuichi/0000-0002-7047-571X; 
CR Alison MR, 2003, J CELL SCI, V116, P599, DOI 10.1242/jcs.00269
   Alvarez-Dolado M, 2003, NATURE, V425, P968, DOI 10.1038/nature02069
   Bach SP, 2000, CARCINOGENESIS, V21, P469, DOI 10.1093/carcin/21.3.469
   Batlle E, 2002, CELL, V111, P251, DOI 10.1016/S0092-8674(02)01015-2
   Bienz M, 2000, CELL, V103, P311, DOI 10.1016/S0092-8674(00)00122-7
   Booth C, 2000, J CLIN INVEST, V105, P1493, DOI 10.1172/JCI10229
   Brittan M, 2002, GUT, V50, P752, DOI 10.1136/gut.50.6.752
   Burt RK, 2003, BLOOD, V101, P2064, DOI 10.1182/blood-2002-07-2122
   CHENG H, 1974, AM J ANAT, V141, P537, DOI 10.1002/aja.1001410407
   Deb A, 2003, CIRCULATION, V107, P1247, DOI 10.1161/01.CIR.0000061910.39145.F0
   DEVINDER K, 2000, INFLAMM BOWEL DIS, P209
   Dieckgraefe BK, 2002, LANCET, V360, P1478, DOI 10.1016/S0140-6736(02)11437-1
   Direkze NC, 2003, STEM CELLS, V21, P514, DOI 10.1634/stemcells.21-5-514
   DRAKOS PE, 1993, AM J HEMATOL, V43, P157, DOI 10.1002/ajh.2830430223
   Fodde R, 2001, NAT REV CANCER, V1, P55, DOI 10.1038/35094067
   Good P, 1998, GENOMICS, V52, P382, DOI 10.1006/geno.1998.5456
   Herzog EL, 2003, BLOOD, V102, P3483, DOI 10.1182/blood-2003-05-1664
   Hirama T, 2003, BRIT J RADIOL, V76, P246, DOI 10.1259/bjr/82373369
   Imai T, 2001, MOL CELL BIOL, V21, P3888, DOI 10.1128/MCB.21.12.3888-3900.2001
   Jenny M, 2002, EMBO J, V21, P6338, DOI 10.1093/emboj/cdf649
   Jensen J, 2000, NAT GENET, V24, P36, DOI 10.1038/71657
   JO A, 1998, HARRISONS PRINCIPLES, V2, P724
   Kashyap A, 1998, BRIT J HAEMATOL, V103, P651, DOI 10.1046/j.1365-2141.1998.01059.x
   Kayahara T, 2003, FEBS LETT, V535, P131, DOI 10.1016/S0014-5793(02)03896-6
   Komon M, 2003, GASTROENTEROLOGY, V124, pA124, DOI 10.1016/S0016-5085(03)80612-1
   Korbling M, 2002, NEW ENGL J MED, V346, P738, DOI 10.1056/NEJMoa3461002
   Korbling M, 2003, NEW ENGL J MED, V349, P570, DOI 10.1056/NEJMra022361
   Korinek V, 1998, NAT GENET, V19, P379, DOI 10.1038/1270
   Kozorovitskiy Y, 2003, NAT CELL BIOL, V5, P952, DOI 10.1038/ncb1103-952
   Krause DS, 2002, CYTOTHERAPY, V4, P503, DOI 10.1080/146532402761624629
   Krause DS, 2001, CELL, V105, P369, DOI 10.1016/S0092-8674(01)00328-2
   Leowardi C, 2003, DIGEST DIS, V21, P54, DOI 10.1159/000071340
   Lopez-Cubero SO, 1998, GASTROENTEROLOGY, V114, P433, DOI 10.1016/S0016-5085(98)70525-6
   Marshman E, 2002, BIOESSAYS, V24, P91, DOI 10.1002/bies.10028
   MEIGNIN V, 2003, BLOOD, V24, P24
   Mills JC, 2001, P NATL ACAD SCI USA, V98, P12334, DOI 10.1073/pnas.231487198
   Naya FJ, 1997, GENE DEV, V11, P2323, DOI 10.1101/gad.11.18.2323
   Newsome PN, 2003, GASTROENTEROLOGY, V124, P1891, DOI 10.1016/S0016-5085(03)00401-3
   Nicolas M, 2003, NAT GENET, V33, P416, DOI 10.1038/ng1099
   Okamoto R, 2003, TRENDS MOL MED, V9, P286, DOI 10.1016/S1471-4914(03)00110-2
   Okamoto R, 2002, NAT MED, V8, P1011, DOI 10.1038/nm755
   Passegué E, 2003, P NATL ACAD SCI USA, V100, P11842, DOI 10.1073/pnas.2034201100
   Pinto D, 2003, GENE DEV, V17, P1709, DOI 10.1101/gad.267103
   Podolsky DK, 2002, NEW ENGL J MED, V347, P417, DOI 10.1056/NEJMra0804647
   Potten CS, 2003, DIFFERENTIATION, V71, P28, DOI 10.1046/j.1432-0436.2003.700603.x
   Saiura A, 2003, J SURG RES, V113, P222, DOI 10.1016/S0022-4804(03)00165-3
   Sakakibara S, 2002, P NATL ACAD SCI USA, V99, P15194, DOI 10.1073/pnas.232087499
   Talbot DC, 1998, HOSP MED, V59, P580
   Terada N, 2002, NATURE, V416, P542, DOI 10.1038/nature730
   Theise ND, 2003, SCIENCE, V299, p1317A, DOI 10.1126/science.1078412
   Tran SD, 2003, LANCET, V361, P1084, DOI 10.1016/S0140-6736(03)12894-2
   Tryphonopoulos P, 2002, TRANSPLANTATION, V74, P120, DOI 10.1097/00007890-200207150-00020
   van de Wetering M, 2002, CELL, V111, P241, DOI 10.1016/S0092-8674(02)01014-0
   van den Brink GR, 2001, SCIENCE, V294, P2115, DOI 10.1126/science.1067751
   Vassilopoulos G, 2003, CURR OPIN GENET DEV, V13, P480, DOI 10.1016/S0959-437X(03)00110-2
   Vassilopoulos G, 2003, NATURE, V422, P901, DOI 10.1038/nature01539
   Vaughan D, 1999, NEW ENGL J MED, V340, P239, DOI 10.1056/NEJM199901213400317
   Verfaillie CM, 2002, TRENDS CELL BIOL, V12, P502, DOI 10.1016/S0962-8924(02)02386-3
   Viney JL, 2003, GASTROENTEROLOGY, V124, pA121, DOI 10.1016/S0016-5085(03)80597-8
   Weimann JM, 2003, NAT CELL BIOL, V5, P959, DOI 10.1038/ncb1053
   WRIGHT NA, 2000, STEM CELLS, P315
   Yang Q, 2001, SCIENCE, V294, P2155, DOI 10.1126/science.1065718
NR 62
TC 67
Z9 80
U1 0
U2 9
PU SPRINGER JAPAN KK
PI TOKYO
PA SHIROYAMA TRUST TOWER 5F, 4-3-1 TORANOMON, MINATO-KU, TOKYO, 105-6005,
   JAPAN
SN 0944-1174
EI 1435-5922
J9 J GASTROENTEROL
JI J. Gastroenterol.
PD JAN
PY 2004
VL 39
IS 1
BP 1
EP 6
DI 10.1007/s00535-003-1259-8
PG 6
WC Gastroenterology & Hepatology
WE Science Citation Index Expanded (SCI-EXPANDED)
SC Gastroenterology & Hepatology
GA 769XK
UT WOS:000188689100001
PM 14767727
DA 2024-01-22
ER

PT J
AU Yeaman, F
   Stritzke, A
   Kuret, V
   Sharifi, N
   Seow, CH
   Metcalfe, A
   Leung, Y
AF Yeaman, Fiona
   Stritzke, Amelie
   Kuret, Verena
   Sharifi, Nastaran
   Seow, Cynthia H.
   Metcalfe, Amy
   Leung, Yvette
TI Thiopurine Exposure During Pregnancy is Not Associated With Anemia in
   Infants Born to Mothers With IBD
SO CROHNS & COLITIS 360
LA English
DT Article
DE inflammatory bowel disease; thiopurine; pregnancy; neonatal anemia
ID INFLAMMATORY-BOWEL-DISEASE; CROHNS-DISEASE; LONG-TERM; AZATHIOPRINE;
   THERAPY; WOMEN; BIRTH; INTRAUTERINE; OUTCOMES; CHILDREN
AB Background Thiopurines are commonly used to treat inflammatory bowel disease (IBD). Thiopurines are considered safe throughout pregnancy. However, a published study suggested the risk of neonatal anemia was increased if exposed to thiopurines in utero. This prospective cohort study aimed to determine if there is an increased risk of cytopenia among infants born to pregnant people with IBD, exposed or unexposed to thiopurines, compared to infants born to those without IBD.Methods Pregnant IBD patients, with and without thiopurine exposure, and one cohort of control individuals were recruited over a 5-year period. Consenting individuals completed a questionnaire and infants had a complete blood cell count at the newborn heel prick. Anemia was defined as hemoglobin (Hb) < 140g/L. Descriptive statistics were used to characterize the study population. Fisher exact tests were used to examine differences in outcomes between groups, a P-value of < 0.05 was deemed significant.Results Three cohorts were recruited: 19 IBD patients on thiopurines, 50 IBD patients not on thiopurines, and 37 controls (total of 106). Neonatal median Hb was not different with 177g/L (IQR 38g/L) for the IBD thiopurine group, 180.5g/L (IQR 40g/L) for the IBD non-thiopurine group, and 181g/L (IQR 37g/L) for the controls. Nineteen infants (18%) were cytopenic with 12 (11%) anemic, 6 (5.6%) thrombocytopenic, and 1 (0.94%) lymphopenic. Thiopurine exposure was only in one, mildly anemic, infant.Conclusions These findings further support physicians and IBD patients contemplating pregnancy that current guidelines recommending thiopurine adherence do not lead to increased perinatal risk of anemia or cytopenia.
C1 [Yeaman, Fiona; Sharifi, Nastaran; Seow, Cynthia H.; Metcalfe, Amy] Univ Calgary, Dept Med, Calgary, AB, Canada.
   [Yeaman, Fiona] Univ Western Australia, Internal Med, Perth, WA, Australia.
   [Stritzke, Amelie] Univ Calgary, Dept Pediat, Calgary, AB, Canada.
   [Kuret, Verena; Metcalfe, Amy] Univ Calgary, Dept Obstet & Gynecol, Calgary, AB, Canada.
   [Seow, Cynthia H.; Metcalfe, Amy] Univ Calgary, Dept Community Hlth Sci, Calgary, AB, Canada.
   [Leung, Yvette] Univ British Columbia, Dept Med, Vancouver, BC, Canada.
   [Leung, Yvette] Univ British Columbia, Div Gastroenterol, Vancouver, BC, Canada.
   [Yeaman, Fiona] Univ Western Australia, UWA Med Sch, Internal Med, Perth, WA, Australia.
C3 University of Calgary; University of Western Australia; University of
   Calgary; University of Calgary; University of Calgary; University of
   British Columbia; University of British Columbia; University of Western
   Australia
RP Yeaman, F (通讯作者)，Univ Western Australia, UWA Med Sch, Internal Med, Perth, WA, Australia.
EM fiona.yeaman@uwa.edu.au
OI Stritzke, Amelie/0000-0003-4809-0765; Yeaman, Fiona/0000-0001-7275-7051
FU Jill Vaughan for her assistance with data collection. Jennifer Mercer
   for her assistance with data collection.
FX Jill Vaughan for her assistance with data collection. Jennifer Mercer
   for her assistance with data collection.
CR Adane T, 2022, PEDIATR HEALTH MED T, V13, P217, DOI 10.2147/PHMT.S361188
   ALSTEAD EM, 1990, GASTROENTEROLOGY, V99, P443, DOI 10.1016/0016-5085(90)91027-4
   Ban L, 2014, GASTROENTEROLOGY, V146, P76, DOI 10.1053/j.gastro.2013.09.061
   Bröms G, 2016, SCAND J GASTROENTERO, V51, P1462, DOI 10.1080/00365521.2016.1208269
   Cernadas JMC, 2006, PEDIATRICS, V117, pE779, DOI 10.1542/peds.2005-1156
   Chaparro M, 2011, CURR PHARM BIOTECHNO, V12, P765, DOI 10.2174/138920111795470903
   Coelho J, 2011, GUT, V60, P198, DOI 10.1136/gut.2010.222893
   Colombel JF, 2010, NEW ENGL J MED, V362, P1383, DOI 10.1056/NEJMoa0904492
   Crouwel F, 2023, J CROHNS COLITIS, V17, P738, DOI 10.1093/ecco-jcc/jjac183
   de Boer NKH, 2006, AM J GASTROENTEROL, V101, P1390, DOI 10.1111/j.1572-0241.2006.00538.x
   de Meij TGJ, 2013, ALIMENT PHARM THER, V38, P38, DOI 10.1111/apt.12334
   Fisher AL, 2017, AM J CLIN NUTR, V106, p1567S, DOI 10.3945/ajcn.117.155812
   Flanagan E, 2021, ALIMENT PHARM THER, V53, P810, DOI 10.1111/apt.16294
   Gonzalez-Suarez B, 2017, WORLD J GASTROENTERO, V23, P8082, DOI 10.3748/wjg.v23.i45.8082
   HAWTHORNE AB, 1992, BRIT MED J, V305, P20, DOI 10.1136/bmj.305.6844.20
   JEWELL DP, 1974, BMJ-BRIT MED J, V4, P627, DOI 10.1136/bmj.4.5945.627
   Jharap B, 2014, GUT, V63, P451, DOI 10.1136/gutjnl-2012-303615
   Jopling J, 2009, PEDIATRICS, V123, pE333, DOI 10.1542/peds.2008-2654
   Kanis SL, 2017, CLIN GASTROENTEROL H, V15, P1232, DOI 10.1016/j.cgh.2017.02.041
   Koslowsky B, 2019, DIGEST DIS SCI, V64, P2286, DOI 10.1007/s10620-019-05555-0
   Langagergaard V, 2007, ALIMENT PHARM THER, V25, P73, DOI 10.1111/j.1365-2036.2006.03162.x
   Lee S, 2020, ALIMENT PHARM THER, V51, P544, DOI 10.1111/apt.15596
   Mahadevan U, 2021, GASTROENTEROLOGY, V160, P1131, DOI 10.1053/j.gastro.2020.11.038
   Mahadevan U, 2013, CLIN GASTROENTEROL H, V11, P286, DOI 10.1016/j.cgh.2012.11.011
   Mahadevan U, 2012, GASTROENTEROLOGY, V142, pS149
   Mantzaris Gerassimos J, 2017, Curr Treat Options Gastroenterol, V15, P84, DOI 10.1007/s11938-017-0128-0
   Narula N, 2014, INFLAMM BOWEL DIS, V20, P1862, DOI 10.1097/MIB.0000000000000092
   Nguyen GC, 2016, GASTROENTEROLOGY, V150, P734, DOI 10.1053/j.gastro.2015.12.003
   Nielsen OH, 2013, BMC MED, V11, DOI 10.1186/1741-7015-11-174
   Pariente B, 2014, ALIMENT PHARM THER, V40, P338, DOI 10.1111/apt.12838
   Peyrin-Biroulet L, 2011, ALIMENT PHARM THER, V33, P707, DOI 10.1111/j.1365-2036.2011.04577.x
   PRESENT DH, 1980, NEW ENGL J MED, V302, P981, DOI 10.1056/NEJM198005013021801
   Selinger CP, 2021, FRONTLINE GASTROENTE, V12, P214, DOI 10.1136/flgastro-2019-101371
   Shim L, 2011, J CROHNS COLITIS, V5, P234, DOI 10.1016/j.crohns.2011.01.009
   Singh A, 2022, INTEST RES, V20, P11, DOI 10.5217/ir.2020.00155
   Sousa P, 2020, J CLIN MED, V9, DOI 10.3390/jcm9072216
   Stournaras E, 2021, GUT, V70, P677, DOI 10.1136/gutjnl-2019-320185
   Teml A, 2007, CLIN PHARMACOKINET, V46, P187, DOI 10.2165/00003088-200746030-00001
   Thomas C, 2018, J CROHNS COLITIS, V12, P258, DOI 10.1093/ecco-jcc/jjx123
   Wiersma TK, 2022, PHARMACEUTICS, V14, DOI 10.3390/pharmaceutics14061241
   Wiles K, 2016, GUT, V65, P886, DOI 10.1136/gutjnl-2015-310984
NR 41
TC 0
Z9 0
U1 0
U2 0
PU OXFORD UNIV PRESS
PI OXFORD
PA GREAT CLARENDON ST, OXFORD OX2 6DP, ENGLAND
EI 2631-827X
J9 CROHNS COLITIS 360
JI Crohns Colitis 360
PD OCT 1
PY 2023
VL 5
IS 4
AR otad066
DI 10.1093/crocol/otad066
PG 7
WC Gastroenterology & Hepatology
WE Emerging Sources Citation Index (ESCI)
SC Gastroenterology & Hepatology
GA X6WE8
UT WOS:001099823400001
PM 37941596
DA 2024-01-22
ER

PT J
AU Khazdouz, M
   Daryani, NE
   Cheraghpour, M
   Alborzi, F
   Hasani, M
   Ghavami, SB
   Shidfar, F
AF Khazdouz, Maryam
   Daryani, Naser Ebrahimi
   Cheraghpour, Makan
   Alborzi, Foroogh
   Hasani, Motahareh
   Ghavami, Shaghayegh Baradaran
   Shidfar, Farzad
TI The effect of selenium supplementation on disease activity and
   immune-inflammatory biomarkers in patients with mild-to-moderate
   ulcerative colitis: a randomized, double-blind, placebo-controlled
   clinical trial
SO EUROPEAN JOURNAL OF NUTRITION
LA English
DT Article
DE Selenium; Ulcerative colitis; Inflammatory bowel disease; Interleukin
ID FACTOR-KAPPA-B; PROSTAGLANDIN D-2; COLORECTAL-CANCER; CROHNS-DISEASE;
   MICE; SELENOPROTEINS; MACROPHAGES; ACTIVATION; DEFICIENCIES; RESVERATROL
AB PurposeSelenium (Se) supplementation may help reduce inflammation and disease activity in ulcerative colitis (UC) patients. We investigated the therapeutic effects of Se administration in cases with mild-to-moderate active UC.MethodsA multicenter, double-blind, randomized clinical trial (RCT) was conducted on 100 cases with active mild-to-moderate UC. The patients were randomly allocated to be given an oral selenomethionine capsule (200 mcg/day, n = 50) or a placebo capsule (n = 50) for 10 weeks. The primary outcome was defined as disease activity via the Simple Clinical Colitis Activity Index (SCCAI), and secondary outcomes were measured at the end of the study.ResultsAfter 10 weeks, the SCCAI score's mean was reduced in the Se group (P < 0.001). At the end of the intervention, clinical improvement (decline of 3 & GE; score from baseline score) was observed in 19 patients (38%) of the Se group and 3 patients (6%) of the placebo group. The patients with clinical remission (defined as SCCAI & LE; 2) were assigned in the Se group (P = 0.014). The Se group's quality of life and Se serum levels were enhanced at the end of the study (P < 0/001). In the Se group, the mean concentration of interleukin-17 decreased (P < 0/001). However, the levels of interleukin-10 showed no considerable change between the two groups in the 10th week (P = 0.23).ConclusionSe supplementation as add-on therapy with medical management induced remission and improved the quality of life in patients with active mild-to-moderate UC.
C1 [Khazdouz, Maryam; Shidfar, Farzad] Iran Univ Med Sci, Sch Publ Hlth, Dept Nutr, Tehran, Iran.
   [Khazdouz, Maryam] Univ Tehran Med Sci, Growth & Dev Res Ctr, Tehran, Iran.
   [Daryani, Naser Ebrahimi; Alborzi, Foroogh] Univ Tehran Med Sci, Imam Khomeini Hosp, Sch Med, Dept Gastroenterol & Hepatol, Tehran, Iran.
   [Cheraghpour, Makan; Ghavami, Shaghayegh Baradaran] Shahid Beheshti Univ Med Sci, Res Inst Gastroenterol & Liver Dis, Basic & Mol Epidemiol Gastrointestinal Disorders R, Tehran, Iran.
   [Hasani, Motahareh] Golestan Univ Med Sci, Sch Publ Hlth, Dept Nutr, Gorgan, Iran.
   [Shidfar, Farzad] Iran Univ Med Sci, Colorectal Res Ctr, Tehran, Iran.
C3 Iran University of Medical Sciences; Tehran University of Medical
   Sciences; Tehran University of Medical Sciences; Shahid Beheshti
   University Medical Sciences; Golestan University of Medical Sciences;
   Iran University of Medical Sciences
RP Shidfar, F (通讯作者)，Iran Univ Med Sci, Sch Publ Hlth, Dept Nutr, Tehran, Iran.; Shidfar, F (通讯作者)，Iran Univ Med Sci, Colorectal Res Ctr, Tehran, Iran.
EM shidfar.f@iums.ac.ir
RI Shidfar, Farzad/H-6651-2018
OI Shidfar, Farzad/0000-0002-6531-9253; Cheraghpour,
   Makan/0000-0003-4459-4528
FU Iran University of Medical Sciences, Tehran, Iran [33894]
FX & nbsp;This study with research code (33894) was funded by the Iran
   University of Medical Sciences, Tehran, Iran.
CR Ala M, 2021, NUTRITION, V85, DOI 10.1016/j.nut.2021.111153
   Barrett CW, 2013, PLOS ONE, V8, DOI 10.1371/journal.pone.0067845
   Benstoem C, 2015, NUTRIENTS, V7, P3094, DOI 10.3390/nu7053094
   de Moura MSB, 2020, BIOMETALS, V33, P15, DOI 10.1007/s10534-019-00225-0
   Bitiren M, 2010, BIOL TRACE ELEM RES, V136, P87, DOI 10.1007/s12011-009-8518-3
   Cao Q, 2019, SCAND J GASTROENTERO, V54, P1458, DOI 10.1080/00365521.2019.1697897
   Cao YZ, 2000, FREE RADICAL BIO MED, V28, P381, DOI 10.1016/S0891-5849(99)00251-8
   Aguilar-Tablada TC, 2016, NUTRIENTS, V8, DOI 10.3390/nu8120780
   Cholapranee A, 2017, ALIMENT PHARM THER, V45, P1291, DOI 10.1111/apt.14030
   de Silva PSA, 2010, GASTROENTEROLOGY, V139, P1912, DOI 10.1053/j.gastro.2010.07.065
   Elkjaer M, 2010, GUT, V59, P1652, DOI 10.1136/gut.2010.220160
   Fairweather-Tait SJ, 2010, AM J CLIN NUTR, V91, p1484S, DOI 10.3945/ajcn.2010.28674J
   FORMAN BM, 1995, CELL, V83, P803, DOI 10.1016/0092-8674(95)90193-0
   Gandhi UH, 2011, J BIOL CHEM, V286, P27471, DOI 10.1074/jbc.M111.260547
   Geerling BJ, 2000, EUR J CLIN NUTR, V54, P514, DOI 10.1038/sj.ejcn.1601049
   Gholamrezaei A., 2011, J ISFAHAN MED SCH, V28, P1850
   Hadrup N, 2023, J TRACE ELEM MED BIO, V79, DOI 10.1016/j.jtemb.2023.127235
   Han YM, 2017, GUT LIVER, V11, P363, DOI 10.5009/gnl16333
   Hardy G, 2012, NUTR CLIN PRACT, V27, P21, DOI 10.1177/0884533611434116
   Hariharan S, 2020, INFLAMMOPHARMACOLOGY, V28, P667, DOI 10.1007/s10787-020-00690-x
   Hisamatsu T, 2013, PHARMACOL THERAPEUT, V137, P283, DOI 10.1016/j.pharmthera.2012.10.008
   Hoffmann PR, 2008, MOL NUTR FOOD RES, V52, P1273, DOI 10.1002/mnfr.200700330
   Huang Z, 2012, ANTIOXID REDOX SIGN, V16, P705, DOI 10.1089/ars.2011.4145
   Karanikas G, 2008, THYROID, V18, P7, DOI 10.1089/thy.2007.0127
   Kaser A, 2010, DIGEST DIS, V28, P395, DOI 10.1159/000320393
   Kaushal N, 2014, J IMMUNOL, V193, P3683, DOI 10.4049/jimmunol.1400347
   Khazdouz Maryam, 2020, Clin Nutr Res, V9, P284, DOI 10.7762/cnr.2020.9.4.284
   Kretz-Remy C, 2001, BIOFACTORS, V14, P117, DOI 10.1002/biof.5520140116
   Kuroki F, 2003, DIGEST DIS, V21, P266, DOI 10.1159/000073346
   Lang A, 2015, CLIN GASTROENTEROL H, V13, P1444, DOI 10.1016/j.cgh.2015.02.019
   Mehta RS, 2017, JAMA ONCOL, V3, P921, DOI 10.1001/jamaoncol.2016.6374
   Mitsuyama K, 2006, MEDIAT INFLAMM, V2006, DOI 10.1155/MI/2006/26875
   Mohammadi M, 2013, IRAN J IMMUNOL, V10, P83, DOI IJIv10i2A3
   Öhman L, 2013, INFLAMM BOWEL DIS, V19, P2433, DOI 10.1097/MIB.0b013e3182a563cb
   Poursadegh F, 2018, MEDICINE, V97, DOI [10.1097/MD.0000000000013523, 10.1097/md.0000000000013523]
   Prabhu KS, 2002, BIOCHEM J, V366, P203, DOI 10.1042/BJ20020256
   Razi S, 2019, CYTOKINE, V116, P7, DOI 10.1016/j.cyto.2018.12.021
   Rutgeerts P, 2002, J GASTROEN HEPATOL, V17, pS176, DOI 10.1046/j.1440-1746.17.s1.1.x
   Samsami-kor M, 2015, ARCH MED RES, V46, P280, DOI 10.1016/j.arcmed.2015.05.005
   Sang LX, 2017, WORLD J GASTROENTERO, V23, P3850, DOI 10.3748/wjg.v23.i21.3850
   Sang LX, 2016, INT IMMUNOPHARMACOL, V39, P359, DOI 10.1016/j.intimp.2016.07.034
   Scaldaferri F, 2017, GASTROENT RES PRACT, V2017, DOI 10.1155/2017/8646495
   Shapira S, 2017, THER ADV GASTROENTER, V11, DOI 10.1177/1756283X17741864
   SHARON P, 1978, GASTROENTEROLOGY, V75, P638
   Short SP, 2018, FREE RADICAL BIO MED, V127, P26, DOI 10.1016/j.freeradbiomed.2018.05.066
   Speckmann B, 2014, INFLAMM BOWEL DIS, V20, P1110, DOI 10.1097/MIB.0000000000000020
   Stedman JD, 1997, J RADIOANAL NUCL CH, V217, P189, DOI 10.1007/BF02034441
   Tatiya-aphiradee Nitima, 2019, Journal of Basic and Clinical Physiology and Pharmacology, V30, P1, DOI 10.1515/jbcpp-2018-0036
   Tirosh O, 2007, NUTRITION, V23, P878, DOI 10.1016/j.nut.2007.08.019
   Papp LV, 2007, ANTIOXID REDOX SIGN, V9, P775, DOI 10.1089/ars.2007.1528
   Vong L, 2010, P NATL ACAD SCI USA, V107, P12023, DOI 10.1073/pnas.1004982107
   Vunta H, 2007, J BIOL CHEM, V282, P17964, DOI 10.1074/jbc.M703075200
   Weisshof R, 2015, CURR OPIN CLIN NUTR, V18, P576, DOI 10.1097/MCO.0000000000000226
   Wiercinska-Drapalo A, 2001, Rocz Akad Med Bialymst, V46, P60
   Xia YF, 2014, CANCER IMMUNOL RES, V2, P823, DOI 10.1158/2326-6066.CIR-14-0112
   Xue HB, 2010, ENDOCR J, V57, P595, DOI 10.1507/endocrj.K10E-063
   Yang XH, 2016, AM J TRANSL RES, V8, P2138
   Yao J, 2010, ARCH MED RES, V41, P288, DOI 10.1016/j.arcmed.2010.05.002
   Zamamiri-Davis F, 2002, FREE RADICAL BIO MED, V32, P890, DOI 10.1016/S0891-5849(02)00775-X
   Zhang YZ, 2014, WORLD J GASTROENTERO, V20, P91, DOI 10.3748/wjg.v20.i1.91
   Zhu CH, 2017, J NANOBIOTECHNOL, V15, DOI 10.1186/s12951-017-0252-y
NR 61
TC 2
Z9 2
U1 0
U2 0
PU SPRINGER HEIDELBERG
PI HEIDELBERG
PA TIERGARTENSTRASSE 17, D-69121 HEIDELBERG, GERMANY
SN 1436-6207
EI 1436-6215
J9 EUR J NUTR
JI Eur. J. Nutr.
PD DEC
PY 2023
VL 62
IS 8
BP 3125
EP 3134
DI 10.1007/s00394-023-03214-9
EA JUL 2023
PG 10
WC Nutrition & Dietetics
WE Science Citation Index Expanded (SCI-EXPANDED)
SC Nutrition & Dietetics
GA U8EQ0
UT WOS:001040141500001
PM 37525068
DA 2024-01-22
ER

PT J
AU Danne, C
   Michaudel, C
   Skerniskyte, J
   Planchais, J
   Magniez, A
   Agus, A
   Michel, ML
   Lamas, B
   Da Costa, G
   Spatz, M
   Oeuvray, C
   Galbert, C
   Poirier, M
   Wang, YZ
   Lapière, A
   Rolhion, N
   Ledent, T
   Pionneau, C
   Chardonnet, S
   Bellvert, F
   Cahoreau, E
   Rocher, A
   Arguello, RR
   Peyssonnaux, C
   Louis, S
   Richard, ML
   Langella, P
   El-Benna, J
   Marteyn, B
   Sokol, H
AF Danne, Camille
   Michaudel, Chloe
   Skerniskyte, Jurate
   Planchais, Julien
   Magniez, Aurelie
   Agus, Allison
   Michel, Marie-Laure
   Lamas, Bruno
   Da Costa, Gregory
   Spatz, Madeleine
   Oeuvray, Cyriane
   Galbert, Chloe
   Poirier, Maxime
   Wang, Yazhou
   Lapiere, Alexia
   Rolhion, Nathalie
   Ledent, Tatiana
   Pionneau, Cedric
   Chardonnet, Solenne
   Bellvert, Floriant
   Cahoreau, Edern
   Rocher, Amandine
   Arguello, Rafael Rose
   Peyssonnaux, Carole
   Louis, Sabine
   Richard, Mathias L.
   Langella, Philippe
   El-Benna, Jamel
   Marteyn, Benoit
   Sokol, Harry
TI CARD9 in neutrophils protects from colitis and controls mitochondrial
   metabolism and cell survival
SO GUT
LA English
DT Article
DE IBD; GUT INFLAMMATION; GASTROINTESTINAL IMMUNE RESPONSE; IBD; GENETICS;
   APOPTOSIS
ID INFLAMMATORY-BOWEL-DISEASE; DOMAIN-CONTAINING PROTEIN; INNATE IMMUNITY;
   ANTIFUNGAL IMMUNITY; CROHNS-DISEASE; SUSCEPTIBILITY; RECRUITMENT;
   DEFICIENCY; MECHANISMS; INFECTION
AB Objectives Inflammatory bowel disease (IBD) results from a combination of genetic predisposition, dysbiosis of the gut microbiota and environmental factors, leading to alterations in the gastrointestinal immune response and chronic inflammation. Caspase recruitment domain 9 (Card9), one of the IBD susceptibility genes, has been shown to protect against intestinal inflammation and fungal infection. However, the cell types and mechanisms involved in the CARD9 protective role against inflammation remain unknown. Design We used dextran sulfate sodium (DSS)-induced and adoptive transfer colitis models in total and conditional CARD9 knock-out mice to uncover which cell types play a role in the CARD9 protective phenotype. The impact of Card9 deletion on neutrophil function was assessed by an in vivo model of fungal infection and various functional assays, including endpoint dilution assay, apoptosis assay by flow cytometry, proteomics and real-time bioenergetic profile analysis (Seahorse). Results Lymphocytes are not intrinsically involved in the CARD9 protective role against colitis. CARD9 expression in neutrophils, but not in epithelial or CD11c+cells, protects against DSS-induced colitis. In the absence of CARD9, mitochondrial dysfunction increases mitochondrial reactive oxygen species production leading to the premature death of neutrophilsthrough apoptosis, especially in oxidative environment. The decreased functional neutrophils in tissues might explain the impaired containment of fungi and increased susceptibility to intestinal inflammation. Conclusion These results provide new insight into the role of CARD9 in neutrophil mitochondrial function and its involvement in intestinal inflammation, paving the way for new therapeutic strategies targeting neutrophils.
C1 [Danne, Camille; Michaudel, Chloe; Planchais, Julien; Magniez, Aurelie; Agus, Allison; Michel, Marie-Laure; Lamas, Bruno; Da Costa, Gregory; Spatz, Madeleine; Poirier, Maxime; Wang, Yazhou; Lapiere, Alexia; Richard, Mathias L.; Langella, Philippe; Sokol, Harry] Univ Paris Saclay, Micalis Inst, RAE, AgroParisTech, Jouy En Josas, France.
   [Danne, Camille; Oeuvray, Cyriane; Galbert, Chloe; Rolhion, Nathalie; Ledent, Tatiana; Sokol, Harry] Sorbonne Univ, Hop St Antoine, AP HP, INSERM UMRS 938,Ctr Rech St Antoine,Serv Gastroen, F-75012 Paris, France.
   [Danne, Camille; Michaudel, Chloe; Planchais, Julien; Magniez, Aurelie; Agus, Allison; Michel, Marie-Laure; Lamas, Bruno; Da Costa, Gregory; Spatz, Madeleine; Oeuvray, Cyriane; Galbert, Chloe; Poirier, Maxime; Wang, Yazhou; Lapiere, Alexia; Rolhion, Nathalie; Richard, Mathias L.; Langella, Philippe; Sokol, Harry] Paris Ctr Microbiome Med PaCeMM FHU, Paris, France.
   [Skerniskyte, Jurate; Marteyn, Benoit] Univ Strasbourg, CNRS, UPR 9002, Inst Biol Mol & Cellulaire Architecture & Reactiv, Strasbourg, France.
   [Pionneau, Cedric; Chardonnet, Solenne] Sorbonne Univ, INSERM, UMS PASS, Plateforme Postgenom Pitie Salpetriere P3S, Paris, France.
   [Bellvert, Floriant; Cahoreau, Edern; Rocher, Amandine] Natl Infrastruct Metabol & Flux ANR 111NBS 0010, MetaToul MetaboHUB, F-31077 Toulouse, France.
   [Arguello, Rafael Rose] Aix Marseille Univ, CNRS, INSERM, CIML, Marseille, France.
   [Peyssonnaux, Carole; Louis, Sabine] Univ Paris, Inst Cochin, INSERM, CNRS,Lab Excellence GR Ex, Paris, France.
   [El-Benna, Jamel] Univ Paris, INSERM, U1149,Fac Med Xavier Bichat, CNRS,ERL8252,Ctr Rech Sur Inflammat CRI,Lab Excel, Paris, France.
   [Marteyn, Benoit] Univ Strasbourg, Inst Adv Study USIAS, Strasbourg, France.
   [Marteyn, Benoit] Univ Paris, Inst Pasteur, Inserm 1225, Unite Pathogenese Infect Vasc, 28 Rue Dr Roux, F-75724 Strasbourg 15, France.
C3 Universite Paris Saclay; AgroParisTech; Assistance Publique Hopitaux
   Paris (APHP); Universite Paris Cite; Hopital Universitaire Hotel-Dieu -
   APHP; Hopital Universitaire Paul-Brousse - APHP; Sorbonne Universite;
   Hopital Universitaire Saint-Antoine - APHP; Institut National de la
   Sante et de la Recherche Medicale (Inserm); Universites de Strasbourg
   Etablissements Associes; Universite de Strasbourg; Centre National de la
   Recherche Scientifique (CNRS); CNRS - National Institute for Biology
   (INSB); Institut National de la Sante et de la Recherche Medicale
   (Inserm); Sorbonne Universite; Institut National de la Sante et de la
   Recherche Medicale (Inserm); Centre National de la Recherche
   Scientifique (CNRS); Aix-Marseille Universite; Centre National de la
   Recherche Scientifique (CNRS); Institut National de la Sante et de la
   Recherche Medicale (Inserm); Universite Paris Cite; Centre National de
   la Recherche Scientifique (CNRS); CNRS - National Institute for Biology
   (INSB); Universite Paris Cite; Institut National de la Sante et de la
   Recherche Medicale (Inserm); Universites de Strasbourg Etablissements
   Associes; Universite de Strasbourg; Universite Paris Cite
RP Danne, C; Sokol, H (通讯作者)，Univ Paris Saclay, Micalis Inst, RAE, AgroParisTech, Jouy En Josas, France.; Danne, C; Sokol, H (通讯作者)，Sorbonne Univ, Hop St Antoine, AP HP, INSERM UMRS 938,Ctr Rech St Antoine,Serv Gastroen, F-75012 Paris, France.; Danne, C; Sokol, H (通讯作者)，Paris Ctr Microbiome Med PaCeMM FHU, Paris, France.
EM camille.danne@gmail.com; harry.sokol@aphp.fr
RI Peyssonnaux, Carole/GLU-5786-2022; Peyssonnaux, Carole/L-4057-2017;
   Sokol, Harry/E-2290-2019
OI Peyssonnaux, Carole/0000-0002-1392-8225; Peyssonnaux,
   Carole/0000-0002-1392-8225; Sokol, Harry/0000-0002-2914-1822; Arguello,
   Rafael J/0000-0001-9785-3883; Skerniskyte, Jurate/0000-0002-6301-4181;
   ROLHION, nathalie/0000-0002-2946-4808; DA COSTA,
   Gregory/0000-0003-1436-916X; Chardonnet, Solenne/0000-0001-9968-0074;
   Ledent, Tatiana/0000-0002-6988-8779; MAGNIEZ,
   Aurelie/0000-0003-3116-1723; Spatz, Madeleine/0000-0002-6619-910X;
   Danne, Camille/0000-0003-0971-8310; Michaudel, Chloe/0000-0001-7189-2729
CR Annabi B, 1998, AM J HUM GENET, V62, P400, DOI 10.1086/301727
   Bergmann H, 2017, EUR J IMMUNOL, V47, P1342, DOI 10.1002/eji.201646765
   Bertin J, 2000, J BIOL CHEM, V275, P41082, DOI 10.1074/jbc.C000726200
   Burn GL, 2021, IMMUNITY, V54, P1377, DOI 10.1016/j.immuni.2021.06.006
   Caër C, 2020, FRONT IMMUNOL, V11, DOI 10.3389/fimmu.2020.00410
   Cao ZF, 2015, IMMUNITY, V43, P715, DOI 10.1016/j.immuni.2015.10.005
   Conway KL, 2012, J IMMUNOL, V189, P3631, DOI 10.4049/jimmunol.1103746
   Dave M, 2014, GASTROENTEROL CLIN N, V43, P405, DOI 10.1016/j.gtc.2014.05.003
   Desai JV, 2018, CURR CLIN MICROBIOL, V5, P181, DOI 10.1007/s40588-018-0098-6
   Drewniak A, 2013, BLOOD, V121, P2385, DOI 10.1182/blood-2012-08-450551
   Drummond RA, 2019, NAT IMMUNOL, V20, P559, DOI 10.1038/s41590-019-0377-2
   Drummond RA, 2015, PLOS PATHOG, V11, DOI 10.1371/journal.ppat.1005293
   Dupraz L, 2021, CELL REP, V36, DOI 10.1016/j.celrep.2021.109332
   Franke A, 2010, NAT GENET, V42, P1118, DOI 10.1038/ng.717
   Gazendam RP, 2016, IMMUNOL REV, V273, P299, DOI 10.1111/imr.12454
   Glocker EO, 2009, NEW ENGL J MED, V361, P1727, DOI 10.1056/NEJMoa0810719
   Graham DB, 2020, NATURE, V578, P527, DOI 10.1038/s41586-020-2025-2
   Guidi Luisa, 2008, Ther Clin Risk Manag, V4, P927
   Haberman Y, 2019, NAT COMMUN, V10, DOI 10.1038/s41467-018-07841-3
   Hamada S, 2021, PROTEOMICS, V21, DOI 10.1002/pmic.202000305
   Hara H, 2007, NAT IMMUNOL, V8, P619, DOI 10.1038/ni1466
   Hartjes L, 2019, FRONT IMMUNOL, V10, DOI 10.3389/fimmu.2019.00419
   Hsu YMS, 2007, NAT IMMUNOL, V8, P198, DOI 10.1038/ni1426
   Jun HS, 2014, BLOOD, V123, P2843, DOI 10.1182/blood-2013-05-502435
   Kolaczkowska E, 2013, NAT REV IMMUNOL, V13, P159, DOI 10.1038/nri3399
   Lamas B, 2016, NAT MED, V22, P598, DOI 10.1038/nm.4102
   Lanternier F, 2015, J ALLERGY CLIN IMMUN, V135, P1558, DOI 10.1016/j.jaci.2014.12.1930
   LeibundGut-Landmann S, 2007, NAT IMMUNOL, V8, P630, DOI 10.1038/ni1460
   Li YB, 2019, FREE RADICAL BIO MED, V141, P172, DOI 10.1016/j.freeradbiomed.2019.06.017
   Loh JT, 2019, J CLIN INVEST, V129, P2717, DOI 10.1172/JCI126341
   Makowski L, 2020, IMMUNOL REV, V295, P5, DOI 10.1111/imr.12858
   McGovern DPB, 2010, NAT GENET, V42, P332, DOI 10.1038/ng.549
   Mortha A, 2022, GASTROENTEROLOGY, V163, P659, DOI 10.1053/j.gastro.2022.05.029
   MULHOLLAND MW, 1983, ANN SURG, V198, P673, DOI 10.1097/00000658-198312000-00001
   Németh T, 2020, NAT REV DRUG DISCOV, V19, P253, DOI 10.1038/s41573-019-0054-z
   Németh T, 2016, NAT COMMUN, V7, DOI 10.1038/ncomms11004
   Pereira M., 2021, IMMUNOLOGY, DOI [10.1101/2021.04.21.440798, DOI 10.1101/2021.04.21.440798]
   Plichta DR, 2019, CELL, V178, P1041, DOI 10.1016/j.cell.2019.07.045
   Rieber N, 2016, JCI INSIGHT, V1, DOI 10.1172/jci.insight.89890
   Rodrigues FG, 2017, WORLD J GASTROENTERO, V23, P42, DOI 10.3748/wjg.v23.i1.42
   Roth S, 2013, TRENDS IMMUNOL, V34, P243, DOI 10.1016/j.it.2013.02.006
   Segal AW, 1996, MOL MED TODAY, V2, P129, DOI 10.1016/1357-4310(96)88723-5
   Segal AW, 2005, ANNU REV IMMUNOL, V23, P197, DOI 10.1146/annurev.immunol.23.021704.115653
   Silwal P, 2020, FRONT IMMUNOL, V11, DOI 10.3389/fimmu.2020.01649
   Sokol H, 2013, GASTROENTEROLOGY, V145, P591, DOI 10.1053/j.gastro.2013.05.047
   Strasser D, 2012, IMMUNITY, V36, P32, DOI 10.1016/j.immuni.2011.11.015
   Tartey S, 2018, J IMMUNOL, V201, P1639, DOI 10.4049/jimmunol.1800760
   Uzel G, 2008, BLOOD, V111, P209, DOI 10.1182/blood-2007-04-082552
   Wéra O, 2016, J CLIN MED, V5, DOI 10.3390/jcm5120118
   Yamaguchi T, 2001, INFLAMM BOWEL DIS, V7, P128, DOI 10.1097/00054725-200105000-00008
   Yang CS, 2012, CELL HOST MICROBE, V11, P277, DOI 10.1016/j.chom.2012.01.019
   Yu HH, 2021, CLIN REV ALLERG IMMU, V61, P101, DOI 10.1007/s12016-020-08800-x
   Zhernakova A, 2008, AM J HUM GENET, V82, P1202, DOI 10.1016/j.ajhg.2008.03.016
   Zhou GX, 2017, J DIGEST DIS, V18, P495, DOI 10.1111/1751-2980.12540
NR 54
TC 7
Z9 7
U1 6
U2 25
PU BMJ PUBLISHING GROUP
PI LONDON
PA BRITISH MED ASSOC HOUSE, TAVISTOCK SQUARE, LONDON WC1H 9JR, ENGLAND
SN 0017-5749
EI 1468-3288
J9 GUT
JI Gut
PD JUN
PY 2023
VL 72
IS 6
BP 1081
EP 1092
DI 10.1136/gutjnl-2022-326917
EA SEP 2022
PG 12
WC Gastroenterology & Hepatology
WE Science Citation Index Expanded (SCI-EXPANDED)
SC Gastroenterology & Hepatology
GA G4IJ3
UT WOS:000861405400001
PM 36167663
OA Green Published, hybrid, Green Submitted
DA 2024-01-22
ER

PT J
AU Sato, M
   Fujii, K
   Takagi, H
   Shibuya, I
   Oka, D
   Yamaya, N
   Hagita, H
   Matsumoto, M
   Inagaki, K
AF Sato, Masayoshi
   Fujii, Kazuyuki
   Takagi, Hiroko
   Shibuya, Isao
   Oka, Daisuke
   Yamaya, Naomitsu
   Hagita, Hiraku
   Matsumoto, Makoto
   Inagaki, Katsuya
TI Antibacterial and Immunosuppressive Effects of OPS-2071, a Candidate
   Therapy for Inflammatory Bowel Disease
SO DIGESTIVE DISEASES AND SCIENCES
LA English
DT Article
DE OPS-2071; Inflammatory bowel disease; Antibacterial agent;
   Immunosuppressive effect; Dual effect
ID T-CELL TRANSFER; CROHNS-DISEASE; SCID MICE; COLITIS; INDUCTION;
   CYTOKINES; MODEL
AB Background Inflammatory bowel disease (IBD) is a chronic inflammatory disease of the gastrointestinal tract. Although many types of drug are used, clinical outcomes are still unsatisfactory. Previous studies have suggested that intestinal bacteria are involved in the pathogenesis of IBD. Accordingly, in an IBD model we evaluated the therapeutic effects of OPS-2071, a low-absorption quinolone antibacterial agent indicated for intestinal infection, and investigated its mechanism of action. Methods The therapeutic effects of OPS-2071 and comparison therapies were evaluated using naive CD4 + T cell-transfer IBD model mice. In vitro inhibition of LPS-induced TNF-alpha production and inhibitory effects on T cell responses stimulated using anti-CD3/CD28 antibody-loaded beads were evaluated using mouse splenocytes and human peripheral blood mononuclear cells. In addition, in vitro activities against bacteria implicated in IBD pathogenesis were tested. Results OPS-2071 dose-dependently decreased both colonic weight/length ratio and the colitis histological score as compared with the vehicle group. The therapeutic effect of OPS-2071 was equivalent to that of anti-IL-12/23 (p40) antibody. In vitro, OPS-2071 suppressed TNF-alpha production induced by LPS stimulation and T cell responses in a dose-dependent manner. At high concentrations, these effects were comparable to those of existing immunosuppressive agents, such as prednisolone, in both mouse and human cells. OPS-2071 also showed antibacterial activity against IBD-related bacteria. Conclusions Our results suggest that OPS-2071 had both immunosuppressive and antibacterial effects. This dual effect makes OPS-2071 a unique and promising candidate for IBD.
C1 [Sato, Masayoshi; Fujii, Kazuyuki; Takagi, Hiroko; Shibuya, Isao; Oka, Daisuke; Inagaki, Katsuya] Otsuka Pharmaceut Co Ltd, Dept Med Innovat, New Drug Res Div, Infect Dis Unit, 463-10,Kagasuno, Tokushima 7710192, Japan.
   [Yamaya, Naomitsu; Hagita, Hiraku] Otsuka Pharmaceut Co Ltd, Dept Drug Metab & Pharmacokinet, 463-10,Kagasuno, Tokushima 7710192, Japan.
   [Matsumoto, Makoto] Otsuka Pharmaceut Co Ltd, Pharmaceut Business Div, Minato Ku, Shinagawa Grand Cent Tower,2-16-4 Konan, Tokyo 1088242, Japan.
C3 Otsuka Pharmaceutical; Otsuka Pharmaceutical; Otsuka Pharmaceutical
RP Takagi, H (通讯作者)，Otsuka Pharmaceut Co Ltd, Dept Med Innovat, New Drug Res Div, Infect Dis Unit, 463-10,Kagasuno, Tokushima 7710192, Japan.
EM Sato.Masayoshi@otsuka.jp; Fujii.Kazuyuki@otsuka.jp;
   Takagi.Hiroko@otsuka.jp; Shibuya.Isao@otsuka.jp; Oka.Daisuke@otsuka.jp;
   Yamaya.Naomitsu@otsuka.jp; Hagita.Hiraku@otsuka.jp;
   mmatsumoto@inphatec.com; Inagaki.Katsuya@otsuka.jp
OI , Hiroko/0000-0002-2728-2592
FU Otsuka Pharmaceutical Co., Ltd. [OPS-2071]
FX Otsuka Pharmaceutical Co., Ltd., was the sole funder of the studies
   described in this manuscript. The authors declare that they all work as
   scientists employed by Otsuka Pharmaceutical Co., Ltd., the originator
   and owner of OPS-2071.
CR Atarashi K, 2017, SCIENCE, V358, P359, DOI 10.1126/science.aan4526
   Baumgart DC, 2007, LANCET, V369, P1627, DOI 10.1016/S0140-6736(07)60750-8
   Baumgart DC, 2007, LANCET, V369, P1641, DOI 10.1016/S0140-6736(07)60751-X
   Burke KE, 2014, GUT LIVER, V8, P1, DOI [10.5009/gnl.2014.8.1.1, 10.5009/gn1.2014.8.1.1]
   Chudy-Onwugaje KO, 2019, INFLAMM BOWEL DIS, V25, P820, DOI 10.1093/ibd/izy327
   Dalhoff A, 2003, LANCET INFECT DIS, V3, P359, DOI 10.1016/S1473-3099(03)00658-3
   Douros A, 2015, EXPERT OPIN DRUG MET, V11, P25, DOI 10.1517/17425255.2014.970166
   Feagan BG, 2016, NEW ENGL J MED, V375, P1946, DOI 10.1056/NEJMoa1602773
   Feller M, 2010, CLIN INFECT DIS, V50, P473, DOI 10.1086/649923
   Fiocchi C, 2020, PHARMACOL RES, V159, DOI 10.1016/j.phrs.2020.104886
   Fiorucci S, 2002, P NATL ACAD SCI USA, V99, P15770, DOI 10.1073/pnas.232583599
   Ge F, 2017, EXP THER MED, V14, P4745, DOI 10.3892/etm.2017.5153
   Gisbert JP, 2009, AM J GASTROENTEROL, V104, P760, DOI 10.1038/ajg.2008.88
   Guslandi M, 2011, WORLD J GASTROENTERO, V17, P4643, DOI 10.3748/wjg.v17.i42.4643
   Kalos M, 2013, IMMUNITY, V39, P49, DOI 10.1016/j.immuni.2013.07.002
   Kaplan GG, 2017, GASTROENTEROLOGY, V152, P313, DOI 10.1053/j.gastro.2016.10.020
   Kim JM, 2010, LAB INVEST, V90, P1004, DOI 10.1038/labinvest.2010.54
   Kjellev S, 2006, INT IMMUNOPHARMACOL, V6, P1341, DOI 10.1016/j.intimp.2006.04.017
   Leach MW, 1996, AM J PATHOL, V148, P1503
   Lim WC, 2016, COCHRANE DB SYST REV, DOI 10.1002/14651858.CD008870.pub2
   Ma C, 2019, DRUGS, V79, P1321, DOI 10.1007/s40265-019-01169-y
   Matsuda H, 2000, J GASTROEN HEPATOL, V15, P61, DOI 10.1046/j.1440-1746.2000.02045.x
   McNees AL, 2015, EXPERT REV GASTROENT, V9, P1523, DOI 10.1586/17474124.2015.1093931
   Min B, 2018, FRONT IMMUNOL, V9, DOI 10.3389/fimmu.2018.00547
   Neurath MF, 2014, NAT REV IMMUNOL, V14, P329, DOI 10.1038/nri3661
   Ni J, 2017, NAT REV GASTRO HEPAT, V14, P573, DOI 10.1038/nrgastro.2017.88
   Noguchi D, 2007, INT IMMUNOL, V19, P1431, DOI 10.1093/intimm/dxm114
   Ogino H, 2011, DIGEST DIS SCI, V56, P376, DOI 10.1007/s10620-010-1286-2
   Oka D, 2021, ANTIMICROB AGENTS CH, V65, DOI 10.1128/AAC.01170-20
   Ostanin DV, 2009, AM J PHYSIOL-GASTR L, V296, pG135, DOI 10.1152/ajpgi.90462.2008
   Rahimi R, 2007, DIGEST DIS SCI, V52, P2920, DOI 10.1007/s10620-007-9760-1
   Schreiner Philipp, 2019, Inflamm Intest Dis, V4, P79, DOI 10.1159/000500721
   Strauss J, 2011, INFLAMM BOWEL DIS, V17, P1971, DOI 10.1002/ibd.21606
   Tajima M, 2008, J EXP MED, V205, P1019, DOI 10.1084/jem.20071133
   Tariq R, 2019, J CLIN GASTROENTEROL, V53, P127, DOI 10.1097/MCG.0000000000000968
   Velde AAT, 2007, INFLAMM BOWEL DIS, V13, P325, DOI 10.1002/ibd.20079
   Vignali DAA, 2012, NAT IMMUNOL, V13, P722, DOI 10.1038/ni.2366
   Waljee AK, 2016, PLOS ONE, V11, DOI 10.1371/journal.pone.0158017
   Warner B, 2018, FRONTLINE GASTROENTE, V9, P10, DOI 10.1136/flgastro-2016-100738
NR 39
TC 2
Z9 2
U1 0
U2 2
PU SPRINGER
PI DORDRECHT
PA VAN GODEWIJCKSTRAAT 30, 3311 GZ DORDRECHT, NETHERLANDS
SN 0163-2116
EI 1573-2568
J9 DIGEST DIS SCI
JI Dig. Dis. Sci.
PD AUG
PY 2022
VL 67
IS 8
BP 3993
EP 4007
DI 10.1007/s10620-021-07237-2
EA AUG 2021
PG 15
WC Gastroenterology & Hepatology
WE Science Citation Index Expanded (SCI-EXPANDED)
SC Gastroenterology & Hepatology
GA 2Y6KM
UT WOS:000691638000004
PM 34463880
DA 2024-01-22
ER

PT J
AU Hromadová, D
   Elewaut, D
   Inman, RD
   Strobl, B
   Gracey, E
AF Hromadova, Dominika
   Elewaut, Dirk
   Inman, Robert D.
   Strobl, Birgit
   Gracey, Eric
TI From Science to Success? Targeting Tyrosine Kinase 2 in
   Spondyloarthritis and Related Chronic Inflammatory Diseases
SO FRONTIERS IN GENETICS
LA English
DT Review
DE TYK2; spondyloarthritis; IL-23; JAK inhibitor; JAK; clinical trials
ID INTERFERON-ALPHA RECEPTOR; GENOME-WIDE ASSOCIATION; RANDOMIZED
   PHASE-III; PSORIATIC-ARTHRITIS; ANKYLOSING-SPONDYLITIS; CROHNS-DISEASE;
   RHEUMATOID-ARTHRITIS; MAINTENANCE THERAPY; DOUBLE-BLIND; PRECLINICAL
   CHARACTERIZATION
AB Spondyloarthritis (SpA) is a family of inflammatory arthritic diseases, which includes the prototypes of psoriatic arthritis and ankylosing spondylitis. SpA is commonly associated with systemic inflammatory diseases, such as psoriasis and inflammatory bowel disease. Immunological studies, murine models and the genetics of SpA all indicate a pathogenic role for the IL-23/IL-17 axis. Therapeutics targeting the IL-23/IL-17 pathway are successful at providing symptomatic relief, but may not provide complete protection against progression of arthritis. Thus there is still tremendous interest in the discovery of novel therapeutic targets for SpA. Tyrosine kinase 2 (TYK2) is a member of the Janus kinases, which mediate intracellular signaling of cytokines via signal transducer and activator of transcription (STAT) activation. TYK2 plays a crucial role in mediating IL-23 receptor signaling and STAT3 activation. A plethora of natural mutations in and around TYK2 have provided a wealth of data to associate this kinase with autoimmune/autoinflammatory diseases in humans. Induced and natural mutations in murine Tyk2 largely support human data; however, key inter-species differences exist, which means extrapolation of data from murine models to humans needs to be done with caution. Despite these reservations, novel selective TYK2 inhibitors are now proving successful in advanced clinical trials of inflammatory diseases. In this review, we will discuss TYK2 from basic biology to therapeutic targeting, with an emphasis on studies in SpA. Seminal studies uncovering the basic science of TYK2 have provided sound foundations for targeting it in SpA and related inflammatory diseases. TYK2 inhibitors may well be the next blockbuster therapeutic for SpA.
C1 [Hromadova, Dominika; Strobl, Birgit] Univ Vet Med Vienna, Inst Anim Breeding & Genet, Vienna, Austria.
   [Elewaut, Dirk; Gracey, Eric] Univ Ghent, VIB Ctr Inflammat Res, Mol Immunol & Inflammat Unit, Ghent, Belgium.
   [Elewaut, Dirk; Gracey, Eric] Ghent Univ Hosp, Dept Rheumatol, Ghent, Belgium.
   [Inman, Robert D.] Univ Hlth Network, Schroeder Arthrits Inst, Toronto, ON, Canada.
   [Inman, Robert D.] Univ Toronto, Dept Med & Immunol, Toronto, ON, Canada.
C3 University of Veterinary Medicine Vienna; Flanders Institute for
   Biotechnology (VIB); Ghent University; Ghent University; Ghent
   University Hospital; University of Toronto; University Health Network
   Toronto; University of Toronto
RP Gracey, E (通讯作者)，Univ Ghent, VIB Ctr Inflammat Res, Mol Immunol & Inflammat Unit, Ghent, Belgium.; Gracey, E (通讯作者)，Ghent Univ Hosp, Dept Rheumatol, Ghent, Belgium.
EM roberteric.gracey@ugent.be
RI Elewaut, Dirk/K-6831-2014
OI Hromadova, Dominika/0000-0002-7888-0090; Strobl,
   Birgit/0000-0001-5716-3212; Elewaut, Dirk/0000-0002-7468-974X
FU Nimbus Therapeutics
FX Nimbus Therapeutics provided unrestricted funds to support the work
   published by EG and RI on TYK2 in spondyloarthritis
   (https://www.jci.org/articles/view/126567).
CR Al-Mossawi H, 2019, LANCET RHEUMATOL, V1, pE66, DOI 10.1016/S2665-9913(19)30008-6
   Baeten D, 2018, ANN RHEUM DIS, V77, P1295, DOI 10.1136/annrheumdis-2018-213328
   Banerjee S, 2017, DRUGS, V77, P521, DOI 10.1007/s40265-017-0701-9
   Banfield C, 2018, J CLIN PHARMACOL, V58, P434, DOI 10.1002/jcph.1046
   Boisson-Dupuis S, 2018, SCI IMMUNOL, V3, DOI 10.1126/sciimmunol.aau8714
   Bowes John, 2015, Nat Commun, V6, P6046, DOI 10.1038/ncomms7046
   Bowness P, 2015, ANNU REV IMMUNOL, V33, P29, DOI 10.1146/annurev-immunol-032414-112110
   Brand DD, 2007, NAT PROTOC, V2, P1269, DOI 10.1038/nprot.2007.173
   Braun J, 2017, ANN RHEUM DIS, V76, P1070, DOI 10.1136/annrheumdis-2016-209730
   Bristol Myers Squibb, 2021, IN THE PIPELINE
   Burke JR, 2019, SCI TRANSL MED, V11, DOI 10.1126/scitranslmed.aaw1736
   Carbone CJ, 2014, J CELL BIOCHEM, V115, P8, DOI 10.1002/jcb.24647
   Chen Z, 2006, P NATL ACAD SCI USA, V103, P8137, DOI 10.1073/pnas.0600666103
   Cho JJ, 2019, NAT COMMUN, V10, DOI 10.1038/s41467-019-08605-3
   Choy EH, 2019, RHEUMATOLOGY, V58, P953, DOI 10.1093/rheumatology/key339
   Chung JK, 1997, MOL CELL BIOL, V17, P6508, DOI 10.1128/MCB.17.11.6508
   Cortes A, 2013, NAT GENET, V45, P730, DOI 10.1038/ng.2667
   Cua DJ, 2003, NATURE, V421, P744, DOI 10.1038/nature01355
   de Brachène AC, 2020, DIABETES OBES METAB, V22, P1827, DOI 10.1111/dom.14104
   Dendrou CA, 2016, SCI TRANSL MED, V8, DOI 10.1126/scitranslmed.aag1974
   Deodhar A., 2020, ARTHRITIS RHEUMATOL, V72, P10
   Deodhar A, 2019, ARTHRITIS RHEUMATOL, V71, P258, DOI 10.1002/art.40728
   Diogo D, 2015, PLOS ONE, V10, DOI 10.1371/journal.pone.0122271
   Dubash S, 2019, RHEUMATOLOGY, V58, P963, DOI 10.1093/rheumatology/key267
   Durham GA, 2019, TRENDS PHARMACOL SCI, V40, P298, DOI 10.1016/j.tips.2019.03.001
   Dyment DA, 2012, NEUROLOGY, V79, P406, DOI 10.1212/WNL.0b013e3182616fc4
   Ellinghaus D, 2016, NAT GENET, V48, P510, DOI 10.1038/ng.3528
   Enerbäck C, 2018, SCI REP-UK, V8, DOI 10.1038/s41598-018-25282-2
   Farh KKH, 2015, NATURE, V518, P337, DOI 10.1038/nature13835
   Feagan BG, 2016, NEW ENGL J MED, V375, P1946, DOI 10.1056/NEJMoa1602773
   Feagan BG, 2017, LANCET, V389, P1699, DOI 10.1016/S0140-6736(17)30570-6
   Fensome A, 2018, J MED CHEM, V61, P8597, DOI 10.1021/acs.jmedchem.8b00917
   Ferrao R, 2017, FRONT ENDOCRINOL, V8, DOI 10.3389/fendo.2017.00071
   Floss DM, 2020, CELLS-BASEL, V9, DOI 10.3390/cells9102184
   Forman SB, 2020, J INVEST DERMATOL, V140, P2359, DOI 10.1016/j.jid.2020.03.962
   Fragoulis GE, 2020, RHEUMATOLOGY, V59, P79, DOI 10.1093/rheumatology/keaa435
   Franke A, 2010, NAT GENET, V42, P1118, DOI 10.1038/ng.717
   Fridman JS, 2010, J IMMUNOL, V184, P5298, DOI 10.4049/jimmunol.0902819
   Fuchs S, 2016, EUR J IMMUNOL, V46, P2639, DOI 10.1002/eji.201646519
   Garber K, 2013, NAT BIOTECHNOL, V31, P3, DOI 10.1038/nbt0113-3
   Gerstenberger BS, 2020, J MED CHEM, V63, P13561, DOI 10.1021/acs.jmedchem.0c00948
   Gerstenberger BS, 2020, SCI REP-UK, V10, DOI 10.1038/s41598-020-65762-y
   Gillooly K, 2016, P ACR M GEORG ACR
   Gladman D, 2017, NEW ENGL J MED, V377, P1525, DOI 10.1056/NEJMoa1615977
   Gladman DD, 2009, DERMATOL THER, V22, P40, DOI 10.1111/j.1529-8019.2008.01215.x
   Gracey E, 2020, NAT REV RHEUMATOL, V16, P415, DOI 10.1038/s41584-020-0454-9
   Gracey E, 2020, J CLIN INVEST, V130, P1863, DOI 10.1172/JCI126567
   Gracey E, 2020, ARTHRITIS RHEUMATOL, V72, P428, DOI 10.1002/art.41129
   Graham DSC, 2007, RHEUMATOLOGY, V46, P927, DOI 10.1093/rheumatology/kel449
   Graham DSC, 2011, PLOS GENET, V7, DOI 10.1371/journal.pgen.1002341
   Haan C, 2006, BIOCHEM PHARMACOL, V72, P1538, DOI 10.1016/j.bcp.2006.04.013
   Haibel H, 2005, ANN RHEUM DIS, V64, P296, DOI 10.1136/ard.2004.023176
   Hanauer SB, 2002, LANCET, V359, P1541, DOI 10.1016/S0140-6736(02)08512-4
   Haroon N, 2013, ARTHRITIS RHEUM-US, V65, P2645, DOI 10.1002/art.38070
   He XR, 2019, EXPERT OPIN THER PAT, V29, P137, DOI 10.1080/13543776.2019.1567713
   Hellquist A, 2009, J RHEUMATOL, V36, P1631, DOI 10.3899/jrheum.081160
   Hueber W, 2012, GUT, V61, P1693, DOI 10.1136/gutjnl-2011-301668
   Hughes TK, 2020, IMMUNITY, V53, P878, DOI 10.1016/j.immuni.2020.09.015
   Ishizaki M, 2014, INT IMMUNOL, V26, P257, DOI 10.1093/intimm/dxt062
   Ishizaki M, 2011, J IMMUNOL, V187, P181, DOI 10.4049/jimmunol.1003244
   Jadon DR, 2017, ANN RHEUM DIS, V76, DOI 10.1136/annrheumdis-2016-209853
   Kamizono S, 2001, J BIOL CHEM, V276, P12530, DOI 10.1074/jbc.M010074200
   Karaghiosoff M, 2000, IMMUNITY, V13, P549, DOI 10.1016/S1074-7613(00)00054-6
   Kaushik SB, 2019, INT J DERMATOL, V58, P649, DOI 10.1111/ijd.14246
   Kerner G, 2019, P NATL ACAD SCI USA, V116, P10430, DOI 10.1073/pnas.1903561116
   Koo BS, 2020, ANN RHEUM DIS, V79, P1327, DOI 10.1136/annrheumdis-2019-216741
   Kreins AY, 2015, J EXP MED, V212, P1641, DOI 10.1084/jem.20140280
   Kumar KGS, 2008, J BIOL CHEM, V283, P18566, DOI 10.1074/jbc.M800991200
   LI Z, 2020, PLOS ONE, V15, DOI DOI 10.1371/JOURNAL.PONE.0225289
   Li Z, 2013, J IMMUNOL, V190, P2335, DOI 10.4049/jimmunol.1203118
   Liau NPD, 2018, NAT COMMUN, V9, DOI 10.1038/s41467-018-04013-1
   Lortholary O, 2020, ANN RHEUM DIS, V79, P1532, DOI 10.1136/annrheumdis-2020-217092
   Lupardus PJ, 2014, P NATL ACAD SCI USA, V111, P8025, DOI 10.1073/pnas.1401180111
   Makalowski W, 1996, GENOME RES, V6, P846, DOI 10.1101/gr.6.9.846
   Marzo-Ortega H, 2017, RMD OPEN, V3, DOI 10.1136/rmdopen-2017-000592
   McGonagle D, 2021, FRONT IMMUNOL, V12, DOI 10.3389/fimmu.2021.614255
   Mease P., 2020, ARTHRITIS RHEUMATOL, V72
   Mease P, 2020, ANN RHEUM DIS, V79, P1400, DOI 10.1136/annrheumdis-2019-216761
   Mease P, 2018, LANCET, V392, P2367, DOI 10.1016/S0140-6736(18)32483-8
   Mease P, 2018, ANN RHEUM DIS, V77, P890, DOI 10.1136/annrheumdis-2017-212687
   Mease PJ, 2020, LANCET, V395, P1126, DOI 10.1016/S0140-6736(20)30263-4
   Menet CJ, 2014, PHARM PAT ANAL, V3, P449, DOI [10.4155/PPA.14.23, 10.4155/ppa.14.23]
   Mestas J, 2004, J IMMUNOL, V172, P2731, DOI 10.4049/jimmunol.172.5.2731
   Meyer DM, 2010, J INFLAMM-LOND, V7, DOI 10.1186/1476-9255-7-41
   Miao W, 2016, P ACR M GEORG ACRSS
   Miao WY, 2015, ARTHRITIS RHEUMATOL, V67
   Minegishi Y, 2006, IMMUNITY, V25, P745, DOI 10.1016/j.immuni.2006.09.009
   Mori R, 2017, SCI REP-UK, V7, DOI 10.1038/s41598-017-15912-6
   Morris R, 2018, PROTEIN SCI, V27, P1984, DOI 10.1002/pro.3519
   Motegi T, 2019, ANN RHEUM DIS, V78, P1062, DOI 10.1136/annrheumdis-2019-215062
   Naeger LK, 1999, J BIOL CHEM, V274, P1875, DOI 10.1074/jbc.274.4.1875
   Nakamura R, 2008, J IMMUNOL, V181, P2071, DOI 10.4049/jimmunol.181.3.2071
   Nash P, 2021, ANN RHEUM DIS, V80, P71, DOI 10.1136/annrheumdis-2020-218398
   Nei M, 2001, P NATL ACAD SCI USA, V98, P2497, DOI 10.1073/pnas.051611498
   Nemoto M, 2018, SCI REP-UK, V8, DOI 10.1038/s41598-018-25260-8
   O'Shea JJ, 2015, ANNU REV MED, V66, P311, DOI 10.1146/annurev-med-051113-024537
   Ogdie A, 2020, RHEUMATOLOGY, V59, pI37, DOI 10.1093/rheumatology/kez383
   Panés J, 2017, GUT, V66, P1049, DOI 10.1136/gutjnl-2016-312735
   Papp KA, 2016, BRIT J DERMATOL, V174, P1266, DOI 10.1111/bjd.14403
   Papp K, 2018, NEW ENGL J MED, V379, P1313, DOI 10.1056/NEJMoa1806382
   Papp KA, 2017, NEW ENGL J MED, V376, P1551, DOI 10.1056/NEJMoa1607017
   Papp KA, 2016, J AM ACAD DERMATOL, V74, P841, DOI 10.1016/j.jaad.2016.01.013
   Park H, 2005, NAT IMMUNOL, V6, P1133, DOI 10.1038/ni1261
   Parmentier JM, 2018, BMC RHEUMATOL, V2, DOI 10.1186/s41927-018-0031-x
   Pfeifle R, 2017, NAT IMMUNOL, V18, P104, DOI 10.1038/ni.3579
   Piganis RAR, 2011, J BIOL CHEM, V286, P33811, DOI 10.1074/jbc.M111.270207
   Prchal-Murphy M, 2015, ONCOIMMUNOLOGY, V4, DOI 10.1080/2162402X.2015.1047579
   Prchal-Murphy M, 2012, PLOS ONE, V7, DOI 10.1371/journal.pone.0039141
   Ragimbeau J, 2003, EMBO J, V22, P537, DOI 10.1093/emboj/cdg038
   Rani MRS, 1999, J BIOL CHEM, V274, P32507, DOI 10.1074/jbc.274.45.32507
   Reich K, 2019, LANCET, V394, P576, DOI 10.1016/S0140-6736(19)30952-3
   Rudwaleit M, 2011, ANN RHEUM DIS, V70, P25, DOI 10.1136/ard.2010.133645
   Sandborn WJ, 2017, NEW ENGL J MED, V376, P1723, DOI 10.1056/NEJMoa1606910
   Schwartz DM, 2017, NAT REV DRUG DISCOV, V16, P843, DOI 10.1038/nrd.2017.201
   Sepriano A, 2021, ARTHRITIS RHEUMATOL, V73, P1211, DOI 10.1002/art.41667
   Shaw MH, 2003, P NATL ACAD SCI USA, V100, P11594, DOI 10.1073/pnas.1930781100
   Shaw MH, 2006, J IMMUNOL, V176, P7263, DOI 10.4049/jimmunol.176.12.7263
   Shimoda K, 2000, IMMUNITY, V13, P561, DOI 10.1016/S1074-7613(00)00055-8
   Siebert S, 2019, ANN RHEUM DIS, V78, P1015, DOI 10.1136/annrheumdis-2018-213654
   Sieper J, 2009, ANN RHEUM DIS, V68, P1, DOI 10.1136/ard.2008.104018
   Sieper J, 2015, ANN RHEUM DIS, V74, P1051, DOI 10.1136/annrheumdis-2013-204963
   Sigurdsson S, 2005, AM J HUM GENET, V76, P528, DOI 10.1086/428480
   Smolen JS, 2017, ANN RHEUM DIS, V76, DOI 10.1136/annrheumdis-2016-209831
   STAHL N, 1995, SCIENCE, V267, P1349, DOI 10.1126/science.7871433
   Steel KJA, 2020, ARTHRITIS RHEUMATOL, V72, P435, DOI 10.1002/art.41156
   Strange A, 2010, NAT GENET, V42, P985, DOI 10.1038/ng.694
   Stuart PE, 2015, AM J HUM GENET, V97, P816, DOI 10.1016/j.ajhg.2015.10.019
   Taams LS, 2018, NAT REV RHEUMATOL, V14, P453, DOI 10.1038/s41584-018-0044-2
   Taurog JD, 2016, NEW ENGL J MED, V374, P2563, DOI 10.1056/NEJMra1406182
   Taylor W, 2006, ARTHRITIS RHEUM, V54, P2665, DOI 10.1002/art.21972
   Tehlirian C, 2021, LANCET RHEUMATOL, V3, pE204, DOI 10.1016/S2665-9913(20)30397-0
   Teng MWL, 2015, NAT MED, V21, P719, DOI 10.1038/nm.3895
   Tokarski JS, 2015, J BIOL CHEM, V290, P11061, DOI 10.1074/jbc.M114.619502
   van der Fits L, 2009, J IMMUNOL, V182, P5836, DOI 10.4049/jimmunol.0802999
   van der Heijde D, 2019, LANCET, V394, P2108, DOI 10.1016/S0140-6736(19)32534-6
   van der Heijde D, 2018, LANCET, V392, P2378, DOI 10.1016/S0140-6736(18)32463-2
   van der Heijde D, 2017, ANN RHEUM DIS, V76, P1340, DOI 10.1136/annrheumdis-2016-210322
   van der Heijde D, 2017, ANN RHEUM DIS, V76, P978, DOI 10.1136/annrheumdis-2016-210770
   Van Rompaey L, 2013, J IMMUNOL, V191, P3568, DOI 10.4049/jimmunol.1201348
   Varkas G, 2017, ANN RHEUM DIS, V76, DOI 10.1136/annrheumdis-2016-210233
   Vieira-Sousa E, 2015, ARTHRITIS RHEUMATOL, V67, P2813, DOI 10.1002/art.39282
   Villarino AV, 2017, NAT IMMUNOL, V18, P374, DOI 10.1038/ni.3691
   Wallace C, 2010, NAT GENET, V42, P68, DOI 10.1038/ng.493
   Wilks AF, 2008, SEMIN CELL DEV BIOL, V19, P319, DOI 10.1016/j.semcdb.2008.07.020
   Wöss K, 2019, CANCERS, V11, DOI 10.3390/cancers11111728
   Works MG, 2014, J IMMUNOL, V193, P3278, DOI 10.4049/jimmunol.1400205
   Wrobleski ST, 2019, J MED CHEM, V62, P8973, DOI 10.1021/acs.jmedchem.9b00444
   Yamamoto K, 2003, BIOCHEM BIOPH RES CO, V310, P1188, DOI 10.1016/j.bbrc.2003.09.140
   Yap GS, 2001, J IMMUNOL, V166, P5720, DOI 10.4049/jimmunol.166.9.5720
   Zhang F, 2019, NAT IMMUNOL, V20, P928, DOI 10.1038/s41590-019-0378-1
   Zhang MM, 2020, NATURE, V586, P434, DOI 10.1038/s41586-020-2799-2
NR 151
TC 13
Z9 14
U1 1
U2 8
PU FRONTIERS MEDIA SA
PI LAUSANNE
PA AVENUE DU TRIBUNAL FEDERAL 34, LAUSANNE, CH-1015, SWITZERLAND
EI 1664-8021
J9 FRONT GENET
JI Front. Genet.
PD JUL 5
PY 2021
VL 12
AR 685280
DI 10.3389/fgene.2021.685280
PG 15
WC Genetics & Heredity
WE Science Citation Index Expanded (SCI-EXPANDED)
SC Genetics & Heredity
GA TK6JE
UT WOS:000674261600001
PM 34290741
OA Green Published, gold
DA 2024-01-22
ER

PT J
AU Becker, W
   Alrafas, HR
   Busbee, PB
   Walla, MD
   Wilson, K
   Miranda, K
   Cai, GS
   Putluri, V
   Putluri, N
   Nagarkatti, M
   Nagarkatti, PS
AF Becker, William
   Alrafas, Haider Rasheed
   Busbee, Philip B.
   Walla, Michael D.
   Wilson, Kiesha
   Miranda, Kathryn
   Cai, Guoshuai
   Putluri, Vasanta
   Putluri, Nagireddy
   Nagarkatti, Mitzi
   Nagarkatti, Prakash S.
TI Cannabinoid Receptor Activation on Haematopoietic Cells and Enterocytes
   Protects against Colitis
SO JOURNAL OF CROHNS & COLITIS
LA English
DT Article
DE Colitis; cannabinoids; microbiome
ID INFLAMMATORY-BOWEL-DISEASE; CROHNS-DISEASE; MUC2 MUCIN; MICROBIOTA;
   DELTA-9-TETRAHYDROCANNABINOL; CANNABIDIOL; MOTILITY; MICE
AB Background and Aims: Cannabinoid receptor [CB] activation can attenuate inflammatory bowel disease [IBD] in experimental models and human cohorts. However, the roles of the microbiome, metabolome, and the respective contributions of haematopoietic and non-haematopoietic cells in the anti-colitic effects of cannabinoids have yet to be determined.
   Methods: Female C57BL/6 mice weretreated with either cannabidiol [IBD], Delta(9)-tetrahydrocannabinol [THC], a combination of CBD and THC, or vehicle, in several models of chemically induced colitis. Clinical parameters of colitis were assessed by colonoscopy, histology, flow cytometry, and detection of serum biomarkers; single-cell RNA sequencing and qRT-PCR were used to evaluate the effects of cannabinoids on enterocytes. Immune cell transfer from CB2 knockout mice was used to evaluate the contribution of haematopoietic and non-haematopoietic cells to colitis protection.
   Results: We found thatTHC prevented colitis and that CBD, at the dose tested, provided little benefit to the amelioration of colitis, nor when added synergistically with THC. THC increased colonic barrier integrity by stimulating mucus and tight junction and antimicrobial peptide production, and these effects were specific to the large intestine. THC increased colonic Gram-negative bacteria, but the anti-colitic effects ofTHC were independent of the microbiome. THC acted both on immune cells via CB2 and on enterocytes, to attenuate colitis.
   Conclusions: Our findings demonstrate how cannabinoid receptor activation on both immune cells and colonocytes is critical to prevent colonic inflammation. These studies also suggest how cannabinoid receptor activation can be used as a preventive and therapeutic modality against colitis.
C1 [Becker, William; Alrafas, Haider Rasheed; Busbee, Philip B.; Wilson, Kiesha; Miranda, Kathryn; Nagarkatti, Mitzi; Nagarkatti, Prakash S.] Univ South Carolina, Sch Med, Dept Pathol Microbiol & Immunol, Columbia, SC 29208 USA.
   [Walla, Michael D.] Univ South Carolina, Dept Chem & Biochem, Columbia, SC 29208 USA.
   [Cai, Guoshuai] Univ South Carolina, Arnold Sch Publ Hlth, Dept Environm Hlth Sci, Columbia, SC 29208 USA.
   [Putluri, Vasanta; Putluri, Nagireddy] Baylor Coll Med, Alkek Ctr Mol Discovery, Dan L Duncan Canc Ctr, Adv Technol Core, Houston, TX 77030 USA.
C3 University of South Carolina System; University of South Carolina
   Columbia; University of South Carolina System; University of South
   Carolina Columbia; University of South Carolina System; University of
   South Carolina Columbia; Baylor College of Medicine
RP Nagarkatti, PS (通讯作者)，Univ South Carolina, Dept Pathol Microbiol & Immunol, Columbia, SC 29208 USA.
EM PRAKASH@mailbox.sc.edu
RI ALRAFAS, HAIDER RASHEED DAHAM/ABD-4674-2022; Cai,
   Guoshuai/AAD-9620-2021; Busbee, Philip/AAE-9840-2020
OI ALRAFAS, HAIDER RASHEED DAHAM/0000-0002-5564-8969; Busbee,
   Philip/0000-0002-7029-2403; Becker, William/0000-0001-8807-5522
FU National Institutes of Health [P01AT003961, P20GM103641, R01AT006888,
   R01ES030144, R01AI123947]; American Cancer Society [ACS]
   [127430-RSG-15-105-01-CNE]
FX These studies were supported in part by National Institutes of Health
   grants: P01AT003961, P20GM103641, R01AT006888, R01ES030144, R01AI123947
   to MN and PN, and American Cancer Society [ACS] Award
   127430-RSG-15-105-01-CNE to VP and NP.
CR Alhamoruni A, 2010, J PHARMACOL EXP THER, V335, P92, DOI 10.1124/jpet.110.168237
   Aviello G, 2008, EUR REV MED PHARMACO, V12, P81
   Baker KT, 2018, CARCINOGENESIS, V39, P11, DOI 10.1093/carcin/bgx117
   Becker W, 2020, ISCIENCE, V23, DOI 10.1016/j.isci.2020.101504
   Bernstein CN, 2008, GUT, V57, P1185, DOI 10.1136/gut.2007.122143
   Cabral GA, 2015, J NEUROIMMUNE PHARM, V10, P193, DOI 10.1007/s11481-015-9615-z
   Carliner H, 2017, PREV MED, V104, P13, DOI 10.1016/j.ypmed.2017.07.008
   Cho JH, 2008, NAT REV IMMUNOL, V8, P458, DOI 10.1038/nri2340
   Cobo ER, 2015, MUCOSAL IMMUNOL, V8, P1360, DOI 10.1038/mi.2015.27
   Coward S, 2019, GASTROENTEROLOGY, V156, P1345, DOI 10.1053/j.gastro.2019.01.002
   de Souza HSP, 2016, NAT REV GASTRO HEPAT, V13, P13, DOI [10.1038/nrgastro.2016.186, 10.1038/nrgastro.2015.186]
   Desai MS, 2016, CELL, V167, P1339, DOI 10.1016/j.cell.2016.10.043
   DEVANE WA, 1992, SCIENCE, V258, P1946, DOI 10.1126/science.1470919
   Di Marzo V, 2018, NAT REV DRUG DISCOV, V17, P623, DOI 10.1038/nrd.2018.115
   Dowling Catriona M, 2016, F1000Res, V5, P99, DOI 10.12688/f1000research.7656.2
   Duerr RH, 2006, SCIENCE, V314, P1461, DOI 10.1126/science.1135245
   Eaden JA, 2001, GUT, V48, P526, DOI 10.1136/gut.48.4.526
   Eisenstein TK, 2015, J NEUROIMMUNE PHARM, V10, P204, DOI 10.1007/s11481-015-9603-3
   Engel MA, 2010, J PHYSIOL PHARMACOL, V61, P89
   Hegde VL, 2011, PLOS ONE, V6, DOI 10.1371/journal.pone.0018281
   Hegde VL, 2010, EUR J IMMUNOL, V40, P3358, DOI 10.1002/eji.201040667
   Hirata Y, 2016, PHARMACOL RES, V113, P574, DOI 10.1016/j.phrs.2016.09.044
   Iizuka K, 2008, ENDOCR J, V55, P617, DOI 10.1507/endocrj.K07E-110
   Jamontt JM, 2010, BRIT J PHARMACOL, V160, P712, DOI 10.1111/j.1476-5381.2010.00791.x
   Kabashima T, 2003, P NATL ACAD SCI USA, V100, P5107, DOI 10.1073/pnas.0730817100
   Kaplan GG, 2016, LANCET GASTROENTEROL, V1, P307, DOI 10.1016/S2468-1253(16)30077-2
   Kawashima H, 2012, BIOL PHARM BULL, V35, P1637, DOI 10.1248/bpb.b12-00412
   Ke P, 2016, PLOS ONE, V11, DOI 10.1371/journal.pone.0155076
   Kinsey SG, 2013, EUR J PHARMACOL, V715, P111, DOI 10.1016/j.ejphar.2013.06.001
   Llewellyn SR, 2018, GASTROENTEROLOGY, V154, P1037, DOI 10.1053/j.gastro.2017.11.030
   Lu HC, 2016, BIOL PSYCHIAT, V79, P516, DOI 10.1016/j.biopsych.2015.07.028
   Lynch SV, 2016, NEW ENGL J MED, V375, P2369, DOI 10.1056/NEJMra1600266
   Malik A, 2018, IMMUNITY, V49, P515, DOI 10.1016/j.immuni.2018.08.024
   Manichanh C, 2006, GUT, V55, P205, DOI 10.1136/gut.2005.073817
   Massa F, 2004, J CLIN INVEST, V113, P1202, DOI 10.1172/JCI200419465
   Naftali T, 2017, DIGEST DIS SCI, V62, P1615, DOI 10.1007/s10620-017-4540-z
   Naftali T, 2013, CLIN GASTROENTEROL H, V11, P1276, DOI 10.1016/j.cgh.2013.04.034
   Ng SC, 2017, LANCET, V390, P2769, DOI 10.1016/S0140-6736(17)32448-0
   Palmela C, 2018, GUT, V67, P574, DOI 10.1136/gutjnl-2017-314903
   Roth MD, 2015, J NEUROIMMUNE PHARM, V10, P333, DOI 10.1007/s11481-015-9587-z
   Singh UP, 2012, TOXICOL APPL PHARM, V258, P256, DOI 10.1016/j.taap.2011.11.005
   Storr MA, 2009, INFLAMM BOWEL DIS, V15, P1678, DOI 10.1002/ibd.20960
   van Amerongen G, 2018, CLIN THER, V40, P1467, DOI 10.1016/j.clinthera.2017.01.016
   Viennois E, 2018, BIO-PROTOCOL, V8, DOI 10.21769/BioProtoc.2829
   Wang YP, 2017, SCI REP-UK, V7, DOI 10.1038/s41598-017-10924-8
   Wangler MF, 2017, PLOS GENET, V13, DOI 10.1371/journal.pgen.1006825
   White CM, 2019, J CLIN PHARMACOL, V59, P923, DOI 10.1002/jcph.1387
   Whiting PF, 2015, JAMA-J AM MED ASSOC, V313, P2456, DOI 10.1001/jama.2015.6358
   Zhang CS, 2017, NATURE, V548, P112, DOI 10.1038/nature23275
NR 49
TC 9
Z9 12
U1 0
U2 13
PU OXFORD UNIV PRESS
PI OXFORD
PA GREAT CLARENDON ST, OXFORD OX2 6DP, ENGLAND
SN 1873-9946
EI 1876-4479
J9 J CROHNS COLITIS
JI J. Crohns Colitis
PD JUN
PY 2021
VL 15
IS 6
BP 1032
EP 1048
DI 10.1093/ecco-jcc/jjaa253
PG 17
WC Gastroenterology & Hepatology
WE Science Citation Index Expanded (SCI-EXPANDED)
SC Gastroenterology & Hepatology
GA TF8QX
UT WOS:000670981200015
PM 33331878
OA Green Published
DA 2024-01-22
ER

PT J
AU Liu, JJ
   Rosson, TB
   Xie, JJ
   Harris, ZP
   McBride, RG
   Siegel, E
   Hagedorn, C
AF Liu, Julia J.
   Rosson, Thomas Brent
   Xie, Jesse J.
   Harris, Zachary P.
   McBride, Regina G.
   Siegel, Eric
   Hagedorn, Curt
TI Personalized Inflammatory Bowel Disease Care Reduced Hospitalizations
SO DIGESTIVE DISEASES AND SCIENCES
LA English
DT Article
DE Inflammatory bowel disease; Medical home; Personalized medicine;
   Hospitalization; Confocal laser endomicroscopy
ID CROHNS-DISEASE; METAANALYSIS; BIOMARKERS; EFFICACY; SURGERY; SERUM; GAPS
AB Background and AimsIBD patients with inadequately treated disease often relapse and require hospitalizations for further management. The purpose of this practice review was to determine whether personalized IBD care improved patient outcomes as measured by IBD-related hospitalizations.MethodsA dedicated IBD clinic was created for personalized patient care in a tertiary veterans health care center in 2014. In the first year, the care program consisted of patient-centered medical home (PCMH). In the second year, personalized biologic therapy was incorporated into the program, based on the severity of mucosal barrier dysfunction measured by probe-based confocal laser endomicroscopy (pCLE) analysis of the terminal ileum during colonoscopy. IBD-related hospitalizations during these 2years were compared to the year before the care program.ResultsThe IBD-related admissions at baseline, year 1 and 2 of the program were: total number of admissions of 25, 24, 8 (P=0.03) per year, total number of hospital days of 177, 144, 31days per year (P<0.01), median length of stay 7, 4, and 2days per visit (P=0.013), respectively. Patients had significant increases in serum hemoglobin (11.52.7, 11.9 +/- 2.6, 14.0 +/- 1.4g/dl; P=0.035), albumin (2.7 +/- 0.7, 3.0 +/- 0.6g/dl 3.7 +/- 0.8g/dl; P=0.031) and body mass index (26.6 +/- 2.9, 28.1 +/- 5.9; 34.0 +/- 10.8; P=0.047).Conclusions Personalized IBD care incorporating a PCMH model and tailored biologic therapy based on pCLE findings of mucosal barrier dysfunction significantly reduced IBD-related hospitalizations.
C1 [Liu, Julia J.; Rosson, Thomas Brent; Xie, Jesse J.; Harris, Zachary P.; Hagedorn, Curt] Cent Arkansas Vet Healthcare Syst, Dept Med, Little Rock, AR 72205 USA.
   [Liu, Julia J.; Xie, Jesse J.; Harris, Zachary P.; Hagedorn, Curt] Univ Arkansas Med Sci, Div Gastroenterol, Little Rock, AR 72205 USA.
   [McBride, Regina G.] Cent Arkansas Vet Healthcare Syst, Dept Nursing, Little Rock, AR USA.
   [Siegel, Eric] Univ Arkansas Med Sci, Dept Biostat, Little Rock, AR 72205 USA.
C3 US Department of Veterans Affairs; Veterans Health Administration (VHA);
   Central Arkansas Veterans Healthcare System; University of Arkansas
   System; University of Arkansas Medical Sciences; US Department of
   Veterans Affairs; Veterans Health Administration (VHA); Central Arkansas
   Veterans Healthcare System; University of Arkansas System; University of
   Arkansas Medical Sciences
RP Liu, JJ (通讯作者)，Cent Arkansas Vet Healthcare Syst, Dept Med, Little Rock, AR 72205 USA.; Liu, JJ (通讯作者)，Univ Arkansas Med Sci, Div Gastroenterol, Little Rock, AR 72205 USA.
EM jjliu@uams.edu
OI Siegel, Eric/0000-0001-9824-6612; Liu, Julia/0000-0002-1267-7452
CR Atreya R, 2014, NAT MED, V20, P313, DOI 10.1038/nm.3462
   CELLIER C, 1994, GUT, V35, P231, DOI 10.1136/gut.35.2.231
   CUZICK J, 1985, STAT MED, V4, P87, DOI 10.1002/sim.4780040112
   Fradgley EA, 2015, INT J EQUITY HEALTH, V14, DOI 10.1186/s12939-015-0179-6
   Jones J, 2008, CLIN GASTROENTEROL H, V6, P1218, DOI 10.1016/j.cgh.2008.06.010
   Jones JL, 2015, CLIN GASTROENTEROL H, V13, P2233, DOI 10.1016/j.cgh.2015.06.034
   Kappelman MD, 2013, DIGEST DIS SCI, V58, P519, DOI 10.1007/s10620-012-2371-5
   Kiesslich R, 2012, GUT, V61, P1146, DOI 10.1136/gutjnl-2011-300695
   Koutroubakis IE, 2016, INFLAMM BOWEL DIS, V22, P100, DOI 10.1097/MIB.0000000000000587
   Mao EJ, 2017, ALIMENT PHARM THER, V45, P3, DOI 10.1111/apt.13847
   Nguyen GC, 2009, INFLAMM BOWEL DIS, V15, P1233, DOI 10.1002/ibd.20883
   Peery AF, 2019, GASTROENTEROLOGY, V156, P254, DOI [10.1053/j.gastro.2018.08.063, 10.1053/j.gastro.2015.08.045]
   Ramos-Rivers C, 2014, CLIN GASTROENTEROL H, V12, P986, DOI 10.1016/j.cgh.2013.11.015
   Solberg IC, 2007, CLIN GASTROENTEROL H, V5, P1430, DOI 10.1016/j.cgh.2007.09.002
   Turcotte JF, 2013, GASTROINTEST ENDOSC, V77, P624, DOI 10.1016/j.gie.2012.11.006
   Turcotte JF, 2012, CLIN TRANSL GASTROEN, V3, DOI 10.1038/ctg.2012.13
   Waljee AK, 2018, INFLAMM BOWEL DIS, V24, P45, DOI 10.1093/ibd/izx007
NR 17
TC 8
Z9 8
U1 0
U2 1
PU SPRINGER
PI DORDRECHT
PA VAN GODEWIJCKSTRAAT 30, 3311 GZ DORDRECHT, NETHERLANDS
SN 0163-2116
EI 1573-2568
J9 DIGEST DIS SCI
JI Dig. Dis. Sci.
PD JUL
PY 2019
VL 64
IS 7
BP 1809
EP 1814
DI 10.1007/s10620-019-05485-x
PG 6
WC Gastroenterology & Hepatology
WE Science Citation Index Expanded (SCI-EXPANDED)
SC Gastroenterology & Hepatology
GA IE1TS
UT WOS:000472169300015
PM 30746632
DA 2024-01-22
ER

PT J
AU Yang, XX
   Wang, LZ
   Li, LH
   Yu, Z
   Xiao, CW
AF Yang, Xiaoxuan
   Wang, Lizhen
   Li, Lunhao
   Yu, Zhang
   Xiao, Caiwen
TI The Imbalance of Lymphocyte Subsets and Cytokines: Potential Immunologic
   Insights Into the Pathogenesis of Chronic Dacryocystitis
SO INVESTIGATIVE OPHTHALMOLOGY & VISUAL SCIENCE
LA English
DT Article
DE chronic dacryocystitis; lacrimal duct disease; pathogenesis
ID LACRIMAL SAC EPITHELIUM; CROHNS-DISEASE; TISSUE LDALT; DACRYOSTENOSIS;
   PREDOMINANCE; DUCTS; TH1
AB PURPOSE. To explore the quantitative distributions of different lymphocyte subsets in the lacrimal sac mucosa and identify changes of Th1- and Th2-associated cytokines in the tears of patients with chronic dacryocystitis.
   METHODS. Lacrimal sac mucosal specimens from patients with chronic dacryocystitis were analyzed. Hematoxylin-eosin staining and Masson staining were performed for pathologic analysis, and immunohistochemical staining was performed for the detection of CD3(+), CD4(+), CD8(+), CD20(+), Th1, and Th2 lymphocytes. Quantitative real-time PCR was performed to analyze IFN-gamma and IL-4 mRNA expression. In addition, tear samples from patients with chronic dacryocystitis and healthy volunteers were collected and analyzed with an antibody array system for Th1- and Th2-associated cytokines and chemokines.
   RESULTS. Different distribution patterns of lymphocyte subsets were observed in the lacrimal sac walls. Both CD20(+) B lymphocytes and CD3(+) T lymphocytes accumulated in organized lymphoid follicles, and CD3(+) T cells were also distributed in a diffuse manner. Among the two subsets of T cells, CD4(+) T cells were more abundant than CD8(+) T cells. Both the immunohistochemical staining and real-time PCR results revealed significantly higher expression levels of IFN-gamma than those of IL-4. The levels of Th1- and Th2-related cytokines and chemokines measured were significantly higher in the tears of patients than in those of controls.
   CONCLUSIONS. The different distribution patterns of lymphocyte subsets provide insight into a potential immunologic mechanism for dacryocystitis. The cytokines secreted by Th1 or Th2 cells may play a major role in the pathogenesis of dacryocystitis and could be explored as therapeutic targets.
C1 [Yang, Xiaoxuan; Li, Lunhao; Yu, Zhang; Xiao, Caiwen] Shanghai Jiao Tong Univ, Peoples Hosp 9, Dept Ophthalmol, Sch Med, 639 Zhi Zao Ju Rd, Shanghai 200011, Peoples R China.
   [Yang, Xiaoxuan; Li, Lunhao; Yu, Zhang; Xiao, Caiwen] Shanghai Key Lab Orbital Dis & Ocular Oncol, Shanghai, Peoples R China.
   [Wang, Lizhen] Shanghai Jiao Tong Univ, Peoples Hosp 9, Dept Oral Pathol, Sch Med, Shanghai, Peoples R China.
C3 Shanghai Jiao Tong University; Shanghai Jiao Tong University
RP Xiao, CW (通讯作者)，Shanghai Jiao Tong Univ, Peoples Hosp 9, Dept Ophthalmol, Sch Med, 639 Zhi Zao Ju Rd, Shanghai 200011, Peoples R China.
EM xcaiwen@163.com
RI Jiang, Tao/IWM-7503-2023
FU Shanghai Shenkang Hospital Development Center [SHDC12016223]; National
   Natural Science Foundation of China [81470663]; Science and Technology
   Commission of Shanghai [17DZ2260100]
FX Supported by a grant from the Shanghai Shenkang Hospital Development
   Center (Grant No. SHDC12016223; CX); a grant from the National Natural
   Science Foundation of China (Grant No. 81470663; CX); and a grant from
   The Science and Technology Commission of Shanghai (17DZ2260100). The
   funders had no role in the study design, data collection and analysis,
   decision to publish, or preparation of the manuscript.
CR Ali MJ, 2013, OCUL IMMUNOL INFLAMM, V21, P417, DOI 10.3109/09273948.2013.797473
   Altan-Yaycioglu R, 2010, ORBIT, V29, P254, DOI 10.3109/01676831003739699
   Amin RM, 2013, INT J OPHTHALMOL-CHI, V6, P817, DOI 10.3980/j.issn.2222-3959.2013.06.14
   Baba S, 2015, ALLERGY ASTHMA CL IM, V11, DOI 10.1186/s13223-015-0100-2
   Barnett D, 1997, CLIN LAB HAEMATOL, V19, P231, DOI 10.1046/j.1365-2257.1997.00091.x
   Brand S, 2009, GUT, V58, P1152, DOI 10.1136/gut.2008.163667
   Chakrabarti S, 2016, J CLIN DIAGN RES, V10, pEC1, DOI 10.7860/JCDR/2016/19515.8089
   Heller F, 2005, GASTROENTEROLOGY, V129, P550, DOI 10.1053/j.gastro.2005.05.002
   Ishikawa M, 2011, CLIN OPHTHALMOL, V5, P1567, DOI 10.2147/OPTH.S26048
   Knop E, 2001, INVEST OPHTH VIS SCI, V42, P566
   Mandal Radhakrishna, 2008, J Indian Med Assoc, V106, P296
   Mosmann TR, 1996, IMMUNOL TODAY, V17, P138, DOI 10.1016/0167-5699(96)80606-2
   Neurath MF, 2002, NAT MED, V8, P567, DOI 10.1038/nm0602-567
   Parronchi P, 1997, AM J PATHOL, V150, P823
   Paulsen F, 1998, ANAT EMBRYOL, V198, P1, DOI 10.1007/s004290050160
   Paulsen FP, 2001, INVEST OPHTH VIS SCI, V42, P2157
   Paulsen FP, 2003, OPHTHALMOLOGY, V110, P85, DOI 10.1016/S0161-6420(02)01442-2
   Paulsen FP, 2001, OPHTHALMOLOGY, V108, P2329, DOI 10.1016/S0161-6420(01)00946-0
   Paulsen FP, 2000, VIRCHOWS ARCH, V437, P185, DOI 10.1007/s004280000248
   Perra MT, 1995, ARCH HISTOL CYTOL, V58, P517, DOI 10.1679/aohc.58.517
   Pornpanich K, 2016, CLIN OPHTHALMOL, V10, P337, DOI 10.2147/OPTH.S100280
   Ratnasari Neneng, 2016, Acta Med Iran, V54, P359
   Salour H, 2010, ORBIT, V29, P250, DOI 10.3109/01676830.2010.485720
   Sun XG, 2005, OPHTHAL PHYSL OPT, V25, P261, DOI 10.1111/j.1475-1313.2005.00284.x
   Wei HM, 2004, CELL MOL IMMUNOL, V1, P63
   Zhu JF, 2010, CELL RES, V20, P4, DOI 10.1038/cr.2009.138
   蒋卫民, 2002, [中华传染病杂志, Chinese Journal of Infections Diseases], V20, P203
NR 27
TC 2
Z9 4
U1 1
U2 3
PU ASSOC RESEARCH VISION OPHTHALMOLOGY INC
PI ROCKVILLE
PA 12300 TWINBROOK PARKWAY, ROCKVILLE, MD 20852-1606 USA
SN 0146-0404
EI 1552-5783
J9 INVEST OPHTH VIS SCI
JI Invest. Ophthalmol. Vis. Sci.
PD APR
PY 2018
VL 59
IS 5
BP 1802
EP 1809
DI 10.1167/iovs.17-23660
PG 8
WC Ophthalmology
WE Science Citation Index Expanded (SCI-EXPANDED)
SC Ophthalmology
GA GB5FH
UT WOS:000429088400015
PM 29610847
OA gold
DA 2024-01-22
ER

PT J
AU Lennon, EM
   Borst, LB
   Edwards, LL
   Moeser, AJ
AF Lennon, E. M.
   Borst, L. B.
   Edwards, L. L.
   Moeser, A. J.
TI Mast Cells Exert Anti-Inflammatory Effects in an IL10<SUP>-/-</SUP>
   Model of Spontaneous Colitis
SO MEDIATORS OF INFLAMMATION
LA English
DT Article
ID INFLAMMATORY-BOWEL-DISEASE; DEXTRAN SULFATE SODIUM; EPITHELIAL BARRIER
   DYSFUNCTION; GROWTH-FACTOR-BETA; CROHNS-DISEASE; DENDRITIC CELLS;
   CYTOKINE PRODUCTION; MOTOR DISTURBANCES; SUBSTANCE-P; MOUSE MODEL
AB Mast cells are well established as divergent modulators of inflammation and immunosuppression, but their role in inflammatory bowel disease (IBD) remains to be fully defined. While previous studies have demonstrated a proinflammatory role for mast cells in acute models of chemical colitis, more recent investigations have shown that mast cell deficiency can exacerbate inflammation in spontaneous colitis models, thus suggesting a potential anti-inflammatory role of mast cells in IBD. Here, we tested the hypothesis that in chronic, spontaneous colitis, mast cells are protective. We compared colitis and intestinal barrier function in IL10(-/-) mice to mast cell deficient/IL10(-/-) (double knockout (DKO): Kit(Wsh/Wsh) x IL10(-/-)) mice. Compared with IL10(-/-) mice, DKO mice exhibited more severe colitis as assessed by increased colitis scores, mucosal hypertrophy, intestinal permeability, and colonic cytokine production. PCR array analyses demonstrated enhanced expression of numerous cytokine and chemokine genes and downregulation of anti-inflammatory genes (e.g., Tgfb2, Bmp2, Bmp4, Bmp6, and Bmp7) in the colonic mucosa of DKO mice. Systemic reconstitution of DKO mice with bone marrow-derived mast cells resulted in significant amelioration of IL10(-/-)-mediated colitis and intestinal barrier injury. Together, the results presented here demonstrate that mast cells exert anti-inflammatory properties in an established model of chronic, spontaneous IBD. Given the previously established proinflammatory role of mast cells in acute chemical colitis models, the present findings provide new insight into the divergent roles of mast cells in modulating inflammation during different stages of colitis. Further investigation of the mechanism of the anti-inflammatory role of the mast cells may elucidate novel therapies.
C1 [Lennon, E. M.] Univ Tennessee, Coll Vet Med, Dept Small Anim Clin Sci, POB 1071, Knoxville, TN 37996 USA.
   [Borst, L. B.; Edwards, L. L.] North Carolina State Univ, Coll Vet Med, Dept Populat Hlth & Pathobiol, Raleigh, NC 27607 USA.
   [Moeser, A. J.] Michigan State Univ, Coll Vet Med, Dept Large Anim Clin Sci, Gastrointestinal Stress Biol Lab, E Lansing, MI 48824 USA.
C3 University of Tennessee System; University of Tennessee Knoxville; UT
   Institute of Agriculture; North Carolina State University; Michigan
   State University
RP Moeser, AJ (通讯作者)，Michigan State Univ, Coll Vet Med, Dept Large Anim Clin Sci, Gastrointestinal Stress Biol Lab, E Lansing, MI 48824 USA.
EM moeserad@msu.edu
OI Moeser, Adam/0000-0003-3068-627X; Borst, Luke/0000-0002-2736-1960
FU Ruth L. Kirschstein National Research Service Award as part of North
   Carolina State University's Comparative Medicine and Translational
   Research Training Program [T32 OD011130]; U.S. National Institutes of
   Health [K01 OD019729, R01 HD072968, K08 DK097462, R03 DK097462]
FX Dr. E. M. Lennon was supported by the Ruth L. Kirschstein National
   Research Service Award T32 OD011130 as part of North Carolina State
   University's Comparative Medicine and Translational Research Training
   Program. This work was supported by the U.S. National Institutes of
   Health K01 OD019729 (to E. M. Lennon), R01 HD072968 (to A. J. Moeser),
   K08 DK097462 (to A. J. Moeser), and R03 DK097462 (to A. J. Moeser).
CR Andoh A, 2006, ONCOL REP, V16, P103
   Araki Y, 2000, CLIN EXP IMMUNOL, V119, P264
   Arora G, 2010, DIGEST DIS SCI, V55, P1689, DOI 10.1007/s10620-010-1236-z
   Ayyadurai S, 2017, J LEUKOCYTE BIOL, V102, P1299, DOI 10.1189/jlb.2HI0317-088RR
   Babolewska E, 2012, MICROBIOL IMMUNOL, V56, P183, DOI 10.1111/j.1348-0421.2012.00426.x
   Basson A, 2016, FRONT IMMUNOL, V7, DOI 10.3389/fimmu.2016.00290
   Begue B, 2011, AM J GASTROENTEROL, V106, P1544, DOI 10.1038/ajg.2011.112
   Berg DJ, 1996, J CLIN INVEST, V98, P1010, DOI 10.1172/JCI118861
   Bianco AM, 2015, WORLD J GASTROENTERO, V21, P12296, DOI 10.3748/wjg.v21.i43.12296
   Boeckxstaens G, 2015, CURR OPIN PHARMACOL, V25, P45, DOI 10.1016/j.coph.2015.11.005
   Büchler G, 2012, INFLAMM BOWEL DIS, V18, P943, DOI 10.1002/ibd.21895
   Castagliuolo I, 1998, AM J PHYSIOL-GASTR L, V274, pG1094, DOI 10.1152/ajpgi.1998.274.6.G1094
   CASTEX N, 1994, GASTROENTEROLOGY, V107, P976, DOI 10.1016/0016-5085(94)90221-6
   Chan CY, 2013, IMMUNITY, V38, P349, DOI 10.1016/j.immuni.2012.10.019
   Chichlowski M, 2010, PLOS ONE, V5, DOI 10.1371/journal.pone.0012220
   CHIN KW, 1994, DIGEST DIS SCI, V39, P513, DOI 10.1007/BF02088336
   Cho EY, 2011, INT IMMUNOPHARMACOL, V11, P412, DOI 10.1016/j.intimp.2010.12.008
   Choi HW, 2013, IMMUNITY, V39, P1108, DOI 10.1016/j.immuni.2013.11.009
   Corvera CU, 1997, J CLIN INVEST, V100, P1383, DOI 10.1172/JCI119658
   Davies J. M., 2014, SCAND J GASTROENTERO, V50, P24
   De Schepper HU, 2008, ALIMENT PHARM THER, V27, P621, DOI 10.1111/j.1365-2036.2008.03624.x
   de Vries VC, 2010, TRANSPL P, V42, P2759, DOI 10.1016/j.transproceed.2010.05.168
   de Vries VC, 2011, IMMUNITY, V35, P550, DOI 10.1016/j.immuni.2011.09.012
   DVORAK AM, 1992, INT ARCH ALLERGY IMM, V99, P74, DOI 10.1159/000236338
   DVORAK AM, 1980, HUM PATHOL, V11, P606, DOI 10.1016/S0046-8177(80)80072-4
   Egozi EI, 2003, WOUND REPAIR REGEN, V11, P46, DOI 10.1046/j.1524-475X.2003.11108.x
   ELIAKIM R, 1992, GUT, V33, P1498, DOI 10.1136/gut.33.11.1498
   FOX CC, 1990, GASTROENTEROLOGY, V99, P119, DOI 10.1016/0016-5085(90)91238-2
   Furuta GT, 2001, J EXP MED, V193, P1027, DOI 10.1084/jem.193.9.1027
   Gan PY, 2012, J AM SOC NEPHROL, V23, P1955, DOI 10.1681/ASN.2012060572
   Gelbmann CM, 1999, GUT, V45, P210, DOI 10.1136/gut.45.2.210
   Gimenez-Rivera VA, 2016, J IMMUNOL, V197, P4240, DOI 10.4049/jimmunol.1600236
   Glocker EO, 2010, LANCET, V376, P1272, DOI 10.1016/S0140-6736(10)61008-2
   Glocker EO, 2009, NEW ENGL J MED, V361, P2033, DOI 10.1056/NEJMoa0907206
   Graff LA, 2009, INFLAMM BOWEL DIS, V15, P1105, DOI 10.1002/ibd.20873
   Groschwitz KR, 2009, P NATL ACAD SCI USA, V106, P22381, DOI 10.1073/pnas.0906372106
   Hamilton MJ, 2014, INFLAMM BOWEL DIS, V20, P2364, DOI 10.1097/MIB.0000000000000142
   Hamilton MJ, 2011, P NATL ACAD SCI USA, V108, P290, DOI 10.1073/pnas.1005758108
   Hao ZM, 2012, J GENE MED, V14, P482, DOI 10.1002/jgm.2642
   Hegazi RAF, 2005, J EXP MED, V202, P1703, DOI 10.1084/jem.20051047
   Hendrix S, 2013, FASEB J, V27, P920, DOI 10.1096/fj.12-204800
   Iba Y, 2003, INT IMMUNOPHARMACOL, V3, P485, DOI 10.1016/S1567-5769(02)00299-0
   Iba Y, 2002, METHOD FIND EXP CLIN, V24, P15, DOI 10.1358/mf.2002.24.1.677122
   Ishida K, 2008, J PHARMACOL EXP THER, V324, P422, DOI 10.1124/jpet.107.131946
   Isozaki Y., 2009, SCAND J GASTROENTERO, V41, P944
   Jacob C, 2005, J BIOL CHEM, V280, P31936, DOI 10.1074/jbc.M506338200
   Jin C, 2011, J CLIN INVEST, V121, P941, DOI 10.1172/JCI43584
   Karantanos T, 2011, ANN GASTROENTEROL, V24, P164
   KING T, 1992, DIGEST DIS SCI, V37, P490, DOI 10.1007/BF01307568
   KNUTSON L, 1990, GASTROENTEROLOGY, V98, P849, DOI 10.1016/0016-5085(90)90006-M
   Kratzer B, 2016, INT ARCH ALLERGY IMM, V169, P1, DOI 10.1159/000444753
   Kurashima Y, 2013, EUR J IMMUNOL, V43, P3108, DOI 10.1002/eji.201343782
   Kurashima Y, 2012, NAT COMMUN, V3, DOI 10.1038/ncomms2023
   Lennon EM, 2013, INFLAMM BOWEL DIS, V19, P712, DOI 10.1097/MIB.0b013e3182802a4e
   Leveson-Gower DB, 2013, BLOOD, V122, P3659, DOI 10.1182/blood-2013-08-519157
   Li WW, 2012, ANESTHESIOLOGY, V116, P882, DOI 10.1097/ALN.0b013e31824bb303
   Lieberman P, 2016, CURR ALLERGY ASTHM R, V16, DOI 10.1007/s11882-016-0598-5
   Lix LM, 2008, INFLAMM BOWEL DIS, V14, P1575, DOI 10.1002/ibd.20511
   Loddo I, 2015, FRONT IMMUNOL, V6, DOI 10.3389/fimmu.2015.00551
   Louis E, 2013, DIGEST DIS, V31, P207, DOI 10.1159/000353370
   Lu LF, 2006, NATURE, V442, P997, DOI 10.1038/nature05010
   Malaviya R, 1996, NATURE, V381, P77, DOI 10.1038/381077a0
   Maric I, 2003, J CELL PHYSIOL, V196, P258, DOI 10.1002/jcp.10275
   Mazzoni A, 2001, J CLIN INVEST, V108, P1865, DOI 10.1172/JCI200113930
   McNeil HP, 2007, J BIOL CHEM, V282, P20785, DOI 10.1074/jbc.R700017200
   Metcalfe DD, 2016, WORLD ALLERGY ORGAN, V9, DOI 10.1186/s40413-016-0094-3
   Miller SJ, 1998, THROMB HAEMOSTASIS, V80, P481
   Moran CJ, 2013, INFLAMM BOWEL DIS, V19, P115, DOI 10.1002/ibd.22974
   Morita H, 2015, IMMUNITY, V43, P175, DOI 10.1016/j.immuni.2015.06.021
   Nelissen S, 2014, NEUROBIOL DIS, V62, P260, DOI 10.1016/j.nbd.2013.09.012
   NELSON RM, 1993, BLOOD, V82, P3253
   Nie XM, 2012, CLIN IMMUNOL, V142, P269, DOI 10.1016/j.clim.2011.11.001
   Niimi A, 2013, PULM PHARMACOL THER, V26, P514, DOI 10.1016/j.pupt.2013.06.003
   Nishida Y, 2002, HEPATO-GASTROENTEROL, V49, P678
   NOLTE H, 1990, GUT, V31, P791, DOI 10.1136/gut.31.7.791
   Oliveira SM, 2013, ANESTHESIOLOGY, V118, P679, DOI 10.1097/ALN.0b013e31827d415f
   Oliveira SM, 2011, EUR J PHARMACOL, V672, P88, DOI 10.1016/j.ejphar.2011.10.001
   Oliver MR, 1997, GASTROENTEROLOGY, V112, P1996, DOI 10.1053/gast.1997.v112.pm9178692
   Piliponsky AM, 2012, AM J PATHOL, V181, P875, DOI 10.1016/j.ajpath.2012.05.013
   Qu ZH, 1998, INT ARCH ALLERGY IMM, V115, P47, DOI 10.1159/000023829
   Raithel H, 2001, SCAND J GASTROENTERO, V36, P174, DOI 10.1080/003655201750065933
   Raithel M, 1999, SCAND J GASTROENTERO, V34, P496, DOI 10.1080/003655299750026236
   Reber LL, 2015, MUCOSAL IMMUNOL, V8, P444, DOI 10.1038/mi.2014.131
   Rigoni A, 2015, CANCER RES, V75, P3760, DOI 10.1158/0008-5472.CAN-14-3767
   Rijnierse A, 2006, J IMMUNOL, V176, P4375, DOI 10.4049/jimmunol.176.7.4375
   Rocher C, 2012, CAN J PHYSIOL PHARM, V90, P947, DOI [10.1139/Y2012-102, 10.1139/y2012-102]
   Roy A, 2014, J BIOL CHEM, V289, P237, DOI 10.1074/jbc.M112.435156
   Santos J, 2001, GUT, V48, P630, DOI 10.1136/gut.48.5.630
   Sartor RB, 2008, GASTROENTEROLOGY, V134, P577, DOI 10.1053/j.gastro.2007.11.059
   Sartor RB, 2006, NAT CLIN PRACT GASTR, V3, P390, DOI 10.1038/ncpgasthep0528
   Sasaki Y, 2002, PATHOL INT, V52, P277, DOI 10.1046/j.1440-1827.2002.01354.x
   Scheinin T, 2003, CLIN EXP IMMUNOL, V133, P38, DOI 10.1046/j.1365-2249.2003.02193.x
   Singla DK, 2016, PLOS ONE, V11, DOI 10.1371/journal.pone.0147897
   Sismanopoulos N, 2012, CURR PHARM DESIGN, V18, P2261, DOI 10.2174/138161212800165997
   Sivertsen EA, 2007, EUR J IMMUNOL, V37, P2937, DOI 10.1002/eji.200636759
   Snoek SA, 2012, NEUROGASTROENT MOTIL, V24, P172, DOI 10.1111/j.1365-2982.2011.01820.x
   Sutherland RE, 2008, J IMMUNOL, V181, P5598, DOI 10.4049/jimmunol.181.8.5598
   Tellechea A, 2016, DIABETES, V65, P2006, DOI 10.2337/db15-0340
   Thakurdas SM, 2007, J BIOL CHEM, V282, P20809, DOI 10.1074/jbc.M611842200
   Theiner G, 2006, IMMUNOBIOLOGY, V211, P463, DOI 10.1016/j.imbio.2006.05.020
   Theoharides TC, 2012, BBA-MOL BASIS DIS, V1822, P21, DOI 10.1016/j.bbadis.2010.12.014
   Trautmann A, 1997, ARCH DERMATOL RES, V289, P194, DOI 10.1007/s004030050180
   Vivinus-Nébot M, 2014, GUT, V63, P744, DOI 10.1136/gutjnl-2012-304066
   Wallon C, 2008, GUT, V57, P50, DOI 10.1136/gut.2006.117549
   Wang LC, 2002, J CLIN INVEST, V110, P127, DOI 10.1172/JCI200214996
   Weller K, 2006, FASEB J, V20, P2366, DOI 10.1096/fj.06-5837fje
   Winterkamp S, 2002, AM J GASTROENTEROL, V97, P3071
   Wouters MM, 2016, GUT, V65, P155, DOI 10.1136/gutjnl-2015-309151
   Xu X, 2006, AM J RESP CRIT CARE, V173, P219, DOI 10.1164/rccm.200507-1034OC
   Yi NY, 2015, EXP LUNG RES, V41, P499, DOI 10.3109/01902148.2015.1091053
   Younan GJ, 2011, PLAST RECONSTR SURG, V128, p649E, DOI 10.1097/PRS.0b013e318230c55d
   Zhang HY, 2014, WORLD J GASTROENTERO, V20, P9106, DOI 10.3748/wjg.v20.i27.9106
   Zhang W, 2010, CLIN EXP IMMUNOL, V161, P490, DOI 10.1111/j.1365-2249.2010.04190.x
NR 113
TC 18
Z9 21
U1 0
U2 8
PU HINDAWI LTD
PI LONDON
PA ADAM HOUSE, 3RD FLR, 1 FITZROY SQ, LONDON, W1T 5HF, ENGLAND
SN 0962-9351
EI 1466-1861
J9 MEDIAT INFLAMM
JI Mediat. Inflamm.
PY 2018
VL 2018
AR 7817360
DI 10.1155/2018/7817360
PG 13
WC Cell Biology; Immunology
WE Science Citation Index Expanded (SCI-EXPANDED)
SC Cell Biology; Immunology
GA GE6BA
UT WOS:000431307500001
PM 29849494
OA Green Submitted, Green Published, gold
DA 2024-01-22
ER

PT J
AU Svitina, H
   Kyryk, V
   Skrypkina, I
   Kuchma, M
   Bukreieva, T
   Areshkov, P
   Shablii, Y
   Denis, Y
   Klymenko, P
   Garmanchuk, L
   Ostapchenko, L
   Lobintseva, G
   Shablii, V
AF Svitina, Hanna
   Kyryk, Vitaliy
   Skrypkina, Inessa
   Kuchma, Maria
   Bukreieva, Tetiana
   Areshkov, Pavlo
   Shablii, Yulia
   Denis, Yevheniy
   Klymenko, Pavlo
   Garmanchuk, Liudmyla
   Ostapchenko, Liudmyla
   Lobintseva, Galina
   Shablii, Volodymyr
TI Placenta-derived multipotent cells have no effect on the size and number
   of DMH-induced colon tumors in rats
SO EXPERIMENTAL AND THERAPEUTIC MEDICINE
LA English
DT Article
DE PDMCs; MSCs; colon cancer; DMH
ID MESENCHYMAL STEM-CELLS; TROPHOBLAST GIANT-CELLS; UMBILICAL-CORD BLOOD;
   BONE-MARROW; MOUSE PLACENTA; STROMAL CELLS; CROHNS-DISEASE; IN-VIVO;
   T-BET; DIFFERENTIATION
AB Transplantation of placenta-derived multipotent cells (PDMCs) is a promising approach for cell therapy to treat inflammation-associated colon diseases. However, the effect of PDMCs on colon cancer cells remains unknown. The aim of the present study was to characterize PDMCs obtained from human (hPDMCs) and rat (rPDMCs) placentas and to evaluate their impact on colon cancer progression in rats. PDMCs were obtained from human and rat placentas by tissue explant culturing. Sternness- and trophoblast-related gene expression was studied using reverse transcription-polymerase chain reaction (RT-PCR), and surface markers and intracellular proteins were detected using flow cytometry and immunofluorescence, respectively. Experimental colon carcinogenesis was induced in male albino Wistar rats by injecting 20 mg/kg dimethylhydrazine (DMH) once a week for 20 consecutive weeks. The administration of rPDMCs and hPDMC was performed at week 22 after the initial DMH-injection. All animals were sacrificed through carbon dioxide asphyxiation at week 5 after cell transplantation. The number and size of each tumor lesion was calculated. The type of tumor was determined by standard histological methods. Cell engraftment was determined by PCR and immunofluorescence. Results demonstrated that rPDMCs possessed the immunophenotype and differentiation potential inherent in MSCs; however, hPDMCs exhibited a lower expression of cluster of differentiation 44 and did not express trophoblast-associated genes. The data of the present study indicated that PDMCs may engraft in different tissues but do not significantly affect DMH-induced tumor growth during short-term observations.
C1 [Svitina, Hanna; Skrypkina, Inessa; Kuchma, Maria; Bukreieva, Tetiana; Areshkov, Pavlo; Shablii, Yulia; Lobintseva, Galina; Shablii, Volodymyr] Inst Cell Therapy, Cryobank, Cell Culture Lab, 3 Kosmonavta Komarova Ave, UA-03680 Kiev, Ukraine.
   [Svitina, Hanna; Denis, Yevheniy; Garmanchuk, Liudmyla; Ostapchenko, Liudmyla; Shablii, Volodymyr] Taras Shevchenko Natl Univ Kyiv, Inst Biol & Med, Educ & Sci Ctr, Dept Biochem, UA-01601 Kiev, Ukraine.
   [Kyryk, Vitaliy; Klymenko, Pavlo] Acad Med Ukraine, State Inst Genet & Regenerat Med, Dept Cell & Tissue Technol, UA-04114 Kiev, Ukraine.
   [Skrypkina, Inessa; Kuchma, Maria; Areshkov, Pavlo] Natl Acad Sci Ukraine, Inst Mol Biol & Genet, Dept Funct Genom, UA-03680 Kiev, Ukraine.
C3 Ministry of Education & Science of Ukraine; Taras Shevchenko National
   University Kiev; National Academy of Medical Sciences of Ukraine;
   Institute of Genetic & Regenerative Medicine NAMS Ukraine; National
   Academy of Sciences Ukraine; Institute of Molecular Biology & Genetics
   of NASU
RP Svitina, H; Shablii, V (通讯作者)，Inst Cell Therapy, Cryobank, Cell Culture Lab, 3 Kosmonavta Komarova Ave, UA-03680 Kiev, Ukraine.
EM v_shabliy@ukr.net
RI Ostapchenko, Liudmyla/ISV-1878-2023; , Shablii/AAG-3621-2021; Skrypkina,
   Inessa/AAD-4837-2019; Klymenko, Pavlo/R-4858-2019; Svitina,
   Hanna/AAU-8581-2021; Klymenko, Pavlo/JUF-8830-2023; Kyryk,
   Vitalii/R-6575-2019; Garmanchuk, Liudmyla/A-6789-2019
OI Ostapchenko, Liudmyla/0000-0001-7181-6048; Skrypkina,
   Inessa/0000-0003-0529-6069; Klymenko, Pavlo/0000-0001-9905-1956;
   Svitina, Hanna/0000-0003-4811-3787; Klymenko, Pavlo/0000-0001-9905-1956;
   Kyryk, Vitalii/0000-0001-7636-1302; Shablii,
   Volodymyr/0000-0002-1058-7947; Garmanchuk, Liudmyla/0000-0002-1527-2346;
   Bukreieva, Tetiana/0000-0001-5647-1088; Shablii,
   Yuliia/0000-0002-6613-8390
FU Institute of Cell Therapy; National Academy of Science of Ukraine
   [0114U003877]
FX The authors of the present study thank Mr S. Martynenko and Dr M.Sokolov
   for helping to organize and supporting this research, Dr Zh. Misharina
   for assistance and education of FISH assay, and Dr D. Miroshnychenko, Dr
   S. Palchevskyy and Dr R. Svitin for help in preparing this manuscript.
   The authors acknowledge the help of Dr Natalia Schlabritz-Lutsevich for
   providing substantial comments on the final draft and Ms Melissa
   Waggoner for her help with the manuscript editing. The present study was
   supported by the Institute of Cell Therapy and The National Academy of
   Science of Ukraine (grant no. 0114U003877; Kyiv, Ukraine).
CR Altobelli E, 2016, WORLD J GASTROENTERO, V22, P4946, DOI 10.3748/wjg.v22.i20.4946
   [Anonymous], 2014, CANC FACTS FIG, P1
   Antony AK, 2013, FRONT IMMUNOL, V4, DOI 10.3389/fimmu.2013.00188
   Baustian C, 2015, STEM CELL RES THER, V6, DOI 10.1186/s13287-015-0139-5
   Bernardo AS, 2011, CELL STEM CELL, V9, P144, DOI 10.1016/j.stem.2011.06.015
   Cao HC, 2012, BMC MED, V10, DOI 10.1186/1741-7015-10-56
   Cargnoni A, 2009, CELL TRANSPLANT, V18, P405, DOI 10.3727/096368909788809857
   Chen DM, 2015, CANCER CELL INT, V15, DOI 10.1186/s12935-015-0198-9
   Chen QL, 2012, ONCOL LETT, V4, P413, DOI 10.3892/ol.2012.772
   Chen ZX, 2014, BIOCHEM BIOPH RES CO, V450, P1402, DOI 10.1016/j.bbrc.2014.07.002
   Cheng K, 2009, XENOTRANSPLANTATION, V16, P145, DOI 10.1111/j.1399-3089.2009.00526.x
   Cousin B, 2009, PLOS ONE, V4, DOI 10.1371/journal.pone.0006278
   Dasari VR, 2010, PLOS ONE, V5, DOI 10.1371/journal.pone.0011813
   Davenport C., 2016, STEM CELLS
   de Girolamo L, 2013, CURR PHARM DESIGN, V19, P2459, DOI 10.2174/1381612811319130015
   Deussing J, 2002, GENOMICS, V79, P225, DOI 10.1006/geno.2002.6696
   DeVeale B, 2013, PLOS GENET, V9, DOI 10.1371/journal.pgen.1003957
   Djouad F, 2006, TRANSPLANTATION, V82, P1060, DOI 10.1097/01.tp.0000236098.13804.0b
   Dominici M, 2006, CYTOTHERAPY, V8, P315, DOI 10.1080/14653240600855905
   Duijvestein M, 2010, GUT, V59, P1662, DOI 10.1136/gut.2010.215152
   Garzón I, 2014, PLACENTA, V35, P994, DOI 10.1016/j.placenta.2014.09.007
   Gasperowicz M, 2013, DEV BIOL, V382, P1, DOI 10.1016/j.ydbio.2013.08.005
   Green RL, 2005, J FORENSIC SCI, V50, P809
   Gultice AD, 2006, BIOL REPROD, V74, P1041, DOI 10.1095/biolreprod.105.047845
   Harding J, 2013, STEM CELL RES THER, V4, DOI 10.1186/scrt171
   Heo JS, 2016, INT J MOL MED, V37, P115, DOI 10.3892/ijmm.2015.2413
   Hue I, 2015, PLOS ONE, V10, DOI 10.1371/journal.pone.0127330
   Isakova IA, 2014, PLOS ONE, V9, DOI 10.1371/journal.pone.0087238
   Iyer S, 2014, STEM CELLS DEV, V23, P2336, DOI 10.1089/scd.2014.0122
   Janatpour MJ, 2000, DEVELOPMENT, V127, P549
   Jen Y, 1997, DEV DYNAM, V208, P92, DOI 10.1002/(SICI)1097-0177(199701)208:1<92::AID-AJA9>3.0.CO;2-X
   Jerabek S, 2014, BBA-GENE REGUL MECH, V1839, P138, DOI 10.1016/j.bbagrm.2013.10.001
   Katsuno T, 2013, J CLIN BIOCHEM NUTR, V53, P170, DOI 10.3164/jcbn.13-68
   Khakoo AY, 2006, J EXP MED, V203, P1235, DOI 10.1084/jem.20051921
   Knott JG, 2014, REPRODUCTION, V148, pR121, DOI 10.1530/REP-14-0072
   Knox JJ, 2014, FRONT IMMUNOL, V5, P1, DOI 10.3389/fimmu.2014.00217
   Lee RH, 2009, CELL STEM CELL, V5, P54, DOI 10.1016/j.stem.2009.05.003
   Lévêque X, 2015, J CELL MOL MED, V19, P124, DOI 10.1111/jcmm.12414
   Li X, 2011, STEM CELLS, V29, P263, DOI 10.1002/stem.572
   Liang J, 2012, GUT, V61, P468, DOI 10.1136/gutjnl-2011-300083
   Marwitz S, 2009, DIAGN PATHOL, V4, DOI 10.1186/1746-1596-4-27
   Mattar P, 2015, FRONT IMMUNOL, V6, DOI 10.3389/fimmu.2015.00560
   Meier RPH, 2013, STEM CELL RES, V11, P1348, DOI 10.1016/j.scr.2013.08.011
   Melmed GY, 2015, INFLAMM BOWEL DIS, V21, P1809, DOI 10.1097/MIB.0000000000000441
   Mendjan S, 2014, CELL STEM CELL, V15, P310, DOI 10.1016/j.stem.2014.06.006
   MILLER SA, 1988, NUCLEIC ACIDS RES, V16, P1215, DOI 10.1093/nar/16.3.1215
   Nasuno M, 2014, STEM CELLS, V32, P913, DOI 10.1002/stem.1594
   Nazarov I, 2012, STEM CELL TRANSL MED, V1, P359, DOI 10.5966/sctm.2011-0021
   Noisa P, 2012, PLOS ONE, V7, DOI 10.1371/journal.pone.0037129
   Ohta N, 2015, PLOS ONE, V10, DOI 10.1371/journal.pone.0123756
   Onken J., 2006, AM COLL GASTR ANN M
   Parenti A, 2016, STEM CELL REP, V6, P447, DOI 10.1016/j.stemcr.2016.02.003
   Parolini O, 2010, STEM CELLS DEV, V19, P143, DOI 10.1089/scd.2009.0404
   Passipieri JA, 2014, STEM CELL RES THER, V5, DOI 10.1186/scrt490
   Pavlidis N., 2008, V178, P183
   Perk M, 2011, J BIOMED BIOTECHNOL, V2011
   Pianta S, 2015, STEM CELL REV REP, V11, P394, DOI 10.1007/s12015-014-9558-4
   Qian H, 2012, J BIOL CHEM, V287, P25795, DOI 10.1074/jbc.M112.339622
   Qiao L, 2008, CANCER LETT, V269, P67, DOI 10.1016/j.canlet.2008.04.032
   Qiao L, 2008, CELL RES, V18, P500, DOI 10.1038/cr.2008.40
   Rai A, 2014, DEV BIOL, V387, P131, DOI 10.1016/j.ydbio.2014.01.015
   Secchiero P, 2010, PLOS ONE, V5, DOI 10.1371/journal.pone.0011140
   Selesniemi K, 2016, STEM CELLS DEV, V25, P959, DOI 10.1089/scd.2016.0010
   Shablii V, 2012, CELL TRANSPLANT TISS, V7, P53
   Shablii V. A., 2014, Biopolymers and Cell, V30, P118, DOI 10.7124/bc.000889
   Shi GL, 2010, STEM CELL RES THER, V1, DOI 10.1186/scrt39
   Siegel R, 2014, CA-CANCER J CLIN, V64, P104, DOI [10.3322/caac.21220, 10.3322/caac.21395]
   Silini AR, 2015, FRONT BIOENG BIOTECH, V3, DOI 10.3389/fbioe.2015.00162
   Simmons DG, 2007, DEV BIOL, V304, P567, DOI 10.1016/j.ydbio.2007.01.009
   Simmons DG, 2005, DEV BIOL, V284, P12, DOI 10.1016/j.ydbio.2005.05.010
   Simonetta F, 2016, FRONT IMMUNOL, V7, DOI 10.3389/fimmu.2016.00241
   Suman S., 2012, COLORECTAL CANC PREV, DOI [10.5772/28497, DOI 10.5772/28497]
   Talwadekar MD, 2015, SCI REP-UK, V5, DOI 10.1038/srep15784
   Tartakover-Matalon S, 2010, HUM REPROD, V25, P2441, DOI 10.1093/humrep/deq227
   Telugu BP, 2007, COMPARATIVE REPRODUCTIVE BIOLOGY, P271, DOI 10.1002/9780470390290.ch12
   Teo AKK, 2011, GENE DEV, V25, P238, DOI 10.1101/gad.607311
   Tunster SJ, 2016, DEV BIOL, V418, P55, DOI 10.1016/j.ydbio.2016.08.014
   Ulrich C, 2013, STEM CELLS DEV, V22, P2859, DOI 10.1089/scd.2012.0693
   van den Ameele J, 2012, EMBO REP, V13, P355, DOI 10.1038/embor.2012.23
   von Bahr L, 2012, STEM CELLS, V30, P1575, DOI 10.1002/stem.1118
   Wang M, 2009, IMMUNOLOGY, V126, P220, DOI 10.1111/j.1365-2567.2008.02891.x
   Wang SH, 2012, J HEMATOL ONCOL, V5, DOI 10.1186/1756-8722-5-19
   Weiss ML, 2008, STEM CELLS, V26, P2865, DOI 10.1634/stemcells.2007-1028
   Wooding P.F.P., 2008, Comparative Placentation: Structures, Functions and Evolution
   Wu CG, 2015, BMC BIOTECHNOL, V15, DOI 10.1186/s12896-015-0174-4
   Yabe S, 2016, P NATL ACAD SCI USA, V113, pE2598, DOI 10.1073/pnas.1601630113
   Yang HT, 2013, J CELL MOL MED, V17, P1096, DOI 10.1111/jcmm.12095
   Zhao G, 2010, UMBILICAL CORD MESEN
   Zheng HL, 2016, STEM CELL TRANSL MED, V5, P1216, DOI 10.5966/sctm.2015-0300
   Zheng L, 2012, PLOS ONE, V7, DOI 10.1371/journal.pone.0039119
   Zhu W, 2006, EXP MOL PATHOL, V80, P267, DOI 10.1016/j.yexmp.2005.07.004
NR 91
TC 5
Z9 5
U1 0
U2 2
PU SPANDIDOS PUBL LTD
PI ATHENS
PA POB 18179, ATHENS, 116 10, GREECE
SN 1792-0981
EI 1792-1015
J9 EXP THER MED
JI Exp. Ther. Med.
PD SEP
PY 2017
VL 14
IS 3
BP 2135
EP 2147
DI 10.3892/etm.2017.4792
PN A
PG 13
WC Medicine, Research & Experimental
WE Science Citation Index Expanded (SCI-EXPANDED)
SC Research & Experimental Medicine
GA FF0MW
UT WOS:000408596800041
PM 28962134
OA Green Submitted, gold, Green Published
DA 2024-01-22
ER

PT J
AU Hartman, KG
   Bortner, JD
   Falk, GW
   Ginsberg, GG
   Jhala, N
   Yu, J
   Martín, MG
   Rustgi, AK
   Lynch, JP
AF Hartman, Kira G.
   Bortner, James D., Jr.
   Falk, Gary W.
   Ginsberg, Gregory G.
   Jhala, Nirag
   Yu, Jian
   Martin, Martin G.
   Rustgi, Anil K.
   Lynch, John P.
TI Modeling human gastrointestinal inflammatory diseases using
   microphysiological culture systems
SO EXPERIMENTAL BIOLOGY AND MEDICINE
LA English
DT Review
DE Inflammation; oxidative stress; autophagy; gastrointestinal disease;
   gastroesophageal reflux disease; Barrett's esophagus; esophageal
   adenocarcinoma; graft versus host disease; inflammatory bowel disease;
   human 3D organotypic model systems
ID VERSUS-HOST-DISEASE; HUMAN ESOPHAGEAL KERATINOCYTES; IN-VITRO MODEL;
   BOWEL-DISEASE; HUMAN-COLON; BARRETTS-ESOPHAGUS; EPITHELIAL-CELLS;
   CROHNS-DISEASE; CDX2 EXPRESSION; GENE-EXPRESSION
AB Gastrointestinal illnesses are a significant health burden for the US population, with 40 million office visits each year for gastrointestinal complaints and nearly 250,000 deaths. Acute and chronic inflammations are a common element of many gastrointestinal diseases. Inflammatory processes may be initiated by a chemical injury (acid reflux in the esophagus), an infectious agent (Helicobacter pylori infection in the stomach), autoimmune processes (graft versus host disease after bone marrow transplantation), or idiopathic (as in the case of inflammatory bowel diseases). Inflammation in these settings can contribute to acute complaints (pain, bleeding, obstruction, and diarrhea) as well as chronic sequelae including strictures and cancer. Research into the pathophysiology of these conditions has been limited by the availability of primary human tissues or appropriate animal models that attempt to physiologically model the human disease. With the many recent advances in tissue engineering and primary human cell culture systems, it is conceivable that these approaches can be adapted to develop novel human ex vivo systems that incorporate many human cell types to recapitulate in vivo growth and differentiation in inflammatory microphysiological environments. Such an advance in technology would improve our understanding of human disease progression and enhance our ability to test for disease prevention strategies and novel therapeutics. We will review current models for the inflammatory and immunological aspects of Barrett's esophagus, acute graft versus host disease, and inflammatory bowel disease and explore recent advances in culture methodologies that make these novel microphysiological research systems possible.
C1 [Hartman, Kira G.; Bortner, James D., Jr.; Falk, Gary W.; Ginsberg, Gregory G.; Rustgi, Anil K.; Lynch, John P.] Univ Penn, Dept Med, Perelman Sch Med, Div Gastroenterol, Philadelphia, PA 19104 USA.
   [Jhala, Nirag] Univ Penn, Perelman Sch Med, Dept Pathol & Lab Med, Philadelphia, PA 19104 USA.
   [Yu, Jian] Univ Pittsburgh, Sch Med, Inst Canc, Dept Pathol, Pittsburgh, PA 15213 USA.
   [Yu, Jian] Univ Pittsburgh, Sch Med, Inst Canc, Dept Radiat Oncol, Pittsburgh, PA 15213 USA.
   [Martin, Martin G.] Univ Calif Los Angeles, Mattel Childrens Hosp, Div Gastroenterol & Nutr, Dept Pediat, Los Angeles, CA 90095 USA.
   [Martin, Martin G.] Univ Calif Los Angeles, David Geffen Sch Med, Los Angeles, CA 90095 USA.
C3 University of Pennsylvania; University of Pennsylvania; Pennsylvania
   Commonwealth System of Higher Education (PCSHE); University of
   Pittsburgh; Pennsylvania Commonwealth System of Higher Education
   (PCSHE); University of Pittsburgh; University of California System;
   University of California Los Angeles; University of California System;
   University of California Los Angeles; University of California Los
   Angeles Medical Center; David Geffen School of Medicine at UCLA
RP Lynch, JP (通讯作者)，Univ Penn, Dept Med, Perelman Sch Med, Div Gastroenterol, Philadelphia, PA 19104 USA.
EM lynchj@mail.med.upenn.edu
RI Yu, Jian/A-8301-2009; Martín, María/HDL-9512-2022
OI Yu, Jian/0000-0002-4021-1000; Falk, Gary/0000-0002-7143-1436
FU National Cancer Institute; Integrated Microphysiological Systems
   program; Intestinal Stem Cell Consortium; NCI Program Project [PO1
   CA098101]; Morphology, Cell Culture, and Molecular Biology Core
   Facilities of the Center for Molecular Studies in Digestive and Liver
   Disease at the University of Pennsylvania [PO1 CA098101, P30-DK050306]; 
   [TR 000536];  [OD 012097];  [DK 085551];  [DK085570];  [MGM DK 085535]
FX The authors would like to thank the University of Pennsylvania
   Morphology and Pathology Imaging Core facility for their technical
   expertise and assistance. Tissue samples were kindly provided by the
   Cooperative Human Tissue Network, which is funded by the National Cancer
   Institute. This work is supported as part of the Integrated
   Microphysiological Systems program and the Intestinal Stem Cell
   Consortium with funding to JPL (TR 000536, OD 012097 and DK 085551), JY
   (DK085570), and MGM (DK 085535). This work was also supported by an NCI
   Program Project PO1 CA098101 (AKR) and the Morphology, Cell Culture, and
   Molecular Biology Core Facilities of the Center for Molecular Studies in
   Digestive and Liver Disease at the University of Pennsylvania
   (P30-DK050306 and PO1 CA098101) (AKR).
CR Akbulut S, 2012, WORLD J GASTROENTERO, V18, P5240, DOI 10.3748/wjg.v18.i37.5240
   Amanzada A, 2013, INT J CLIN EXP PATHO, V6, P561
   Arber N, 1996, CANCER EPIDEM BIOMAR, V5, P457
   Baker BM, 2012, J CELL SCI, V125, P3015, DOI 10.1242/jcs.079509
   Barrett JC, 2008, NAT GENET, V40, P955, DOI 10.1038/ng.175
   Barrett MT, 1996, ONCOGENE, V13, P1867
   Bataille F, 2004, GUT, V53, P1314, DOI 10.1136/gut.2003.038208
   Berg DJ, 1996, J CLIN INVEST, V98, P1010, DOI 10.1172/JCI118861
   Bertolotti A, 2001, J CLIN INVEST, V107, P585, DOI 10.1172/JCI11476
   Bissell MJ, 2001, NAT REV CANCER, V1, P46, DOI 10.1038/35094059
   Blazar BR, 2012, NAT REV IMMUNOL, V12, P443, DOI 10.1038/nri3212
   BRUBAKER PL, 1990, AM J PHYSIOL, V258, pG974, DOI 10.1152/ajpgi.1990.258.6.G974
   Carlson MJ, 2009, BLOOD, V113, P1365, DOI 10.1182/blood-2008-06-162420
   Chang CL, 2007, GUT, V56, P906, DOI 10.1136/gut.2006.097915
   Colleypriest BJ, 2009, TRENDS MOL MED, V15, P313, DOI 10.1016/j.molmed.2009.05.001
   Cooke G, 2008, DIGEST DIS SCI, V53, P2851, DOI 10.1007/s10620-008-0240-z
   Elson CO, 2005, IMMUNOL REV, V206, P260, DOI 10.1111/j.0105-2896.2005.00291.x
   Falk GW, 2002, GASTROENTEROLOGY, V122, P1569, DOI 10.1053/gast.2002.33427
   Fanning SL, 2009, J IMMUNOL, V183, P4261, DOI 10.4049/jimmunol.0900971
   Federico A, 2007, INT J CANCER, V121, P2381, DOI 10.1002/ijc.23192
   Fein M, 1998, J Gastrointest Surg, V2, P260, DOI 10.1016/S1091-255X(98)80021-8
   Fitzgerald RC, 2002, GUT, V50, P451, DOI 10.1136/gut.50.4.451
   Fitzgerald RC, 1997, J CELL SCI, V110, P663
   FOGH J, 1977, JNCI-J NATL CANCER I, V59, P221, DOI 10.1093/jnci/59.1.221
   Funakoshi S, 2010, AM J PHYSIOL-GASTR L, V229
   Funakoshi S, 2008, MOL CANCER RES, V6, P1478, DOI 10.1158/1541-7786.MCR-07-2161
   Gao N, 2009, DEV CELL, V16, P588, DOI 10.1016/j.devcel.2009.02.010
   Groisman GM, 2004, MODERN PATHOL, V17, P1282, DOI 10.1038/modpathol.3800182
   Günther C, 2011, NATURE, V477, P335, DOI 10.1038/nature10400
   Guo RJ, 2004, CANCER BIOL THER, V3, P593, DOI 10.4161/cbt.3.7.913
   Guo RJ, 2004, J BIOL CHEM, V279, P36865, DOI 10.1074/jbc.M405213200
   Guo RJ, 2010, CARCINOGENESIS, V31, P159, DOI 10.1093/carcin/bgp213
   HAMELIN R, 1994, GASTROENTEROLOGY, V107, P1012, DOI 10.1016/0016-5085(94)90225-9
   Hanas JS, 1999, CANCER-AM CANCER SOC, V86, P756, DOI 10.1002/(SICI)1097-0142(19990901)86:5<756::AID-CNCR9>3.0.CO;2-X
   Harada H, 2003, MOL CANCER RES, V1, P729
   Heazlewood CK, 2008, PLOS MED, V5, P440, DOI 10.1371/journal.pmed.0050054
   Heimesaat MM, 2010, GUT, V59, P1079, DOI 10.1136/gut.2009.197434
   Hill GR, 2000, BLOOD, V95, P2754, DOI 10.1182/blood.V95.9.2754.009k25_2754_2759
   Hisamatsu T, 2013, PHARMACOL THERAPEUT, V137, P283, DOI 10.1016/j.pharmthera.2012.10.008
   Huh D, 2013, NAT PROTOC, V8, P2135, DOI 10.1038/nprot.2013.137
   Humphries A, 2008, NAT REV CANCER, V8, P415, DOI 10.1038/nrc2392
   Hvid-Jensen F, 2011, NEW ENGL J MED, V365, P1375, DOI 10.1056/NEJMoa1103042
   Imado T, 2010, TRANSPLANTATION, V90, P1063, DOI 10.1097/TP.0b013e3181f86947
   Imura Y, 2009, ANAL SCI, V25, P1403, DOI 10.2116/analsci.25.1403
   Jacobsohn DA, 2007, ORPHANET J RARE DIS, V2, DOI 10.1186/1750-1172-2-35
   Jaiswal KR, 2007, DIS ESOPHAGUS, V20, P256, DOI 10.1111/j.1442-2050.2007.00683.x
   Jung P, 2011, NAT MED, V17, P1225, DOI 10.1038/nm.2470
   Kalabis J, 2003, FASEB J, V17, P1115, DOI 10.1096/fj.02-0852fje
   Kalabis J, 2012, NAT PROTOC, V7, P235, DOI 10.1038/nprot.2011.437
   Kappelman MD, 2008, GASTROENTEROLOGY, V135, P1907, DOI 10.1053/j.gastro.2008.09.012
   Kaser A, 2008, CELL, V134, P743, DOI 10.1016/j.cell.2008.07.021
   Katada N, 1997, ARCH SURG-CHICAGO, V132, P728
   Kazumori H, 2006, GUT, V55, P16, DOI 10.1136/gut.2005.066209
   Keller MS, 2004, AM J PHYSIOL-GASTR L, V287, pG104, DOI 10.1152/ajpgi.00484.2003
   Kim HJ, 2012, LAB CHIP, V12, P2165, DOI 10.1039/c2lc40074j
   Kimura H, 2008, LAB CHIP, V8, P741, DOI 10.1039/b717091b
   Kohata Y, 2011, J GASTROENTEROL, V46, P883, DOI 10.1007/s00535-011-0405-y
   Kong JP, 2011, NEOPLASIA, V13, P792, DOI 10.1593/neo.11788
   Kong JP, 2011, PLOS ONE, V6, DOI 10.1371/journal.pone.0018280
   Kong J, 2009, CARCINOGENESIS, V30, P122, DOI 10.1093/carcin/bgn227
   Kosoff RE, 2012, J CELL PHYSIOL, V227, P2654, DOI 10.1002/jcp.23007
   Kovbasnjuk O, 2013, STEM CELL RES THER, V4, DOI 10.1186/scrt364
   Kuratnik A, 2013, BIOCHEM PHARMACOL, V85, P1721, DOI 10.1016/j.bcp.2013.04.016
   Lahar N, 2011, PLOS ONE, V6, DOI 10.1371/journal.pone.0026898
   Laroux FS, 2004, INT IMMUNOL, V16, P77, DOI 10.1093/intimm/dxh006
   Lee SJ, 2008, ASH EDUCATION PROGRA, V2008, P134, DOI DOI 10.1182/ASHEDUCATION-2008.1.134
   Leonard F, 2012, ALTEX-ALTERN ANIM EX, V29, P275, DOI 10.14573/altex.2012.3.275
   Leonard F, 2010, MOL PHARMACEUT, V7, P2103, DOI 10.1021/mp1000795
   Liu JH, 2012, AM J PHYSIOL-CELL PH, V302, pC1492, DOI 10.1152/ajpcell.00392.2011
   Liu T, 2007, CARCINOGENESIS, V28, P488, DOI 10.1093/carcin/bgl176
   Loftus EV, 2004, GASTROENTEROLOGY, V126, P1504, DOI 10.1053/j.gastro.2004.01.063
   Lord RV, 2000, J GASTROEN HEPATOL, V15, P730, DOI 10.1046/j.1440-1746.2000.02163.x
   Mahler GJ, 2009, BIOTECHNOL BIOENG, V104, P193, DOI 10.1002/bit.22366
   Marchetti M, 2003, J CELL SCI, V116, P1429, DOI 10.1242/jcs.00338
   McGovern DPB, 2010, NAT GENET, V42, P332, DOI 10.1038/ng.549
   McKay DM, 1997, ALIMENT PHARM THERAP, V11, P70
   Milano F, 2007, GASTROENTEROLOGY, V132, P2412, DOI 10.1053/j.gastro.2007.03.026
   Miyamoto S, 2011, CANCER SCI, V102, P1938, DOI 10.1111/j.1349-7006.2011.02049.x
   Mizoguchi A, 2012, PROG MOL BIOL TRANSL, V105, P263, DOI 10.1016/B978-0-12-394596-9.00009-3
   Monteleone I, 2011, BMC MED, V9, DOI 10.1186/1741-7015-9-122
   Morales CP, 2003, GUT, V52, P327, DOI 10.1136/gut.52.3.327
   Morris CD, 2001, AM J GASTROENTEROL, V96, P990
   Nakagawa H, 1997, ONCOGENE, V14, P1185, DOI 10.1038/sj.onc.1200937
   Nakanishi M, 2013, SEMIN IMMUNOPATHOL, V35, P123, DOI 10.1007/s00281-012-0342-8
   Nicholson AM, 2012, GUT, V61, P1380, DOI 10.1136/gutjnl-2011-301174
   Nikolic B, 2000, J CLIN INVEST, V105, P1289, DOI 10.1172/JCI7894
   Ostanin DV, 2009, AM J PHYSIOL-GASTR L, V296, pG135, DOI 10.1152/ajpgi.90462.2008
   Ostanin DV, 2006, AM J PHYSIOL-GASTR L, V290, pG109, DOI 10.1152/ajpgi.00214.2005
   Ouatu-Lascar R, 1999, GASTROENTEROLOGY, V117, P327, DOI 10.1053/gast.1999.0029900327
   Palanca-Wessels MCA, 2003, CARCINOGENESIS, V24, P1183, DOI 10.1093/carcin/bgg076
   Parkes M, 2007, NAT GENET, V39, P830, DOI 10.1038/ng2061
   Pasquini Marcelo C, 2010, Clin Transpl, P87
   Perminow G, 2009, INFLAMM BOWEL DIS, V15, P1368, DOI 10.1002/ibd.20916
   Phillips RW, 2003, AM J SURG PATHOL, V27, P1442, DOI 10.1097/00000478-200311000-00006
   PHILLIPS TE, 1988, GASTROENTEROLOGY, V94, P1390, DOI 10.1016/0016-5085(88)90678-6
   Picardo SL, 2012, DIGEST SURG, V29, P251, DOI 10.1159/000341498
   Ponec RJ, 1999, GASTROINTEST ENDOSC, V49, P612, DOI 10.1016/S0016-5107(99)70390-1
   Powrie F, 2004, ANN NY ACAD SCI, V1029, P132, DOI 10.1196/annals.1309.030
   POWRIE F, 1995, IMMUNITY, V3, P171, DOI 10.1016/1074-7613(95)90086-1
   Qiu W, 2013, CELL DEATH DIS, V4, DOI 10.1038/cddis.2013.125
   Quante M, 2012, CANCER CELL, V21, P36, DOI 10.1016/j.ccr.2011.12.004
   QUARONI A, 1979, J CELL BIOL, V80, P248, DOI 10.1083/jcb.80.2.248
   Roig AI, 2010, GASTROENTEROLOGY, V138, P1012, DOI 10.1053/j.gastro.2009.11.052
   Sartor RB, 2006, NAT CLIN PRACT GASTR, V3, P390, DOI 10.1038/ncpgasthep0528
   Sato T, 2011, GASTROENTEROLOGY, V141, P1762, DOI 10.1053/j.gastro.2011.07.050
   Sato T, 2009, NATURE, V459, P262, DOI 10.1038/nature07935
   Sharma P, 2004, GASTROENTEROLOGY, V127, P310, DOI 10.1053/j.gastro.2004.04.010
   Simons BD, 2011, EXP CELL RES, V317, P2719, DOI 10.1016/j.yexcr.2011.07.010
   Souza RF, 2002, GASTROENTEROLOGY, V122, P299, DOI 10.1053/gast.2002.30993
   Spence JR, 2011, NATURE, V470, P105, DOI 10.1038/nature09691
   Stairs DB, 2008, PLOS ONE, V3, DOI 10.1371/journal.pone.0003534
   Stelzner M, 2012, AM J PHYSIOL-GASTR L, V302, pG1359, DOI 10.1152/ajpgi.00493.2011
   Strober W, 2007, J CLIN INVEST, V117, P514, DOI 10.1172/JCI30587
   SUH E, 1994, MOL CELL BIOL, V14, P7340, DOI 10.1128/MCB.14.11.7340
   Tawara I, 2008, EXP HEMATOL, V36, P988, DOI 10.1016/j.exphem.2008.02.010
   Ting C, 2013, BONE MARROW TRANSPL, V48, P4, DOI 10.1038/bmt.2012.9
   Troelsen JT, 1997, BIOCHEM J, V322, P833, DOI 10.1042/bj3220833
   van Sommeren S, 2011, INFLAMM BOWEL DIS, V17, P1714, DOI 10.1002/ibd.21541
   Weaver CT, 2013, ANNU REV PATHOL-MECH, V8, P477, DOI 10.1146/annurev-pathol-011110-130318
   Welz PS, 2011, NATURE, V477, P330, DOI 10.1038/nature10273
   Wiede F, 2011, J CLIN INVEST, V121, P4758, DOI 10.1172/JCI59492
   Yi TS, 2008, BLOOD, V112, P2101, DOI 10.1182/blood-2007-12-126987
   Zhao F, 2010, DEV BIOL, V338, P268, DOI 10.1016/j.ydbio.2009.12.008
   Zhong YQ, 2011, DIGEST DIS SCI, V56, P2865, DOI 10.1007/s10620-011-1696-9
   Zhu JF, 2010, ANNU REV IMMUNOL, V28, P445, DOI 10.1146/annurev-immunol-030409-101212
   ZWEIBAUM A, 1985, J CELL PHYSIOL, V122, P21, DOI 10.1002/jcp.1041220105
   ZWEIBAUM A, 1983, INT J CANCER, V32, P407, DOI 10.1002/ijc.2910320403
NR 127
TC 16
Z9 17
U1 0
U2 25
PU SAGE PUBLICATIONS LTD
PI LONDON
PA 1 OLIVERS YARD, 55 CITY ROAD, LONDON EC1Y 1SP, ENGLAND
SN 1535-3702
EI 1535-3699
J9 EXP BIOL MED
JI Exp. Biol. Med.
PD SEP
PY 2014
VL 239
IS 9
BP 1108
EP 1123
DI 10.1177/1535370214529388
PG 16
WC Medicine, Research & Experimental
WE Science Citation Index Expanded (SCI-EXPANDED)
SC Research & Experimental Medicine
GA AQ4MV
UT WOS:000342773100006
PM 24781339
OA Green Submitted, Green Accepted
DA 2024-01-22
ER

PT J
AU Khan, N
   Abbas, AM
   Bazzano, LA
   Koleva, YN
   Krousel-Wood, M
AF Khan, N.
   Abbas, A. M.
   Bazzano, L. A.
   Koleva, Y. N.
   Krousel-Wood, M.
TI Long-term oral mesalazine adherence and the risk of disease flare in
   ulcerative colitis: nationwide 10-year retrospective cohort from the
   veterans affairs healthcare system
SO ALIMENTARY PHARMACOLOGY & THERAPEUTICS
LA English
DT Article
ID INFLAMMATORY-BOWEL-DISEASE; MEDICATION ADHERENCE; PHARMACY RECORDS;
   COLORECTAL-CANCER; CROHNS-DISEASE; NONADHERENCE; MESALAMINE; VALIDITY;
   THERAPY; HYPERTENSION
AB Background Adherence is a major factor in determining disease activity in ulcerative colitis (UC). There are limited data on long-term nationwide adherence levels among patients with UC. Aim To evaluate the long-term adherence levels to oral mesalazine (mesalamine) in the Veterans Affairs (VA) healthcare system, to determine the impact of non-adherence on the risk of flares, and to evaluate the different pharmacy data-based adherence indicators. Methods Nationwide data were obtained from the VA for the period 20012011. UC patients who started mesalazine maintenance during the inclusion period were included. Level of adherence was assessed using three different indicators: medication possession ratio (MPR), continuous single-interval medication availability (CSA) and continuous multiple-interval medication gaps (CMG). Cox regression modelling was used to predict disease flares and assess the predictive value of each adherence indicator. Results We included 13 similar to 062 patients into the analysis with median follow-up time of 6.1 similar to years. Percentage of patients with high adherence was 47%, 43%, 31% as identified by CSA, MPR and CMG respectively. Low adherers had a significant increase in the risk of flares compared with high adherers (Hazard ratio: 2.8, 1.7 and 1.8, P similar to<similar to 0.001 for CSA, MPR and CMG, respectively). Compared with other adherence indicators, CSA offered the best trend in predicting disease flares. Conclusions Long-term high-adherence level was lower than previously reported. Adherence was a significant factor in predicting disease flares. Pharmacy adherence indicators may be useful to healthcare providers in identifying patients at high risk of exacerbations.
C1 [Khan, N.] Tulane Univ, Sch Med, Hlth Sci Ctr, Sect Gastroenterol & Hepatol, New Orleans, LA 70112 USA.
   [Khan, N.; Abbas, A. M.; Koleva, Y. N.] SE Louisiana Vet Hlth Care Syst, New Orleans, LA USA.
   [Bazzano, L. A.; Krousel-Wood, M.] Tulane Univ, Dept Epidemiol & Med, Hlth Sci Ctr, New Orleans, LA 70112 USA.
   [Bazzano, L. A.; Krousel-Wood, M.] Ctr Hlth Res Ochsner Hlth Syst, New Orleans, LA USA.
C3 Tulane University; Tulane University; Ochsner Health System
RP Khan, N (通讯作者)，Tulane Univ, Sch Med, Hlth Sci Ctr, Sect Gastroenterol & Hepatol, 1430 Tulane Ave,SL35, New Orleans, LA 70112 USA.
EM nabeel.khan@va.gov
RI Krousel-Wood, Marie Antoinette/D-4718-2011; Abbas, Ali/AAL-5189-2021
OI Abbas, Ali/0000-0001-6532-5015
FU Department of Veterans Affairs, Veterans Health Administration, Office
   of Research & Development Health Services RD [425]
FX This study was funded in full by the Department of Veterans Affairs,
   Veterans Health Administration, Office of Research & Development Health
   Services R&D (grant number VA Project No. 425). The study sponsor had no
   role in study design, analysis and interpretation of the data and in the
   writing of the report.
CR Anaya DA, 2012, J SURG RES, V176, P141, DOI 10.1016/j.jss.2011.07.022
   Cerveny P, 2007, INFLAMM BOWEL DIS, V13, P1244, DOI 10.1002/ibd.20189
   Cooke CR, 2011, BMC HEALTH SERV RES, V11, DOI 10.1186/1472-6963-11-37
   Cramer JA, 2008, VALUE HEALTH, V11, P44, DOI 10.1111/j.1524-4733.2007.00213.x
   Dezii C M, 2000, Manag Care, V9, P7
   Ford AC, 2011, AM J GASTROENTEROL, V106, P2070, DOI 10.1038/ajg.2011.296
   Gillespie BWG, 2006, AM PUBL HLTH ASS APH
   Hanratty R, 2008, J HEALTH CARE POOR U, V19, P452, DOI 10.1353/hpu.0.0027
   Holtmann MH, 2010, DIGEST DIS SCI, V55, P1066, DOI 10.1007/s10620-009-0846-9
   Kane S, 2003, AM J MED, V114, P39, DOI 10.1016/S0002-9343(02)01383-9
   Kane S, 2002, AM J GASTROENTEROL, V97, P1853
   Kane S, 2008, DIGEST DIS SCI, V53, P1020, DOI 10.1007/s10620-007-9968-0
   Kane S, 2003, CLIN GASTROENTEROL H, V1, P170, DOI 10.1053/jcgh.2003.50025
   Kane Sunanda V, 2007, Gastroenterol Hepatol (N Y), V3, P795
   Kane SV, 2001, AM J GASTROENTEROL, V96, P2929
   Kornbluth A, 2010, AM J GASTROENTEROL, V105, P501, DOI 10.1038/ajg.2009.727
   Kramer JR, 2008, ALIMENT PHARM THERAP, V27, P274, DOI 10.1111/j.1365-2036.2007.03572.x
   Krousel-Wood M, 2009, AM J MANAG CARE, V15, P59
   Lewis JD, 2008, INFLAMM BOWEL DIS, V14, P1660, DOI 10.1002/ibd.20520
   Loftus CG, 2007, INFLAMM BOWEL DIS, V13, P254, DOI 10.1002/ibd.20029
   Long MD, 2012, INFLAMM BOWEL DIS, V18, P2099, DOI 10.1002/ibd.22895
   Louis E, 2010, WORLD J GASTROENTERO, V16, P2600, DOI 10.3748/wjg.v16.i21.2600
   Moody GA, 1996, EUR J GASTROEN HEPAT, V8, P1179, DOI 10.1097/00042737-199612000-00009
   Osterberg L, 2005, NEW ENGL J MED, V353, P487, DOI 10.1056/NEJMra050100
   Prantera C, 2005, INFLAMM BOWEL DIS, V11, P421, DOI 10.1097/01.MIB.0000158386.25660.1e
   Royston P, 2006, STATA J, V6, P83, DOI 10.1177/1536867X0600600105
   Safdi MA, 2010, J GASTROENTEROL H S4, V6, P5
   Sajatovic M, 2007, PSYCHIAT SERV, V58, P855, DOI 10.1176/appi.ps.58.6.855
   San Román AL, 2005, REV ESP ENFERM DIG, V97, P249
   Sewitch MJ, 2003, AM J GASTROENTEROL, V98, P1535, DOI 10.1016/S0002-9270(03)00304-6
   Shale MJ, 2003, ALIMENT PHARM THER, V18, P191, DOI 10.1046/j.1365-2036.2003.01648.x
   Siegel CA, 2009, GASTROENTEROLOGY, V137, P1880, DOI 10.1053/j.gastro.2009.10.014
   Solberg IC, 2009, SCAND J GASTROENTERO, V44, P431, DOI 10.1080/00365520802600961
   STEINER JF, 1988, MED CARE, V26, P814, DOI 10.1097/00005650-198808000-00007
   Steiner JF, 1997, J CLIN EPIDEMIOL, V50, P105, DOI 10.1016/S0895-4356(96)00268-5
   Steiner JF, 2009, CIRC-CARDIOVASC QUAL, V2, P451, DOI 10.1161/CIRCOUTCOMES.108.841635
   Thirumurthi S, 2010, DIGEST DIS SCI, V55, P2592, DOI 10.1007/s10620-009-1074-z
   Tindall WN, 2007, J MANAGE CARE PHARM, V13, pS2
   Trindade AJ, 2011, J CLIN GASTROENTEROL, V45, P878, DOI 10.1097/MCG.0b013e3182192207
   Trindade AJ, 2011, INFLAMM BOWEL DIS, V17, P599, DOI 10.1002/ibd.21310
   Velayos FS, 2005, AM J GASTROENTEROL, V100, P1345, DOI 10.1111/j.1572-0241.2005.41442.x
   Yu S, 2012, OSTEOPOROSIS INT, V23, P1103, DOI 10.1007/s00198-011-1843-3
NR 42
TC 41
Z9 42
U1 0
U2 5
PU WILEY-BLACKWELL
PI HOBOKEN
PA 111 RIVER ST, HOBOKEN 07030-5774, NJ USA
SN 0269-2813
J9 ALIMENT PHARM THER
JI Aliment. Pharmacol. Ther.
PD OCT
PY 2012
VL 36
IS 8
BP 755
EP 764
DI 10.1111/apt.12013
PG 10
WC Gastroenterology & Hepatology; Pharmacology & Pharmacy
WE Science Citation Index Expanded (SCI-EXPANDED)
SC Gastroenterology & Hepatology; Pharmacology & Pharmacy
GA 007KT
UT WOS:000308887900007
PM 22882428
OA Bronze
DA 2024-01-22
ER

PT J
AU Lazzerini, M
   Bramuzzo, M
   Maschio, M
   Martelossi, S
   Ventura, A
AF Lazzerini, Marzia
   Bramuzzo, Matteo
   Maschio, Massimo
   Martelossi, Stefano
   Ventura, Alessandro
TI Thromboembolism in Pediatric Inflammatory Bowel Disease: Systematic
   Review
SO INFLAMMATORY BOWEL DISEASES
LA English
DT Review
DE pediatric; inflammatory bowel disease; thromboembolism
ID CEREBRAL VENOUS THROMBOSIS; BUDD-CHIARI-SYNDROME; CHRONIC
   ULCERATIVE-COLITIS; ARTERIAL ISCHEMIC-STROKE; HEPATIC VEIN-THROMBOSIS;
   CROHNS-DISEASE; PULMONARY-EMBOLISM; SINUS THROMBOSIS; ANTITHROMBOTIC
   THERAPY; VASCULAR COMPLICATIONS
AB Background: Several studies suggest an increased risk of venous and arterial thromboembolism (TE) in adults with inflammatory bowel disease (IBD) compared to the general population. We performed a systematic review of studies on incidence and characteristic of TE in children with IBD.
   Methods: We searched Medline, LILACS, EMBASE, POP-LINE, CINHAL, and reference lists of identified articles, without language restrictions, in August 2010.
   Results: Population studies suggest that there is an increased risk of TE in children with IBD compared to controls. TE occurred in children with IBD in all age ranges, mostly (82.8%) during active disease, and more frequently in children with ulcerative colitis (odds ratio [OR] 3.7, 95% confidence interval [CI] 1.8-7.6). At least one specific risk factor for TE was recognized in 50% of cases; two risk factors were present in 24%. Out of 92 published cases of TE in children with IBD, 54.3% occurred in cerebral site, 26% in the limbs, 13% in the abdominal vessels, and the remaining in the retina and lungs. After a first episode of TE, an early recurrence was observed in 11.4% of children, a late recurrence in 10%. A number of different therapeutic schemes were used. Overall mortality was 5.7% and was mostly associated with cerebral TE.
   Conclusions: Population studies are needed to clarify the risk of TE in children with IBD, the relative weight of other risk factors, the characteristics of the events, and to define guidelines of therapy and prophylaxis.
C1 [Lazzerini, Marzia] IRCCS Burlo Garofolo, WHO Collaborating Ctr Maternal & Child Hlth, Inst Child Hlth, Unit Res Hlth Serv & Int Hlth, I-34137 Trieste, Italy.
   [Bramuzzo, Matteo; Maschio, Massimo; Martelossi, Stefano; Ventura, Alessandro] Univ Trieste, IRCCS Burlo Garofolo, Inst Child Hlth, Dept Paediat, Trieste, Italy.
C3 IRCCS Burlo Garofolo; University of Trieste; IRCCS Burlo Garofolo
RP Lazzerini, M (通讯作者)，IRCCS Burlo Garofolo, WHO Collaborating Ctr Maternal & Child Hlth, Inst Child Hlth, Unit Res Hlth Serv & Int Hlth, Via Istria 118, I-34137 Trieste, Italy.
EM lazzerini@burlo.trieste.it
RI Bramuzzo, Matteo/K-2504-2018
OI Bramuzzo, Matteo/0000-0002-5249-8248; Ventura,
   Alessandro/0000-0002-4657-1760
CR Akobeng AK, 1998, J PEDIATR GASTR NUTR, V26, P458, DOI 10.1097/00005176-199804000-00018
   Al-Malik H, 2001, J PEDIATR GASTR NUTR, V32, P209, DOI 10.1097/00005176-200102000-00023
   [Anonymous], 2004, STROK CHILDH CLIN GU
   Barclay AR, 2010, INFLAMM BOWEL DIS, V16, P677, DOI 10.1002/ibd.21113
   Béchade D, 2006, REV MED INTERNE, V27, P958, DOI 10.1016/j.revmed.2006.08.001
   Bernstein CN, 2008, CLIN GASTROENTEROL H, V6, P41, DOI 10.1016/j.cgh.2007.09.016
   Bernstein CN, 2010, AM J GASTROENTEROL, V105, P1994, DOI 10.1038/ajg.2010.140
   Bernstein CN, 2001, THROMB HAEMOSTASIS, V85, P430
   Binion DG, 2009, GASTROENTEROLOGY, V136, P400, DOI 10.1053/j.gastro.2008.12.029
   Bjorgell O, 1998, J ULTRAS MED, V17, P671
   Bridger S, 1997, J PEDIATR GASTR NUTR, V25, P533, DOI 10.1097/00005176-199711000-00009
   CALDERON A, 1993, CLIN PEDIATR, V32, P169, DOI 10.1177/000992289303200310
   Carter MJ, 2004, GUT, V53, DOI 10.1136/gut.2004.043372
   DELROSARIO JF, 1994, CLIN PEDIATR, V33, P159, DOI 10.1177/000992289403300307
   DeVeber G, 2008, LANCET NEUROL, V7, P983, DOI 10.1016/S1474-4422(08)70231-X
   Dorn SD, 2007, AM J GASTROENTEROL, V102, P662, DOI 10.1111/j.1572-0241.2006.01018.x
   Ennaifer R, 2009, ACTA GASTRO-ENT BELG, V72, P350
   Ertem D, 1999, J PEDIATR GASTR NUTR, V28, P540, DOI 10.1097/00005176-199905000-00021
   FUKUHARA T, 1993, CLIN NEUROL NEUROSUR, V95, P159, DOI 10.1016/0303-8467(93)90013-7
   Ganesan V, 2003, ANN NEUROL, V53, P167, DOI 10.1002/ana.10423
   Geerts WH, 2008, CHEST, V133, p381S, DOI 10.1378/chest.08-0656
   Goldenberg NA, 2009, LANCET NEUROL, V8, P1120, DOI 10.1016/S1474-4422(09)70241-8
   GORMALLY SM, 1995, EUR J PEDIATR, V154, P815, DOI 10.1007/BF01959788
   Grainge MJ, 2010, LANCET, V375, P657, DOI 10.1016/S0140-6736(09)61963-2
   Grip O, 2000, SCAND J GASTROENTERO, V35, P619, DOI 10.1080/003655200750023589
   Ha C, 2009, AM J GASTROENTEROL, V104, P1445, DOI 10.1038/ajg.2009.81
   Hassan KO, 1998, J PEDIATR GASTR NUTR, V27, P616, DOI 10.1097/00005176-199811000-00028
   Haywood S, 2005, ARCH DIS CHILD, V90, P402, DOI 10.1136/adc.2004.049163
   Junge U, 2001, Z GASTROENTEROL, V39, P845, DOI 10.1055/s-2001-17864
   Kao A, 2002, J CHILD NEUROL, V17, P479, DOI 10.1177/088307380201700702
   Keene DL, 2001, PEDIATR NEUROL, V24, P238, DOI 10.1016/S0887-8994(00)00264-2
   Koutroubakis IE, 2008, AM J GASTROENTEROL, V103, P2281, DOI 10.1111/j.1572-0241.2008.02060.x
   Kraut J, 1997, J PEDIATR GASTR NUTR, V25, P417, DOI 10.1097/00005176-199710000-00010
   Kuhle S, 2004, THROMB HAEMOSTASIS, V92, P722, DOI 10.1160/TH04-04-0207
   Lionetti P, 2005, INFLAMM BOWEL DIS, V11, P209, DOI 10.1097/00054725-200502000-00019
   LLOYDSTILL JD, 1989, J PEDIATR GASTR NUTR, V9, P461, DOI 10.1097/00005176-198911000-00012
   Macrì A, 2002, INT J COLORECTAL DIS, V17, P61, DOI 10.1007/s003840100355
   MARKOWITZ RL, 1989, J PEDIATR GASTR NUTR, V8, P413, DOI 10.1097/00005176-198904000-00028
   MAYEUX R, 1978, NEUROLOGY, V28, P571, DOI 10.1212/WNL.28.6.571
   McQueen A, 2005, LANCET, V365, P1513, DOI 10.1016/S0140-6736(05)66424-0
   MEZOFF AG, 1990, J PEDIATR-US, V117, P436, DOI 10.1016/S0022-3476(05)81090-X
   MILANDRE L, 1992, REV NEUROL, V148, P139
   Monagle P, 2000, PEDIATR RES, V47, P763, DOI 10.1203/00006450-200006000-00013
   Monagle P, 2004, CHEST, V126, p645S, DOI 10.1378/chest.126.3_suppl.645S
   Monagle P, 2008, CHEST, V133, p887S, DOI 10.1378/chest.08-0762
   Nguyen GC, 2008, AM J GASTROENTEROL, V103, P2272, DOI 10.1111/j.1572-0241.2008.02052.x
   Nguyen GC, 2010, LANCET, V375, P616, DOI 10.1016/S0140-6736(10)60174-2
   Okada T, 2005, PEDIATR SURG INT, V21, P918, DOI 10.1007/s00383-005-1513-7
   OLM M, 1990, J CLIN GASTROENTEROL, V12, P600, DOI 10.1097/00004836-199010000-00024
   Pappachan J, 2008, ARCH DIS CHILD, V93, P890, DOI 10.1136/adc.2008.142836
   PARADIS K, 1985, J PEDIATR GASTR NUTR, V4, P659, DOI 10.1097/00005176-198508000-00029
   PATTERSON M, 1971, AM J DIG DIS, V16, P289, DOI 10.1007/BF02235203
   Petitpain N, 2009, BIO-MED MATER ENG, V19, P355, DOI 10.3233/BME-2009-0600
   Philips MF, 1999, J NEUROSURG, V90, P65, DOI 10.3171/jns.1999.90.1.0065
   Pohl JF, 2009, INFLAMM BOWEL DIS, V15, P807, DOI 10.1002/ibd.20745
   Rahhal RM, 2005, J PEDIATR GASTR NUTR, V40, P94, DOI 10.1097/00005176-200501000-00018
   Roach ES, 2008, STROKE, V39, P2644, DOI 10.1161/STROKEAHA.108.189696
   Robison NJ, 2009, PEDIATR BLOOD CANCER, V52, P867, DOI 10.1002/pbc.21967
   Rosen I, 2007, ISRAEL MED ASSOC J, V9, P620
   Ross AS, 2005, NAT CLIN PRACT GASTR, V2, P281, DOI 10.1038/ncpgasthep0195
   ROUSSEAU B, 1975, UNION MED CAN, V104, P414
   SCHNEIDERMAN JH, 1979, ANN NEUROL, V5, P331, DOI 10.1002/ana.410050405
   Shen J, 2007, ALIMENT PHARM THER, V26, P653, DOI 10.1111/j.1365-2036.2007.03418.x
   Shigemori Y, 2006, NEUROL SURG TOKYO, V34, P939
   Smeeth L, 2006, LANCET, V367, P1075, DOI 10.1016/S0140-6736(06)68474-2
   Socha P, 2007, DIGEST DIS SCI, V52, P1293, DOI 10.1007/s10620-006-9503-8
   Solem CA, 2004, AM J GASTROENTEROL, V99, P97, DOI 10.1046/j.1572-0241.2003.04026.x
   Stajer D, 1996, INTENS CARE MED, V22, P1134, DOI 10.1007/BF01699245
   Standridge S, 2008, J CHILD NEUROL, V23, P59, DOI 10.1177/0883073807308706
   SYMMONDS RE, 1978, DIS COLON RECTUM, V21, P496, DOI 10.1007/BF02586735
   TALBOT RW, 1986, MAYO CLIN PROC, V61, P140, DOI 10.1016/S0025-6196(12)65200-8
   Thorsteinsson GS, 2008, WORLD J GASTROENTERO, V14, P4576, DOI 10.3748/wjg.14.4576
   TOMOMASA T, 1993, J PEDIATR GASTR NUTR, V17, P323, DOI 10.1097/00005176-199310000-00017
   Tung JY, 1996, J PEDIATR GASTR NUTR, V23, P474, DOI 10.1097/00005176-199611000-00022
   van Ommen CH, 2001, J PEDIATR-US, V139, P676, DOI 10.1067/mpd.2001.118192
   Witteman B J, 1991, Ned Tijdschr Geneeskd, V135, P766
   YASSINGER S, 1976, GASTROENTEROLOGY, V71, P844
   Young G, 2008, CIRCULATION, V118, P1373, DOI 10.1161/CIRCULATIONAHA.108.789008
   Zimmer JA, 2008, NEUROLOGY, V71, pE12, DOI 10.1212/01.wnl.0000325016.18727.1f
   ZITOMERSKY NL, 2010, INFLAMM BOWEL DIS
NR 80
TC 56
Z9 60
U1 0
U2 7
PU WILEY-BLACKWELL
PI MALDEN
PA COMMERCE PLACE, 350 MAIN ST, MALDEN 02148, MA USA
SN 1078-0998
J9 INFLAMM BOWEL DIS
JI Inflamm. Bowel Dis.
PD OCT
PY 2011
VL 17
IS 10
BP 2174
EP 2183
DI 10.1002/ibd.21563
PG 10
WC Gastroenterology & Hepatology
WE Science Citation Index Expanded (SCI-EXPANDED)
SC Gastroenterology & Hepatology
GA 823RF
UT WOS:000295140800024
PM 21910180
OA Bronze
DA 2024-01-22
ER

PT J
AU Hall, LJ
   Faivre, E
   Quinlan, A
   Shanahan, F
   Nally, K
   Melgar, S
AF Hall, Lindsay J.
   Faivre, Emilie
   Quinlan, Aoife
   Shanahan, Fergus
   Nally, Kenneth
   Melgar, Silvia
TI Induction and Activation of Adaptive Immune Populations During Acute and
   Chronic Phases of a Murine Model of Experimental Colitis
SO DIGESTIVE DISEASES AND SCIENCES
LA English
DT Article
DE Dextran sodium sulphate; Colitis; Innate; Adaptive immune responses
ID INFLAMMATORY-BOWEL-DISEASE; DEXTRAN SULFATE SODIUM; INTESTINAL
   INFLAMMATION; NEUTROPHIL RECRUITMENT; ULCERATIVE-COLITIS;
   EPITHELIAL-CELLS; DENDRITIC CELLS; CROHNS-DISEASE; MICE; IL-17
AB Background Dextran sodium sulphate (DSS) is commonly used to induce intestinal inflammation in rodents. Despite its continuing importance as a model system for examining IBD pathogenesis, the mucosal and systemic immune responses have not been comprehensively documented.
   Aims The purpose of this study was to dissect functional and phenotypic changes in both immune compartments associated with acute and chronic DSS-induced colitis.
   Methods C57BL/6 mice were exposed to 3% DSS for 6 days followed by 20 days of water, and organs (spleens, MLN and colons) were harvested during both acute and chronic phases of colitis to examine innate and adaptive cell populations.
   Results As early as 1 day post DSS, significant changes in the percentage, distribution and activation status of all innate cell populations examined were noted. These striking differences continued in systemic and mucosal lymphoid tissues throughout the acute phase (days 5-12). Significantly, during the late acute and chronic phases T and B cells accumulated in the colon. In contrast, in the spleens of chronically inflamed mice T and B cells were significantly decreased whereas neutrophils, macrophages, and IL-6 and IL-17 positive cells were increased.
   Conclusions Our data provides important insights into the mucosal and systemic immune responses induced by DSS administration. Notably, we show that adaptive immune responses are induced during both acute and chronic colitis. This will facilitate a more informed and sophisticated use of this model both for investigating basic mechanisms of intestinal inflammation and for the evaluation of potential new therapeutic agents for IBD.
C1 [Hall, Lindsay J.; Faivre, Emilie; Quinlan, Aoife; Shanahan, Fergus; Nally, Kenneth; Melgar, Silvia] Univ Coll Cork, Alimentary Pharmabiot Ctr, Biosci Inst, Cork, Ireland.
   [Melgar, Silvia] GlaxoSmithKline Inc, CEDD, Immunoinflammat, Stevenage, Herts, England.
C3 University College Cork; GlaxoSmithKline
RP Hall, LJ (通讯作者)，Univ Coll Cork, Alimentary Pharmabiot Ctr, Biosci Inst, Cork, Ireland.
EM l.hall@ucc.ie; emi.faivre@yahoo.fr; A.Quinlan@ucc.ie; F.Shanahan@ucc.ie;
   K.Nally@ucc.ie; S.Melgar@ucc.ie
RI Hall, Lindsay J/AAK-4993-2020; Hall, Lindsay J/K-3121-2013; Shanahan,
   Fergus/ABF-2390-2020; Melgar, Silvia/I-4191-2019; Nally,
   Ken/AAY-6968-2021
OI Hall, Lindsay J/0000-0001-8938-5709; Hall, Lindsay
   J/0000-0001-8938-5709; Shanahan, Fergus/0000-0003-0467-0936; Melgar,
   Silvia/0000-0001-7463-3343; Nally, Ken/0000-0002-9833-170X; Emilie,
   Faivre/0000-0002-8608-9848
FU Science Foundation Ireland (SFI), through the Irish Government; SFI
   [02/CE/B124, 07/CE/B1368]; Glaxo-SmithKline Ltd
FX The Alimentary Pharmabiotic Centre is a research centre funded by
   Science Foundation Ireland (SFI), through the Irish Government's
   National Development Plan. The authors and their work were supported by
   SFI (grant no.s 02/CE/B124 and 07/CE/B1368) and by additional grants
   from industry including Glaxo-SmithKline Ltd.
CR Byrne FR, 2006, CURR OPIN DRUG DISC, V9, P207
   Cho JH, 2008, NAT REV IMMUNOL, V8, P458, DOI 10.1038/nri2340
   Costa F, 2005, GUT, V54, P364, DOI 10.1136/gut.2004.043406
   DIELEMAN LA, 1994, GASTROENTEROLOGY, V107, P1643, DOI 10.1016/0016-5085(94)90803-6
   Dieleman LA, 1998, CLIN EXP IMMUNOL, V114, P385
   Dorn I, 2002, IMMUNOBIOLOGY, V206, P546, DOI 10.1078/0171-2985-00203
   Farooq SM, 2009, J PHARMACOL EXP THER, V329, P123, DOI 10.1124/jpet.108.145862
   Heinsbroek SEM, 2009, EXPERT REV MOL MED, V11, DOI 10.1017/S1462399409001069
   HIRANO T, 1992, CLIN IMMUNOL IMMUNOP, V62, P60
   Jungbeck M, 2008, MOL IMMUNOL, V45, P34, DOI 10.1016/j.molimm.2007.05.007
   Keel M, 1997, BLOOD, V90, P3356, DOI 10.1182/blood.V90.9.3356
   KESHAVARZIAN A, 1985, DIGEST DIS SCI, V30, P1156, DOI 10.1007/BF01314050
   Kitajima S, 1999, EXP ANIM TOKYO, V48, P137, DOI 10.1538/expanim.48.137
   Korzenik JR, 2006, NAT REV DRUG DISCOV, V5, P197, DOI 10.1038/nrd1986
   Kühl AA, 2007, GASTROENTEROLOGY, V133, P1882, DOI 10.1053/j.gastro.2007.08.073
   Laan M, 2003, EUR RESPIR J, V21, P387, DOI 10.1183/09031936.03.00303503
   Lee JW, 2008, J IMMUNOL, V181, P6536, DOI 10.4049/jimmunol.181.9.6536
   Lin ZQ, 2003, J LEUKOCYTE BIOL, V73, P713, DOI 10.1189/jlb.0802397
   Malmström V, 2001, J IMMUNOL, V166, P6972, DOI 10.4049/jimmunol.166.11.6972
   Melgar S, 2005, AM J PHYSIOL-GASTR L, V288, pG1328, DOI 10.1152/ajpgi.00467.2004
   Miyamoto M, 2003, J IMMUNOL, V170, P4665, DOI 10.4049/jimmunol.170.9.4665
   Ni J, 1996, GUT, V39, P234, DOI 10.1136/gut.39.2.234
   Niess JH, 2008, WORLD J GASTROENTERO, V14, P5138, DOI 10.3748/wjg.14.5138
   O'Connor W, 2009, NAT IMMUNOL, V10, P603, DOI 10.1038/ni.1736
   Ogawa A, 2004, CLIN IMMUNOL, V110, P55, DOI 10.1016/j.clim.2003.09.013
   OKAYASU I, 1990, GASTROENTEROLOGY, V98, P694, DOI 10.1016/0016-5085(90)90290-H
   Siegmund B, 2009, EUR J IMMUNOL, V39, P2026, DOI 10.1002/eji.200939601
   TEAHON K, 1991, GASTROENTEROLOGY, V101, P84, DOI 10.1016/0016-5085(91)90463-U
   Wang ZQ, 2001, IMMUNOLOGY, V102, P331, DOI 10.1046/j.1365-2567.2001.01171.x
   Xavier RJ, 2007, NATURE, V448, P427, DOI 10.1038/nature06005
NR 30
TC 79
Z9 97
U1 1
U2 18
PU SPRINGER
PI DORDRECHT
PA VAN GODEWIJCKSTRAAT 30, 3311 GZ DORDRECHT, NETHERLANDS
SN 0163-2116
J9 DIGEST DIS SCI
JI Dig. Dis. Sci.
PD JAN
PY 2011
VL 56
IS 1
BP 79
EP 89
DI 10.1007/s10620-010-1240-3
PG 11
WC Gastroenterology & Hepatology
WE Science Citation Index Expanded (SCI-EXPANDED)
SC Gastroenterology & Hepatology
GA 703UD
UT WOS:000286005900011
PM 20467900
DA 2024-01-22
ER

PT J
AU McLaughlin, SD
   Walker, AW
   Churcher, C
   Clark, SK
   Tekkis, PP
   Johnson, MW
   Parkhill, J
   Ciclitira, PJ
   Dougan, G
   Nicholls, RJ
   Petrovska, L
AF McLaughlin, Simon D.
   Walker, Alan W.
   Churcher, Carol
   Clark, Susan K.
   Tekkis, Paris P.
   Johnson, Matthew W.
   Parkhill, Julian
   Ciclitira, Paul J.
   Dougan, Gordon
   Nicholls, Ralph John
   Petrovska, Liljana
TI The Bacteriology of Pouchitis <i>A Molecular Phylogenetic Analysis Using
   16S rRNA Gene Cloning and Sequencing</i>
SO ANNALS OF SURGERY
LA English
DT Article
ID 16S RIBOSOMAL-RNA; PROBIOTIC THERAPY VSLNUMBER-3; GRADIENT
   GEL-ELECTROPHORESIS; INFLAMMATORY-BOWEL-DISEASE; INVASIVE
   ESCHERICHIA-COLI; CROHNS-DISEASE; RESTORATIVE PROCTOCOLECTOMY;
   ULCERATIVE-COLITIS; GASTROINTESTINAL-TRACT; ANAL ANASTOMOSIS
AB Objective: To identify, compare, and contrast the microbiota in patients with and without pouchitis after restorative proctocolectomy (RPC) for ulcerative colitis (UC) and familial adenomatous polyposis (FAP).
   Summary Background Data: Pouchitis is the most common complication following RPC. An abnormal host-microbial interaction has been implicated. We investigated the pouch microbiota in patients with and without pouchitis undergoing restorative proctocolectomy for UC and FAP.
   Methods: Mucosal pouch biopsies, taken from 16 UC (pouchitis 8) and 8 FAP (pouchitis 3) patients were analyzed to the species (or phylotype) level by cloning and sequencing of 3184 full-length bacterial 16S rRNA genes.
   Results: There was a significant increase in Proteobacteria (P = 0.019) and a significant decrease in Bacteroidetes (P = 0.001) and Faecalibacterium prausnitzii (P = 0.029) in the total UC compared with the total FAP cohort, but only limited differences were found between the UC nonpouchitis and pouchitis groups and the FAP pouchitis and nonpouchitis groups. Bacterial diversity in the FAP nonpouchitis group was significantly greater than in UC nonpouchitis (P = 0.019) and significantly greater in UC nonpouchitis compared with UC pouchitis (P = 0.009). No individual species or phylotype specifically associated with either UC or FAP pouchitis was found.
   Conclusions: UC pouch patients have a different, less diverse, gut microbiota than FAP patients. A further reduction in bacterial diversity but no significant dysbiosis occurs in those with pouchitis. The study suggests that a dysbiosis occurs in the ileal pouch of UC RPC patients which predisposes to, but may not directly cause, pouchitis.
C1 [McLaughlin, Simon D.; Tekkis, Paris P.; Nicholls, Ralph John] Univ London Imperial Coll Sci Technol & Med, St Marys Hosp, Dept Biosurg & Surg Technol, London W2 1NY, England.
   [McLaughlin, Simon D.; Johnson, Matthew W.] St Marks Hosp, Dept Gastroenterol, London EC1V 2PS, England.
[truncated: 3,726,013 more chars]
