# Supplementary material for: Worldwide research trends in Crohn’s disease treatment over the past 2 decades: a bibliometric analysis
Source: Front Pharmacol. 2024 Oct 8;15:1441785. doi: 10.3389/fphar.2024.1441785 (PMC11493645; doi:10.3389/fphar.2024.1441785)
Supplement: Supplementary file 2 [file DataSheet2.zip › raw data 2/download_51.txt]

FN Clarivate Analytics Web of Science
VR 1.0
PT J
AU Bressler, B
   Panaccione, R
   Fedorak, RN
   Seidman, EG
AF Bressler, Brian
   Panaccione, Remo
   Fedorak, Richard N.
   Seidman, Ernest G.
TI Clinicians' guide to the use of fecal calprotectin to identify and
   monitor disease activity in inflammatory bowel disease
SO CANADIAN JOURNAL OF GASTROENTEROLOGY AND HEPATOLOGY
LA English
DT Article
DE Disease activity; Fecal calprotectin; Inflammatory bowel disease;
   Monitoring
ID C-REACTIVE PROTEIN; ULCERATIVE-COLITIS; CROHNS-DISEASE; SURROGATE
   MARKERS; BLOOD LEUKOCYTES; INTESTINAL INFLAMMATION; ENDOSCOPIC ACTIVITY;
   PREDICTIVE MARKER; ACTIVITY INDEX; RELAPSE
AB BACKGROUND: Objective monitoring of the severity of inflammation in patients with inflammatory bowel disease (IBD) is an essential part of disease management. However, repeat endoscopy to define extent and severity of inflammation is not practical. Fecal calprotectin (FC) is a biomarker that can be used as a surrogate test to distinguish inflammatory from noninflammatory gastrointestinal disease.
   METHODS: A targeted search of the literature regarding FC, focusing primarily on the past three years, was conducted to develop practical clinical guidance on the current utility of FC in the routine management of IBD patients.
   RESULTS: It is recommended that samples for FC testing be obtained from the first bowel excretion of the day. FC testing should be used as standard of care to accurately confirm inflammation and 'real-time' disease activity when a clinician suspects an IBD flare. Although FC is a reliable marker of inflammation, its role in routine monitoring in improving long-term outcomes has not yet been fully assessed. Based on available evidence, the authors suggest the following cut-off values and management strategies: when FC levels are <50 mu g/g to 100 mu g/g, quiescent disease is likely and therapy should be continued; when FC levels are >100 mu g/g to 250 mu g/g, inflammation is possible and further testing (eg, colonoscopy) is required to confirm inflammation; and when FC levels are >250 mu g/g, active inflammation is likely and strategies to control inflammation should be initiated (eg, optimizing current therapies or switching to an alternative therapy).
   DISCUSION: FC is a useful biomarker to accurately assess the degree of inflammation and should be incorporated into the management of patients with IBD.
C1 [Bressler, Brian] St Pauls Hosp, Div Gastroenterol, Dept Med, Vancouver, BC V6Z 1Y6, Canada.
   [Panaccione, Remo] Univ Calgary, Dept Med, Calgary, AB, Canada.
   [Fedorak, Richard N.] Univ Alberta, Div Gastroenterol, Edmonton, AB, Canada.
   [Seidman, Ernest G.] McGill Univ, Ctr Hlth, Div Gastroenterol, Montreal, PQ, Canada.
C3 St. Paul's Hospital; University of Calgary; University of Alberta;
   McGill University
RP Bressler, B (通讯作者)，Univ British Columbia, 1190 Hornby St,Suite 770, Vancouver, BC V6Z 2K5, Canada.
EM brian_bressler@hotmail.com
RI Panaccione, Remo/ABC-1140-2021
OI Panaccione, Remo/0000-0002-5247-940X; Fedorak,
   Richard/0000-0002-7382-0080
FU AbbVie Canada
FX The authors thank AbbVie Canada for their generous support of the
   development of the manuscript, as well as Pauline Lavigne and Steven
   Portelance for editorial assistance.
CR Costa F, 2005, GUT, V54, P364, DOI 10.1136/gut.2004.043406
   Costa F, 2003, DIGEST LIVER DIS, V35, P642, DOI 10.1016/S1590-8658(03)00381-5
   D'Haens G, 2012, INFLAMM BOWEL DIS, V18, P2218, DOI 10.1002/ibd.22917
   De Vos M, 2012, J CROHNS COLITIS, V6, P557, DOI 10.1016/j.crohns.2011.11.002
   Elkjaer M, 2010, ALIMENT PHARM THER, V31, P323, DOI 10.1111/j.1365-2036.2009.04164.x
   Feagan BG, 2013, NEW ENGL J MED, V369, P699, DOI 10.1056/NEJMoa1215734
   Gisbert JP, 2009, DIGEST LIVER DIS, V41, P56, DOI 10.1016/j.dld.2008.05.008
   Ho GT, 2009, AM J GASTROENTEROL, V104, P673, DOI 10.1038/ajg.2008.119
   Kallel L, 2010, EUR J GASTROEN HEPAT, V22, P340, DOI 10.1097/MEG.0b013e32832bab49
   Kopylov U, 2014, INFLAMM BOWEL DIS, V20, P742, DOI 10.1097/01.MIB.0000442681.85545.31
   Lamb CA, 2009, BRIT J SURG, V96, P663, DOI 10.1002/bjs.6593
   Lasson A, 2015, J CROHNS COLITIS, V9, P26, DOI 10.1016/j.crohns.2014.06.002
   Lewis JD, 2011, GASTROENTEROLOGY, V140, P1817, DOI 10.1053/j.gastro.2010.11.058
   Lin JF, 2014, INFLAMM BOWEL DIS, V20, P1407, DOI 10.1097/MIB.0000000000000057
   Lobaton Triana, 2013, J Crohns Colitis, V7, pe641, DOI 10.1016/j.crohns.2013.05.005
   Mao R, 2012, INFLAMM BOWEL DIS, V18, P1894, DOI 10.1002/ibd.22861
   Orlando A, 2006, Eur Rev Med Pharmacol Sci, V10, P17
   Osterman MT, 2014, CLIN GASTROENTEROL H, V12, P1887, DOI 10.1016/j.cgh.2014.03.035
   Roseth AG, 1997, DIGESTION, V58, P176, DOI 10.1159/000201441
   ROSETH AG, 1992, SCAND J GASTROENTERO, V27, P793, DOI 10.3109/00365529209011186
   Roseth AG, 2004, SCAND J GASTROENTERO, V39, P1017, DOI 10.1080/00365520410007971
   Scarpa M, 2007, DIS COLON RECTUM, V50, P861, DOI 10.1007/s10350-007-0225-6
   Schoepfer AM, 2013, INFLAMM BOWEL DIS, V19, P332, DOI 10.1097/MIB.0b013e3182810066
   Schoepfer AM, 2010, AM J GASTROENTEROL, V105, P162, DOI 10.1038/ajg.2009.545
   Schoepfer AM, 2009, INFLAMM BOWEL DIS, V15, P1851, DOI 10.1002/ibd.20986
   Sipponen T, 2008, INFLAMM BOWEL DIS, V14, P40, DOI 10.1002/ibd.20312
   Sydora MJ, 2012, J CROHNS COLITIS, V6, P207, DOI 10.1016/j.crohns.2011.08.008
   Tibble JA, 2000, GASTROENTEROLOGY, V119, P15, DOI 10.1053/gast.2000.8523
   Tibble JA, 2002, GASTROENTEROLOGY, V123, P450, DOI 10.1053/gast.2002.34755
   van Rheenen P, 2014, INFLAMM BOWEL DIS, V20, P1416, DOI 10.1097/MIB.0000000000000107
   van Rheenen PF, 2010, BMJ-BRIT MED J, V341, DOI 10.1136/bmj.c3369
   von Roon AC, 2007, AM J GASTROENTEROL, V102, P803, DOI 10.1111/j.1572-0241.2007.01126.x
   Wagner M, 2008, WORLD J GASTROENTERO, V14, P5584, DOI 10.3748/wjg.14.5584
NR 33
TC 47
Z9 51
U1 0
U2 7
PU HINDAWI LTD
PI LONDON
PA ADAM HOUSE, 3RD FLR, 1 FITZROY SQ, LONDON, W1T 5HF, ENGLAND
SN 2291-2797
J9 CAN J GASTROENTEROL
JI Can. J. Gastroenterol. Hepatol.
PD OCT
PY 2015
VL 29
IS 7
BP 369
EP 372
DI 10.1155/2015/852723
PG 4
WC Gastroenterology & Hepatology
WE Science Citation Index Expanded (SCI-EXPANDED)
SC Gastroenterology & Hepatology
GA CT6BT
UT WOS:000362896500007
PM 26125109
OA Green Published, Green Submitted, gold
DA 2024-01-22
ER

PT J
AU Li, Z
   Vermeire, S
   Bullens, D
   Ferrante, M
   Van Steen, K
   Noman, M
   Rutgeerts, P
   Ceuppens, JL
   Van Assche, G
AF Li, Zhe
   Vermeire, Severine
   Bullens, Dominique
   Ferrante, Marc
   Van Steen, Kristel
   Noman, Maja
   Rutgeerts, Paul
   Ceuppens, Jan L.
   Van Assche, Gert
TI Restoration of Foxp3<SUP>+</SUP> Regulatory T-cell Subsets and
   Foxp3<SUP>-</SUP> Type 1 Regulatory-like T Cells in Inflammatory Bowel
   Diseases During Anti-tumor Necrosis Factor Therapy
SO INFLAMMATORY BOWEL DISEASES
LA English
DT Article
DE anti-TNF therapy; Foxp3(+) Treg subsets; type 1 regulatory-like T cells;
   inflammatory bowel diseases; prognosis
ID TRANSCRIPTION FACTOR FOXP3; C-REACTIVE PROTEIN; CROHNS-DISEASE;
   RHEUMATOID-ARTHRITIS; PERIPHERAL-BLOOD; TGF-BETA; ULCERATIVE-COLITIS;
   INFLIXIMAB THERAPY; INTESTINAL-MUCOSA; TNF
AB Background:A defect in regulatory T cells (Tregs) may be involved in the pathogenesis of inflammatory bowel diseases (IBD). Several subsets of human Foxp3(+) Tregs (activated and resting Tregs) have now been identified, as well as an IL-10 and IFN- double producing Foxp3(-) type 1 regulatory-like T cell (Tr1L). We have quantified these Tregs in patients with active IBD and during therapy with infliximab (IFX).Methods:Blood samples were obtained from healthy controls (n = 54) and patients with active IBD, either before (n = 62) or during IFX therapy (n = 75). Tregs were identified by immunofluorescent staining and flow cytometry analysis. Resting and activated Foxp3(+) Tregs can be differentiated from Foxp3(+)effector T cells (Foxp3(+) Teff) by the expression of CD45RA. Tr1L are identified as CD4(+)CD45RA(-)CD25(-)CD127(-)Foxp3(-) T cells.Results:A numerical deficiency of circulating resting Tregs, activated Treg cells, and Tr1L was documented in patients with active IBD. Baseline levels of these Treg subsets predicted clinical responses to IFX. We documented an upregulation of all 3 subsets during IFX therapy. Moreover, after therapy, significant differences in Treg subsets were seen between responders and nonresponders to IFX. Restoration of Tregs correlated with the clinical and biological response to IFX therapy. Trough serum levels of IFX positively correlated with the proportion of activated Treg cells and Tr1L during therapy.Conclusions:IFX therapy, when successful, results in upmodulation of the different types of Treg cells in the blood of patients with IBD. This effect might be relevant for understanding the mechanism of action of anti-TNF agents.
C1 [Li, Zhe; Ceuppens, Jan L.; Van Assche, Gert] Katholieke Univ Leuven, Dept Microbiol & Immunol, Clin Immunol Unit, Leuven, Belgium.
   [Li, Zhe; Vermeire, Severine; Ferrante, Marc; Van Steen, Kristel; Noman, Maja; Rutgeerts, Paul; Van Assche, Gert] Katholieke Univ Leuven, Dept Clin & Expt Med, Div Gastroenterol, Leuven, Belgium.
   [Bullens, Dominique] Katholieke Univ Leuven, Dept Microbiol & Immunol, Lab Pediat Immunol, Leuven, Belgium.
   [Van Steen, Kristel] Univ Liege, Dept Bioinformat Stat Genet, Liege, Belgium.
C3 KU Leuven; KU Leuven; KU Leuven; University of Liege
RP Van Assche, G (通讯作者)，Translat Res GastroIntestinal Disorders, UZ Herestr 49,Box 7003 08, B-3000 Leuven, Belgium.
EM gert.vanassche@uzleuven.be
RI Bullens, Dominique M A MA/T-6211-2017
OI Bullens, Dominique M A MA/0000-0002-4595-9579; Vermeire,
   Severine/0000-0001-9942-3019; Van Steen, Kristel/0000-0001-9868-5033;
   Ceuppens, Jan/0000-0003-4502-2679
CR Abraham C, 2009, NEW ENGL J MED, V361, P2066, DOI 10.1056/NEJMra0804647
   Allan SE, 2007, INT IMMUNOL, V19, P345, DOI 10.1093/intimm/dxm014
   Arijs I, 2010, INFLAMM BOWEL DIS, V16, P2090, DOI 10.1002/ibd.21301
   Boschetti G, 2011, INFLAMM BOWEL DIS, V17, P160, DOI 10.1002/ibd.21308
   Chavele KM, 2011, FEBS LETT, V585, P3603, DOI 10.1016/j.febslet.2011.07.043
   Chen WJ, 2003, J EXP MED, V198, P1875, DOI 10.1084/jem.20030152
   Ferkolj I, 2005, HEPATO-GASTROENTEROL, V52, P1128
   Ferrante M, 2007, INFLAMM BOWEL DIS, V13, P123, DOI 10.1002/ibd.20054
   Gavin MA, 2006, P NATL ACAD SCI USA, V103, P6659, DOI 10.1073/pnas.0509484103
   Greiner K, 2004, INVEST OPHTH VIS SCI, V45, P170, DOI 10.1167/iovs.03-0659
   Häringer B, 2009, J EXP MED, V206, P1009, DOI 10.1084/jem.20082238
   Hlavaty T, 2007, INFLAMM BOWEL DIS, V13, P372, DOI 10.1002/ibd.20024
   Hori S, 2003, SCIENCE, V299, P1057, DOI 10.1126/science.1079490
   Jürgens M, 2011, CLIN GASTROENTEROL H, V9, P421, DOI 10.1016/j.cgh.2011.02.008
   KUHN R, 1993, CELL, V75, P263, DOI 10.1016/0092-8674(93)80068-P
   Levesque BG, 2014, ALIMENT PHARM THER, V39, P1126, DOI 10.1111/apt.12733
   Lewis JD, 2007, NEW ENGL J MED, V357, P296, DOI 10.1056/NEJMe078111
   Li Z, 2010, INFLAMM BOWEL DIS, V16, P1299, DOI 10.1002/ibd.21229
   Louis E, 2002, SCAND J GASTROENTERO, V37, P818, DOI 10.1080/713786515
   Makita S, 2004, J IMMUNOL, V173, P3119, DOI 10.4049/jimmunol.173.5.3119
   Maloy KJ, 2001, NAT IMMUNOL, V2, P816, DOI 10.1038/ni0901-816
   Maul J, 2005, GASTROENTEROLOGY, V128, P1868, DOI 10.1053/j.gastro.2005.03.043
   Mayne CG, 2013, INFLAMM BOWEL DIS, V19, P1772, DOI 10.1097/MIB.0b013e318281f5a3
   Mendoza JL, 2009, GASTROEN CLIN BIOL, V33, pS158, DOI 10.1016/S0399-8320(09)73151-3
   Miyara M, 2009, IMMUNITY, V30, P899, DOI 10.1016/j.immuni.2009.03.019
   Nadkarni S, 2007, J EXP MED, V204, P33, DOI 10.1084/jem.20061531
   Notley CA, 2008, J EXP MED, V205, P2491, DOI 10.1084/jem.20072707
   Ohshima S, 1999, J CLIN IMMUNOL, V19, P305, DOI 10.1023/A:1020543625282
   POWRIE F, 1993, INT IMMUNOL, V5, P1461, DOI 10.1093/intimm/5.11.1461
   Rahman MK, 2013, HUM IMMUNOL, V74, P145, DOI 10.1016/j.humimm.2012.10.021
   Rutgeerts P, 2005, NEW ENGL J MED, V353, P2462, DOI 10.1056/NEJMoa050516
   Rutgeerts P, 2010, GUT, V59, P7, DOI 10.1136/gut.2009.191411
   Ryba M, 2011, CYTOKINE, V55, P353, DOI 10.1016/j.cyto.2011.05.006
   Sakaguchi S, 2004, ANNU REV IMMUNOL, V22, P531, DOI 10.1146/annurev.immunol.21.120601.141122
   Sakaguchi S, 2001, IMMUNOL REV, V182, P18, DOI 10.1034/j.1600-065X.2001.1820102.x
   Shalev I, 2011, SEMIN IMMUNOL, V23, P282, DOI 10.1016/j.smim.2011.04.003
   Sugita S, 2011, INVEST OPHTH VIS SCI, V52, P476, DOI 10.1167/iovs.10-5916
   Tak PP, 1996, ARTHRITIS RHEUM, V39, P1077, DOI 10.1002/art.1780390702
   Taylor PC, 2000, ARTHRITIS RHEUM-US, V43, P38, DOI 10.1002/1529-0131(200001)43:1<38::AID-ANR6>3.0.CO;2-L
   Tran DQ, 2007, BLOOD, V110, P2983, DOI 10.1182/blood-2007-06-094656
   Trivedi C, 2008, AM J GASTROENTEROL, V103, pS448, DOI 10.14309/00000434-200809001-01147
   Valencia X, 2006, BLOOD, V108, P253, DOI 10.1182/blood-2005-11-4567
   Vermeire S, 2006, GUT, V55, P426, DOI 10.1136/gut.2005.069476
   Vermeire S, 2004, INFLAMM BOWEL DIS, V10, P661, DOI 10.1097/00054725-200409000-00026
   Wang J, 2007, EUR J IMMUNOL, V37, P129, DOI 10.1002/eji.200636435
   Yamagiwa S, 2001, J IMMUNOL, V166, P7282, DOI 10.4049/jimmunol.166.12.7282
NR 46
TC 19
Z9 22
U1 0
U2 9
PU LIPPINCOTT WILLIAMS & WILKINS
PI PHILADELPHIA
PA TWO COMMERCE SQ, 2001 MARKET ST, PHILADELPHIA, PA 19103 USA
SN 1078-0998
EI 1536-4844
J9 INFLAMM BOWEL DIS
JI Inflamm. Bowel Dis.
PD OCT
PY 2015
VL 21
IS 10
BP 2418
EP 2428
DI 10.1097/MIB.0000000000000509
PG 11
WC Gastroenterology & Hepatology
WE Science Citation Index Expanded (SCI-EXPANDED)
SC Gastroenterology & Hepatology
GA CR6WW
UT WOS:000361489900020
PM 26308438
DA 2024-01-22
ER

PT J
AU Stobaugh, DJ
   Deepak, P
AF Stobaugh, Derrick J.
   Deepak, Parakkal
TI Effect of Tumor Necrosis Factor-α Inhibitors on Drug-Induced
   Pancreatitis in Inflammatory Bowel Disease
SO ANNALS OF PHARMACOTHERAPY
LA English
DT Article
DE inflammatory bowel diseases; tumor necrosis factor; mesalamine;
   pancreatitis; 6-mercaptopurine; drug-related side effects and adverse
   reactions
ID TNF-ALPHA; COMBINATION THERAPY; CROHNS-DISEASE; AZATHIOPRINE;
   INFLIXIMAB; AGENT; RISK
AB Background:Mesalamine and thiopurines (6-mercaptopurine and azathioprine) have been shown to increase the risk of developing acute pancreatitis in inflammatory bowel disease (IBD) patients. Tumor necrosis factor-alpha (TNF-alpha) inhibitors have been shown to protect against pancreatitis in animal models. Objective: To determine the risk of pancreatitis when comparing thiopurine monotherapy, mesalamine monotherapy, and thiopurine and mesalamine dual therapy to identical treatments but with the addition of a TNF-alpha inhibitor. Methods: Using a case-control design, the Food and Drug Administration Adverse Event Reporting System was queried for cases of pancreatitis and control reactions in IBD patients on a thiopurine or mesalamine. The proportional reporting ratio method was used to compare the different therapy regimens with the same regimen combined with a TNF-alpha inhibitor. Results: In all, 549 cases and controls were identified. When comparing thiopurine monotherapy with thiopurines combined with a TNF-alpha inhibitor, the odds of pancreatitis were lower in those on combination therapy (odds ratio [OR] = 0.04; 95% Cl = 0.01-0.12). A similar trend was seen when comparing mesalamine monotherapy to mesalamine combined with a TNF-alpha inhibitor (OR = 0.08; 95% Cl = 0.04-0.14) and when comparing those on both a thiopurine and mesalamine with those on all 3 therapies (OR = 0.04; 95% Cl = 0.01-0.16). Conclusions: Combination therapy with TNF-alpha inhibitors appears to be associated with a lower risk of pancreatitis in IBD patients on mesalamine, thiopurines, or a combination of both. Physicians should consider using TNF-alpha inhibitors in those with the greatest risk of pancreatitis, although prospective studies are needed.
C1 [Stobaugh, Derrick J.] NorthShore Univ HealthSyst, Evanston, IL 60201 USA.
   [Deepak, Parakkal] Mayo Clin, Rochester, MN USA.
C3 NorthShore University Health System; Mayo Clinic
RP Stobaugh, DJ (通讯作者)，NorthShore Univ HealthSyst, Res Inst, 1001 Univ Pl, Evanston, IL 60201 USA.
EM djstobaugh@gmail.com
RI Deepak, Parakkal/AAD-2504-2020
OI Deepak, Parakkal/0000-0002-3436-9784
CR Andersen V, 2001, EUR J CLIN PHARMACOL, V57, P517, DOI 10.1007/s002280100346
   Badalov N, 2007, CLIN GASTROENTEROL H, V5, P648, DOI 10.1016/j.cgh.2006.11.023
   Balani AR, 2008, DRUG SAFETY, V31, P823, DOI 10.2165/00002018-200831100-00002
   Bermejo F, 2008, ALIMENT PHARM THER, V28, P623, DOI 10.1111/j.1365-2036.2008.03746.x
   Colombel JF, 2010, NEW ENGL J MED, V362, P1383, DOI 10.1056/NEJMoa0904492
   Deepak P, 2013, AM J GASTROENTEROL, V108, P99, DOI 10.1038/ajg.2012.334
   FEINSTEIN AR, 1986, J CHRON DIS, V39, P495, DOI 10.1016/0021-9681(86)90194-3
   Floyd A, 2003, AM J GASTROENTEROL, V98, P1305, DOI 10.1016/S0002-9270(03)00233-8
   Food and Drug Administration, FOOD DRUG ADM ADV EV
   Food and Drug Administration, FDA DRUG SAF COMM DR
   GREWAL HP, 1994, AM J SURG, V167, P214, DOI 10.1016/0002-9610(94)90076-0
   Malleo G, 2007, THESCIENTIFICWORLDJO, V7, P431, DOI 10.1100/tsw.2007.98
   Malleo G, 2007, SHOCK, V27, P542, DOI 10.1097/01.shk.0000246900.50445.1d
   Mazor Y, 2013, CURR DRUG SAF, V8, P181, DOI 10.2174/15748863113089990033
   Moolsintong P, 2005, INFLAMM BOWEL DIS, V11, P1080, DOI 10.1097/01.MIB.0000186485.30623.ad
   Oruc N, 2004, PANCREAS, V28, pE1, DOI 10.1097/00006676-200401000-00020
   Panaccione R, 2014, GASTROENTEROLOGY, V146, P392, DOI 10.1053/j.gastro.2013.10.052
   Ransford RAJ, 2002, GUT, V51, P536, DOI 10.1136/gut.51.4.536
   Rasmussen HH, 1999, SCAND J GASTROENTERO, V34, P199
   Reich L, 2007, DRUG SAFETY, V30, P551, DOI 10.2165/00002018-200730060-00009
   Rodriguez EM, 2001, PHARMACOEPIDEM DR S, V10, P407, DOI 10.1002/pds.615
   Stobaugh DJ, 2013, J AM ACAD DERMATOL, V69, P393, DOI 10.1016/j.jaad.2013.04.031
   Wroblova K, 2012, DIGEST DIS SCI, V57, P2394, DOI 10.1007/s10620-012-2163-y
NR 23
TC 10
Z9 10
U1 0
U2 4
PU SAGE PUBLICATIONS INC
PI THOUSAND OAKS
PA 2455 TELLER RD, THOUSAND OAKS, CA 91320 USA
SN 1060-0280
EI 1542-6270
J9 ANN PHARMACOTHER
JI Ann. Pharmacother.
PD OCT
PY 2014
VL 48
IS 10
BP 1282
EP 1287
DI 10.1177/1060028014540869
PG 6
WC Pharmacology & Pharmacy
WE Science Citation Index Expanded (SCI-EXPANDED)
SC Pharmacology & Pharmacy
GA AP2ZX
UT WOS:000341945800004
PM 24982311
DA 2024-01-22
ER

PT J
AU Sundberg, TB
   Choi, HG
   Song, JH
   Russell, CN
   Hussain, MM
   Graham, DB
   Khor, B
   Gagnon, J
   O'Connell, DJ
   Narayan, K
   Dancík, V
   Perez, JR
   Reinecker, HC
   Gray, NS
   Schreiber, SL
   Xavier, RJ
   Shamji, AF
AF Sundberg, Thomas B.
   Choi, Hwan Geun
   Song, Joo-Hye
   Russell, Caitlin N.
   Hussain, Mahmud M.
   Graham, Daniel B.
   Khor, Bernard
   Gagnon, John
   O'Connell, Daniel J.
   Narayan, Kavitha
   Dancik, Vlado
   Perez, Jose R.
   Reinecker, Hans-Christian
   Gray, Nathanael S.
   Schreiber, Stuart L.
   Xavier, Ramnik J.
   Shamji, Alykhan F.
TI Small-molecule screening identifies inhibition of salt-inducible kinases
   as a therapeutic strategy to enhance immunoregulatory functions of
   dendritic cells
SO PROCEEDINGS OF THE NATIONAL ACADEMY OF SCIENCES OF THE UNITED STATES OF
   AMERICA
LA English
DT Article
ID INFLAMMATORY-BOWEL-DISEASE; CHRONIC MYELOID-LEUKEMIA; CROHNS-DISEASE;
   EXPRESSING INTERLEUKIN-10; EXPERIMENTAL COLITIS; IL-10 PRODUCTION;
   RECEPTOR; MICE; MACROPHAGES; HOMEOSTASIS
AB Genetic alterations that reduce the function of the immunoregulatory cytokine IL-10 contribute to colitis in mouse and man. Myeloid cells such as macrophages (M Phi s) and dendritic cells (DCs) play an essential role in determining the relative abundance of IL-10 versus inflammatory cytokines in the gut. As such, using small molecules to boost IL-10 production by DCs-MFs represents a promising approach to increase levels of this cytokine specifically in gut tissues. Toward this end, we screened a library of well-annotated kinase inhibitors for compounds that enhance production of IL-10 by murine bone-marrow-derived DCs stimulated with the yeast cell wall preparation zymosan. This approach identified a number of kinase inhibitors that robustly up-regulate IL-10 production including the Food and Drug Administration (FDA)approved drugs dasatinib, bosutinib, and saracatinib that target ABL, SRC-family, and numerous other kinases. Correlating the kinase selectivity profiles of the active compounds with their effect on IL-10 production suggests that inhibition of salt-inducible kinases (SIKs) mediates the observed IL-10 increase. This was confirmed using the SIK-targeting inhibitor HG-9-91-01 and a series of structural analogs. The stimulatory effect of SIK inhibition on IL-10 is also associated with decreased production of the proinflammatory cytokines IL-1 beta, IL-6, IL-12, and TNF-alpha, and these coordinated effects are observed in human DCs-M Phi s and anti-inflammatory CD11c(+) CX(3)CR1(hi) cells isolated from murine gut tissue. Collectively, these studies demonstrate that SIK inhibition promotes an anti-inflammatory phenotype in activated myeloid cells marked by robust IL-10 production and establish these effects as a previously unidentified activity associated with several FDA-approved multikinase inhibitors.
C1 [Sundberg, Thomas B.; Hussain, Mahmud M.; Dancik, Vlado; Perez, Jose R.; Schreiber, Stuart L.; Shamji, Alykhan F.] Broad Inst, Ctr Sci Therapeut, Cambridge, MA 02142 USA.
   [Choi, Hwan Geun; Gray, Nathanael S.] Harvard Univ, Sch Med, Dept Biol Chem & Mol Pharmacol, Boston, MA 02115 USA.
   [Choi, Hwan Geun; Gray, Nathanael S.] Dana Farber Canc Inst, Dept Canc Biol, Boston, MA 02115 USA.
   [Song, Joo-Hye; Russell, Caitlin N.; Reinecker, Hans-Christian; Xavier, Ramnik J.] Massachusetts Gen Hosp, Gastrointestinal Unit, Boston, MA 02114 USA.
   [Song, Joo-Hye; Russell, Caitlin N.; Reinecker, Hans-Christian; Xavier, Ramnik J.] Massachusetts Gen Hosp, Ctr Study Inflammatory Bowel Dis, Boston, MA 02114 USA.
   [Hussain, Mahmud M.; Schreiber, Stuart L.] Harvard Univ, Dept Chem & Biol Chem, Cambridge, MA 02138 USA.
   [Hussain, Mahmud M.; Schreiber, Stuart L.] Howard Hughes Med Inst, Cambridge, MA 02142 USA.
   [Graham, Daniel B.; Gagnon, John; O'Connell, Daniel J.; Narayan, Kavitha; Xavier, Ramnik J.] Broad Inst, Program Med & Populat Genet, Cambridge, MA 02142 USA.
   [Khor, Bernard; Xavier, Ramnik J.] Massachusetts Gen Hosp, Ctr Computat & Integrat Biol, Boston, MA 02114 USA.
C3 Harvard University; Massachusetts Institute of Technology (MIT); Broad
   Institute; Harvard University; Harvard Medical School; Harvard
   University; Dana-Farber Cancer Institute; Harvard University;
   Massachusetts General Hospital; Harvard University; Massachusetts
   General Hospital; Harvard University; Howard Hughes Medical Institute;
   Harvard University; Massachusetts Institute of Technology (MIT); Broad
   Institute; Harvard University; Massachusetts General Hospital
RP Schreiber, SL (通讯作者)，Broad Inst, Ctr Sci Therapeut, Cambridge, MA 02142 USA.
EM stuart_schreiber@harvard.edu; xavier@molbio.mgh.harvard.edu;
   ashamji@broadinstitute.org
RI Graham, Daniel B/A-9856-2015
OI Khor, Bernard/0000-0003-4689-5092; Gagnon, John/0000-0001-6208-5781
FU Leona M. and Harry B. Helmsley Charitable Trust;  [DK068181]; 
   [DK043351];  [DK0330506]
FX We are grateful to Phil Cohen (University of Dundee) for providing the
   p-CRTC3 (S370) antibody, Casey Weaver (University of Alabama Birmingham)
   for the 10BiT reporter mice, Natalia Nedelsky (Massachusetts General
   Hospital Center for Computational and Integrative Biology) for help with
   figure preparation, Stephen Johnston (Broad Institute) for
   pharmacokinetic evaluation of HG-9-91-01, and Isabel Latorre (Broad
   Institute) for expert assistance with project management. The Leona M.
   and Harry B. Helmsley Charitable Trust (R.J.X.) and DK068181, DK043351,
   and DK0330506 (H.-C. R. and J.-H.S.) supported this work. S. L. S. is an
   investigator of the Howard Hughes Medical Institute.
CR Bos JL, 2006, TRENDS BIOCHEM SCI, V31, P680, DOI 10.1016/j.tibs.2006.10.002
   Braat H, 2006, CLIN GASTROENTEROL H, V4, P754, DOI 10.1016/j.cgh.2006.03.028
   Clark K, 2012, P NATL ACAD SCI USA, V109, P16986, DOI 10.1073/pnas.1215450109
   Cross RK, 2003, INFLAMM BOWEL DIS, V9, P179, DOI 10.1097/00054725-200305000-00006
   Davis MI, 2011, NAT BIOTECHNOL, V29, P1046, DOI 10.1038/nbt.1990
   Fraser CK, 2009, EXP HEMATOL, V37, P1435, DOI 10.1016/j.exphem.2009.09.007
   Ghoreschi K, 2010, NATURE, V467, P967, DOI 10.1038/nature09447
   GRIMM MC, 1995, J GASTROEN HEPATOL, V10, P387, DOI 10.1111/j.1440-1746.1995.tb01589.x
   Hartmann G, 2000, J PHARMACOL EXP THER, V292, P22
   Hori S, 2003, SCIENCE, V299, P1057, DOI 10.1126/science.1079490
   Houslay MD, 2005, DRUG DISCOV TODAY, V10, P1503, DOI 10.1016/S1359-6446(05)03622-6
   Jostins L, 2012, NATURE, V491, P119, DOI 10.1038/nature11582
   Kantarjian H, 2010, NEW ENGL J MED, V362, P2260, DOI 10.1056/NEJMoa1002315
   Kayama H, 2012, P NATL ACAD SCI USA, V109, P5010, DOI 10.1073/pnas.1114931109
   Khor B, 2011, NATURE, V474, P307, DOI 10.1038/nature10209
   KUHN R, 1993, CELL, V75, P263, DOI 10.1016/0092-8674(93)80068-P
   Liu JZ, 2013, NAT GENET, V45, P670, DOI 10.1038/ng.2616
   MacKenzie KF, 2013, J IMMUNOL, V190, P565, DOI 10.4049/jimmunol.1202462
   Marlow GJ, 2013, WORLD J GASTROENTERO, V19, P3931, DOI 10.3748/wjg.v19.i25.3931
   Martin M, 2005, NAT IMMUNOL, V6, P777, DOI 10.1038/ni1221
   Matsumoto T, 2013, J IMMUNOL, V191, P2247, DOI 10.4049/jimmunol.1203053
   Maynard CL, 2007, NAT IMMUNOL, V8, P931, DOI 10.1038/ni1504
   Niess JH, 2005, SCIENCE, V307, P254, DOI 10.1126/science.1102901
   Okamoto T, 2012, J PHARMACOL EXP THER, V341, P340, DOI 10.1124/jpet.111.190447
   Pot C, 2011, SEMIN IMMUNOL, V23, P202, DOI 10.1016/j.smim.2011.07.005
   Rodríguez M, 2014, MOL PHARMACOL, V85, P187, DOI 10.1124/mol.113.089573
   Saraiva M, 2010, NAT REV IMMUNOL, V10, P170, DOI 10.1038/nri2711
   Schreiber S, 2000, GASTROENTEROLOGY, V119, P1461, DOI 10.1053/gast.2000.20196
   Shouval DS, 2014, ADV IMMUNOL, V122, P177, DOI 10.1016/B978-0-12-800267-4.00005-5
   Spencer SD, 1998, J EXP MED, V187, P571, DOI 10.1084/jem.187.4.571
   Tomoyose M, 1998, SCAND J GASTROENTERO, V33, P435
   Weisberg E, 2007, NAT REV CANCER, V7, P345, DOI 10.1038/nrc2126
   Wynn TA, 2013, NATURE, V496, P445, DOI 10.1038/nature12034
   Yang Y, 2012, BLOOD, V120, P4533, DOI 10.1182/blood-2012-02-407163
   Zigmond E, 2013, TRENDS IMMUNOL, V34, P162, DOI 10.1016/j.it.2013.02.001
   Zigmond E, 2012, IMMUNITY, V37, P1076, DOI 10.1016/j.immuni.2012.08.026
NR 36
TC 58
Z9 69
U1 1
U2 24
PU NATL ACAD SCIENCES
PI WASHINGTON
PA 2101 CONSTITUTION AVE NW, WASHINGTON, DC 20418 USA
SN 0027-8424
J9 P NATL ACAD SCI USA
JI Proc. Natl. Acad. Sci. U. S. A.
PD AUG 26
PY 2014
VL 111
IS 34
BP 12468
EP 12473
DI 10.1073/pnas.1412308111
PG 6
WC Multidisciplinary Sciences
WE Science Citation Index Expanded (SCI-EXPANDED)
SC Science & Technology - Other Topics
GA AN7LA
UT WOS:000340780300049
PM 25114223
OA Green Published, Bronze
DA 2024-01-22
ER

PT J
AU Moeinian, M
   Ghasemi-Niri, SF
   Mozaffari, S
   Abdolghaffari, AH
   Baeeri, M
   Navaea-Nigjeh, M
   Abdollahi, M
AF Moeinian, Mahsa
   Ghasemi-Niri, Seyedeh Farnaz
   Mozaffari, Shilan
   Abdolghaffari, Amir Hossein
   Baeeri, Maryam
   Navaea-Nigjeh, Mona
   Abdollahi, Mohammad
TI Beneficial effect of butyrate, <i>Lactobacillus casei</i> and
   L-carnitine combination in preference to each in experimental colitis
SO WORLD JOURNAL OF GASTROENTEROLOGY
LA English
DT Article
DE Butyrate; L-carnitine; Colitis; Inflammatory bowel disease; Oxidative
   stress; Lactobacillus casei; Probiotic
ID INFLAMMATORY-BOWEL-DISEASE; KAPPA-B ACTIVATION; ULCERATIVE-COLITIS;
   ANTIINFLAMMATORY PROPERTIES; SUPEROXIDE-DISMUTASE; CROHNS-DISEASE; MOUSE
   MODEL; RAT MODEL; IN-VIVO; PROBIOTICS
AB AIM: To investigate the beneficial effect of the combination of butyrate, Lactobacillus casei, and L-carnitine in a rat colitis model.
   METHODS: Rats were divided into seven groups. Four groups received oral butyrate, L-carnitine, Lactobacillus casei and the combination of three agents for 10 consecutive days. The remaining groups included negative and positive controls and a sham group. Macroscopic, histopathological examinations, and biomarkers such as tumor necrosis factor-alpha (TNF-alpha) and interlukin-1 beta (IL-1 beta), myeloperoxidase (MPO), thiobarbituric acid reactive substances (TBARS), and ferric reduced ability of plasma (FRAP) were determined in the colon.
   RESULTS: The combination therapy exhibited a significant beneficial effect in alleviation of colitis compared to controls. Overall changes in reduction of TNF-alpha (114.66 +/- 18.26 vs 171.78 +/- 9.48 pg/mg protein, P < 0.05), IL-1 beta (24.9 +/- 1.07 vs 33.06 +/- 2.16 pg/mg protein, P < 0.05), TBARS (0.2 +/- 0.03 vs 0.49 +/- 0.04 mu g/mg protein, P < 0.01), MPO (15.32 +/- 0.4 vs 27.24 +/- 3.84 U/mg protein, P < 0.05), and elevation of FRAP (23.46 +/- 1.2 vs 15.02 +/- 2.37 mu mol/L, P < 0.05) support the preference of the combination therapy in comparison to controls. Although the monotherapies were also effective in improvement of colitis markers, the combination therapy was much better in improvement of colon oxidative stress markers including FRAP, TBARS, and MPO.
   CONCLUSION: The present combination is a suitable mixture in control of experimental colitis and should be trialed in the clinical setting. (C) 2014 Baishideng Publishing Group Inc. All rights reserved.
C1 [Moeinian, Mahsa; Ghasemi-Niri, Seyedeh Farnaz; Mozaffari, Shilan; Baeeri, Maryam; Navaea-Nigjeh, Mona; Abdollahi, Mohammad] Univ Tehran Med Sci, Fac Pharm, Toxicol & Poisoning Res Ctr, Dept Pharmacol & Toxicol, Tehran 1417614411, Iran.
   [Moeinian, Mahsa; Ghasemi-Niri, Seyedeh Farnaz; Mozaffari, Shilan; Baeeri, Maryam; Navaea-Nigjeh, Mona; Abdollahi, Mohammad] Univ Tehran Med Sci, Pharmaceut Sci Res Ctr, Tehran 1417614411, Iran.
   [Abdolghaffari, Amir Hossein] Univ Tehran Med Sci, Tehran 1417614411, Iran.
   [Abdolghaffari, Amir Hossein] ACECR, Inst Med Plants, Med Plants Res Ctr, Pharmacol & Appl Med Dept, Karaj 31375369, Iran.
C3 Tehran University of Medical Sciences; Tehran University of Medical
   Sciences; Tehran University of Medical Sciences; Academic Center for
   Education, Culture & Research (ACECR)
RP Abdollahi, M (通讯作者)，Univ Tehran Med Sci, Fac Pharm, Toxicol & Poisoning Res Ctr, Dept Pharmacol & Toxicol, Tehran 1417614411, Iran.
EM mohammad@tums.ac.ir
RI Abdollahi, Mohammad/B-9232-2008; Mozaffari, Shilan/HGA-1257-2022;
   Abdolghaffari, Amir Hossein/AAQ-1161-2021
OI Abdollahi, Mohammad/0000-0003-0123-1209; Mozaffari,
   Shilan/0000-0002-2139-1448; Gholami, Mahdi/0000-0002-4085-6095; Baeeri,
   Maryam/0000-0002-5018-7438; Navaei-Nigjeh, Mona/0000-0002-3819-9153;
   Abdolghaffari, Amir Hossein/0000-0001-9961-9097
FU Tehran University of Medical Sciences
FX Supported by Tehran University of Medical Sciences (partially)
CR Abdolghaffari AH, 2010, HUM EXP TOXICOL, V29, P287, DOI 10.1177/0960327110361754
   Abdollahi M, 1998, TOX SUBST MECH, V17, P121, DOI 10.1080/107691898229369
   Boirivant M, 2007, CURR OPIN GASTROEN, V23, P679, DOI 10.1097/MOG.0b013e3282f0cffc
   Borthakur A, 2010, AM J PHYSIOL-GASTR L, V299, pG928, DOI 10.1152/ajpgi.00279.2010
   Bradley JR, 2008, J PATHOL, V214, P149, DOI 10.1002/path.2287
   Carroll IM, 2007, AM J PHYSIOL-GASTR L, V293, pG729, DOI 10.1152/ajpgi.00132.2007
   Cetinkaya A, 2006, DIGEST DIS SCI, V51, P488, DOI 10.1007/s10620-006-3160-9
   Didari T, 2014, EXPERT OPIN DRUG SAF, V13, P227, DOI 10.1517/14740338.2014.872627
   Ebrahimi F, 2008, CENT EUR J BIOL, V3, P135, DOI 10.2478/s11535-008-0005-x
   Esmaily H, 2013, WORLD J GASTROENTERO, V19, P7569, DOI 10.3748/wjg.v19.i43.7569
   Esmaily H, 2011, FUND CLIN PHARMACOL, V25, P723, DOI 10.1111/j.1472-8206.2010.00893.x
   Esmaily H, 2009, CENT EUR J BIOL, V4, P204, DOI 10.2478/s11535-008-0053-2
   Fortin G, 2009, CLIN EXP IMMUNOL, V156, P161, DOI 10.1111/j.1365-2249.2009.03879.x
   Gasbarrini G, 2003, HEPATO-GASTROENTEROL, V50, P1385
   Ghazanfari G, 2006, TOXICOL MECH METHOD, V16, P365, DOI 10.1080/15376520600620125
   Gloire G, 2006, BIOCHEM PHARMACOL, V72, P1493, DOI 10.1016/j.bcp.2006.04.011
   Grulke S, 2008, CAN J VET RES, V72, P37
   Hadjibabaie M, 2005, INT J PHARMACEUT, V1, P1
   Hasani Parisa, 2007, Acta Pharmaceutica (Zagreb), V57, P123, DOI 10.2478/v10007-007-0010-z
   Hegazy SK, 2010, WORLD J GASTROENTERO, V16, P4145, DOI 10.3748/wjg.v16.i33.4145
   Hosseini-Tabatabaei Azadeh, 2008, Inflammation & Allergy Drug Targets, V7, P129, DOI 10.2174/187152808785748164
   Howarth GS, 2008, J GASTROEN HEPATOL, V23, P1777, DOI 10.1111/j.1440-1746.2008.05685.x
   Koc A, 2011, CELL BIOCHEM FUNCT, V29, P679, DOI 10.1002/cbf.1807
   Kurutas EB, 2005, MEDIAT INFLAMM, P390, DOI 10.1155/MI.2005.390
   LeBlanc JG, 2011, J BIOTECHNOL, V151, P287, DOI 10.1016/j.jbiotec.2010.11.008
   Li LM, 2008, BMC IMMUNOL, V9, DOI 10.1186/1471-2172-9-49
   Lin PW, 2009, FREE RADICAL BIO MED, V47, P1205, DOI 10.1016/j.freeradbiomed.2009.07.033
   Lührs H, 2002, SCAND J GASTROENTERO, V37, P458, DOI 10.1080/003655202317316105
   Moeinian M, 2013, J MED HYPOTHESES IDE, V7, P50, DOI 10.1016/j.jmhi.2013.02.003
   Mozaffari S, 2014, EXPERT OPIN BIOL TH, V14, P583, DOI 10.1517/14712598.2014.885945
   Mozaffari S, 2011, CURR PHARM DESIGN, V17, P4372, DOI 10.2174/138161211798999357
   Mustafa A, 2006, PHARMACOL RES, V53, P324, DOI 10.1016/j.phrs.2005.12.010
   Nakhai LA, 2007, EVID-BASED COMPL ALT, V4, P43, DOI 10.1093/ecam/nel051
   Nikfar S, 2008, DIS COLON RECTUM, V51, P1775, DOI 10.1007/s10350-008-9335-z
   Nikfar S, 2010, CURR PHARM DESIGN, V16, P3684, DOI 10.2174/138161210794079236
   Oz HS, 2008, MOLECULES, V13, P452, DOI 10.3390/molecules13020452
   Rahimi R, 2008, DIGEST DIS SCI, V53, P2524, DOI 10.1007/s10620-007-0171-0
   Rahimi R, 2008, ARCH MED SCI, V4, P185
   Rahimi R, 2007, MED SCI MONITOR, V13, pPI13
   Rahimi R, 2010, WORLD J GASTROENTERO, V16, P4504, DOI 10.3748/wjg.v16.i36.4504
   Rahimi R, 2009, DIGEST DIS SCI, V54, P471, DOI 10.1007/s10620-008-0368-x
   Rezaie A, 2007, DIGEST DIS SCI, V52, P2015, DOI 10.1007/s10620-006-9622-2
   Russo I, 2012, PLOS ONE, V7, DOI 10.1371/journal.pone.0032841
   Salari Pooneh, 2012, Inflammation & Allergy Drug Targets, V11, P3
   Sartor RB, 2006, NAT CLIN PRACT GASTR, V3, P390, DOI 10.1038/ncpgasthep0528
   Segain JP, 2000, GUT, V47, P397, DOI 10.1136/gut.47.3.397
   Shen C, 2007, INFLAMM BOWEL DIS, V13, P308, DOI 10.1002/ibd.20005
   Srinivasan R, 2006, J PEDIATR GASTR NUTR, V42, P171, DOI 10.1097/01.mpg.0000189335.62397.cf
   Tedelind S, 2007, WORLD J GASTROENTERO, V13, P2826, DOI 10.3748/wjg.v13.i20.2826
   Torrres MI, 1999, DIGEST DIS SCI, V44, P2523, DOI 10.1023/A:1026651408998
NR 50
TC 21
Z9 24
U1 0
U2 19
PU BAISHIDENG PUBLISHING GROUP INC
PI PLEASANTON
PA 8226 REGENCY DR, PLEASANTON, CA 94588 USA
SN 1007-9327
EI 2219-2840
J9 WORLD J GASTROENTERO
JI World J. Gastroenterol.
PD AUG 21
PY 2014
VL 20
IS 31
BP 10876
EP 10885
DI 10.3748/wjg.v20.i31.10876
PG 10
WC Gastroenterology & Hepatology
WE Science Citation Index Expanded (SCI-EXPANDED)
SC Gastroenterology & Hepatology
GA AN6TL
UT WOS:000340730400021
PM 25152589
OA Green Submitted, Green Published, hybrid
DA 2024-01-22
ER

PT J
AU Eskandari-Nasab, E
   Sepanjnia, A
   Moghadampour, M
   Hadadi-Fishani, M
   Rezaeifar, A
   Asadi-Saghandi, A
   Sadeghi-Kalani, B
   Manshadi, MD
   Pourrajab, F
   Pourmasoumi, H
AF Eskandari-Nasab, Ebrahim
   Sepanjnia, Adel
   Moghadampour, Mehdi
   Hadadi-Fishani, Mehdi
   Rezaeifar, Alireza
   Asadi-Saghandi, Abolghasem
   Sadeghi-Kalani, Behrooz
   Manshadi, Mahdi Dehghan
   Pourrajab, Fatemeh
   Pourmasoumi, Hossein
TI Circulating levels of interleukin (IL)-12 and IL-13 in Helicobacter
   pylori-infected patients, and their associations with bacterial CagA and
   VacA virulence factors
SO SCANDINAVIAN JOURNAL OF INFECTIOUS DISEASES
LA English
DT Article
DE Helicobacter pylori; IL-12; IL-13; CagA; VacA
ID SYSTEMIC-LUPUS-ERYTHEMATOSUS; PEPTIC-ULCER DISEASE; GASTRIC-MUCOSA;
   IMMUNE-RESPONSE; HP-NAP; DENDRITIC CELLS; CROHNS-DISEASE; T-CELLS;
   EXPRESSION; CYTOKINES
AB Objective: The aim of this study was to determine the association of the Helicobacter pylori virulence factors, cytotoxin-associated gene A (CagA) and vacuolating cytotoxin A (VacA) antibodies, with serum levels of interleukin (IL)-12 and IL-13 in H. pylori-infected duodenal ulcer (DU) patients and H. pylori-infected asymptomatic (AS) carriers in order to elucidate any correlation between them. Methods: A total of 67 DU patients, 48 AS individuals, and 26 healthy H. pylori-negative subjects were enrolled in this study. Serum concentrations of IL-12 and IL-13 were determined by enzyme-linked immunosorbent assay (ELISA) method. Patient sera were tested by Western blot method to determine the presence of serum antibodies to bacterial virulence antigens p120 (CagA) and p95 (VacA). Serum concentrations of IL-12 and IL-13 were compared in 9 groups, including 4 AS phenotypes (CagA(+)VacA(+), CagA(+)VacA(-), CagA(-)VacA(+), CagA(-)VacA(-)), 4 DU phenotypes (CagA(+)VacA(+), CagA(+)VacA(-), CagA(-)VacA(+), CagA(-)VacA(-)), and 1 control group. Results: The results revealed that DU patients positive for CagA, independent of the anti-VacA antibody status, showed drastically elevated levels of IL-12 (251 +/- 43 pg/ml) when compared with the other groups (p = 0.0001). No significant difference was found between groups regarding levels of IL-13 (p > 0.05). Conclusions: Our findings indicate that in the DU group, the serum concentrations of IL-12 but not of IL-13 were influenced by bacterial CagA, independent of the VacA status, suggesting that high IL-12 levels may contribute to susceptibility to DU in CagA-positive individuals. These findings could possibly be considered to improve the predictive or prognostic values of inflammatory cytokines for DU, and also to design possible novel therapeutic approaches.
C1 [Eskandari-Nasab, Ebrahim] Zahedan Univ Med Sci, Infect Dis & Trop Med Res Ctr, Zahedan, Iran.
   [Eskandari-Nasab, Ebrahim] Zahedan Univ Med Sci, Sch Med, Dept Clin Biochem, Zahedan, Iran.
   [Moghadampour, Mehdi; Hadadi-Fishani, Mehdi] Zahedan Univ Med Sci, Sch Med, Dept Microbiol, Zahedan, Iran.
   [Sepanjnia, Adel] Univ Tehran Med Sci, Sch Med, Dept Immunol, Tehran, Iran.
   [Rezaeifar, Alireza] Zabol Univ Med Sci, Sch Med, Dept Clin Biochem, Zabol, Iran.
   [Asadi-Saghandi, Abolghasem; Manshadi, Mahdi Dehghan; Pourrajab, Fatemeh] Shahid Sadoughi Univ Med Sci, Dept Immunol, Sch Med, Yazd, Iran.
   [Sadeghi-Kalani, Behrooz] Univ Tehran Med Sci, Sch Med, Dept Microbiol, Tehran, Iran.
   [Pourmasoumi, Hossein] Zabol Univ Med Sci, Sch Med, Dept Infect Dis, Zabol, Iran.
C3 Zahedan University of Medical Sciences; Zahedan University of Medical
   Sciences; Zahedan University of Medical Sciences; Tehran University of
   Medical Sciences; Tehran University of Medical Sciences
RP Pourmasoumi, H (通讯作者)，Zabol Univ Med Sci, Sch Med, Dept Infect Dis, POB 9861615881, Zabol, Iran.
EM drhpm@zbmu.ac.ir
RI Moghadampour, Mehdi/O-7057-2018; Rezaeifar, Alireza/R-6724-2017;
   Sepanjnia, Adel/G-1163-2017; Pourrajab, Fatemeh/Q-8493-2017; Eskandari,
   Ebrahim/O-7398-2016
OI Moghadampour, Mehdi/0000-0002-1815-7052; Rezaeifar,
   Alireza/0000-0002-4960-0360; Sepanjnia, Adel/0000-0001-7338-9211;
   Pourrajab, Fatemeh/0000-0002-1724-5392; Sadeghi Kalani,
   Behrooz/0000-0002-2936-3142; Eskandari, Ebrahim/0000-0001-7789-4194
CR Andres S, 2011, FEMS IMMUNOL MED MIC, V61, P168, DOI 10.1111/j.1574-695X.2010.00761.x
   Garrote JA, 2008, J PEDIATR GASTR NUTR, V47, pS27, DOI 10.1097/MPG.0b013e3181818fb9
   Augusto AC, 2007, CLIN BIOCHEM, V40, P615, DOI 10.1016/j.clinbiochem.2007.03.014
   Bauditz J, 1999, CLIN EXP IMMUNOL, V117, P316
   Romero-Adrián TB, 2010, CURR MICROBIOL, V60, P143, DOI 10.1007/s00284-009-9518-4
   D'Elios MM, 2009, HELICOBACTER, V14, P21, DOI 10.1111/j.1523-5378.2009.00698.x
   D'Elios MM, 2007, CLIN CHIM ACTA, V381, P32, DOI 10.1016/j.cca.2007.02.026
   D'Elios MM, 2007, FEMS IMMUNOL MED MIC, V50, P157, DOI 10.1111/j.1574-695X.2007.00258.x
   D'Elios MM, 2005, FEMS IMMUNOL MED MIC, V44, P113, DOI 10.1016/j.femsim.2004.10.013
   de Bernard M, 2010, TOXICON, V56, P1186, DOI 10.1016/j.toxicon.2009.09.020
   de Jonge R, 2001, FEMS MICROBIOL LETT, V196, P235, DOI 10.1016/S0378-1097(01)00074-X
   Queiroz DMD, 2010, TOXICON, V56, P1193, DOI 10.1016/j.toxicon.2010.01.018
   Deml L, 2005, INFECT IMMUN, V73, P4732, DOI 10.1128/IAI.73.8.4732-4742.2005
   Dinarello CA, 2007, SEMIN NEPHROL, V27, P98, DOI 10.1016/j.semnephrol.2006.09.013
   Ebrahimi Ali Asghar, 2009, Iran J Immunol, V6, P147, DOI IJIv6i3A5
   Fuss IJ, 2008, MUCOSAL IMMUNOL, V1, pS31, DOI 10.1038/mi.2008.40
   García-González MA, 2005, HUM IMMUNOL, V66, P72, DOI 10.1016/j.humimm.2004.10.003
   Hida N, 1999, J CLIN PATHOL, V52, P658, DOI 10.1136/jcp.52.9.658
   Jafarzadeh A, 2007, WORLD J GASTROENTERO, V13, P3117, DOI 10.3748/wjg.v13.i22.3117
   Kayhan B, 2008, MICROBIOL IMMUNOL, V52, P531, DOI 10.1111/j.1348-0421.2008.00066.x
   Lauwerys BR, 2002, LUPUS, V11, P384, DOI 10.1191/0961203302lu213oa
   Lemke LB, 2009, INFECT IMMUN, V77, P2147, DOI 10.1128/IAI.01395-08
   Luzza F, 2001, DIGEST LIVER DIS, V33, P14, DOI 10.1016/S1590-8658(01)80130-4
   Mannon PJ, 2006, GASTROENTEROLOGY, V131, P748, DOI 10.1053/j.gastro.2006.06.022
   Marotti B, 2008, DIGEST LIVER DIS, V40, P240, DOI 10.1016/j.dld.2007.11.021
   MASSARRAT S, 1995, EUR J GASTROEN HEPAT, V7, P427
   Mitchell HM, 1996, AM J GASTROENTEROL, V91, P1785
   Molnar B, 2010, DIGEST DIS, V28, P604, DOI 10.1159/000320060
   Musabak U, 2011, NEUROIMMUNOMODULAT, V18, P57, DOI 10.1159/000317393
   Obonyo M, 2006, FEMS IMMUNOL MED MIC, V47, P414, DOI 10.1111/j.1574-695X.2006.00105.x
   Otani K, 2009, BIOCHEM BIOPH RES CO, V382, P252, DOI 10.1016/j.bbrc.2009.02.107
   Özen A, 2006, J PEDIATR GASTR NUTR, V42, P398, DOI 10.1097/01.mpg.0000215307.48169.7b
   Parrello T, 2000, J IMMUNOL, V165, P7234, DOI 10.4049/jimmunol.165.12.7234
   Pellicanò A, 2007, INFECT IMMUN, V75, P1738, DOI 10.1128/IAI.01446-06
   Peluso I, 2006, WORLD J GASTROENTERO, V12, P5606, DOI 10.3748/wjg.v12.i35.5606
   RAUWS EAJ, 1990, LANCET, V335, P1233, DOI 10.1016/0140-6736(90)91301-P
   Sakai K, 2008, J INFECT DIS, V197, P1752, DOI 10.1086/588196
   Shi Y, 2010, J IMMUNOL, V184, P5121, DOI 10.4049/jimmunol.0901115
   Shirasaka D, 2000, DIGEST DIS SCI, V45, P789, DOI 10.1023/A:1005412214375
   Siavoshi F, 2005, DIGEST DIS SCI, V50, P2075, DOI 10.1007/s10620-005-3010-1
   Suriani R, 2008, CAN J GASTROENTEROL, V22, P255, DOI 10.1155/2008/521724
   Takeshima E, 2009, INFECT IMMUN, V77, P1337, DOI 10.1128/IAI.01456-08
   Tazaki T, 2004, CELL IMMUNOL, V228, P20, DOI 10.1016/j.cellimm.2004.03.008
   Terradot L, 2011, FEBS J, V278, P1213, DOI 10.1111/j.1742-4658.2011.08037.x
   Thomson ABR, 2003, DIGEST DIS SCI, V48, P308, DOI 10.1023/A:1021979510860
   Varbanova M, 2011, DIGEST DIS, V29, P592, DOI 10.1159/000333260
   Wen SC, 2009, CANCER LETT, V282, P1, DOI 10.1016/j.canlet.2008.11.016
   Wills-Karp M, 2008, SCI SIGNAL, V1, DOI 10.1126/scisignal.1.51.pe55
   Wong CK, 2000, LUPUS, V9, P589, DOI 10.1191/096120300678828703
   Yamaoka Y, 2010, NAT REV GASTRO HEPAT, V7, P629, DOI 10.1038/nrgastro.2010.154
   Yokota K, 1999, GASTROENTEROLOGY, V117, P893, DOI 10.1016/S0016-5085(99)70348-3
NR 51
TC 24
Z9 29
U1 0
U2 5
PU INFORMA HEALTHCARE
PI LONDON
PA TELEPHONE HOUSE, 69-77 PAUL STREET, LONDON EC2A 4LQ, ENGLAND
SN 0036-5548
J9 SCAND J INFECT DIS
JI Scand. J. Infect. Dis.
PD MAY
PY 2013
VL 45
IS 5
BP 342
EP 349
DI 10.3109/00365548.2012.737930
PG 8
WC Infectious Diseases
WE Science Citation Index Expanded (SCI-EXPANDED)
SC Infectious Diseases
GA 126DM
UT WOS:000317592100002
PM 23163894
DA 2024-01-22
ER

PT J
AU Laudien, M
   Häsler, R
   Wohlers, J
   Böck, J
   Lipinski, S
   Bremer, L
   Podschun, R
   Ambrosch, P
   Lamprecht, P
   Rosenstiel, P
   Till, A
AF Laudien, M.
   Haesler, R.
   Wohlers, J.
   Boeck, J.
   Lipinski, S.
   Bremer, L.
   Podschun, R.
   Ambrosch, P.
   Lamprecht, P.
   Rosenstiel, P.
   Till, A.
TI Molecular signatures of a disturbed nasal barrier function in the
   primary tissue of Wegener's granulomatosis
SO MUCOSAL IMMUNOLOGY
LA English
DT Article
ID HUMAN BETA-DEFENSINS; STAPHYLOCOCCUS-AUREUS;
   TRIMETHOPRIM-SULFAMETHOXAZOLE; PERSONALIZED MEDICINE; CROHNS-DISEASE;
   EXPRESSION; DIAGNOSIS; GENETICS; THERAPY; VASCULITIDES
AB Wegener's granulomatosis (WG) is a complex autoimmune disease of unknown etiology, frequently involving localized inflammation of the nasal mucosa as an early manifestation. The current hypothesis suggests that the disease is triggered by a disturbed interaction between genetic and environmental effects, such as an altered microflora at mucosal layers. In this study, a systematic assessment of 49 transcripts with potential pathophysiological relevance was performed using quantitative real-time PCR in nasal mucosa samples of more than 80 individuals, including normal control (NC) individuals and disease controls. In addition, colonization with Staphylococcus aureus was quantified in the same individuals to assess its impact on transcriptomic signatures. Transcription profiles show an increased heterogeneity in diseased individuals. In all, 10 transcripts were identified to be differentially expressed (P <= 0.05, false discovery rate <= 0.05) between patients with WG and NC individuals. These transcripts include antimicrobial peptides (human beta-defensin (DEFB) 1: fold-change WG vs. controls: +4.45, lysozyme: -3.4, DEFB4 and S100A7 (S100 calcium-binding protein A7): both "switched on" in WG), innate immune receptors (Toll-like receptor 4: -2.1, NOD-like receptor C3: -2.1, scavenger receptor CD36: +2.9), and cytokines (interferon-gamma: -14, transforming growth factor-beta 1: -1.4, interleukin-17D: -2.7). These transcriptional profiles are independent of S. aureus colonization. This study for the first time describes that, on the basis of data obtained from the primary nasal tissue, WG exhibits molecular features that allow its differentiation from other inflammatory disorders with involvement of the nasal mucosa. Further studies based on these findings may enable the identification of subphenotypes, which are currently discussed as an important target for a personalized medicine approach, aiming to reduce side effects and the number of therapy non-responders.
C1 [Laudien, M.; Wohlers, J.; Ambrosch, P.] Univ Kiel, Dept Otorhinolaryngol Head & Neck Surg, Kiel, Germany.
   [Haesler, R.; Boeck, J.; Lipinski, S.; Bremer, L.; Rosenstiel, P.; Till, A.] Univ Kiel, Inst Clin Mol Biol, Kiel, Germany.
   [Podschun, R.] Univ Hosp SH, Inst Infect Med, Kiel, Germany.
   [Lamprecht, P.] Univ Lubeck, Vasculitis Ctr UKSH, Dept Rheumatol, Lubeck, Germany.
   [Lamprecht, P.] Univ Lubeck, Rheumaklin Bad Bramstedt, Lubeck, Germany.
C3 University of Kiel; University of Kiel; University of Kiel; Schleswig
   Holstein University Hospital; University of Kiel; Schleswig Holstein
   University Hospital; University of Lubeck; University of Lubeck
RP Laudien, M (通讯作者)，Univ Kiel, Dept Otorhinolaryngol Head & Neck Surg, Kiel, Germany.
EM laudien@hno.uni-kiel.de
RI Häsler, Robert/A-4908-2009; Lamprecht, Peter/F-1063-2013; Laudien,
   Martin/E-2096-2011; Lipinski, Simone/L-9818-2017; Rosenstiel,
   Philip/A-5137-2009; Till, Andreas/E-9661-2013; Till,
   Andreas/AAO-6375-2021; Lipinski, Simone/HHY-9238-2022
OI Häsler, Robert/0000-0003-4174-8229; Lamprecht,
   Peter/0000-0001-5929-868X; Lipinski, Simone/0000-0002-9322-7372;
   Rosenstiel, Philip/0000-0002-9692-8828; Till,
   Andreas/0000-0002-0139-9143; 
FU German Research Foundation (DFG) [170]; Excellence Cluster "Inflammation
   at Interfaces"; National Genome Research Network (NGFN plus)
FX We thank R Glaser and H Lange for valuable reagents. A Holzgen, U
   Kreutz, D Oelsner, T Kaacksteen, M Schlapkohl, A Graeff, T Gorogh, and
   A-M Roen are gratefully acknowledged for their expert technical
   assistance. We deeply acknowledge the participation of all patients and
   healthy volunteers who took part in this study. This work was supported
   by grants from the German Research Foundation (DFG) funded Clinical
   Research Unit/KFO 170, the Excellence Cluster "Inflammation at
   Interfaces," and the National Genome Research Network (NGFN plus).
CR Abdulahad WH, 2008, ARTHRITIS RHEUM-US, V58, P2196, DOI 10.1002/art.23557
   BENJAMINI Y, 1995, J R STAT SOC B, V57, P289, DOI 10.1111/j.2517-6161.1995.tb02031.x
   Benninger MS, 2003, OTOLARYNG HEAD NECK, V129, pS1, DOI 10.1016/S0194-5998(03)01397-4
   BERNSTEIN JM, 1992, RESPIRATION, V59, P3
   Bryborn M, 2008, FEMS IMMUNOL MED MIC, V53, P413, DOI 10.1111/j.1574-695X.2008.00444.x
   Chen XJ, 2005, J DERMATOL SCI, V40, P123, DOI 10.1016/j.jdermsci.2005.03.014
   Claeys S, 2003, ALLERGY, V58, P748, DOI 10.1034/j.1398-9995.2003.00180.x
   Costello CM, 2005, PLOS MED, V2, P771, DOI 10.1371/journal.pmed.0020199
   Csernok E, 1996, CLIN EXP IMMUNOL, V105, P104, DOI 10.1046/j.1365-2249.1996.d01-715.x
   deGroot K, 1996, ARTHRITIS RHEUM, V39, P2052, DOI 10.1002/art.1780391215
   DEREMEE RA, 1976, MAYO CLIN PROC, V51, P777
   DEREMEE RA, 1988, ARTHRITIS RHEUM, V31, P1068, DOI 10.1002/art.1780310821
   Eddy JA, 2010, TECHNOL CANCER RES T, V9, P149, DOI 10.1177/153303461000900204
   Frank DN, 2007, P NATL ACAD SCI USA, V104, P13780, DOI 10.1073/pnas.0706625104
   Häsler R, 2009, PHYSIOL GENOMICS, V38, P73, DOI 10.1152/physiolgenomics.00010.2009
   Handkiewicz-Junak D, 2010, MOL CELL ENDOCRINOL, V322, P8, DOI 10.1016/j.mce.2010.01.007
   Hellmich B, 2007, ANN RHEUM DIS, V66, P605, DOI 10.1136/ard.2006.062711
   Holmes MV, 2009, PLOS ONE, V4, DOI 10.1371/journal.pone.0007960
   ISRAEL HL, 1988, ARCH INTERN MED, V148, P2293, DOI 10.1001/archinte.148.10.2293
   Jagiello P, 2005, AUTOIMMUN REV, V4, P42, DOI 10.1016/j.autrev.2004.06.003
   Kozak M, 2007, J CELL BIOCHEM, V102, P280, DOI 10.1002/jcb.21464
   Lamprecht P, 2007, CLIN EXP RHEUMATOL, V25, pS49
   Laudien M, 2008, Z RHEUMATOL, V67, P397, DOI 10.1007/s00393-008-0324-3
   Laudien M, 2010, CLIN EXP RHEUMATOL, V28, pS51
   Livak KJ, 2001, METHODS, V25, P402, DOI 10.1006/meth.2001.1262
   Luqmani RA, 2002, CURR OPIN RHEUMATOL, V14, P23, DOI 10.1097/00002281-200201000-00005
   MacHugh DE, 2009, TRANSBOUND EMERG DIS, V56, P204, DOI 10.1111/j.1865-1682.2009.01082.x
   Manichanh C, 2006, GUT, V55, P205, DOI 10.1136/gut.2005.073817
   Mayet WJ, 1999, SCAND J IMMUNOL, V49, P585
   Morrison G, 2002, INFECT IMMUN, V70, P3053, DOI 10.1128/IAI.70.6.3053-3060.2002
   Müller A, 2008, Z RHEUMATOL, V67, P72, DOI 10.1007/s00393-007-0236-7
   Ott SJ, 2004, GUT, V53, P685, DOI 10.1136/gut.2003.025403
   Paulsen JI, 2001, Z RHEUMATOL, V60, P219, DOI 10.1007/s003930170047
   Peyrin-Biroulet L, 2010, P NATL ACAD SCI USA, V107, P8772, DOI 10.1073/pnas.0905745107
   Popa ER, 2007, RHEUMATOLOGY, V46, P1029, DOI 10.1093/rheumatology/kem022
   Popa ER, 2002, ARTHRITIS RES, V4, P77, DOI 10.1186/ar392
   Rasmussen N, 1990, APMIS Suppl, V19, P61
   Reinhold-Keller E, 2005, ARTHRIT RHEUM-ARTHR, V53, P93, DOI 10.1002/art.20928
   Reinhold-Keller E, 2000, ARTHRITIS RHEUM, V43, P1021, DOI 10.1002/1529-0131(200005)43:5<1021::AID-ANR10>3.0.CO;2-J
   ReinholdKeller E, 1996, QJM-MON J ASSOC PHYS, V89, P15, DOI 10.1093/oxfordjournals.qjmed.a030133
   Rusterholz D, 2000, SCHWEIZ MED WSCHR, V130, p41S
   Schreiber S, 2005, NAT REV GENET, V6, P376, DOI 10.1038/nrg1607
   Stefaniuk P, 2010, WORLD J GASTROENTERO, V16, P418, DOI 10.3748/wjg.v16.i4.418
   STEGEMAN CA, 1994, ANN INTERN MED, V120, P12, DOI 10.7326/0003-4819-120-1-199401010-00003
   Stegeman CA, 1996, NEW ENGL J MED, V335, P16, DOI 10.1056/NEJM199607043350103
   Swidsinski A, 2002, GASTROENTEROLOGY, V122, P44, DOI 10.1053/gast.2002.30294
   Takaoka A, 2005, NATURE, V434, P243, DOI 10.1038/nature03308
   Ullrich S, 2009, ANN RHEUM DIS, V68, P1067, DOI 10.1136/ard.2008.096974
   vanPutten JWG, 1996, EUR RESPIR J, V9, P1955, DOI 10.1183/09031936.96.09091955
   Vaudaux P, 2006, CLIN INFECT DIS, V43, P968, DOI 10.1086/507643
   Verweij CL, 2009, NETH J MED, V67, P364
   Wegener F, 1939, BEITR PATHOL ANAT AL, V102, P36
   Westfall Peter H., 1993, RESAMPLING BASED MUL
   Wieczorek S, 2010, J MOL MED, V88, P413, DOI 10.1007/s00109-009-0580-y
   Wieczorek S, 2010, CURR OPIN RHEUMATOL, V22, P8, DOI 10.1097/BOR.0b013e3283331151
   Wilson D, 2009, FEMS YEAST RES, V9, P688, DOI 10.1111/j.1567-1364.2009.00524.x
NR 56
TC 24
Z9 24
U1 0
U2 5
PU NATURE PUBLISHING GROUP
PI NEW YORK
PA 75 VARICK ST, 9TH FLR, NEW YORK, NY 10013-1917 USA
SN 1933-0219
EI 1935-3456
J9 MUCOSAL IMMUNOL
JI Mucosal Immunol.
PD SEP
PY 2011
VL 4
IS 5
BP 564
EP 573
DI 10.1038/mi.2011.9
PG 10
WC Immunology
WE Science Citation Index Expanded (SCI-EXPANDED)
SC Immunology
GA 809HC
UT WOS:000294041400009
PM 21412229
DA 2024-01-22
ER

PT J
AU Wilckens, V
   Kannengiesser, K
   Hoxhold, K
   Frenkel, C
   Kucharzik, T
   Maaser, C
AF Wilckens, Volker
   Kannengiesser, Klaus
   Hoxhold, Kerstin
   Frenkel, Christian
   Kucharzik, Torsten
   Maaser, Christian
TI The immunization status of patients with IBD is alarmingly poor before
   the introduction of specific guidelines
SO SCANDINAVIAN JOURNAL OF GASTROENTEROLOGY
LA English
DT Article
DE Immunization; immunosuppression; infection; inflammatory bowel disease
ID INFLAMMATORY-BOWEL-DISEASE; CROHNS-DISEASE; OPPORTUNISTIC INFECTIONS;
   INFLUENZA VACCINE; IMMUNE-RESPONSE; HEPATITIS-B; TOP-DOWN; THERAPY;
   PREVENTION; INFLIXIMAB
AB Introduction. With immunosuppressive therapy of inflammatory bowel diseases (IBDs) becoming more aggressive, the risk of serious infections is increasing. Guidelines are currently being modified in respect to advisable immunizations. The aim of this study was to evaluate the immunization habits of IBD patients in daily practice before the implementation of specific guidelines. Methods. Hundred and two consecutive patients attending the outpatients IBD clinic at our hospital were interviewed regarding their immunization record. In addition, hepatitis B and C, HIV, and cytomegalovirus (CMV) serostatus were measured following a European Crohn's and Colitis Organization (ECCO) consensus. Results. Hundred and two patients with IBD have been included; of these 72% were taking steroids, 46% azathioprine, and 23% anti-TNF medication. Nineteen percent of the study population had been vaccinated against influenza, 3% against pneumoccous pneumonia, 22% against hepatitis B, 5% against varizella, 55% against rubella/mumps/measles, and 63% against tetanus. Of those who had traveled, 9% had been vaccinated for hepatitis A and 1% for yellow fever. Reasons given for not being vaccinated were not being aware of the necessity in 45% of those questioned and being afraid in 17%. While no patient was tested positive for hepatitis B, HIV, and CMV-IgM, one female patient was tested positive for hepatitis C (antibody and PCR positive, genotype I), which was unknown at that point. Conclusion. Considering the high number of our patients receiving immunosuppressive therapy, the immunization record is alarmingly poor supporting the need for optimized IBD guidelines, better awareness, and patient education. In addition, the screening for chronic infections appears to be useful as suggested by the positive finding of a previously unknown hepatitis C.
C1 [Kannengiesser, Klaus; Hoxhold, Kerstin; Kucharzik, Torsten; Maaser, Christian] Univ Teaching Hosp Lueneburg, Dept Gen Internal Med & Gastroenterol, D-21339 Luneburg, Germany.
   [Wilckens, Volker; Frenkel, Christian] Univ Teaching Hosp Lueneburg, Dept Anaesthesiol, D-21339 Luneburg, Germany.
RP Maaser, C (通讯作者)，Univ Teaching Hosp Lueneburg, Dept Gen Internal Med & Gastroenterol, Boegelstr 1, D-21339 Luneburg, Germany.
EM christian.maaser@klinikum-lueneburg.de
CR Aberra FN, 2005, INFLAMM BOWEL DIS, V11, P685, DOI 10.1097/01.MIB.0000160742.91602.b7
   Colombel JF, 2010, NEW ENGL J MED, V362, P1383, DOI 10.1056/NEJMoa0904492
   D'Haens GR, 2010, NAT REV GASTRO HEPAT, V7, P86, DOI 10.1038/nrgastro.2009.222
   Danerseau Angela Marie, 2008, World J Pediatr, V4, P254, DOI 10.1007/s12519-008-0047-1
   Devlin SM, 2010, MED CLIN N AM, V94, P1, DOI 10.1016/j.mcna.2009.08.017
   Duricova D, 2010, INFLAMM BOWEL DIS, V16, P347, DOI 10.1002/ibd.21007
   Esteve M, 2004, GUT, V53, P1363, DOI 10.1136/gut.2004.040675
   Fiore Anthony E., 2007, Morbidity and Mortality Weekly Report, V56, P1
   Hou JK, 2010, INFLAMM BOWEL DIS, V16, P925, DOI 10.1002/ibd.21284
   Loras C, 2010, GUT, V59, P1340, DOI 10.1136/gut.2010.208413
   Lu Y, 2010, J PEDIATR GASTR NUTR, V50, P562, DOI 10.1097/MPG.0b013e3181bab351
   Lu Y, 2009, AM J GASTROENTEROL, V104, P444, DOI 10.1038/ajg.2008.120
   Mamula P, 2007, CLIN GASTROENTEROL H, V5, P851, DOI 10.1016/j.cgh.2007.02.035
   Melmed GY, 2006, AM J GASTROENTEROL, V101, P1834, DOI 10.1111/j.1572-0241.2006.00646.x
   Melmed GY, 2010, AM J GASTROENTEROL, V105, P148, DOI 10.1038/ajg.2009.523
   Oussalah A, 2010, CURR DRUG TARGETS, V11, P156, DOI 10.2174/138945010790309939
   Prefontaine E, 2010, COCHRANE DB SYST REV, DOI 10.1002/14651858.CD000545.pub3
   Rahier JF, 2009, J CROHNS COLITIS, V3, P47, DOI 10.1016/j.crohns.2009.02.010
   Rahier JF, 2011, GUT, V60, P456, DOI 10.1136/gut.2010.233981
   Sands BE, 2004, INFLAMM BOWEL DIS, V10, P677, DOI 10.1097/00054725-200409000-00028
   Stallmach A, 2010, BEST PRACT RES CL GA, V24, P167, DOI 10.1016/j.bpg.2010.01.002
   Toruner M, 2008, GASTROENTEROLOGY, V134, P929, DOI 10.1053/j.gastro.2008.01.012
   Viget N, 2008, GUT, V57, P549, DOI 10.1136/gut.2006.114660
NR 23
TC 33
Z9 34
U1 0
U2 2
PU INFORMA HEALTHCARE
PI LONDON
PA TELEPHONE HOUSE, 69-77 PAUL STREET, LONDON EC2A 4LQ, ENGLAND
SN 0036-5521
J9 SCAND J GASTROENTERO
JI Scand. J. Gastroenterol.
PD JUL
PY 2011
VL 46
IS 7-8
BP 855
EP 861
DI 10.3109/00365521.2011.574734
PG 7
WC Gastroenterology & Hepatology
WE Science Citation Index Expanded (SCI-EXPANDED)
SC Gastroenterology & Hepatology
GA 791EJ
UT WOS:000292646800013
PM 21506630
DA 2024-01-22
ER

PT J
AU Smith, VV
   Schäppi, MG
   Bisset, WM
   Kiparissi, F
   Jaffe, A
   Milla, PJ
   Lindley, KJ
AF Smith, Virpi V.
   Schaeppi, Michela G.
   Bisset, W. Michael
   Kiparissi, Fevronia
   Jaffe, Adam
   Milla, Peter J.
   Lindley, Keith J.
TI Lymphocytic Leiomyositis and Myenteric Ganglionitis Are Intrinsic
   Features of Cystic Fibrosis: Studies in Distal Intestinal Obstruction
   Syndrome and Meconium Ileus
SO JOURNAL OF PEDIATRIC GASTROENTEROLOGY AND NUTRITION
LA English
DT Article
DE Cystic fibrosis; Distal ileal obstruction syndrome; Ganglionitis;
   Inflammation; Meconium ileus
ID TRANSMEMBRANE CONDUCTANCE REGULATOR; STRENGTH PANCREATIC-ENZYMES;
   NF-KAPPA-B; EPITHELIAL-CELLS; GENETIC COMPARISONS; COLONIC STRICTURES;
   CROHNS-DISEASE; WALL THICKNESS; CFTR GENE; COLONOPATHY
AB Background: Cystic fibrosis (CF) is a multisystem disorder intrinsically associated with inflammation of mucosal surfaces. Because inflammation can result in enteric neuromuscular dysfunction we hypothesized that terminal ileitis in patients with CF may predispose to distal ileal obstruction syndrome (DIOS).
   Methods and Patients: Full-thickness terminal ileal tissues from 6 children with CF and severe DIOS, 6 infants with complicated meconium ileus (MI), and 6 children with non-CF intestinal atresia were studied.
   Results: Lymphocyte-predominant mucosal and transmural ileal inflammation was present in 6 of 6 patients with DIOS. Lymphocytic ganglionitis was present in 4 of 6 although numbers of myenteric neurons were not decreased (5/5). Myocyte proteins were preserved (6/6). Mild submucosal fibrosis was common in DIOS (5/6) and transformation of submucosal fibroblasts to a myofibroblastic phenotype was noted in 4 of 6. Inflammatory changes were distinct from those described in fibrosing colonopathy. Antroduodenal manometry in an individual who had experienced MI/DIOS was consistent with a neuropathic pseudo-obstructive process. Submucosal or transmural lymphocyte predominant inflammation was also present in 6 of 6 infants with complicated MI, which, when coupled with submucosal myofibroblast proliferation (5/6), appeared highly predictive of CF rather than non-CF atresia. Histological findings at birth were similar, although milder, than those seen in DIOS, suggesting that these changes are a primary abnormality in CF.
   Conclusions: Submucosal or transmural inflammation of the ileum is common in newborns with CF and MI and older children with DIOS. Severe recurrent DIOS should be investigated with seromuscular and mucosal biopsy of the ileum to seek a transmural ileitis potentially amenable to anti-inflammatory therapies. JPGN 49:42-51, 2009.
C1 [Lindley, Keith J.] UCL Inst Child Hlth, Gastroenterol Unit, Dept Gastroenterol, London WC1N 1EH, England.
   [Smith, Virpi V.; Kiparissi, Fevronia; Milla, Peter J.; Lindley, Keith J.] UCL Inst Child Hlth, Dept Histopathol, London WC1N 1EH, England.
   Great Ormond St Hosp Sick Children, London, England.
   [Schaeppi, Michela G.] Univ Hosp Geneva, Dept Pediat, Geneva, Switzerland.
   [Bisset, W. Michael] Royal Aberdeen Childrens Hosp, Dept Paediat, Aberdeen, Scotland.
   [Jaffe, Adam] Sydney Childrens Hosp, Dept Resp Med, Sydney, NSW, Australia.
C3 University of London; University College London; University of London;
   University College London; University of London; University College
   London; Great Ormond Street Hospital for Children NHS Foundation Trust;
   University of Geneva; University of Aberdeen; University of Sydney; NSW
   Health; Sydney Childrens Hospitals Network
RP Lindley, KJ (通讯作者)，UCL Inst Child Hlth, Gastroenterol Unit, Dept Gastroenterol, 30 Guilford St, London WC1N 1EH, England.
EM k.lindley@ich.ucl.ac.uk
RI Schäppi, Michela/D-5363-2012; Schäppi Tempia-Caliera,
   Michela/A-7619-2012; Smith, Virpi/C-2159-2008
OI Schäppi Tempia-Caliera, Michela/0000-0002-9860-7294; Jaffe,
   Adam/0000-0002-1963-5415
CR Ahmed N, 2003, GUT, V52, P1159, DOI 10.1136/gut.52.8.1159
   Bakowski M, 1999, LANCET, V354, P249, DOI 10.1016/S0140-6736(99)90126-5
   CAMPBELL CA, 1994, LANCET, V343, P109
   CLEGHORN GJ, 1986, LANCET, V1, P8
   DAVIDSON AC, 1987, THORAX, V42, P538, DOI 10.1136/thx.42.7.538
   Di Mari JF, 2003, GASTROENTEROLOGY, V124, P1855, DOI 10.1016/S0016-5085(03)00399-8
   Dialer I, 2003, J CLIN GASTROENTEROL, V37, P55, DOI 10.1097/00004836-200307000-00014
   Dodge JA, 2001, LANCET, V358, P1546, DOI 10.1016/S0140-6736(01)06591-6
   Dodge JA, 2001, LANCET, V357, P1526, DOI 10.1016/S0140-6736(00)04674-2
   Feingold J, 1999, ANN GENET-PARIS, V42, P147
   Fell JME, 1996, GUT, V39, P306, DOI 10.1136/gut.39.2.306
   FitzSimmons SC, 1997, NEW ENGL J MED, V336, P1283, DOI 10.1056/NEJM199705013361803
   Freiman JP, 1996, J PEDIATR GASTR NUTR, V22, P153, DOI 10.1097/00005176-199602000-00005
   JONES R, 1995, LANCET, V346, P499, DOI 10.1016/S0140-6736(95)91346-7
   Kelley TJ, 2001, AM J RESP CELL MOL, V25, P732, DOI 10.1165/ajrcmb.25.6.4574
   KEREM E, 1989, J PEDIATR-US, V114, P767, DOI 10.1016/S0022-3476(89)80134-9
   KOLETZKO S, 1990, J PEDIATR-US, V117, P815, DOI 10.1016/S0022-3476(05)83350-5
   KOLETZKO S, 1989, PEDIATRICS, V83, P727
   Kunzelmann K, 2001, NEWS PHYSIOL SCI, V16, P167
   Littlewood J M, 2000, Paediatr Drugs, V2, P205, DOI 10.2165/00128072-200002030-00005
   Lloyd-Still JD, 1999, LANCET, V354, P251, DOI 10.1016/S0140-6736(05)66316-7
   LLOYDSTILL JD, 1994, DIGEST DIS SCI, V39, P880, DOI 10.1007/BF02087437
   Lu G, 1997, AM J PHYSIOL-GASTR L, V273, pG1233, DOI 10.1152/ajpgi.1997.273.6.G1233
   Mascarenhas Maria R., 2003, Curr Treat Options Gastroenterol, V6, P427, DOI 10.1007/s11938-003-0045-2
   MATTHES H, 1992, GASTROENTEROLOGY, V102, P431, DOI 10.1016/0016-5085(92)90087-F
   Mazziotti MV, 2001, J PEDIATR GASTR NUTR, V33, P54, DOI 10.1097/00005176-200107000-00009
   MILLARJONES L, 1995, ACTA PAEDIATR, V84, P577, DOI 10.1111/j.1651-2227.1995.tb13699.x
   Murshed R, 1997, EUR J PEDIATR SURG, V7, P275, DOI 10.1055/s-2008-1071170
   Mushtaq I, 1998, PEDIATR SURG INT, V13, P365, DOI 10.1007/s003830050341
   OJEDA VJ, 1986, DIS COLON RECTUM, V29, P567, DOI 10.1007/BF02554256
   Orgad S, 2002, PRENATAL DIAG, V22, P636, DOI 10.1002/pd.362
   Pawel BR, 1997, HUM PATHOL, V28, P395, DOI 10.1016/S0046-8177(97)90025-3
   PETTEI MJ, 1994, J PEDIATR-US, V125, P587, DOI 10.1016/S0022-3476(94)70014-1
   Pier GB, 2000, P NATL ACAD SCI USA, V97, P8822, DOI 10.1073/pnas.97.16.8822
   Powell CJ, 1999, LANCET, V353, P911, DOI 10.1016/S0140-6736(98)02023-6
   Powell DW, 1999, AM J PHYSIOL-CELL PH, V277, pC183, DOI 10.1152/ajpcell.1999.277.2.C183
   Prescott P, 1999, LANCET, V354, P250, DOI 10.1016/S0140-6736(05)66313-1
   Prestridge L, 1996, J PEDIATR GASTR NUTR, V22, P219, DOI 10.1097/00005176-199602000-00016
   Pucilowska JB, 2000, AM J PHYSIOL-GASTR L, V279, pG653
   Pucilowska JB, 2000, AM J PHYSIOL-GASTR L, V279, pG1307, DOI 10.1152/ajpgi.2000.279.6.G1307
   Raia V, 2000, PEDIATR RES, V47, P344, DOI 10.1203/00006450-200003000-00010
   Ramsden WH, 1998, ARCH DIS CHILD, V79, P339, DOI 10.1136/adc.79.4.339
   RIORDAN JR, 1989, SCIENCE, V245, P1066
   ROSENSTEIN BJ, 1983, J PEDIATR GASTR NUTR, V2, P299, DOI 10.1097/00005176-198302020-00014
   RUBINSTEIN S, 1986, PEDIATRICS, V78, P473
   Ruuska TH, 2002, GASTROENTEROLOGY, V122, P1133, DOI 10.1053/gast.2002.32396
   Schäppi MG, 2004, J PEDIATR GASTR NUTR, V39, P253, DOI 10.1097/00005176-200409000-00005
   Schäppi MG, 2003, GUT, V52, P752, DOI 10.1136/gut.52.5.752
   Schroeder TH, 2002, P NATL ACAD SCI USA, V99, P6907, DOI 10.1073/pnas.092160899
   Serban DE, 2002, J PEDIATR GASTR NUTR, V35, P356, DOI 10.1097/00005176-200209000-00022
   Simon-Bouy B, 2003, AM J MED GENET A, V121A, P209, DOI 10.1002/ajmg.a.20168
   Smith VV, 1997, GASTROENTEROLOGY, V112, P1366, DOI 10.1016/S0016-5085(97)70151-3
   SMYTH RL, 1995, LANCET, V346, P1247, DOI 10.1016/S0140-6736(95)91860-4
   SMYTH RL, 1994, LANCET, V343, P85, DOI 10.1016/S0140-6736(94)90817-6
   Soltys J, 2002, J IMMUNOL, V168, P1903, DOI 10.4049/jimmunol.168.4.1903
   Tirouvanziam R, 2002, AM J PHYSIOL-LUNG C, V283, pL445, DOI 10.1152/ajplung.00419.2001
   Tórnblom H, 2002, GASTROENTEROLOGY, V123, P1972, DOI 10.1053/gast.2002.37059
   van Tol EAF, 1999, AM J PHYSIOL-GASTR L, V277, pG245, DOI 10.1152/ajpgi.1999.277.1.G245
   VANVELZEN D, 1995, LANCET, V346, P499
   Weber AJ, 2001, AM J PHYSIOL-LUNG C, V281, pL71, DOI 10.1152/ajplung.2001.281.1.L71
   ZIELENSKI J, 1991, GENOMICS, V10, P214, DOI 10.1016/0888-7543(91)90503-7
NR 61
TC 18
Z9 20
U1 0
U2 3
PU LIPPINCOTT WILLIAMS & WILKINS
PI PHILADELPHIA
PA TWO COMMERCE SQ, 2001 MARKET ST, PHILADELPHIA, PA 19103 USA
SN 0277-2116
EI 1536-4801
J9 J PEDIATR GASTR NUTR
JI J. Pediatr. Gastroenterol. Nutr.
PD JUL
PY 2009
VL 49
IS 1
BP 42
EP 51
DI 10.1097/MPG.0b013e318186d35a
PG 10
WC Gastroenterology & Hepatology; Nutrition & Dietetics; Pediatrics
WE Science Citation Index Expanded (SCI-EXPANDED)
SC Gastroenterology & Hepatology; Nutrition & Dietetics; Pediatrics
GA 462UW
UT WOS:000267383400007
PM 19710558
OA Bronze
DA 2024-01-22
ER

PT J
AU Selvasekar, CR
   Cima, RR
   Larson, DW
   Dozois, EJ
   Harrington, JR
   Harmsen, WS
   Loftus, EV
   Sandborn, WJ
   Wolff, BG
   Pemberton, JH
AF Selvasekar, Chelliah R.
   Cima, Robert R.
   Larson, David W.
   Dozois, Eric J.
   Harrington, Jeffrey R.
   Harmsen, William S.
   Loftus, Edward V., Jr.
   Sandborn, William J.
   Wolff, Bruce G.
   Pemberton, John H.
TI Effect of infliximab on short-term complications in patients undergoing
   operation for chronic ulcerative colitis
SO JOURNAL OF THE AMERICAN COLLEGE OF SURGEONS
LA English
DT Article; Proceedings Paper
CT 118th Annual Meeting of the Southern-Surgical-Association
CY DEC 03-06, 2006
CL Palm Beach, FL
SP So Surg Assoc
ID POUCH-ANAL ANASTOMOSIS; CROHNS-DISEASE; MAINTENANCE THERAPY; SERIOUS
   INFECTIONS; SURGERY; EXPERIENCE; MORTALITY; SALVAGE; SAFETY; RISK
AB BACKGROUND: Total proctocolectomy and ileal pouch anal anastomosis (IPAA) is the preferred operation for patients with chronic ulcerative colitis (CUC) refractory to medical therapy. Infliximab (IFX), an antitumor necrosis factor- alpha antibody, has demonstrated efficacy in medical management of CUC. The aim of this study is to determine if IFX before IPAA impacts short-term outcomes.
   STUDY DESIGN: A prospective institutional database was retrospectively reviewed for short-term complications after IPAA for CUC. Postoperative outcomes were compared between patients who received pre-IPAA IFX and those who did not.
   RESULTS: Between 2002 and 2005, 47 patients received IFX before IPAA, and 254 patients received none. There were no gender (p = 0.16) or body mass index (p = 0.07) differences between groups. IFX patients were younger than non-IFX patients (mean age 28.1 to 39.3 years) (p < 0.001). In IFX patients, 70% were receiving preoperative IFX, azathioprine, and corticosteroids. Mortality was nil. Overall surgical morbidity was similar: 61.7% and 48.8%, IFX and non-IFX, respectively (p = 0.10). Anastomotic leaks (p = 0.02), pouch-specific (p = 0.01) and infectious (p < 0.01) complications were more common in IFX patients. Multivariable analysis revealed IFX as the only factor independently associated with infectious complications (odds ratio [OR] = 3.5; Cl, 1.6-7.5). In a separate analysis, incorporating age, high-dose corticosteroids, azathioprine, and severity of colitis, IFX remained significantly associated with infectious complications (OR = 2.7; Cl, 1.1-6.7).
   CONCLUSIONS: CUC patients treated with IFX before IPAA have substantially increased the odds of postoperative pouch-related and infectious complications. Additional prospective studies are required to determine if IFX alone or other factors contribute to the observed increases in infectious complications.
C1 Mayo Clin, Coll Med, Div Colon & Rectal Surg, Rochester, MN 55905 USA.
   Mayo Clin, Coll Med, Dept Biostat, Rochester, MN 55905 USA.
   Mayo Clin, Coll Med, Div Gastroenterol & Hepatol, Rochester, MN 55905 USA.
C3 Mayo Clinic; Mayo Clinic; Mayo Clinic
RP Cima, RR (通讯作者)，Mayo Clin, Coll Med, Div Colon & Rectal Surg, Gonda 9 S,200 1st St SW, Rochester, MN 55905 USA.
EM cima.robert@mayo.edu
RI Sandborn, William/ABE-8342-2020; Loftus, Edward V/E-8304-2011
OI Loftus, Edward V/0000-0001-7199-6851
CR [Anonymous], COCHRANE DATABASE SY
   Bach SP, 2006, INFLAMM BOWEL DIS, V12, P131, DOI 10.1097/01.MIB.0000197547.80558.59
   Blonski W, 2006, CURR OPIN GASTROEN, V22, P30, DOI 10.1097/01.mog.0000196151.74819.8e
   Bongartz T, 2006, JAMA-J AM MED ASSOC, V295, P2275, DOI 10.1001/jama.295.19.2275
   Carter MJ, 2004, GUT, V53, DOI 10.1136/gut.2004.043372
   Colombel JF, 2004, GASTROENTEROLOGY, V126, P19, DOI 10.1053/j.gastro.2003.10.047
   Colombel JF, 2004, AM J GASTROENTEROL, V99, P878, DOI 10.1111/j.1572-0241.2004.04148.x
   Farouk R, 1998, DIS COLON RECTUM, V41, P1239, DOI 10.1007/BF02258220
   FAZIO VW, 1995, ANN SURG, V222, P120, DOI 10.1097/00000658-199508000-00003
   Gorfine SR, 2003, DIS COLON RECTUM, V46, P1339, DOI 10.1007/s10350-004-6747-2
   Hahnloser D, 2004, ANN SURG, V240, P615, DOI 10.1097/01.sla.0000141157.32234.9d
   Hanauer SB, 2002, LANCET, V359, P1541, DOI 10.1016/S0140-6736(02)08512-4
   Isaacs KL, 2005, INFLAMM BOWEL DIS, V11, pS3, DOI 10.1097/01.MIB.0000184852.84558.b2
   Katz S, 2005, J CLIN GASTROENTEROL, V39, P557, DOI 10.1097/01.mcg.0000170735.43887.3a
   LANGHOLZ E, 1992, GASTROENTEROLOGY, V103, P1444, DOI 10.1016/0016-5085(92)91163-X
   LANGHOLZ E, 1994, GASTROENTEROLOGY, V107, P3, DOI 10.1016/0016-5085(94)90054-X
   Larson DW, 2006, ANN SURG, V243, P667, DOI 10.1097/01.sla.0000216762.83407.d2
   Lichtenstein GR, 2006, CLIN GASTROENTEROL H, V4, P621, DOI 10.1016/j.cgh.2006.03.002
   MacLean AR, 2002, DIS COLON RECTUM, V45, P880, DOI 10.1007/s10350-004-6321-y
   Mahadevan U, 2002, INFLAMM BOWEL DIS, V8, P311, DOI 10.1097/00054725-200209000-00001
   MELVILLE DM, 1994, GUT, V35, P1076, DOI 10.1136/gut.35.8.1076
   Ogunbiyi OA, 1997, DIS COLON RECTUM, V40, P548, DOI 10.1007/BF02055376
   Present DH, 1999, NEW ENGL J MED, V340, P1398, DOI 10.1056/NEJM199905063401804
   Rutgeerts P, 2005, NEW ENGL J MED, V353, P2462, DOI 10.1056/NEJMoa050516
   Sands BE, 2004, NEW ENGL J MED, V350, P876, DOI 10.1056/NEJMoa030815
   Targan SR, 1997, NEW ENGL J MED, V337, P1029, DOI 10.1056/NEJM199710093371502
NR 26
TC 252
Z9 262
U1 0
U2 6
PU ELSEVIER SCIENCE INC
PI NEW YORK
PA STE 800, 230 PARK AVE, NEW YORK, NY 10169 USA
SN 1072-7515
EI 1879-1190
J9 J AM COLL SURGEONS
JI J. Am. Coll. Surg.
PD MAY
PY 2007
VL 204
IS 5
BP 956
EP 962
DI 10.1016/j.jamcollsurg.2006.12.044
PG 7
WC Surgery
WE Science Citation Index Expanded (SCI-EXPANDED); Conference Proceedings Citation Index - Science (CPCI-S)
SC Surgery
GA 166PI
UT WOS:000246390800042
PM 17481518
DA 2024-01-22
ER

PT J
AU Hart, AL
   Kamm, MA
   Knight, SC
   Stagg, AJ
AF Hart, AL
   Kamm, MA
   Knight, SC
   Stagg, AJ
TI Prospective evaluation of intestinal homing memory T cells in ulcerative
   colitis
SO INFLAMMATORY BOWEL DISEASES
LA English
DT Article
DE beta 7 integrin; intestinal homing; intracellular cytokines; lymphocyte;
   ulcerative colitis
ID INFLAMMATORY-BOWEL-DISEASE; NECROSIS-FACTOR-ALPHA; CYTOKINE PRODUCTION;
   INTEGRIN ALPHA-4-BETA-7; OXAZOLONE COLITIS; FLOW-CYTOMETRY;
   CROHNS-DISEASE; MESSENGER-RNA; HUMAN CD4(+); BETA 7
AB Background: Intestinal homing (beta7(+)) memory T cells reflect the mucosal environment in which they were primed. We hypothesized that prospective assessment of cytokine production by intestinal homing (beta7(+)) memory T cells in ulcerative colitis patients followed from remission to early relapse may elucidate shifts in cytokine production relevant to the mucosal environment associated with the early phase of inflammation.
   Methods: Twelve patients with frequently relapsing ulcerative colitis (greater than or equal to2 relapses in the previous 12 months) were recruited in remission and followed prospectively until relapse. Antibody labeling of whole blood and flow cytometry were used to identify beta7(+) cells and beta(7)- populations within CD3+CD45RA- leukocytes. Production of cytokines (IFN-gamma(,) TNF-alpha, IL-2, IL-10, TGFbeta, and IL-4) was determined by intracellular labeling.
   Results: Early relapse of ulcerative colitis was associated with a shift of T cells from the naive to the memory T cell pool, and further the ratio of beta7(+):beta7(-) memory T cells was significantly reduced at relapse (p < 0.01). A greater proportion of intestinal homing beta(7)+ memory T cells produced IL-4 (p < 0.02) and TNF-alpha (p < 0.05) at disease relapse compared with remission. Non-intestinal homing beta 7(-) memory T cells also showed a tendency toward an increased production of T(H)1 and T(H)2 cytokines.
   Conclusions: The earliest phase of intestinal inflammation in ulcerative colitis patients is associated with an increase in both T(H)1 (TNF-alpha) and T(H)2 (IL-4) cytokines by intestinal homing beta 7(+) memory T cells. These data support the principles of targeting lymphocyte trafficking as therapies in ulcerative colitis.
C1 Univ London Imperial Coll Sci Technol & Med, Antigen Presentat Res Grp, Harrow HA1 3UJ, Middx, England.
   St Marks Hosp, Harrow, Middx, England.
C3 Imperial College London; Imperial College London
RP Stagg, AJ (通讯作者)，Univ London Imperial Coll Sci Technol & Med, Antigen Presentat Res Grp, Northwick Pk Campus,Watford Rd, Harrow HA1 3UJ, Middx, England.
EM a.stagg@imperial.ac.uk
RI hart, ailsa/AFO-1919-2022
CR Akazawa A, 2002, J GASTROENTEROL, V37, P345, DOI 10.1007/s005350200048
   BERLIN C, 1993, CELL, V74, P185, DOI 10.1016/0092-8674(93)90305-A
   Boirivant M, 1998, J EXP MED, V188, P1929, DOI 10.1084/jem.188.10.1929
   Butcher EC, 1996, SCIENCE, V272, P60, DOI 10.1126/science.272.5258.60
   Camoglio L, 1998, INFLAMM BOWEL DIS, V4, P285, DOI 10.1002/ibd.3780040406
   Campbell DJ, 2002, J EXP MED, V195, P135, DOI 10.1084/jem.20011502
   Carty E, 2000, GUT, V46, P487, DOI 10.1136/gut.46.4.487
   ERLE DJ, 1994, J IMMUNOL, V153, P517
   Fort MM, 2001, J IMMUNOL, V166, P2793, DOI 10.4049/jimmunol.166.4.2793
   FUNAKOSHI K, 1995, J GASTROENTEROL, V30, P61
   Fuss IJ, 1996, J IMMUNOL, V157, P1261
   GrottrupWolfers E, 1996, EUR J CLIN INVEST, V26, P115, DOI 10.1046/j.1365-2362.1996.123262.x
   Heller F, 2002, IMMUNITY, V17, P629, DOI 10.1016/S1074-7613(02)00453-3
   HOGG N, 1995, IMMUNOL TODAY, V16, P327, DOI 10.1016/0167-5699(95)80147-2
   Inoue S, 1999, AM J GASTROENTEROL, V94, P2441
   Ishiguro Y, 1999, J GASTROENTEROL, V34, P66, DOI 10.1007/s005350050218
   JUNG T, 1993, J IMMUNOL METHODS, V159, P197, DOI 10.1016/0022-1759(93)90158-4
   Kantele A, 1999, VACCINE, V17, P229, DOI 10.1016/S0264-410X(98)00193-5
   KARTTUNNEN R, 1994, J CLIN PATHOL, V47, P1015, DOI 10.1136/jcp.47.11.1015
   Mackay CR, 1996, EUR J IMMUNOL, V26, P2433, DOI 10.1002/eji.1830261025
   Marth T, 1997, EUR J IMMUNOL, V27, P1213, DOI 10.1002/eji.1830270524
   MURCH SH, 1991, GUT, V32, P913, DOI 10.1136/gut.32.8.913
   North ME, 1996, CLIN EXP IMMUNOL, V105, P517, DOI 10.1046/j.1365-2249.1996.d01-795.x
   Panoskaltsis N, 2003, LEUKEMIA, V17, P716, DOI 10.1038/sj.leu.2402835
   PICKER LJ, 1992, CURR OPIN IMMUNOL, V4, P277, DOI 10.1016/0952-7915(92)90077-R
   POWRIE F, 1994, IMMUNITY, V1, P553, DOI 10.1016/1074-7613(94)90045-0
   Reimund JM, 1996, J CLIN IMMUNOL, V16, P144, DOI 10.1007/BF01540912
   Rose JR, 1998, J VIROL, V72, P726
   Rott LS, 1997, J CLIN INVEST, V100, P1204, DOI 10.1172/JCI119633
   Salmi M, 1999, GUT, V45, P148, DOI 10.1136/gut.45.1.148
   SARTOR RB, 1994, GASTROENTEROLOGY, V106, P533, DOI 10.1016/0016-5085(94)90614-9
   Sawa Y, 2003, INT J MOL MED, V11, P175
   SCHROEDER KW, 1987, NEW ENGL J MED, V317, P1625, DOI 10.1056/NEJM198712243172603
   SCHWEIGHOFFER T, 1993, J IMMUNOL, V151, P717
   Stagg AJ, 2002, EUR J IMMUNOL, V32, P1445, DOI 10.1002/1521-4141(200205)32:5<1445::AID-IMMU1445>3.0.CO;2-E
   Wagner N, 1996, NATURE, V382, P366, DOI 10.1038/382366a0
   West GA, 1996, GASTROENTEROLOGY, V110, P1683, DOI 10.1053/gast.1996.v110.pm8964392
   Williams MB, 1997, J IMMUNOL, V159, P1746
NR 38
TC 11
Z9 12
U1 0
U2 2
PU OXFORD UNIV PRESS INC
PI CARY
PA JOURNALS DEPT, 2001 EVANS RD, CARY, NC 27513 USA
SN 1078-0998
EI 1536-4844
J9 INFLAMM BOWEL DIS
JI Inflamm. Bowel Dis.
PD SEP
PY 2004
VL 10
IS 5
BP 496
EP 503
DI 10.1097/00054725-200409000-00002
PG 8
WC Gastroenterology & Hepatology
WE Science Citation Index Expanded (SCI-EXPANDED)
SC Gastroenterology & Hepatology
GA 853DY
UT WOS:000223807900002
PM 15472508
OA Bronze
DA 2024-01-22
ER

PT J
AU Zahirovic, A
   Berlec, A
AF Zahirovic, Abida
   Berlec, Ales
TI Targeting IL-6 by engineered <i>Lactococcus lactis</i> via
   surface-displayed affibody
SO MICROBIAL CELL FACTORIES
LA English
DT Article
DE Inflammatory bowel disease; IL-6; Microbiota; Lactococcus lactis;
   Delivery system
ID INFLAMMATORY-BOWEL-DISEASE; ACID BACTERIA; CROHNS-DISEASE;
   HIGH-AFFINITY; INTERLEUKIN-6; DELIVERY; THERAPY; MICE; NEUTRALIZATION;
   GLYCOSYLATION
AB Background Dysregulated production of interleukin (IL)-6 is implicated in the pathology of inflammatory bowel disease (IBD). Neutralization of IL-6 in the gut by safe probiotic bacteria may help alleviate intestinal inflammation. Here, we developed Lactococcus lactis with potent and selective IL-6 binding activity by displaying IL-6-specific affibody on its surface. Results Anti-IL-6 affibody (designated as ZIL) was expressed in fusion with lactococcal secretion peptide Usp45 and anchoring protein AcmA. A high amount of ZIL fusion protein was detected on bacterial surface, and its functionality was validated by confocal microscopy and flow cytometry. Removal of IL-6 from the surrounding medium by the engineered L. lactis was evaluated using enzyme-linked immunosorbent assay. ZIL-displaying L. lactis sequestered recombinant human IL-6 from the solution in a concentration-dependent manner by up to 99% and showed no binding to other pro-inflammatory cytokines, thus proving to be highly specific for IL-6. The removal was equally efficient across different IL-6 concentrations (150-1200 pg/mL) that were found to be clinically relevant in IBD patients. The ability of engineered bacteria to capture IL-6 from cell culture supernatant was assessed using immunostimulated human monocytic cell lines (THP-1 and U-937) differentiated into macrophage-like cells. ZIL-displaying L. lactis reduced the content of IL-6 in the supernatants of both cell lines in a concentration-dependent manner by up to 94%. Dose response analysis showed that bacterial cell concentrations of 10(7) and 10(9) CFU/mL (colony forming units per mL) were required for half-maximal removal of recombinant and macrophage-derived IL-6, respectively. Conclusion The ability of ZIL-displaying L. lactis to bind pathological concentrations of IL-6 at common bacterial doses suggests physiological significance.
C1 [Zahirovic, Abida; Berlec, Ales] Jozef Stefan Inst, Dept Biotechnol, Ljubljana, Slovenia.
   [Berlec, Ales] Univ Ljubljana, Fac Pharm, Ljubljana, Slovenia.
C3 Slovenian Academy of Sciences & Arts (SASA); Jozef Stefan Institute;
   University of Ljubljana
RP Berlec, A (通讯作者)，Jozef Stefan Inst, Dept Biotechnol, Ljubljana, Slovenia.; Berlec, A (通讯作者)，Univ Ljubljana, Fac Pharm, Ljubljana, Slovenia.
EM ales.berlec@ijs.si
RI Zahirovic, Abida/AAN-9626-2020; Berlec, Aleš/AAG-5922-2019
OI Berlec, Aleš/0000-0002-8095-6998
FU Slovenian Research Agency [P4-0127, J4-9327]
FX This research was funded by the Slovenian Research Agency, Grant Numbers
   P4-0127 and J4-9327.
CR Atreya R, 2005, CLIN REV ALLERG IMMU, V28, P187, DOI 10.1385/CRIAI:28:3:187
   Benbouziane B, 2013, J BIOTECHNOL, V168, P120, DOI 10.1016/j.jbiotec.2013.04.019
   Berlec A, 2017, INT IMMUNOPHARMACOL, V43, P219, DOI 10.1016/j.intimp.2016.12.027
   Bieber A, 2017, J RHEUMATOL, V44, P1088, DOI 10.3899/jrheum.160952
   Carvalho RDD, 2017, FRONT MICROBIOL, V8, DOI 10.3389/fmicb.2017.00800
   Chanput W, 2014, INT IMMUNOPHARMACOL, V23, P37, DOI 10.1016/j.intimp.2014.08.002
   Danese S, 2019, GUT, V68, P40, DOI 10.1136/gutjnl-2017-314562
   De Benedetti F, 2001, J IMMUNOL, V166, P4334, DOI 10.4049/jimmunol.166.7.4334
   deRuyter PGGA, 1996, APPL ENVIRON MICROB, V62, P3662, DOI 10.1128/AEM.62.10.3662-3667.1996
   Ding NS, 2016, ALIMENT PHARM THER, V43, P30, DOI 10.1111/apt.13445
   Gupta S, 2014, J BIOL CHEM, V289, P8706, DOI 10.1074/jbc.M113.532580
   Holo H, 1995, Methods Mol Biol, V47, P195
   Hueber W, 2012, GUT, V61, P1693, DOI 10.1136/gutjnl-2011-301668
   Ito H, 2004, GASTROENTEROLOGY, V126, P989, DOI 10.1053/j.gastro.2004.01.012
   Kosler S, 2017, CURR PHARM BIOTECHNO, V18, P318, DOI 10.2174/1389201018666170210152218
   Lee JJ, 2014, MOL THER, V22, P1254, DOI 10.1038/mt.2014.59
   Lindholm A, 2004, APPL ENVIRON MICROB, V70, P2061, DOI 10.1128/AEM.70.4.2061-2071.2004
   Liu XL, 2022, FRONT IMMUNOL, V12, DOI 10.3389/fimmu.2021.816646
   Lokau J, 2020, PLOS ONE, V15, DOI 10.1371/journal.pone.0232612
   Mavropoulou E, 2020, PLOS ONE, V15, DOI 10.1371/journal.pone.0233811
   MAY LT, 1991, CYTOKINE, V3, P204, DOI 10.1016/1043-4666(91)90018-9
   Medina M, 2008, MICROBIOL IMMUNOL, V52, P399, DOI 10.1111/j.1348-0421.2008.00050.x
   Mierau I, 2005, APPL MICROBIOL BIOT, V68, P705, DOI 10.1007/s00253-005-0107-6
   Minelli Elisa Bertazzoni, 2008, Microbial Ecology in Health and Disease, V20, P180, DOI 10.1080/08910600802408095
   MITSUYAMA K, 1991, Gastroenterologia Japonica, V26, P20
   Naugler WE, 2008, TRENDS MOL MED, V14, P109, DOI 10.1016/j.molmed.2007.12.007
   Neurath MF, 2014, NAT REV IMMUNOL, V14, P329, DOI 10.1038/nri3661
   Nikolaus S, 2018, INT J COLORECTAL DIS, V33, P927, DOI 10.1007/s00384-018-3069-8
   PAREKH RB, 1992, EUR J BIOCHEM, V203, P135, DOI 10.1111/j.1432-1033.1992.tb19838.x
   Pawar VK, 2014, J CONTROL RELEASE, V196, P168, DOI 10.1016/j.jconrel.2014.09.031
   Peters M, 1996, J EXP MED, V183, P1399, DOI 10.1084/jem.183.4.1399
   Plavec TV, 2021, FRONT BIOENG BIOTECH, V9, DOI 10.3389/fbioe.2021.797521
   Plavec TV, 2021, MICROB BIOTECHNOL, V14, P2227, DOI 10.1111/1751-7915.13907
   Plavec TV, 2021, MICROORGANISMS, V9, DOI 10.3390/microorganisms9020223
   Plavec TV, 2020, MICROORGANISMS, V8, DOI 10.3390/microorganisms8020297
   Plavec TV, 2019, MICROORGANISMS, V7, DOI 10.3390/microorganisms7050152
   Plavec TV, 2019, APPL MICROBIOL BIOT, V103, P2053, DOI 10.1007/s00253-019-09628-y
   Ranganath S, 2015, PLOS ONE, V10, DOI 10.1371/journal.pone.0141330
   Ravnikar M, 2010, APPL ENVIRON MICROB, V76, P6928, DOI 10.1128/AEM.00190-10
   Reinisch W, 2006, GUT, V55, P1138, DOI 10.1136/gut.2005.079434
   Reinisch W, 1999, AM J GASTROENTEROL, V94, P2156
   Schneider CA, 2012, NAT METHODS, V9, P671, DOI 10.1038/nmeth.2089
   Schotte L, 2000, ENZYME MICROB TECH, V27, P761, DOI 10.1016/S0141-0229(00)00297-0
   Skrlec K, 2018, INT J MOL SCI, V19, DOI 10.3390/ijms19071933
   Skrlec K, 2017, MICROB BIOTECHNOL, V10, P1732, DOI 10.1111/1751-7915.12781
   Skrlec K, 2015, TRENDS BIOTECHNOL, V33, P408, DOI 10.1016/j.tibtech.2015.03.012
   Steen A, 2005, FEBS J, V272, P2854, DOI 10.1111/j.1742-4658.2005.04706.x
   van der Lelie D, 2021, NAT COMMUN, V12, DOI 10.1038/s41467-021-23460-x
   VANASSELDONK M, 1990, GENE, V95, P155, DOI 10.1016/0378-1119(90)90428-T
   Vandenbroucke K, 2010, MUCOSAL IMMUNOL, V3, P49, DOI 10.1038/mi.2009.116
   Vandenbroucke K, 2004, GASTROENTEROLOGY, V127, P502, DOI 10.1053/j.gastro.2004.05.020
   Yam KK, 2008, VACCINE, V26, P2689, DOI 10.1016/j.vaccine.2008.03.024
   Yu FF, 2014, MABS-AUSTIN, V6, P1598, DOI 10.4161/mabs.36089
   Yus C, 2019, POLYMERS-BASEL, V11, DOI 10.3390/polym11101668
   Zadravec P, 2016, PLOS ONE, V11, DOI 10.1371/journal.pone.0162625
   Zadravec P, 2015, BIOENGINEERED, V6, P179, DOI 10.1080/21655979.2015.1040956
   Zadravec P, 2015, APPL ENVIRON MICROB, V81, P2098, DOI 10.1128/AEM.03694-14
   Zahirovic A, 2022, FRONT BIOENG BIOTECH, V10, DOI 10.3389/fbioe.2022.822823
   Zahirovic A, 2018, FRONT MICROBIOL, V9, DOI 10.3389/fmicb.2018.01449
NR 59
TC 1
Z9 1
U1 2
U2 7
PU BMC
PI LONDON
PA CAMPUS, 4 CRINAN ST, LONDON N1 9XW, ENGLAND
EI 1475-2859
J9 MICROB CELL FACT
JI Microb. Cell. Fact.
PD JUL 16
PY 2022
VL 21
IS 1
AR 143
DI 10.1186/s12934-022-01873-7
PG 15
WC Biotechnology & Applied Microbiology
WE Science Citation Index Expanded (SCI-EXPANDED)
SC Biotechnology & Applied Microbiology
GA 2Y8VE
UT WOS:000826166400005
PM 35842694
OA gold, Green Published
DA 2024-01-22
ER

PT J
AU Miyazaki, H
   Watanabe, D
   Okamoto, N
   Tokunaga, E
   Ku, YN
   Takenaka, H
   Hoshi, N
   Ooi, M
   Kodama, Y
AF Miyazaki, Haruka
   Watanabe, Daisuke
   Okamoto, Norihiro
   Tokunaga, Eri
   Ku, Yuna
   Takenaka, Haruka
   Hoshi, Namiko
   Ooi, Makoto
   Kodama, Yuzo
TI Efficacy and predictor of anti-TNFα agents in patients with intestinal
   Behcet's disease
SO BMC GASTROENTEROLOGY
LA English
DT Article
DE Intestinal Behcet's disease; Infliximab; Adalimumab; CRP
ID ANTITUMOR NECROSIS FACTOR; GENOME-WIDE ASSOCIATION; MONOCLONAL-ANTIBODY;
   CONCOMITANT METHOTREXATE; RHEUMATOID-ARTHRITIS; MAINTENANCE THERAPY;
   CLINICAL-OUTCOMES; CROHNS-DISEASE; OPEN-LABEL; T-CELLS
AB Background Behcet's disease (BD) is a recurrent multisystem inflammatory disease. Anti-tumor necrosis factor (TNF) alpha agents have been used to treat patients with intestinal BD with severe disease activity or those who are resistant to conventional treatments; however, the long-term efficacy of anti-TNF alpha agents in intestinal BD remains unclear. In the present study, we investigated the clinical outcomes and predictors of discontinuation of anti-TNF alpha agents in patients with intestinal BD. Methods We reviewed the medical records of patients with intestinal BD who received first-line anti-TNF alpha agents between January 2009 and June 2020. The primary outcome was the percentage of patients who continued anti-TNF alpha therapy for 48 weeks. Secondary outcomes included the percentage of patients who achieved marked improvement, complete remission, and mucosal healing, as well as predictors of discontinuation of anti-TNF alpha agents. Results A total of 29 patients were included in the study. Twenty-two (75.9%) patients continued anti-TNF alpha therapy for 48 weeks. The percentage of patients who achieved marked improvement, complete remission, and mucosal healing at week 48 was 48.3%, 37.9%, and 48.3%, respectively. At week 96, 11 (37.9%) patients achieved marked improvement, complete remission, and mucosal healing. A higher C-reactive protein level (CRP; >= 1 mg/dL) at baseline was a predictor of discontinuation of anti-TNF alpha agents. Conclusions The 48-week continuation rate of anti-TNF alpha agents was 75.9% in bio-naive patients with intestinal BD. However, a higher baseline CRP level (>= 1 mg/dL) was associated with discontinuation of anti-TNF alpha agents.
C1 [Miyazaki, Haruka; Watanabe, Daisuke; Okamoto, Norihiro; Tokunaga, Eri; Ku, Yuna; Takenaka, Haruka; Hoshi, Namiko; Ooi, Makoto; Kodama, Yuzo] Kobe Univ, Dept Internal Med, Div Gastroenterol, Grad Sch Med,Chuo Ku, 7-5-1 Kusunoki Cho, Kobe, Hyogo 6500017, Japan.
   [Watanabe, Daisuke] Univ Michigan, 1150 Med Ctr Dr, Dept Gastroenterol, 6520C MSRB I,SPC 5682,1150 Med Ctr Dr, Ann Arbor, MI 48109 USA.
   [Takenaka, Haruka] Natl Hosp Org Kobe Med Ctr, Div Gastroenterol, Kobe, Hyogo, Japan.
C3 Kobe University; University of Michigan System; University of Michigan;
   Kobe City Medical Center General Hospital
RP Ooi, M (通讯作者)，Kobe Univ, Dept Internal Med, Div Gastroenterol, Grad Sch Med,Chuo Ku, 7-5-1 Kusunoki Cho, Kobe, Hyogo 6500017, Japan.
EM makotooi@med.kobe-u.acjp
RI Hoshi, Namiko/V-8370-2019; Watanabe, Daisuke/JNE-7547-2023
OI Watanabe, Daisuke/0000-0002-3658-5704
CR BACON CM, 1995, P NATL ACAD SCI USA, V92, P7307, DOI 10.1073/pnas.92.16.7307
   Bartelds GM, 2011, JAMA-J AM MED ASSOC, V305, P1460, DOI 10.1001/jama.2011.406
   Behçet H, 1937, DERMATOL WOCHENSCHR, V105, P1152
   Evereklioglu C, 2002, MEDIAT INFLAMM, V11, P87, DOI 10.1080/09629350220131935
   Ferrante M, 2008, J CROHNS COLITIS, V2, P219, DOI 10.1016/j.crohns.2008.03.004
   Hanauer SB, 2006, GASTROENTEROLOGY, V130, P323, DOI 10.1053/j.gastro.2005.11.030
   Hanauer SB, 2002, LANCET, V359, P1541, DOI 10.1016/S0140-6736(02)08512-4
   Harrington LE, 2005, NAT IMMUNOL, V6, P1123, DOI 10.1038/ni1254
   Hatemi G, 2018, ANN RHEUM DIS, V77, P808, DOI 10.1136/annrheumdis-2018-213225
   Hatemi I, 2016, MEDICINE, V95, DOI 10.1097/MD.0000000000003348
   Hibi T, 2016, MEDICINE, V95, DOI 10.1097/MD.0000000000003863
   Hibi T, 2012, INFLAMM BOWEL DIS, V18, P1480, DOI 10.1002/ibd.21886
   Hou SP, 2012, ARTHRITIS RHEUM-US, V64, P4104, DOI 10.1002/art.37708
   HSIEH CS, 1993, SCIENCE, V260, P547, DOI 10.1126/science.8097338
   Imamura Y, 2005, CLIN EXP IMMUNOL, V139, P371, DOI 10.1111/j.1365-2249.2005.02695.x
   Inoue N, 2017, INTEST RES, V15, P395, DOI 10.5217/ir.2017.15.3.395
   Jung YS, 2013, DIGEST DIS SCI, V58, P496, DOI 10.1007/s10620-012-2351-9
   Jung YS, 2012, J CLIN GASTROENTEROL, V46, pE38, DOI 10.1097/MCG.0b013e3182431d56
   Jung YS, 2012, INFLAMM BOWEL DIS, V18, P750, DOI 10.1002/ibd.21757
   Kurokawa MS, 2004, CLIN EXP MED, V4, P10, DOI 10.1007/s10238-004-0033-4
   Langrish CL, 2005, J EXP MED, V201, P233, DOI 10.1084/jem.20041257
   Lee CR, 2001, INFLAMM BOWEL DIS, V7, P243, DOI 10.1097/00054725-200108000-00010
   Lee JH, 2013, INFLAMM BOWEL DIS, V19, P1833, DOI 10.1097/MIB.0b013e31828f19c9
   Maini R, 1999, LANCET, V354, P1932, DOI 10.1016/S0140-6736(99)05246-0
   McGeachy MJ, 2009, NAT IMMUNOL, V10, P314, DOI 10.1038/ni.1698
   Melikoglu M, 2014, INT J DERMATOL, V53, P250, DOI 10.1111/ijd.12224
   Mizuki N, 2010, NAT GENET, V42, P703, DOI 10.1038/ng.624
   MUFTUOGLU AU, 1986, INT J DERMATOL, V25, P235
   Ogura H, 2008, IMMUNITY, V29, P628, DOI 10.1016/j.immuni.2008.07.018
   Park J, 2018, GUT LIVER, V12, P623, DOI 10.5009/gnl17462
   Park Yehyun, 2020, Curr Gastroenterol Rep, V22, P24, DOI 10.1007/s11894-020-00759-1
   Park YE, 2018, KOREAN J INTERN MED, V33, P1, DOI 10.3904/kjim.2017.377
   Petrovic-Rackov L, 2006, CLIN RHEUMATOL, V25, P448, DOI 10.1007/s10067-005-0106-0
   Remmers EF, 2010, NAT GENET, V42, P698, DOI 10.1038/ng.625
   Rutgeerts P, 2005, NEW ENGL J MED, V353, P2462, DOI 10.1056/NEJMoa050516
   Sakane T, 1999, NEW ENGL J MED, V341, P1284, DOI 10.1056/NEJM199910213411707
   Sugimura N, 2019, DIGEST LIVER DIS, V51, P967, DOI 10.1016/j.dld.2018.10.024
   Takeuchi T, 2011, ANN RHEUM DIS, V70, P1208, DOI 10.1136/ard.2011.153023
   Tanaka T, 2018, CSH PERSPECT BIOL, V10, DOI 10.1101/cshperspect.a028456
   Tanida S, 2015, CLIN GASTROENTEROL H, V13, P940, DOI 10.1016/j.cgh.2014.08.042
   Tugal-Tutkun I, 2005, ARTHRITIS RHEUM-US, V52, P2478, DOI 10.1002/art.21231
   Vallet H, 2015, J AUTOIMMUN, V62, P67, DOI 10.1016/j.jaut.2015.06.005
   Veldhoen M, 2006, IMMUNITY, V24, P179, DOI 10.1016/j.immuni.2006.01.001
   Watanabe K, 2020, J GASTROENTEROL, V55, P679, DOI 10.1007/s00535-020-01690-y
   Weinblatt ME, 2003, ARTHRITIS RHEUM-US, V48, P35, DOI 10.1002/art.10697
   Zou J, 2017, ANN CLIN LAB SCI, V47, P171
   Zou J, 2017, DIGEST DIS SCI, V62, P441, DOI 10.1007/s10620-016-4395-8
NR 47
TC 1
Z9 2
U1 0
U2 4
PU BMC
PI LONDON
PA CAMPUS, 4 CRINAN ST, LONDON N1 9XW, ENGLAND
EI 1471-230X
J9 BMC GASTROENTEROL
JI BMC Gastroenterol.
PD MAR 28
PY 2022
VL 22
IS 1
AR 149
DI 10.1186/s12876-022-02221-0
PG 8
WC Gastroenterology & Hepatology
WE Science Citation Index Expanded (SCI-EXPANDED)
SC Gastroenterology & Hepatology
GA 0A5IR
UT WOS:000773988700001
PM 35346067
OA Green Published, gold, Green Submitted
DA 2024-01-22
ER

PT J
AU Goncalves, J
   Santos, M
   Acurcio, R
   Iria, I
   Gouveia, L
   Brito, PM
   Cunha-Santos, AC
   Barbas, A
   Galvao, J
   Barbosa, I
   da Silva, FA
   Alcobia, A
   Cavaco, M
   Cardoso, M
   Alves, JD
   Carey, JJ
   Dörner, T
   Fonseca, JE
   Palmela, C
   Torres, J
   Vieira, CL
   Trabuco, D
   Fiorino, G
   Strik, A
   Yavzori, M
   Rosa, I
   Correia, L
   Magro, F
   D'Haens, G
   Ben-Horin, S
   Lakatos, PL
   Danese, S
AF Goncalves, J.
   Santos, M.
   Acurcio, R.
   Iria, I.
   Gouveia, L.
   Matos Brito, P.
   Catarina Cunha-Santos, A.
   Barbas, A.
   Galvao, J.
   Barbosa, I.
   Aires da Silva, F.
   Alcobia, A.
   Cavaco, M.
   Cardoso, M.
   Delgado Alves, J.
   Carey, J. J.
   Doerner, T.
   Eurico Fonseca, J.
   Palmela, C.
   Torres, J.
   Lima Vieira, C.
   Trabuco, D.
   Fiorino, G.
   Strik, A.
   Yavzori, M.
   Rosa, I.
   Correia, L.
   Magro, F.
   D'Haens, G.
   Ben-Horin, S.
   Lakatos, P. L.
   Danese, S.
TI Antigenic response to CT-P13 and infliximab originator in inflammatory
   bowel disease patients shows similar epitope recognition
SO ALIMENTARY PHARMACOLOGY & THERAPEUTICS
LA English
DT Article
ID CROHNS-DISEASE; DOUBLE-BLIND; INNOVATOR INFLIXIMAB; MAINTENANCE THERAPY;
   ANTIBODY-RESPONSES; CLINICAL-RELEVANCE; BIOSIMILAR CT-P13;
   PARALLEL-GROUP; IMMUNOGENICITY; EFFICACY
AB Aim: To test the cross-immunogenicity of anti-CT-P13 IBD patients' sera to CT-P13/infliximab originator and the comparative antigenicity evoked by CT-P13/infliximab originator sera.
   Methods: Sera of patients with IBD with measurable anti-CT-P13 antibodies were tested for their cross-reactivity to 5 batches of infliximab originator and CT-P13. Anti-drug antibody positive sera from treated patients were used to compare antigenic epitopes.
   Results: All 42 anti-CT-P13 and 37 anti-infliximab originator IBD sera were cross-reactive with infliximab originator and CT-P13 respectively. Concentration of anti-drug antibodies against infliximab originator or CT-P13 were strongly correlated both for IgG1 and IgG4 (P<0.001). Anti-CT-P13 sera of patients with IBD (n=32) exerted similar functional inhibition on CT-P13 or infliximab originator TNF binding capacity and showed reduced binding to CT-P13 in the presence of five different batches of CT-P13 and infliximab originator. Anti-CT-P13 and anti-infliximab originator IBD sera selectively enriched phage-peptides from the VH (CDR1 and CDR3) and VL domains (CDR2 and CDR3) of infliximab. Sera reactivity detected major infliximab epitopes in these regions of infliximab in 60%-79% of patients, and no significant differences were identified between CT-P13 and infliximab originator immunogenic sera. Minor epitopes were localised in framework regions of infliximab with reduced antibody reactivity shown, in 30%-50% of patients. Monoclonal antibodies derived from naive individuals and ADA-positive IBD patients treated with CT-P13 provided comparable epitope specificity to five different batches of CT-P13 and infliximab originator.
   Conclusions: These results strongly support a similar antigenic profile for infliximab originator and CT-P13, and point toward a safe switching between the two drugs in anti-drug antibody negative patients.
C1 [Goncalves, J.; Santos, M.; Acurcio, R.; Iria, I.; Gouveia, L.; Matos Brito, P.; Catarina Cunha-Santos, A.; Cardoso, M.] Univ Lisbon, Fac Farm, Res Inst Med iMed ULisboa, Lisbon, Portugal.
   [Iria, I.] Univ Lisbon, INESC MN Inst Engn Sistemas & Comp Microsistemas, Lisbon, Portugal.
   [Barbas, A.; Galvao, J.; Barbosa, I.] Inst Biol Expt & Tecnol, iBET, Oeiras, Portugal.
   [Barbas, A.] Bayer Portugal, Carnaxide, Portugal.
   [Aires da Silva, F.] Univ Lisbon, CIISA, Fac Med Vet, Lisbon, Portugal.
   [Alcobia, A.] HGO, EPE Av Torrado da Silva, Almada, Portugal.
   [Cavaco, M.; Eurico Fonseca, J.] Univ Lisbon, Inst Med Mol, Fac Med, Lisbon, Portugal.
   [Delgado Alves, J.] CEDOC NOVA Med Sch, Lisbon, Portugal.
   [Delgado Alves, J.] Fernando Fonseca Hosp, Immunomediated Syst Dis Unit UDIMS, Amadora, Portugal.
   [Carey, J. J.] Galway Univ Hosp, Dept Rheumatol, Merlin Pk, Galway, Ireland.
   [Doerner, T.] Charite Univ Med Berlin, Dept Med Rheumatol & Clin Immunol, Berlin, Germany.
   [Eurico Fonseca, J.] Hosp Santa Maria, Lisbon Acad Med Ctr, Rheumatol Dept, Ctr Hosp Lisboa Norte,EPE, Lisbon, Portugal.
   [Palmela, C.; Torres, J.] Hosp Beatriz Angelo, Div Gastroenterol, Loures, Portugal.
   [Lima Vieira, C.; Trabuco, D.] CHBM, Unidade Gastroenterol, Barreiro, Portugal.
   [Fiorino, G.; Danese, S.] Humanitas Univ, Dept Biomed Sci, Milan, Italy.
   Humanitas Clin & Res Ctr, Milan, Italy.
   [Strik, A.; D'Haens, G.] Acad Med Ctr, Amsterdam, Netherlands.
   [Yavzori, M.; Ben-Horin, S.] Tel Aviv Univ, Dept Gastroenterol, Sheba Med Ctr, Tel Aviv, Israel.
   [Yavzori, M.; Ben-Horin, S.] Tel Aviv Univ, Sackler Sch Med, Tel Aviv, Israel.
   [Rosa, I.] EPE, Portuguese Inst Oncol Lisbon Francisco Gentil, Lisbon, Portugal.
   [Correia, L.] Univ Lisbon, Hosp Santa Maria, Dept Gastroenterol & Hepatol, Lisbon, Portugal.
   [Magro, F.] Univ Porto, Gastroenterol Dept, Fac Med, Ctr Hosp Sao Joao, Porto, Portugal.
   [Lakatos, P. L.] Semmelweis Univ, Dept Med 1, Budapest, Hungary.
   McGill Univ, Montreal Gen Hosp, Div Gastroenterol, MUHC, Montreal, PQ, Canada.
C3 Universidade de Lisboa; INESC MN; Universidade de Lisboa; Universidade
   de Lisboa; Hospital Garcia de Orta; Universidade de Lisboa; Hospital
   Professor Doutor Fernando Fonseca, EPE; Free University of Berlin;
   Humboldt University of Berlin; Charite Universitatsmedizin Berlin;
   Universidade de Lisboa; Hospital Santa Maria; Humanitas University;
   University of Amsterdam; Academic Medical Center Amsterdam; Chaim Sheba
   Medical Center; Tel Aviv University; Sackler Faculty of Medicine;
   Universidade de Lisboa; Hospital Santa Maria; Universidade do Porto; Sao
   Joao Hospital; Semmelweis University; McGill University
RP Goncalves, J (通讯作者)，Univ Lisbon, Fac Farm, Res Inst Med iMed ULisboa, Lisbon, Portugal.
EM jgoncalv@ff.ulisboa.pt
RI Fiorino, Gionata/G-3124-2013; Cardoso, Miguel/ABD-1410-2021; Delgado
   Alves, José/IVU-8085-2023; Rosa, Isadora/AAU-1590-2020; Gouveia, Luis
   F/J-7208-2012; Cavaco, Marco/GNH-2627-2022; Danese,
   Silvio/ABH-9571-2020; Alves-Filho, Jose Carlos/B-5814-2008;
   Cunha-Santos, Catarina/ABA-7417-2020; Acúrcio, Rita/AAO-7039-2021;
   Carey, John Joseph/IVU-9940-2023; Goncalves, Joao/B-2013-2008; Lakatos,
   Peter L/B-2131-2008; Carey, John Joseph/AAF-5461-2019; Lakatos,
   Peter/Q-4797-2019; Silva, Frederico Aires/ABD-9602-2021; Alves,
   José/AAB-2894-2019; Brito, Paula M/H-3693-2013; iMed.ULisboa,
   M2B/B-5277-2014
OI Fiorino, Gionata/0000-0001-5623-2968; Delgado Alves,
   José/0000-0002-5216-4125; Rosa, Isadora/0000-0002-2953-5987; Gouveia,
   Luis F/0000-0001-5611-0047; Cavaco, Marco/0000-0002-0938-9038; Danese,
   Silvio/0000-0001-7341-1351; Alves-Filho, Jose
   Carlos/0000-0002-9918-8714; Carey, John Joseph/0000-0001-7292-2328;
   Goncalves, Joao/0000-0002-1245-3715; Lakatos, Peter
   L/0000-0002-3948-6488; Carey, John Joseph/0000-0001-7292-2328; Lakatos,
   Peter/0000-0002-3948-6488; Silva, Frederico Aires/0000-0002-3821-419X;
   Brito, Paula M/0000-0002-0105-6968; iMed.ULisboa,
   M2B/0000-0002-1245-3715; Cardoso, Miguel/0000-0002-2566-4925; Barbas,
   Ana/0000-0002-6245-8549; Magro, Fernando/0000-0003-2634-9668; Torres,
   Joana/0000-0003-2895-5821; Acurcio, Rita/0000-0003-3412-1903; Palmela,
   Carolina/0000-0002-7978-4287; Cunha-Santos,
   Catarina/0000-0001-8789-1966; Iria, Ines/0000-0002-3661-3760
FU Fundacao para a Ciencia e Tecnologia [HIVERA/0002/2013,
   PTDC/QEQ-MED/4412/2014]; FCT [PD/BD/128207/2016, SFRH/BPD/94373/2013,
   SFRH/BD/73838/2010]; Fundação para a Ciência e a Tecnologia
   [SFRH/BPD/94373/2013, HIVERA/0002/2013, PD/BD/128207/2016,
   PTDC/QEQ-MED/4412/2014, SFRH/BD/73838/2010] Funding Source: FCT
FX Fundacao para a Ciencia e Tecnologia, Grant/Award Number:
   HIVERA/0002/2013, PTDC/QEQ-MED/4412/2014. I. Iria, P. Matos Brito and A.
   Catarina Cunha-Santos thank FCT for fellowships, Grant/Award Number:
   PD/BD/128207/2016, SFRH/BPD/94373/2013, SFRH/BD/73838/2010
CR Afonso J, 2016, THER ADV GASTROENTER, V9, P781, DOI 10.1177/1756283X16658223
   Ainsworth MA, 2008, AM J GASTROENTEROL, V103, P944, DOI 10.1111/j.1572-0241.2007.01638.x
   Araujo GR, 2015, ARTHRITIS RES THER, V17, DOI 10.1186/s13075-015-0685-3
   Baert F, 2003, NEW ENGL J MED, V348, P601, DOI 10.1056/NEJMoa020888
   Ruiz-Argüello MB, 2016, ANN RHEUM DIS, V75, P1693, DOI 10.1136/annrheumdis-2015-208684
   Ben-Horin S, 2012, ALIMENT PHARM THER, V35, P714, DOI 10.1111/j.1365-2036.2012.04997.x
   Ben-Horin S, 2016, GUT, V65, P1132, DOI 10.1136/gutjnl-2015-309290
   Ben-Horin S, 2011, GUT, V60, P41, DOI 10.1136/gut.2009.201533
   Bendtzen K, 2011, DETECTION QUANTIFICA
   Bendtzen K, 2015, FRONT IMMUNOL, V6, DOI 10.3389/fimmu.2015.00109
   Benucci M, 2015, BIOL-TARGETS THER, V9, P7, DOI 10.2147/BTT.S69606
   Chirmule N, 2012, AAPS J, V14, P296, DOI 10.1208/s12248-012-9340-y
   Cunha-Santos C, 2016, AIDS, V30, P1691, DOI 10.1097/QAD.0000000000001108
   da Silva FA, 2012, BIOTECHNOL APPL BIOC, V59, P353, DOI 10.1002/bab.1034
   European Medicines Agency, 2012, EMACHMP2477132012
   European Medicines Agency, 2017, EMACHMP1385022017
   Fiorino G, 2017, ALIMENT PHARM THER, V46, P903, DOI 10.1111/apt.14262
   Gonçalves J, 2016, CLIN EXP RHEUMATOL, V34, P698
   Gouveia Z, 2017, FEBS J, V284, P3278, DOI 10.1111/febs.14192
   Hanauer SB, 2004, CLIN GASTROENTEROL H, V2, P542, DOI 10.1016/S1542-3565(04)00238-1
   Homann A, 2015, J TRANSL MED, V13, DOI 10.1186/s12967-015-0706-7
   Jacobs I, 2017, BIODRUGS, V31, P1, DOI 10.1007/s40259-016-0207-0
   Jorgensen KK, 2017, LANCET, V389, P2304, DOI 10.1016/S0140-6736(17)30068-5
   Jung SK, 2014, MABS-AUSTIN, V6, P1163, DOI 10.4161/mabs.32221
   McKeage K, 2014, BIODRUGS, V28, P313, DOI 10.1007/s40259-014-0094-1
   Park W, 2013, ANN RHEUM DIS, V72, P1605, DOI 10.1136/annrheumdis-2012-203091
   Pineda C, 2016, BIODRUGS, V30, P195, DOI 10.1007/s40259-016-0174-5
   Razanskaite V, 2017, J CROHNS COLITIS, V11, P690, DOI 10.1093/ecco-jcc/jjw216
   Rutgeerts P, 2005, NEW ENGL J MED, V353, P2462, DOI 10.1056/NEJMoa050516
   Sands BE, 2004, NEW ENGL J MED, V350, P876, DOI 10.1056/NEJMoa030815
   Sauerborn M, 2010, TRENDS PHARMACOL SCI, V31, P53, DOI 10.1016/j.tips.2009.11.001
   Shankar G, 2008, J PHARMACEUT BIOMED, V48, P1267, DOI 10.1016/j.jpba.2008.09.020
   Strik AS, 2017, GASTROENTEROLOGY, V152, pS66, DOI 10.1016/S0016-5085(17)30573-5
   Tatarewicz SM, 2014, BIOANALYSIS, V6, P1509, DOI 10.4155/bio.14.114
   Wang X, 2018, PROTEIN CELL, V9, P74, DOI 10.1007/s13238-017-0447-x
   Yoo DH, 2013, ANN RHEUM DIS, V72, P1613, DOI 10.1136/annrheumdis-2012-203090
NR 36
TC 20
Z9 20
U1 0
U2 9
PU WILEY
PI HOBOKEN
PA 111 RIVER ST, HOBOKEN 07030-5774, NJ USA
SN 0269-2813
EI 1365-2036
J9 ALIMENT PHARM THER
JI Aliment. Pharmacol. Ther.
PD SEP
PY 2018
VL 48
IS 5
BP 507
EP 522
DI 10.1111/apt.14808
PG 16
WC Gastroenterology & Hepatology; Pharmacology & Pharmacy
WE Science Citation Index Expanded (SCI-EXPANDED)
SC Gastroenterology & Hepatology; Pharmacology & Pharmacy
GA GP9JP
UT WOS:000441233600002
PM 29873091
OA Bronze
DA 2024-01-22
ER

PT J
AU Lee, HS
   Yang, SK
   Hong, M
   Jung, S
   Kim, BM
   Moon, JW
   Park, SH
   Ye, BD
   Oh, SH
   Kim, KM
   Yoon, YS
   Yu, CS
   Baek, J
   Lee, CH
   Han, B
   Liu, JJ
   Haritunians, T
   McGovern, DPB
   Song, K
AF Lee, Ho-Su
   Yang, Suk-Kyun
   Hong, Myunghee
   Jung, Seulgi
   Kim, Byoung Mok
   Moon, Jung Won
   Park, Sang Hyoung
   Ye, Byong Duk
   Oh, Seak Hee
   Kim, Kyung Mo
   Yoon, Yong Sik
   Yu, Chang Sik
   Baek, Jiwon
   Lee, Cue Hyunkyu
   Han, Buhm
   Liu, Jianjun
   Haritunians, Talin
   McGovern, Dermot P. B.
   Song, Kyuyoung
TI An Intergenic Variant rs9268877 Between HLA-DRA and HLA-DRB Contributes
   to the Clinical Course and Long-term Outcome of Ulcerative Colitis
SO JOURNAL OF CROHNS & COLITIS
LA English
DT Article
DE Ulcerative colitis; genetics; biomarker
ID GENOME-WIDE ASSOCIATION; INFLAMMATORY-BOWEL-DISEASE; HOSPITAL-BASED
   COHORT; CROHNS-DISEASE; SUSCEPTIBILITY LOCI; GENETIC SUSCEPTIBILITY;
   TEMPORAL-CHANGE; PROGNOSIS; IDENTIFICATION; PREDICTORS
AB Background and Aims: The genetic contribution to the prognosis of ulcerative colitis [UC] is poorly understood, and most currently known susceptibility loci are not associated with prognosis. To identify genetic variants influencing the prognosis of UC, we performed an Immunochip-based study using an extreme phenotype approach.
   Methods: Based on the finding that the only association, Pdiscovery-meta < 1 x 10(-4), was located in the human leukocyte antigen [HLA], we focused our analyses on the HLA region. We performed the analysis using HLA imputation data from three independent discovery cohorts of 607 UC patients [243 poor-prognosis and 364 good-prognosis], followed by replication in 274 UC patients [145 poor-prognosis and 129 good-prognosis].
   Results: We found that rs9268877, located between HLA-DRA and HLA-DRB, was associated with poor-prognosis of UC at genome-wide significance (odds ratio [ORdiscovery] = 1.82; ORreplication = 1.55; ORcombined-meta = 1.72, p(combined-meta) = 1.04 x 10-8), with effect size [OR] increasing incrementally according to worsening of prognosis in each of the three independent discovery cohorts and the replication cohort. However, rs9268877 showed no association with UC susceptibility [ORcombined-meta = 1.07, p(combined-meta) = 0.135]; rs9268877 influenced 30-year clinical outcomes, and the presence of the rs9268877 risk allele had a sensitivity of 80.0% and specificity of 38.1% for colectomy.
   Conclusions: Our results provide new insights into prognosis-associated genetic variation in UC, which appears to be distinct from the genetic contribution to disease susceptibility. These findings could be useful in identifying poor-prognosis patients who might benefit from early aggressive therapy.
C1 [Lee, Ho-Su; Hong, Myunghee; Jung, Seulgi; Kim, Byoung Mok; Moon, Jung Won; Baek, Jiwon; Song, Kyuyoung] Univ Ulsan, Coll Med, Dept Biochem & Mol Biol, 88 Olymp Ro 43 Gil, Seoul 05505, South Korea.
   [Yang, Suk-Kyun; Park, Sang Hyoung; Ye, Byong Duk] Univ Ulsan, Coll Med, Asan Med Ctr, Dept Gastroenterol, Seoul, South Korea.
   [Oh, Seak Hee; Kim, Kyung Mo] Univ Ulsan, Coll Med, Asan Med Ctr, Dept Pediat,Childrens Hosp, Seoul, South Korea.
   [Yoon, Yong Sik; Yu, Chang Sik] Univ Ulsan, Coll Med, Asan Med Ctr, Colon & Rectal Surg, Seoul, South Korea.
   [Lee, Cue Hyunkyu; Han, Buhm] Univ Ulsan, Coll Med, Dept Convergence Med, Seoul, South Korea.
   [Lee, Cue Hyunkyu; Han, Buhm] Asan Med Ctr, Asan Inst Life Sci, Seoul, South Korea.
   [Liu, Jianjun] Genome Inst Singapore, Human Genet Grp, Singapore, Singapore.
   [Liu, Jianjun] Natl Univ Singapore, Saw Swee Hock Sch Publ Hlth, Singapore, Singapore.
   [Liu, Jianjun] Natl Univ Singapore, Yong Loo Lin Sch Med, Singapore, Singapore.
   [Haritunians, Talin; McGovern, Dermot P. B.] Cedars Sinai Med Ctr, F Widjaja Fdn, Inflammatory Bowel & Immunobiol Res Inst, Los Angeles, CA 90048 USA.
C3 University of Ulsan; University of Ulsan; Asan Medical Center;
   University of Ulsan; Asan Medical Center; University of Ulsan; Asan
   Medical Center; University of Ulsan; University of Ulsan; Asan Medical
   Center; Agency for Science Technology & Research (A*STAR); A*STAR -
   Genome Institute of Singapore (GIS); National University of Singapore;
   National University of Singapore; Cedars Sinai Medical Center
RP Song, K (通讯作者)，Univ Ulsan, Coll Med, Dept Biochem & Mol Biol, 88 Olymp Ro 43 Gil, Seoul 05505, South Korea.
EM kysong@amc.seoul.kr
RI Ye, Byong Duk/AAF-4955-2020; Han, Buhm/AAQ-9672-2020; Haritunians,
   Talin/AAG-2063-2021; Park, Sang Hyoung/CAH-4735-2022; Liu,
   Jianjun/AAK-4989-2020
OI Ye, Byong Duk/0000-0001-6647-6325; Haritunians,
   Talin/0000-0002-9005-7750; Liu, Jianjun/0000-0002-3255-3019; Kim, Byoung
   Mok/0000-0001-5630-8379; Oh, Seak Hee/0000-0002-9672-8877; Hong,
   Myunghee/0000-0002-4573-3625
FU Korean Health Technology R&D Project grant from the Korea Health
   Industry Development Institute [A120176]; Ministry of Health Welfare;
   National Research Foundation of Korea [2017R1A2A1A05001119]; Ministry of
   Science, Information & Communication Technology, and Future Planning of
   the Republic of Korea; NIH/NIDDK [P01 DK046763, U01 DK062413]; Leona M
   and Harry B Helmsley Charitable Trust; Agency for Science, Technology
   and Research [A*STAR], Singapore
FX This work was supported by a Korean Health Technology R&D Project grant
   from the Korea Health Industry Development Institute to S-KY [A120176],
   funded by the Ministry of Health & Welfare, as well as a Mid-Career
   Researcher Program grant from the National Research Foundation of Korea
   to KS [2017R1A2A1A05001119], funded by the Ministry of Science,
   Information & Communication Technology, and Future Planning of the
   Republic of Korea. DPBM and TH are supported by NIH/NIDDK grants P01
   DK046763 and U01 DK062413, and the Leona M and Harry B Helmsley
   Charitable Trust. JJL is supported by the Agency for Science, Technology
   and Research [A*STAR], Singapore.
CR Ananthakrishnan AN, 2014, AM J GASTROENTEROL, V109, P395, DOI 10.1038/ajg.2013.464
   Ardlie KG, 2015, SCIENCE, V348, P648, DOI 10.1126/science.1262110
   Asano K, 2009, NAT GENET, V41, P1325, DOI 10.1038/ng.482
   Barrett JC, 2009, NAT GENET, V41, P1330, DOI 10.1038/ng.483
   Bernstein BE, 2011, PLOS BIOL, V9
   Bernstein CN, 2013, INFLAMM BOWEL DIS, V19, P2001, DOI 10.1097/MIB.0b013e318281f3bb
   Cleynen I, 2016, LANCET, V387, P156, DOI 10.1016/S0140-6736(15)00465-1
   Fairfax BP, 2014, SCIENCE, V343, P1118, DOI 10.1126/science.1246949
   Fehrmann RSN, 2011, PLOS GENET, V7, DOI 10.1371/journal.pgen.1002197
   Franke A, 2008, NAT GENET, V40, P1319, DOI 10.1038/ng.221
   Goyette P, 2015, NAT GENET, V47, P172, DOI 10.1038/ng.3176
   Haritunians T, 2010, INFLAMM BOWEL DIS, V16, P1830, DOI 10.1002/ibd.21293
   Janelsins BM, 2014, P NATL ACAD SCI USA, V111, P373, DOI 10.1073/pnas.1311987111
   Jia X, 2013, PLOS ONE, V8, DOI 10.1371/journal.pone.0057858
   Kim K, 2014, PLOS ONE, V9, DOI 10.1371/journal.pone.0112546
   Kopylov U, 2016, INFLAMM BOWEL DIS, V22, P2311, DOI 10.1097/MIB.0000000000000913
   Kugathasan S, 2017, LANCET, V389, P1710, DOI 10.1016/S0140-6736(17)30317-3
   Lee HS, 2015, INFLAMM BOWEL DIS, V21, P1825, DOI 10.1097/MIB.0000000000000447
   Lee HS, 2015, J CROHNS COLITIS, V9, P147, DOI 10.1093/ecco-jcc/jju017
   Lee JC, 2017, NAT GENET, V49, P262, DOI 10.1038/ng.3755
   Lee JC, 2013, CELL, V155, P57, DOI 10.1016/j.cell.2013.08.034
   LENNARDJONES JE, 1989, SCAND J GASTROENTERO, V24, P2, DOI 10.3109/00365528909091339
   Liu JZ, 2015, NAT GENET, V47, P979, DOI 10.1038/ng.3359
   McGovern DPB, 2010, NAT GENET, V42, P332, DOI 10.1038/ng.549
   MOMBAERTS P, 1993, CELL, V75, P275, DOI 10.1016/0092-8674(93)80069-Q
   Okada Y, 2011, GASTROENTEROLOGY, V141, P864, DOI 10.1053/j.gastro.2011.05.048
   Panaccione R, 2008, ALIMENT PHARM THER, V28, P674, DOI 10.1111/j.1365-2036.2008.03753.x
   Park SH, 2007, INFLAMM BOWEL DIS, V13, P278, DOI 10.1002/ibd.20015
   Park SH, 2014, INFLAMM BOWEL DIS, V20, P488, DOI 10.1097/01.MIB.0000441203.56196.46
   Silverberg MS, 2005, CAN J GASTROENTEROL, V19, p5A, DOI 10.1155/2005/269076
   Solberg IC, 2009, SCAND J GASTROENTERO, V44, P431, DOI 10.1080/00365520802600961
   Ward LD, 2012, NUCLEIC ACIDS RES, V40, pD930, DOI 10.1093/nar/gkr917
   Wei SC, 2016, INTEST RES, V14, P218, DOI 10.5217/ir.2016.14.3.218
   Yang SK, 2016, GASTROENTEROLOGY, V151, P1096, DOI 10.1053/j.gastro.2016.08.025
   Yang SK, 2016, DIGEST DIS, V34, P165, DOI 10.1159/000443134
   Yang SK, 2014, NAT GENET, V46, P1017, DOI 10.1038/ng.3060
   Yang SK, 2014, GUT, V63, P80, DOI 10.1136/gutjnl-2013-305193
   Yang SK, 2013, INFLAMM BOWEL DIS, V19, P954, DOI 10.1097/MIB.0b013e3182802ab6
   Ye BD, 2016, INFLAMM BOWEL DIS, V22, P13, DOI 10.1097/MIB.0000000000000584
   Zeller T, 2010, PLOS ONE, V5, DOI 10.1371/journal.pone.0010693
NR 40
TC 12
Z9 13
U1 0
U2 3
PU OXFORD UNIV PRESS
PI OXFORD
PA GREAT CLARENDON ST, OXFORD OX2 6DP, ENGLAND
SN 1873-9946
EI 1876-4479
J9 J CROHNS COLITIS
JI J. Crohns Colitis
PD SEP
PY 2018
VL 12
IS 9
BP 1113
EP 1121
DI 10.1093/ecco-jcc/jjy080
PG 9
WC Gastroenterology & Hepatology
WE Science Citation Index Expanded (SCI-EXPANDED)
SC Gastroenterology & Hepatology
GA GS3XO
UT WOS:000443561000014
PM 29905830
DA 2024-01-22
ER

PT J
AU Broekman, MMTJ
   Coenen, MJH
   Wanten, GJ
   van Marrewijk, CJ
   Klungel, OH
   Verbeek, ALM
   Hooymans, PM
   Guchelaar, HJ
   Scheffer, H
   Derijks, LJJ
   Wong, DR
   de Jong, DJ
AF Broekman, M. M. T. J.
   Coenen, M. J. H.
   Wanten, G. J.
   van Marrewijk, C. J.
   Klungel, O. H.
   Verbeek, A. L. M.
   Hooymans, P. M.
   Guchelaar, H. -J.
   Scheffer, H.
   Derijks, L. J. J.
   Wong, D. R.
   de Jong, D. J.
TI Risk factors for thiopurine-induced myelosuppression and infections in
   inflammatory bowel disease patients with a normal <i>TPMT</i> genotype
SO ALIMENTARY PHARMACOLOGY & THERAPEUTICS
LA English
DT Article
ID SERIOUS INFECTION; CROHNS-DISEASE; RHEUMATOID-ARTHRITIS; INDUCED
   LEUKOPENIA; PREDICTIVE FACTORS; COST-EFFECTIVENESS; FOLLOW-UP;
   AZATHIOPRINE; THERAPY; 6-MERCAPTOPURINE
AB Background: Leucopenia is a common side effect in patients treated with thiopurines. Variants in the thiopurine S-methyltransferase (TPMT) gene are the best-known risk factor, but only explain up to 25% of leucopenia cases.
   Aim: To identify the clinical risk factors for thiopurine-induced leucopenia in patients without a common TPMT variant, and explore if these patients are at increased risk for infections.
   Methods: Post hoc analysis of the Thiopurine response Optimisation by Pharmacogenetic testing in Inflammatory bowel disease Clinics (TOPIC) trial. For this analysis, patients without a variant in TPMT (*2, *3A or*3C) were included. Uni- and multivariate Cox-proportional hazard models were used to identify risk factors for leucopenia and infections. Leucopenia was defined as a white blood cell (WBC) count <3.0 x 10(9)/L and infections were classified according to the Common Terminology Criteria for Adverse Events.
   Results: Sixty hundred and ninety-five patients (90.6%) included in the TOPIC-trial had no variant in TPMT, of which 45 (6.5%) developed leucopenia. Median time to leucopenia was 56 (29-112) days. Multivariate analysis showed that use of mercaptopurine compared to azathioprine was associated with leucopenia (hazard ratio [HR] 2.61 [95% CIs, 1.39-4.88; P < .01]) and a higher baseline WBC count was protective (HR 0.80 [95% CIs, 0.71-0.89; P < .01]). Risk factors for infections were older age (per 10 year; HR 2.07 [95% CIs, 1.18-3.63; P = .01]) and concomitant use of biologic drugs (HR 2.15 [95% CIs, 1.14-4.07; P = .02]).
   Conclusions: Low baseline WBC count and mercaptopurine, due to a relatively higher dose, were risk factors for thiopurine-induced leucopenia in patients without a TPMT variant.
C1 [Broekman, M. M. T. J.; Wanten, G. J.; de Jong, D. J.] Radboud Univ Nijmegen, Dept Gastroenterol, Radboud Inst Mol Life Sci, Med Ctr, Nijmegen, Netherlands.
   [Coenen, M. J. H.; van Marrewijk, C. J.; Scheffer, H.] Radboud Univ Nijmegen, Dept Human Genet, Radboud Inst Hlth Sci, Med Ctr, Nijmegen, Netherlands.
   [Klungel, O. H.] Univ Utrecht, Dept Pharmacoepidemiol & Pharmacotherapy, Utrecht, Netherlands.
   [Verbeek, A. L. M.] Radboud Univ Nijmegen, Dept Hlth Evidence, Med Ctr, Nijmegen, Netherlands.
   [Hooymans, P. M.; Wong, D. R.] Zuyderland Med Ctr, Dept Clin Pharm Pharmacol & Toxicol, Sittard Geleen, Netherlands.
   [Guchelaar, H. -J.] Leiden Univ, Med Ctr, Dept Clin Pharm & Toxicol, Leiden, Netherlands.
   [Derijks, L. J. J.] Maxima Med Ctr, Dept Clin Pharm, Veldhoven, Netherlands.
C3 Radboud University Nijmegen; Radboud University Nijmegen; Utrecht
   University; Radboud University Nijmegen; Leiden University - Excl LUMC;
   Leiden University; Leiden University Medical Center (LUMC); Maxima
   Medical Center
RP Broekman, MMTJ (通讯作者)，Radboud Univ Nijmegen, Dept Gastroenterol, Radboud Inst Mol Life Sci, Med Ctr, Nijmegen, Netherlands.
EM broekmanmark@gmail.com
RI Scheffer, Hans/E-4644-2012; guchelaar, henk-jan/AAP-1381-2021; Coenen,
   Marieke/A-2159-2010; Broekman, Mark M.T.J./P-5697-2015; van Marrewijk,
   Corine/D-2053-2016; Verbeek, A.L.M./H-8103-2014; Wanten,
   G.J.A./L-4742-2015
OI Scheffer, Hans/0000-0002-2986-0915; Coenen, Marieke/0000-0001-8796-2031;
   van Marrewijk, Corine/0000-0002-9547-908X; Verbeek,
   A.L.M./0000-0002-2319-5002; Guchelaar, Henk-Jan/0000-0002-7085-1383
FU Netherlands Organisation for Health Research and Development [94507606];
   participating institutes
FX The TOPIC trial was funded by The Netherlands Organisation for Health
   Research and Development grant number 94507606 and the participating
   institutes. No separate funding was received for this study.
CR Ananthakrishnan AN, 2015, ALIMENT PHARM THER, V41, P1141, DOI 10.1111/apt.13195
   Andersen NN, 2015, BMJ-BRIT MED J, V350, DOI 10.1136/bmj.h2809
   ANSTEY A, 1992, J ROY SOC MED, V85, P752
   Bagaitkar Juhi, 2008, Tob Induc Dis, V4, P12, DOI 10.1186/1617-9625-4-12
   Berden FAC, 2016, J GASTROINTEST LIVER, V25, P197, DOI 10.15403/jgld.2014.1121.252.th3
   BODEY GP, 1966, ANN INTERN MED, V64, P328, DOI 10.7326/0003-4819-64-2-328
   Broekman MM, 2017, INFLAMM BOWEL DIS
   Broekman MM, 2017, PHARMACOGENOMICS J
   Chaparro M, 2013, INFLAMM BOWEL DIS, V19, P1404, DOI 10.1097/MIB.0b013e318281f28f
   Coenen MJH, 2015, GASTROENTEROLOGY, V149, P907, DOI 10.1053/j.gastro.2015.06.002
   Colombel JF, 2000, GASTROENTEROLOGY, V118, P1025, DOI 10.1016/S0016-5085(00)70354-4
   CONNELL WR, 1993, GUT, V34, P1081, DOI 10.1136/gut.34.8.1081
   de Graaf P, 2010, BRIT J PHARMACOL, V160, P1083, DOI 10.1111/j.1476-5381.2010.00731.x
   Derijks LJJ, 2006, ALIMENT PHARM THER, V24, P715, DOI 10.1111/j.1365-2036.2006.02980.x
   Derijks LJJ, 2004, THER DRUG MONIT, V26, P311, DOI 10.1097/00007691-200406000-00016
   Dewit O, 2011, CLIN BIOCHEM, V44, P1062, DOI 10.1016/j.clinbiochem.2011.06.079
   DiPiero J, 2015, CLEV CLIN J MED, V82, P409, DOI 10.3949/ccjm.82a.14106
   Dixon WG, 2012, ANN RHEUM DIS, V71, P1128, DOI 10.1136/annrheumdis-2011-200702
   Dubinsky MC, 2000, GASTROENTEROLOGY, V118, P705, DOI 10.1016/S0016-5085(00)70140-5
   Dubinsky MC, 2005, AM J GASTROENTEROL, V100, P2239, DOI 10.1111/j.1572-0241.2005.41900.x
   Gisbert JP, 2014, ALIMENT PHARM THER, V39, P459, DOI 10.1111/apt.12616
   Gisbert JP, 2008, AM J GASTROENTEROL, V103, P1783, DOI 10.1111/j.1572-0241.2008.01848.x
   Goldberg R, 2015, EXPERT REV GASTROENT, V9, P891, DOI 10.1586/17474124.2015.1039987
   Higgs JE, 2010, PHARMACOGENOMICS, V11, P177, DOI 10.2217/PGS.09.155
   Hindorf U, 2006, ALIMENT PHARM THER, V24, P331, DOI 10.1111/j.1365-2036.2006.02977.x
   Kalb RE, 2015, JAMA DERMATOL, V151, P961, DOI 10.1001/jamadermatol.2015.0718
   Kirchgesner J, 2017, ALIMENT PHARM THER, V45, P37, DOI 10.1111/apt.13835
   Kwon WA, 2014, ASIAN PAC J CANCER P, V15, P3443, DOI 10.7314/APJCP.2014.15.8.3443
   Lavi S, 2007, CIRCULATION, V115, P2621, DOI 10.1161/CIRCULATIONAHA.106.641654
   Lennard L, 2014, BRIT J CLIN PHARMACO, V77, P704, DOI 10.1111/bcp.12226
   Lewis JD, 2009, CLIN GASTROENTEROL H, V7, P1195, DOI 10.1016/j.cgh.2009.07.019
   Lichtenstein GR, 2012, AM J GASTROENTEROL, V107, P1409, DOI 10.1038/ajg.2012.218
   Lichtenstein GR, 2006, GASTROENTEROLOGY, V130, P940, DOI 10.1053/j.gastro.2006.01.048
   Maan R, 2015, J GASTROEN HEPATOL, V30, P1057, DOI 10.1111/jgh.12929
   McGovern DPB, 2015, GASTROENTEROLOGY, V149, P1163, DOI 10.1053/j.gastro.2015.08.001
   Meijer B, 2017, INFLAMM BOWEL DIS
   Meijer B, 2017, J GASTROEN HEPATOL, V32, P1183, DOI 10.1111/jgh.13656
   Miller RA, 1996, SCIENCE, V273, P70, DOI 10.1126/science.273.5271.70
   Moon W, 2016, ALIMENT PHARM THER, V43, P863, DOI 10.1111/apt.13559
   Mowat C, 2011, GUT, V60, P571, DOI 10.1136/gut.2010.224154
   Park MS, 2015, DIGEST DIS SCI, V60, P195, DOI 10.1007/s10620-014-3355-4
   Relling MV, 2013, CLIN PHARMACOL THER, V93, P324, DOI 10.1038/clpt.2013.4
   Sandborn WJ, 2001, GUT, V48, P591, DOI 10.1136/gut.48.5.591
   Singh JA, 2015, LANCET, V386, P258, DOI 10.1016/S0140-6736(14)61704-9
   Strik AS, 2017, ALIMENT PHARM THER, V45, P1128, DOI 10.1111/apt.13994
   Nguyen TVA, 2013, INFLAMM BOWEL DIS, V19, P2404, DOI 10.1097/MIB.0b013e3182a508c6
   Thompson AJ, 2014, VALUE HEALTH, V17, P22, DOI 10.1016/j.jval.2013.10.007
   Toruner M, 2008, GASTROENTEROLOGY, V134, P929, DOI 10.1053/j.gastro.2008.01.012
   van Asseldonk DP, 2009, DIGESTION, V79, P211, DOI 10.1159/000212778
   van Langevelde P, 2000, CLIN INFECT DIS, V31, P1343, DOI 10.1086/317480
   van Moorsel SAW, 2017, THER DRUG MONIT, V39, P1, DOI 10.1097/FTD.0000000000000366
   Venton G, 2014, CLIN MICROBIOL INFEC, V20, P160, DOI 10.1111/1469-0691.12222
   Warman JI, 2003, J CLIN GASTROENTEROL, V37, P220, DOI 10.1097/00004836-200309000-00006
   WEINSHILBOUM RM, 1980, AM J HUM GENET, V32, P651
   Wong DR, 2017, J CROHNS COLITIS, V11, P175, DOI 10.1093/ecco-jcc/jjw130
   Yang SK, 2014, NAT GENET, V46, P1017, DOI 10.1038/ng.3060
   Zhang FB, 2012, THER DRUG MONIT, V34, P695, DOI 10.1097/FTD.0b013e3182731925
NR 57
TC 23
Z9 23
U1 0
U2 3
PU WILEY
PI HOBOKEN
PA 111 RIVER ST, HOBOKEN 07030-5774, NJ USA
SN 0269-2813
EI 1365-2036
J9 ALIMENT PHARM THER
JI Aliment. Pharmacol. Ther.
PD NOV
PY 2017
VL 46
IS 10
BP 953
EP 963
DI 10.1111/apt.14323
PG 11
WC Gastroenterology & Hepatology; Pharmacology & Pharmacy
WE Science Citation Index Expanded (SCI-EXPANDED)
SC Gastroenterology & Hepatology; Pharmacology & Pharmacy
GA FK2MP
UT WOS:000413316600004
PM 28914446
OA Green Published, hybrid
DA 2024-01-22
ER

PT J
AU Ferrante, M
   van Overstraeten, AD
   Schils, N
   Moens, A
   Van Assche, G
   Wolthuis, A
   Vermeire, S
   D'Hoore, A
AF Ferrante, Marc
   van Overstraeten, Anthony de Buck
   Schils, Nikkie
   Moens, Annick
   Van Assche, Gert
   Wolthuis, Albert
   Vermeire, Severine
   D'Hoore, Andre
TI Perioperative Use of Vedolizumab is not Associated with Postoperative
   Infectious Complications in Patients with Ulcerative Colitis Undergoing
   Colectomy
SO JOURNAL OF CROHNS & COLITIS
LA English
DT Article
DE Inflammatory bowel disease; ulcerative colitis; vedolizumab; risk
   factors; postoperative complications; ileal pouchanal anastomosis
ID INFLAMMATORY-BOWEL-DISEASE; CROHNS-DISEASE; MAINTENANCE THERAPY;
   INDUCTION THERAPY; CLINICAL-RESPONSE; INFLIXIMAB; OUTCOMES; REMISSION;
   IBD
AB Background and Aims: Preoperative use of vedolizumab has been associated with increased short-term postoperative infectious complications. We assessed this risk in a single-centre cohort of patients with ulcerative colitis undergoing colectomy.
   Methods: Chart review was performed for all colectomies between 2006 and 2016. Short-term postoperative [non] infectious complications were evaluated within 30 days after colectomy. The comprehensive complication index was calculated based on all reported events.
   Results: We identified 170 eligible patients [46% female, median age 40 years]. Thirty-four patients [20%] received vedolizumab within 16 weeks, 60 [35%] received anti-tumour necrosis factor [TNF] within 8 weeks, 32 [19%] received a moderate-to-high dose of prednisone and 71 [42%] received other therapies at colectomy. Pouch construction was performed at first stage in 47 patients [28%], and less frequently in patients under vedolizumab, anti-TNF or steroids [all p < 0.01]. Sixty-two short-term infectious and 75 noninfectious complications were reported in, respectively, 49 [29%] and 64 [38%] patients. Only pouch construction at first stage of surgery was independently associated with short-term postoperative infectious (odds ratio 2.40 [95% confidence interval 1.184.90], p = 0.016), overall complications (3.11 [1.52-6.40], p = 0.002) and more severe complications (comprehensive complication index 20.9 [0.0-30.8] vs 0.0 [0.0-20.9], p = 0.001). Perioperative medical therapy [including vedolizumab] did not influence short-term outcome, either in the overall population or in the subpopulation of patients with pouch construction at a second stage.
   Conclusions: Perioperative use of vedolizumab was not associated with short-term postoperative [infectious] complications. However, postponing pouch construction to a second stage of surgery is advisable in patients under biological therapy or moderate-to-high doses of steroids.
C1 [Ferrante, Marc; Schils, Nikkie; Moens, Annick; Van Assche, Gert; Vermeire, Severine] Katholieke Univ Leuven, Univ Hosp Leuven, Dept Gastroenterol & Hepatol, Herestr 49, B-3000 Leuven, Belgium.
   [van Overstraeten, Anthony de Buck; Wolthuis, Albert; D'Hoore, Andre] Katholieke Univ Leuven, Univ Hosp Leuven, Dept Abdominal Surg, Leuven, Belgium.
C3 KU Leuven; University Hospital Leuven; KU Leuven
RP Ferrante, M (通讯作者)，Katholieke Univ Leuven, Univ Hosp Leuven, Dept Gastroenterol & Hepatol, Herestr 49, B-3000 Leuven, Belgium.
EM marc.ferrante@uzleuven.be
OI Vermeire, Severine/0000-0001-9942-3019
CR Amiot A, 2016, CLIN GASTROENTEROL H, V14, P1593, DOI 10.1016/j.cgh.2016.02.016
   Baumgart DC, 2016, ALIMENT PHARM THER, V43, P1090, DOI 10.1111/apt.13594
   Colombel JF, 2017, GUT, V66, P839, DOI 10.1136/gutjnl-2015-311079
   Colombel JF, 2004, AM J GASTROENTEROL, V99, P878, DOI 10.1111/j.1572-0241.2004.04148.x
   D'Haens G, 2017, J CROHNS COLITIS, V11, P680, DOI 10.1093/ecco-jcc/jjw221
   Dignass A, 2012, J CROHNS COLITIS, V6, P965, DOI 10.1016/j.crohns.2012.09.003
   Dindo D, 2004, ANN SURG, V240, P205, DOI 10.1097/01.sla.0000133083.54934.ae
   Dulai PS, 2016, AM J GASTROENTEROL, V111, P1147, DOI 10.1038/ajg.2016.236
   Eshuis EJ, 2013, J CROHNS COLITIS, V7, P142, DOI 10.1016/j.crohns.2012.03.013
   Feagan BG, 2013, NEW ENGL J MED, V369, P699, DOI 10.1056/NEJMoa1215734
   Ferrante M, 2009, INFLAMM BOWEL DIS, V15, P1062, DOI 10.1002/ibd.20863
   Gu JY, 2013, DIS COLON RECTUM, V56, P1243, DOI 10.1097/DCR.0b013e3182a0e702
   Hans GA, 2013, BJA EDUC, V13, P71, DOI 10.1093/bjaceaccp/mks064
   Koh S, 2016, DIS COLON RECTUM, V59, pE96
   Lau C, 2015, ANN SURG, V261, P487, DOI 10.1097/SLA.0000000000000757
   LENNARDJONES JE, 1989, SCAND J GASTROENTERO, V24, P2, DOI 10.3109/00365528909091339
   Lichtenstein GR, 2012, AM J GASTROENTEROL, V107, P1409, DOI 10.1038/ajg.2012.218
   Lightner AL, 2017, J CROHNS COLITIS, V11, P185, DOI 10.1093/ecco-jcc/jjw147
   Loftus EV, 2017, J CROHNS COLITIS, V11, P400, DOI 10.1093/ecco-jcc/jjw177
   Neurath MF, 2014, MUCOSAL IMMUNOL, V7, P6, DOI 10.1038/mi.2013.73
   Rahbari NN, 2010, SURGERY, V147, P339, DOI 10.1016/j.surg.2009.10.012
   Reinisch W, 2011, GUT, V60, P780, DOI 10.1136/gut.2010.221127
   Rosario M, 2015, ALIMENT PHARM THER, V42, P188, DOI 10.1111/apt.13243
   Rutgeerts P, 2005, NEW ENGL J MED, V353, P2462, DOI 10.1056/NEJMoa050516
   Sandborn WJ, 2014, GASTROENTEROLOGY, V146, P85, DOI 10.1053/j.gastro.2013.05.048
   Sandborn WJ, 2014, GASTROENTEROLOGY, V146, P96, DOI 10.1053/j.gastro.2013.06.010
   Sandborn WJ, 2012, GASTROENTEROLOGY, V142, P257, DOI 10.1053/j.gastro.2011.10.032
   Selvasekar CR, 2007, J AM COLL SURGEONS, V204, P956, DOI 10.1016/j.jamcollsurg.2006.12.044
   Shelton E, 2015, INFLAMM BOWEL DIS, V21, P2879, DOI 10.1097/MIB.0000000000000561
   Shen B, 2017, INFLAMM BOWEL DIS, V23, pS47
   Silverberg MS, 2005, CAN J GASTROENTEROL, V19, p5A, DOI 10.1155/2005/269076
   Slankamenac K, 2014, ANN SURG, V260, P757, DOI 10.1097/SLA.0000000000000948
   Stringfield S, 2016, DIS COLON RECTUM, V59, pE96
NR 33
TC 50
Z9 50
U1 0
U2 1
PU OXFORD UNIV PRESS
PI OXFORD
PA GREAT CLARENDON ST, OXFORD OX2 6DP, ENGLAND
SN 1873-9946
EI 1876-4479
J9 J CROHNS COLITIS
JI J. Crohns Colitis
PD NOV
PY 2017
VL 11
IS 11
BP 1353
EP 1361
DI 10.1093/ecco-jcc/jjx095
PG 9
WC Gastroenterology & Hepatology
WE Science Citation Index Expanded (SCI-EXPANDED)
SC Gastroenterology & Hepatology
GA FN6JV
UT WOS:000416121200009
PM 28981886
OA Bronze
DA 2024-01-22
ER

PT J
AU Iacucci, M
   Gasia, MF
   Hassan, C
   Panaccione, R
   Kaplan, GG
   Ghosh, S
   Gui, XY
AF Iacucci, Marietta
   Gasia, Miriam Fort
   Hassan, Cesare
   Panaccione, Remo
   Kaplan, Gilaad G.
   Ghosh, Subrata
   Gui, Xianyong
TI Complete mucosal healing defined by endoscopic Mayo subscore still
   demonstrates abnormalities by novel high definition colonoscopy and
   refined histological gradings
SO ENDOSCOPY
LA English
DT Article
ID INFLAMMATORY-BOWEL-DISEASE; CHRONIC ULCERATIVE-COLITIS; BAND IMAGING
   COLONOSCOPY; CROHNS-DISEASE; 5-AMINOSALICYLIC ACID; THERAPY; INFLIXIMAB;
   SEVERITY; OUTCOMES; TRIAL
AB Background and study aims: A novel high definition colonoscopy imaging technique i-Scan) can characterize, in detail, colonic mucosa in patients with ulcerative colitis, and may provide additional information about mucosal healing. The aim of this study was to create a more refined histological and endoscopic criteria based on this novel technique in order to redefine inflammatory activity and mucosal healing.
   Patients and methods: A total of 78 patients with ulcerative colitis were assessed by high definition colonoscopy as well as by white light endoscopy WLE). Mayo endoscopic subscores were assigned to patients according to WLE findings. Mucosal and vascular patterns on high definition colonoscopy were each graded from 1-4. A histological scoring system ECAP system) was designed to reflect all histological changes in ulcerative colitis.
   Results: The overall high definition imaging scores mucosal and vascular patterns) were significantly correlated with Mayo endoscopic sub-scores rs=0.86, 95% confidence interval [CI] 0.79-0.91; P<0.0001). Of those with Mayo endoscopic subscore of 0, 30.4% had an abnormal mucosal pattern and 73.9% of them had an abnormal vascular pattern on high definition colonoscopy; a score of 6 or less had a sensitivity of 95.8% 95 % CI 85.7%-99.3 %) and specificity of 75.9% 95 % CI 56.5%-90.0 %) to detect mucosal healing as defined by Mayo endoscopy subscore of 0 or 1. Furthermore, mucosal and vascular pattern scores were also significantly correlated with most parameters of the proposed ECAP score.
   Conclusion: The subtle histological abnormalities underlying the apparently healed mucosa in ulcerative colitis could be detected using high definition colonoscopy and the refined ECAP histology scoring system. These techniques detect residual abnormalities in the majority of patients with seemingly complete mucosal healing by conventional Mayo criteria.
C1 [Iacucci, Marietta; Gasia, Miriam Fort; Panaccione, Remo; Kaplan, Gilaad G.; Ghosh, Subrata] Univ Calgary, Div Gastroenterol, IBD Clin, Calgary, AB T2N 1N4, Canada.
   [Hassan, Cesare] Nuova Regina Margherita, Dept Gastroenterol, Rome, Italy.
   [Gui, Xianyong] Univ Calgary, Dept Pathol & Lab Med, Calgary, AB T2N 1N4, Canada.
C3 University of Calgary; Poliambulatorio Nuovo Regina Margherita;
   University of Calgary
RP Iacucci, M (通讯作者)，Univ Calgary, Dept Med, Div Gastroenterol, 2500 Univ Dr NW, Calgary, AB T2N 1N4, Canada.
EM miacucci@ucalgary.ca
RI Panaccione, Remo/ABC-1140-2021; hassan, cesare/H-2844-2012; Kaplan,
   Gil/AAH-2335-2021; Ghosh, Subrata/AAC-2676-2021
OI Panaccione, Remo/0000-0002-5247-940X; hassan,
   cesare/0000-0001-7167-1459; Kaplan, Gil/0000-0003-2719-0556; Ghosh,
   Subrata/0000-0002-1713-7797; IACUCCI, MARIETTA/0000-0002-3142-9550
CR Allez M, 2010, WORLD J GASTROENTERO, V16, P2626, DOI 10.3748/wjg.v16.i21.2626
   Ardizzone S, 2006, GUT, V55, P47, DOI 10.1136/gut.2005.068809
   Atkinson M, 2010, DIGEST LIVER DIS, V42, P18, DOI 10.1016/j.dld.2009.10.005
   Baert F, 2010, GASTROENTEROLOGY, V138, P463, DOI 10.1053/j.gastro.2009.09.056
   Barreiro-de Acosta M, 2009, J CROHNS COLITIS, V3, P271, DOI 10.1016/j.crohns.2009.06.003
   CARBONNEL F, 1994, DIGEST DIS SCI, V39, P1550, DOI 10.1007/BF02088063
   Colombel JF, 2011, GASTROENTEROLOGY, V141, P1194, DOI 10.1053/j.gastro.2011.06.054
   Colombel JF, 2010, NEW ENGL J MED, V362, P1383, DOI 10.1056/NEJMoa0904492
   D'Haens G, 2008, LANCET, V371, P660, DOI 10.1016/S0140-6736(08)60304-9
   D'Haens GR, 2010, NAT REV GASTRO HEPAT, V7, P86, DOI 10.1038/nrgastro.2009.222
   D'Haens GR, 1998, GASTROENTEROLOGY, V114, P262, DOI 10.1016/S0016-5085(98)70476-7
   Esaki M, 2011, DIGEST ENDOSC, V23, P140, DOI 10.1111/j.1443-1661.2011.01110.x
   Ferrante M, 2008, J CROHNS COLITIS, V2, P219, DOI 10.1016/j.crohns.2008.03.004
   Froslie KF, 2007, GASTROENTEROLOGY, V133, P412, DOI 10.1053/j.gastro.2007.05.051
   Geboes K, 2000, GUT, V47, P404, DOI 10.1136/gut.47.3.404
   GOMES P, 1986, GUT, V27, P92, DOI 10.1136/gut.27.1.92
   Hefti MM, 2009, DIS COLON RECTUM, V52, P193, DOI 10.1007/DCR.0b013e31819ad456
   Iacucci Marietta, 2011, Therap Adv Gastroenterol, V4, P129, DOI 10.1177/1756283X11398930
   Kiesslich R, 2011, NAT REV GASTRO HEPAT, V8, P547, DOI 10.1038/nrgastro.2011.152
   Kodashima S, 2010, WORLD J GASTROENTERO, V16, P1043, DOI 10.3748/wjg.v16.i9.1043
   Korelitz BI, 2010, INFLAMM BOWEL DIS, V16, P1628, DOI 10.1002/ibd.21268
   Kudo T, 2009, INT J COLORECTAL DIS, V24, P495, DOI 10.1007/s00384-008-0631-9
   Levy LC, 2011, ALIMENT PHARM THER, V33, P1254, DOI 10.1111/j.1365-2036.2011.04615.x
   MOSKOWITZ RL, 1986, INT J COLORECTAL DIS, V1, P167, DOI 10.1007/BF01648445
   Neumann H, 2013, INFLAMM BOWEL DIS, V19, P1935, DOI 10.1097/MIB.0b013e318290550e
   ODZE R, 1993, AM J SURG PATHOL, V17, P869, DOI 10.1097/00000478-199309000-00002
   Römkens TE, 2012, INFLAMM BOWEL DIS, V18, P2190, DOI 10.1002/ibd.22939
   Rutgeerts P, 2006, GASTROINTEST ENDOSC, V63, P433, DOI 10.1016/j.gie.2005.08.011
   Rutgeerts P, 2005, NEW ENGL J MED, V353, P2462, DOI 10.1056/NEJMoa050516
   Rutgeerts P, 2012, GASTROENTEROLOGY, V142, P1102, DOI 10.1053/j.gastro.2012.01.035
   Rutter M, 2004, GASTROENTEROLOGY, V126, P451, DOI 10.1053/j.gastro.2003.11.010
   Sandborn WJ, 2013, ALIMENT PHARM THER, V37, P204, DOI 10.1111/apt.12145
   Sandborn WJ, 2014, J CROHNS COLITIS, V8, P927, DOI 10.1016/j.crohns.2014.02.021
   Sandborn William J, 2012, Gastroenterol Hepatol (N Y), V8, P117
   Sauk J, 2010, GASTROENTEROL CLIN N, V39, P859, DOI 10.1016/j.gtc.2010.08.022
   SAVERYMUTTU SH, 1986, GASTROENTEROLOGY, V90, P1121, DOI 10.1016/0016-5085(86)90376-8
   Schreiber Stefan, 2011, Therap Adv Gastroenterol, V4, P375, DOI 10.1177/1756283X11413315
   SCHROEDER KW, 1987, NEW ENGL J MED, V317, P1625, DOI 10.1056/NEJM198712243172603
   Silverberg MS, 2005, CAN J GASTROENTEROL, V19, p5A, DOI 10.1155/2005/269076
   Travis SPL, 2011, ALIMENT PHARM THER, V34, P113, DOI 10.1111/j.1365-2036.2011.04701.x
   Travis SPL, 2013, GASTROENTEROLOGY, V145, P987, DOI 10.1053/j.gastro.2013.07.024
   Ullman TA, 2011, GASTROENTEROLOGY, V140, P1807, DOI 10.1053/j.gastro.2011.01.057
NR 42
TC 54
Z9 55
U1 0
U2 1
PU GEORG THIEME VERLAG KG
PI STUTTGART
PA RUDIGERSTR 14, D-70469 STUTTGART, GERMANY
SN 0013-726X
EI 1438-8812
J9 ENDOSCOPY
JI Endoscopy
PD AUG
PY 2015
VL 47
IS 8
BP 726
EP 734
DI 10.1055/s-0034-1391863
PG 9
WC Gastroenterology & Hepatology; Surgery
WE Science Citation Index Expanded (SCI-EXPANDED)
SC Gastroenterology & Hepatology; Surgery
GA CN8SR
UT WOS:000358713500010
PM 25826276
DA 2024-01-22
ER

PT J
AU Schoepfer, AM
   Beglinger, C
   Straumann, A
   Safroneeva, E
   Romero, Y
   Armstrong, D
   Schmidt, C
   Trummler, M
   Pittet, V
   Vavricka, SR
AF Schoepfer, Alain M.
   Beglinger, Christoph
   Straumann, Alex
   Safroneeva, Ekaterina
   Romero, Yvonne
   Armstrong, David
   Schmidt, Carsten
   Trummler, Michael
   Pittet, Valerie
   Vavricka, Stephan R.
TI Fecal Calprotectin More Accurately Reflects Endoscopic Activity of
   Ulcerative Colitis than the Lichtiger Index, C-reactive Protein,
   Platelets, Hemoglobin, and Blood Leukocytes
SO INFLAMMATORY BOWEL DISEASES
LA English
DT Article
DE fecal calprotectin; ulcerative colitis; biomarkers; disease activity;
   Lichtiger Index; modified Baron Score
ID INFLAMMATORY-BOWEL-DISEASE; CROHNS-DISEASE; INTESTINAL INFLAMMATION;
   MARKERS; RELAPSE; IBD; CYCLOSPORINE; DIAGNOSIS; THERAPY; TRIAL
AB Background: The correlation between noninvasive markers with endoscopic activity according to the modified Baron Index in patients with ulcerative colitis (UC) is unknown. We aimed to evaluate the correlation between endoscopic activity and fecal calprotectin (FC), C-reactive protein (CRP), hemoglobin, platelets, blood leukocytes, and the Lichtiger Index (clinical score).
   Methods: UC patients undergoing complete colonoscopy were prospectively enrolled and scored clinically and endoscopically. Samples from feces and blood were analyzed in UC patients and controls.
   Results: We enrolled 228 UC patients and 52 healthy controls. Endoscopic disease activity correlated best with FC (Spearman's rank correlation coefficient r = 0.821), followed by the Lichtiger Index (r = 0.682), CRP (r = 0.556), platelets (r = 0.488), blood leukocytes (r = 0.401), and hemoglobin (r = -0.388). FC was the only marker that could discriminate between different grades of endoscopic activity (grade 0, 16 [10-30] mu g/g; grade 1, 35 [25-48] mu g/g; grade 2, 102 [44-159] mu g/g; grade 3, 235 [176-319] mu g/g; grade 4, 611 [406-868] mu g/g; P < 0.001 for discriminating the different grades). FC with a cutoff of 57 mu g/g had a sensitivity of 91% and a specificity of 90% to detect endoscopically active disease (modified Baron Index >2).
   Conclusions: FC correlated better with endoscopic disease activity than clinical activity, CRP, platelets, hemoglobin, and blood leukocytes. The strong correlation with endoscopic disease activity suggests that FC represents a useful biomarker for noninvasive monitoring of disease activity in UC patients. (Inflamm Bowel Dis 2013; 19: 332-341)
C1 [Schoepfer, Alain M.] CHU Vaudois, Dept Gastroenterol & Hepatol, Univ Lausanne Hosp, CH-1011 Lausanne, Switzerland.
   [Beglinger, Christoph; Straumann, Alex] Univ Basel Hosp, Dept Gastroenterol & Hepatol, Basel, Switzerland.
   [Safroneeva, Ekaterina] Univ Bern, Inst Social & Prevent Med, CH-3012 Bern, Switzerland.
   [Romero, Yvonne] Mayo Clin, Dept Gastroenterol & Hepatol, Rochester, MN USA.
   [Romero, Yvonne] Mayo Clin, Div Gastroenterol, Rochester, MN USA.
   [Romero, Yvonne] Mayo Clin, GI Outcomes Unit, Rochester, MN USA.
   [Armstrong, David] McMaster Univ Hosp, Dept Gastroenterol & Hepatol, Hamilton, ON, Canada.
   [Schmidt, Carsten] Univ Hosp Jena, Dept Gastroenterol & Hepatol, Jena, Germany.
   [Trummler, Michael] Bioanalyt Med Labs, Luzern, Switzerland.
   [Pittet, Valerie] Univ Lausanne, Inst Social & Prevent Med, CH-1015 Lausanne, Switzerland.
   [Vavricka, Stephan R.] Univ Zurich Hosp, Dept Gastroenterol & Hepatol, Zurich, Switzerland.
C3 University of Lausanne; Centre Hospitalier Universitaire Vaudois (CHUV);
   University of Basel; University of Bern; Mayo Clinic; Mayo Clinic; Mayo
   Clinic; McMaster University; Friedrich Schiller University of Jena;
   University of Lausanne; University of Zurich; University Zurich Hospital
RP Schoepfer, AM (通讯作者)，CHU Vaudois, Dept Gastroenterol & Hepatol, Univ Lausanne Hosp, PD MER1, Rue Bugnon 44,07-2409, CH-1011 Lausanne, Switzerland.
EM alain.schoepfer@chuv.ch
RI Schmidt, Carsten/AAB-1809-2020
OI Pittet, Valerie/0000-0003-2208-966X; Safroneeva,
   Ekaterina/0000-0002-1505-7750; Armstrong, David/0000-0003-2487-1479
FU MSD; UCB; Tillotts Switzerland; Swiss National Science Foundation
   [33CSC0_134274, 32003B_135665/1]; Swiss National Science Foundation
   (Swiss IBD Cohort Study); Zurich Centre of Integrative Human Physiology
FX Supported by unrestricted grants from MSD, UCB, and Tillotts Switzerland
   (to A. M. S.), grants from the Swiss National Science Foundation
   (33CSC0_134274, Swiss IBD Cohort Study, and 32003B_135665/1 to A.M.S.),
   and a grant from the Zurich Centre of Integrative Human Physiology (to
   S. R. V.). Pharmaceutical companies providing unrestricted research
   grants had no role in the design of the study, collection, analysis of
   the data, or preparation of the article. No potential conflicts of
   interest exist.
CR Arnott IDR, 2002, ALIMENT PHARM THER, V16, P857, DOI 10.1046/j.1365-2036.2002.01242.x
   Baumgart DC, 2010, INFLAMM BOWEL DIS, V16, P620, DOI 10.1002/ibd.21084
   Bitton A, 2001, GASTROENTEROLOGY, V120, P13, DOI 10.1053/gast.2001.20912
   Canani RB, 2008, DIGEST LIVER DIS, V40, P547, DOI 10.1016/j.dld.2008.01.017
   D'Incà R, 2008, AM J GASTROENTEROL, V103, P2007, DOI 10.1111/j.1572-0241.2008.01870.x
   de Chambrun GP, 2010, NAT REV GASTRO HEPAT, V7, P15, DOI 10.1038/nrgastro.2009.203
   Feagan BG, 2005, NEW ENGL J MED, V352, P2499, DOI 10.1056/NEJMoa042982
   Froslie KF, 2007, GASTROENTEROLOGY, V133, P412, DOI 10.1053/j.gastro.2007.05.051
   Hanauer SB, 2006, GASTROENTEROLOGY, V130, P323, DOI 10.1053/j.gastro.2005.11.030
   Hanauer SB, 2002, LANCET, V359, P1541, DOI 10.1016/S0140-6736(02)08512-4
   Johne B., 1997, Molecular Pathology, V50, P113, DOI 10.1136/mp.50.3.113
   Kane S, 2009, INFLAMM BOWEL DIS, V15, P796, DOI 10.1002/ibd.20875
   Langhorst J, 2008, AM J GASTROENTEROL, V103, P162, DOI 10.1111/j.1572-0241.2007.01556.x
   Larsen TB, 2002, PATHOPHYSIOL HAEMO T, V32, P92, DOI 10.1159/000065082
   Lewis JD, 2011, GASTROENTEROLOGY, V140, P1817, DOI 10.1053/j.gastro.2010.11.058
   LICHTIGER S, 1990, MT SINAI J MED, V57, P315
   LICHTIGER S, 1990, LANCET, V336, P16, DOI 10.1016/0140-6736(90)91521-B
   LICHTIGER S, 1994, NEW ENGL J MED, V330, P1841, DOI 10.1056/NEJM199406303302601
   Linskens RK, 2001, DIGEST DIS SCI, V46, P644, DOI 10.1023/A:1005628005734
   MAZLAM MZ, 1992, GUT, V33, P773, DOI 10.1136/gut.33.6.773
   Nikolaus S, 2007, GASTROENTEROLOGY, V133, P1670, DOI 10.1053/j.gastro.2007.09.001
   Pittet V, 2009, INT J EPIDEMIOL, V38, P922, DOI 10.1093/ije/dyn180
   Ricanek P, 2011, SCAND J GASTROENTERO, V46, P1081, DOI 10.3109/00365521.2011.584897
   Roseth AG, 1997, DIGESTION, V58, P176, DOI 10.1159/000201441
   Roseth AG, 2004, SCAND J GASTROENTERO, V39, P1017, DOI 10.1080/00365520410007971
   Rutter M, 2004, GASTROENTEROLOGY, V126, P451, DOI 10.1053/j.gastro.2003.11.010
   Sandborn WJ, 2007, NEW ENGL J MED, V357, P228, DOI 10.1056/NEJMoa067594
   SAVERYMUTTU SH, 1986, GUT, V27, P809, DOI 10.1136/gut.27.7.809
   Schoepfer AM, 2008, INFLAMM BOWEL DIS, V14, P32, DOI 10.1002/ibd.20275
   Schoepfer AM, 2007, DIS COLON RECTUM, V50, P1697, DOI 10.1007/s10350-007-0303-9
   Schoepfer AM, 2009, INFLAMM BOWEL DIS, V15, P1851, DOI 10.1002/ibd.20986
   Silberer H, 2005, CLIN LAB, V51, P117
   Silverberg MS, 2005, CAN J GASTROENTEROL, V19, p5A, DOI 10.1155/2005/269076
   Tibble JA, 2000, GASTROENTEROLOGY, V119, P15, DOI 10.1053/gast.2000.8523
   Turner D, 2007, GASTROENTEROLOGY, V133, P423, DOI 10.1053/j.gastro.2007.05.029
   Turner D, 2009, CLIN GASTROENTEROL H, V7, P1081, DOI 10.1016/j.cgh.2009.06.024
   Vermeire S, 2006, GUT, V55, P426, DOI 10.1136/gut.2005.069476
   Walkiewicz D, 2008, INFLAMM BOWEL DIS, V14, P669, DOI 10.1002/ibd.20376
   Zauber Ann G, 2010, Gastrointest Endosc Clin N Am, V20, P751, DOI 10.1016/j.giec.2010.07.008
NR 39
TC 204
Z9 214
U1 1
U2 15
PU LIPPINCOTT WILLIAMS & WILKINS
PI PHILADELPHIA
PA 530 WALNUT ST, PHILADELPHIA, PA 19106-3621 USA
SN 1078-0998
J9 INFLAMM BOWEL DIS
JI Inflamm. Bowel Dis.
PD FEB
PY 2013
VL 19
IS 2
BP 332
EP 341
DI 10.1097/MIB.0b013e3182810066
PG 10
WC Gastroenterology & Hepatology
WE Science Citation Index Expanded (SCI-EXPANDED)
SC Gastroenterology & Hepatology
GA 110MM
UT WOS:000316447300030
PM 23328771
OA Bronze
DA 2024-01-22
ER

PT J
AU Binus, AM
   Han, J
   Qamar, AA
   Mody, EA
   Holt, EW
   Qureshi, AA
AF Binus, A. M.
   Han, J.
   Qamar, A. A.
   Mody, E. A.
   Holt, E. W.
   Qureshi, A. A.
TI Associated comorbidities in psoriasis and inflammatory bowel disease
SO JOURNAL OF THE EUROPEAN ACADEMY OF DERMATOLOGY AND VENEREOLOGY
LA English
DT Article
ID C-REACTIVE PROTEIN; CROHNS-DISEASE; RISK; VULGARIS; SEVERITY; LYMPHOMA;
   MELLITUS; THERAPY; INDEX; MILD
AB Background The association between psoriasis and inflammatory bowel disease (IBD) has been previously reported although a great deal remains unknown about associated comorbidities.
   Objectives The aim of this study was to examine comorbidities in individuals diagnosed with both psoriasis and IBD, and to compare those with individuals diagnosed with psoriasis-only. We also looked at differences within the IBD group by clearly defining that cohort.
   Methods We included 146 patients diagnosed with both psoriasis and IBD and 146 controls diagnosed of psoriasis-only without previous records of IBD, matched by gender, ethnicity and age (+/- 5 years). Patients were obtained from the research patient data repository of Brigham and Women's Hospital (BWH) and Massachusetts General Hospital. Controls were obtained from the psoriatic arthritis and psoriasis follow-up study (PAFS) at BWH. The comparison between the two groups included socio-demographics, comorbidities and laboratory inflammation parameters.
   Results Compared to individuals with psoriasis-only, patients with both psoriasis and IBD had significantly higher rates of autoimmune thyroiditis (2.1% vs. 6.8%), hepatitis (0.7 vs. 6.2%) and diabetes (11.0% vs. 26.7%). In addition, of the 146 patients with psoriasis and IBD, 60 (41.1%) were diagnosed with seronegative arthritis. The average C-reactive protein (CRP) and erythrocyte sedimentation rate (ESR) of the last visits in our clinics were significantly elevated compared to the individuals with psoriasis-only (ESR, 33.5 vs. 4.0 mm/h; CRP, 9.1 vs. 2.3 mg/L; both P-values < 0.0001).
   Conclusions We found that patients with both, psoriasis and IBD have a number of further associated comorbidities, some at significantly higher levels than individuals with psoriasis-only. Common inflammatory pathways and genetic predispositions for specific patterns in the immune response may play an important role in the evolution of associated conditions.
C1 [Binus, A. M.; Han, J.; Qureshi, A. A.] Brigham & Womens Hosp, Dept Dermatol, Clin Res Program, Boston, MA 02115 USA.
   [Qamar, A. A.] Brigham & Womens Hosp, Dept Med, Div Gastroenterol Hepatol & Endoscopy, Boston, MA 02115 USA.
   [Mody, E. A.] Brigham & Womens Hosp, Dept Rheumatol, Boston, MA 02115 USA.
   [Han, J.; Qureshi, A. A.] Brigham & Womens Hosp, Channing Lab, Boston, MA 02115 USA.
   Harvard Univ, Sch Med, Boston, MA USA.
   [Holt, E. W.] Ochsner Clin Fdn, Ctr Hlth Res, New Orleans, LA USA.
C3 Harvard University; Brigham & Women's Hospital; Harvard University;
   Brigham & Women's Hospital; Harvard University; Brigham & Women's
   Hospital; Harvard University; Brigham & Women's Hospital; Harvard
   University; Harvard Medical School; Ochsner Health System
RP Qureshi, AA (通讯作者)，Brigham & Womens Hosp, Dept Dermatol, Clin Res Program, 75 Francis St, Boston, MA 02115 USA.
EM abrar.qureshi@channing.harvard.edu
FU Amgen
FX Dr Qureshi has received a grant from Amgen, has licensed a questionnaire
   to Pfizer and Merck and is a consultant for Novartis.
CR Baena Diez J M, 1999, Aten Primaria, V24, P97
   Baumgart DC, 2011, INFLAMM BOWEL DIS, V17, P2512, DOI 10.1002/ibd.21643
   Bernstein CN, 2005, GASTROENTEROLOGY, V129, P827, DOI 10.1053/j.gastro.2005.06.021
   Bonapace ES, 2001, AM J GASTROENTEROL, V96, P1925, DOI 10.1016/S0002-9270(01)02459-5
   Brodell RT, 1999, POSTGRAD MED, V106, P31, DOI 10.3810/pgm.1999.12.813
   BROWNSTEIN MH, 1966, ARCH DERMATOL, V93, P654, DOI 10.1001/archderm.93.6.654
   Cohen R, 2008, INFLAMM BOWEL DIS, V14, P738, DOI 10.1002/ibd.20406
   Coimbra S, 2010, J EUR ACAD DERMATOL, V24, P1386, DOI 10.1111/j.1468-3083.2010.03647.x
   Coimbra S, 2010, J EUR ACAD DERMATOL, V24, P789, DOI 10.1111/j.1468-3083.2009.03527.x
   D'Haens G, 2007, GUT, V56, P725, DOI 10.1136/gut.2006.103564
   Fiorino G, 2009, ALIMENT PHARM THER, V29, P921, DOI 10.1111/j.1365-2036.2009.03955.x
   GARDEN JM, 1986, ARCH DERMATOL, V122, P1007, DOI 10.1001/archderm.122.9.1007
   Gelfand JM, 2003, ARCH DERMATOL, V139, P1425, DOI 10.1001/archderm.139.11.1425
   Gelfand JM, 2006, J INVEST DERMATOL, V126, P2194, DOI 10.1038/sj.jid.5700410
   GIBSON SH, 1956, ARCH DERMATOL, V74, P487, DOI 10.1001/archderm.1956.01550110031009
   Gisbert JP, 2007, ALIMENT PHARM THER, V25, P19, DOI 10.1111/j.1365-2036.2006.03131.x
   Gladman DD, 1998, RHEUM DIS CLIN N AM, V24, P829, DOI 10.1016/S0889-857X(05)70044-2
   Gottlieb AB, 2008, J DERMATOL TREAT, V19, P5, DOI 10.1080/09546630701364768
   HAMMER B, 1968, GUT, V9, P17, DOI 10.1136/gut.9.1.17
   Hauner H, 2008, EXP CLIN ENDOCR DIAB, V116, P18, DOI 10.1055/s-2007-985359
   Henriksen M, 2008, GUT, V57, P1518, DOI 10.1136/gut.2007.146357
   Inokuchi T, 2005, INTERNAL MED, V44, P303, DOI 10.2169/internalmedicine.44.303
   Kozuch PL, 2008, WORLD J GASTROENTERO, V14, P354, DOI 10.3748/wjg.14.354
   Langhorst J, 2008, AM J GASTROENTEROL, V103, P162, DOI 10.1111/j.1572-0241.2007.01556.x
   Le Mire L, 2006, BRIT J DERMATOL, V154, P472, DOI 10.1111/j.1365-2133.2005.07094.x
   LEE FI, 1990, AM J GASTROENTEROL, V85, P962
   Mallbris Lotus, 2006, Curr Rheumatol Rep, V8, P355, DOI 10.1007/s11926-006-0065-8
   MOLL J M H, 1973, Seminars in Arthritis and Rheumatism, V3, P55, DOI 10.1016/0049-0172(73)90035-8
   Nair RP, 1997, HUM MOL GENET, V6, P1349, DOI 10.1093/hmg/6.8.1349
   Najarian DJ, 2003, J AM ACAD DERMATOL, V48, P805, DOI 10.1067/mjd.2003.540
   Naldi Luigi, 2004, Current Drug Targets - Inflammation and Allergy, V3, P121, DOI 10.2174/1568010043343958
   Nalichowski Ruth, 2006, AMIA Annu Symp Proc, P1044
   Pearce DJ, 2005, J DERMATOL TREAT, V16, P319, DOI 10.1080/09546630500335977
   Qureshi AA, 2009, ARCH DERMATOL, V145, P379, DOI 10.1001/archdermatol.2009.48
   REEDS RE, 1964, ARCH DERMATOL, V89, P205, DOI 10.1001/archderm.1964.01590260043007
   Rocha-Pereira P, 2004, BRIT J DERMATOL, V150, P917, DOI 10.1111/j.1365-2133.2004.05984.x
   Shapiro J, 2007, J AM ACAD DERMATOL, V56, P629, DOI 10.1016/j.jaad.2006.09.017
   Strober B, 2008, BRIT J DERMATOL, V159, P322, DOI 10.1111/j.1365-2133.2008.08628.x
   Warren RB, 2009, BRIT J DERMATOL, V160, P162, DOI 10.1111/j.1365-2133.2008.08865.x
   Weetman AP, 2004, AUTOIMMUNITY, V37, P337, DOI 10.1080/08916930410001705394
   Wolfe F, 2007, ARTHRITIS RHEUM, V56, P2886, DOI 10.1002/art.22864
   YATES VM, 1982, BRIT J DERMATOL, V106, P323
   Zaghloul SS, 2004, ARCH DERMATOL, V140, P408, DOI 10.1001/archderm.140.4.408
NR 43
TC 41
Z9 44
U1 0
U2 6
PU WILEY
PI HOBOKEN
PA 111 RIVER ST, HOBOKEN 07030-5774, NJ USA
SN 0926-9959
EI 1468-3083
J9 J EUR ACAD DERMATOL
JI J. Eur. Acad. Dermatol. Venereol.
PD MAY
PY 2012
VL 26
IS 5
BP 644
EP 650
DI 10.1111/j.1468-3083.2011.04153.x
PG 7
WC Dermatology
WE Science Citation Index Expanded (SCI-EXPANDED)
SC Dermatology
GA 929HG
UT WOS:000303051300016
PM 21689167
DA 2024-01-22
ER

PT J
AU Corsi, L
AF Corsi, L.
TI Effects of the Novel Non-Peptidyl Low Molecular Weight Radical Scavenger
   IAC in Different Models of Inflammation: A New Perspective in
   Anti-Inflammatory Therapy
SO CURRENT MEDICINAL CHEMISTRY
LA English
DT Review
DE IAC; Radical Scavenger; ROS; RNS; Inflammation; Neuroprotection; Lipid
   Peroxidation; PGE2
ID NITRIC-OXIDE SYNTHASE; TUMOR-NECROSIS-FACTOR; NF-KAPPA-B;
   CEREBRAL-ARTERY OCCLUSION; ISCHEMIC BRAIN-INJURY; OXIDATIVE STRESS;
   REACTIVE OXYGEN; CROHNS-DISEASE; SUPEROXIDE-DISMUTASE; GLUCOSE TOXICITY
AB The bis (1-hydroxy-2,2,6,6-tetramethyl-4-piperidinyl)-decandioate called IAC, is a new non-peptidyl low molecular weight radical scavenger able to give a fast reaction with the majority of radical species involved in the oxidative stress. This intrinsic property might be of particular interest in all the processes where it presents an over production of reactive oxygen/nitrogen species (ROS/RNS) such as inflammation. Indeed, it is well known that systemic inflammatory response is associated with the production of ROS, nitric oxide (NO), which in turn deplete the endogenous GSH, mediating cytotoxicity. It has been shown that IAC through its antioxidant activity, exerted a protective effect in vitro in islets isolated from type-2 diabetic patients, and in vivo in a non-obese diabetic mouse model and in DNBS-induced colitis in rats. The ability of IAC to protect brain from ischemia, suggests a possible use of the compound in broad range of inflammatory-related diseases. It is well known that the use of non steroidal anti-inflammatory drugs (NSAIDs) is associated with a broad spectrum of untoward side-effects such as gastrointestinal ulceration. The major pathogenetic element in the development of these effects is the depletion of prostaglandins (PGs) through inhibition of cyclooxygenase. The evidence that IAC protects gastric mucosa in an animal model of indomethacin-induced ulcer, through local increase of PGE(2) levels and antioxidant activity, candidates this compound as a novel, promising, anti-inflammatory compound avoiding the major common untoward side-effects elicited by NSAID's.
C1 Univ Modena & Reggio Emilia, Dept Biomed Sci, Pharmacol Sect, I-41100 Modena, Italy.
C3 Universita di Modena e Reggio Emilia
RP Corsi, L (通讯作者)，Univ Modena & Reggio Emilia, Dept Biomed Sci, Pharmacol Sect, Via Campi 287, I-41100 Modena, Italy.
EM corsi.lorenzo@unimore.it
RI Corsi, Lorenzo/D-2213-2015
OI Corsi, Lorenzo/0000-0002-1667-2624
CR Ahmad R, 2009, IMMUNOPHARM IMMUNOT, V31, P388, DOI 10.1080/08923970802709197
   AIKO S, 1995, GASTROENTEROLOGY, V109, P142, DOI 10.1016/0016-5085(95)90279-1
   Ajith TA, 2008, CLIN EXP PHARMACOL P, V35, P625, DOI 10.1111/j.1440-1681.2007.04853.x
   Amini-Shirazi N, 2009, TOXICOL MECH METHOD, V19, P183, DOI 10.1080/15376510701533996
   Balkwill F, 2001, LANCET, V357, P539, DOI 10.1016/S0140-6736(00)04046-0
   Banerjee S, 2002, CANCER RES, V62, P4945
   Benhamou PY, 1998, DIABETES METAB, V24, P215
   Bottino R, 2004, DIABETES, V53, P2559, DOI 10.2337/diabetes.53.10.2559
   Canistro D, 2010, J NEUROL SCI, V290, P90, DOI 10.1016/j.jns.2009.10.023
   Ceriello A, 2005, DIABETES, V54, P1, DOI 10.2337/diabetes.54.1.1
   Chan PH, 1996, STROKE, V27, P1124, DOI 10.1161/01.STR.27.6.1124
   Clancy RM, 1998, ARTHRITIS RHEUM-US, V41, P1141, DOI 10.1002/1529-0131(199807)41:7<1141::AID-ART2>3.0.CO;2-S
   CLANCY RM, 1995, P SOC EXP BIOL MED, V210, P93
   Coussens LM, 2002, NATURE, V420, P860, DOI 10.1038/nature01322
   CRAMABOHBOUTH GE, 1988, DIGESTION, V40, P227, DOI 10.1159/000199659
   Creager MA, 2003, CIRCULATION, V108, P1527, DOI 10.1161/01.CIR.0000091257.27563.32
   CRIPPEN GM, 1987, J PHYS CHEM-US, V91, P6341, DOI 10.1021/j100309a007
   Cuzzocrea S, 1998, FREE RADICAL BIO MED, V24, P450, DOI 10.1016/S0891-5849(97)00280-3
   Cuzzocrea S, 2001, PHARMACOL REV, V53, P135
   D'Aleo V, 2009, MOL CELL ENDOCRINOL, V309, P63, DOI 10.1016/j.mce.2009.05.010
   DEMPLE B, 1994, ANNU REV BIOCHEM, V63, P915, DOI 10.1146/annurev.bi.63.070194.004411
   Doggrell SA, 2006, CURR OPIN INVEST DR, V7, P20
   Donnan GA, 2008, LANCET, V371, P1612, DOI 10.1016/S0140-6736(08)60694-7
   Dopp JM, 2002, NEUROCHEM RES, V27, P1535, DOI 10.1023/A:1021608724117
   Emerit J, 2004, BIOMED PHARMACOTHER, V58, P39, DOI 10.1016/j.biopha.2003.11.004
   Fang J, 2009, ADV DRUG DELIVER REV, V61, P290, DOI 10.1016/j.addr.2009.02.005
   Feld JJ, 2005, NATURE, V436, P967, DOI 10.1038/nature04082
   Goldstein BJ, 2005, DIABETES, V54, P311, DOI 10.2337/diabetes.54.2.311
   Goligorsky MS, 2005, AM J PHYSIOL-RENAL, V288, pF871, DOI 10.1152/ajprenal.00333.2004
   Green A. Richard, 2005, Current Drug Targets - CNS and Neurological Disorders, V4, P109
   GRIFFIN MR, 1991, ANN INTERN MED, V114, P257, DOI 10.7326/0003-4819-114-4-257
   GRISHAM MB, 1994, LANCET, V344, P859, DOI 10.1016/S0140-6736(94)92831-2
   Hanauer SB, 2006, GASTROENTEROLOGY, V130, P323, DOI 10.1053/j.gastro.2005.11.030
   Hill MD, 2007, LANCET NEUROL, V6, P2, DOI 10.1016/S1474-4422(06)70658-5
   Hotamisligil GS, 2006, NATURE, V444, P860, DOI 10.1038/nature05485
   Hussain SP, 2003, NAT REV CANCER, V3, P276, DOI 10.1038/nrc1046
   Ikeda I, 1997, AM J GASTROENTEROL, V92, P1339
   Koziol JA, 2006, STROKE, V37, P2644, DOI 10.1161/01.STR.0000241106.81293.2b
   Kristián T, 1998, STROKE, V29, P705, DOI 10.1161/01.STR.29.3.705
   Kriz Jasna, 2006, Critical Reviews in Neurobiology, V18, P145
   Kundu JK, 2006, CARCINOGENESIS, V27, P1465, DOI 10.1093/carcin/bgi349
   Kunsch C, 1999, CIRC RES, V85, P753, DOI 10.1161/01.RES.85.8.753
   Kuroda S, 1999, J CEREBR BLOOD F MET, V19, P778, DOI 10.1097/00004647-199907000-00008
   Lamb RE, 2008, INT J CLIN PRACT, V62, P1087, DOI 10.1111/j.1742-1241.2008.01789.x
   LANDER HM, 1993, J IMMUNOL, V150, P1509
   Laroux FS, 2001, ACTA PHYSIOL SCAND, V173, P113, DOI 10.1046/j.1365-201X.2001.00891.x
   Laursen JB, 2001, CIRCULATION, V103, P1282
   Laybutt DR, 2002, DIABETES, V51, P413, DOI 10.2337/diabetes.51.2.413
   Lee JM, 1999, NATURE, V399, pA7, DOI 10.1038/399a007
   LIPTON SA, 1993, NATURE, V364, P626, DOI 10.1038/364626a0
   Lo EH, 2003, NAT REV NEUROSCI, V4, P399, DOI 10.1038/nrn1106
   Loram LC, 2007, PHYSIOL BEHAV, V92, P873, DOI 10.1016/j.physbeh.2007.06.015
   Lupi R, 2007, DIABETES METAB, V33, P340, DOI 10.1016/j.diabet.2007.03.005
   Maechler P, 2006, BIOCHEM SOC T, V34, P824, DOI 10.1042/BST0340824
   Mancarella R, 2008, CELL TRANSPLANT, V17, P1271, DOI 10.3727/096368908787236639
   MIDDLETON SJ, 1993, LANCET, V341, P465, DOI 10.1016/0140-6736(93)90211-X
   Mourelle M, 1996, AM J PHYSIOL-GASTR L, V270, pG425, DOI 10.1152/ajpgi.1996.270.3.G425
   Muscoli C, 2004, PAIN, V111, P96, DOI 10.1016/j.pain.2004.06.004
   Nurmi A, 2008, BRAIN RES, V1207, P174, DOI 10.1016/j.brainres.2008.02.027
   OHSHIMA H, 1994, MUTAT RES, V305, P253, DOI 10.1016/0027-5107(94)90245-3
   Oka Y, 2007, NEUROSCIENCE, V145, P530, DOI 10.1016/j.neuroscience.2006.10.055
   Park SK, 1997, BIOCHEM J, V322, P609, DOI 10.1042/bj3220609
   Robertson RP, 2006, FREE RADICAL BIO MED, V41, P177, DOI 10.1016/j.freeradbiomed.2005.04.030
   Robertson RP, 2004, J BIOL CHEM, V279, P42351, DOI 10.1074/jbc.R400019200
   Rutgeerts P, 2005, NEW ENGL J MED, V353, P2462, DOI 10.1056/NEJMoa050516
   Salom JB, 2004, EUR J PHARMACOL, V495, P55, DOI 10.1016/j.ejphar.2004.05.024
   Sarada S, 2008, EXP BIOL MED, V233, P1088, DOI 10.3181/0712-RM-337
   Seghrouchni I, 2002, CLIN CHIM ACTA, V321, P89, DOI 10.1016/S0009-8981(02)00099-2
   Sehara Y, 2007, J NEUROSCI RES, V85, P2167, DOI 10.1002/jnr.21341
   Sena E, 2007, STROKE, V38, P388, DOI 10.1161/01.STR.0000254462.75851.22
   SHIBATA N, 2008, BRAIN NERVE, V157, P60
   Shih AY, 2005, J NEUROSCI, V25, P10321, DOI 10.1523/JNEUROSCI.4014-05.2005
   Slomiany BL, 1997, SCAND J GASTROENTERO, V32, P638, DOI 10.3109/00365529708996511
   Stassen M, 2002, CRIT REV IMMUNOL, V22, P115
   Stocker R, 2004, PHYSIOL REV, V84, P1381, DOI 10.1152/physrev.00047.2003
   Stoll G, 1998, PROG NEUROBIOL, V56, P149, DOI 10.1016/S0301-0082(98)00034-3
   Sun J, 2010, ARCH BIOCHEM BIOPHYS, V494, P130, DOI 10.1016/j.abb.2009.11.019
   Suzuki K, 2000, Med Sci Monit, V6, P908
   Sydserff SG, 2002, BRIT J PHARMACOL, V135, P103, DOI 10.1038/sj.bjp.0704449
   Tanaka A, 2002, J PHARMACOL EXP THER, V303, P1248, DOI 10.1124/jpet.102.041715
   Toriyabe M, 2004, ANESTHESIOLOGY, V101, P983, DOI 10.1097/00000542-200410000-00025
   Tumur Z, 2010, AM J NEPHROL, V31, P435, DOI 10.1159/000299798
   Tuncman G, 2006, P NATL ACAD SCI USA, V103, P10741, DOI 10.1073/pnas.0603509103
   Tuttolomondo A, 2008, CURR PHARM DESIGN, V14, P3574, DOI 10.2174/138161208786848739
   Valgimigli L, 2001, FREE RADICAL BIO MED, V31, P708, DOI 10.1016/S0891-5849(01)00490-7
   Valgimigli L, 2000, FREE RADICAL RES, V33, P167, DOI 10.1080/10715760000300721
   van der Worp HB, 2002, NEUROLOGY, V58, P133, DOI 10.1212/WNL.58.1.133
   Vasina V, 2009, EUR J PHARMACOL, V614, P137, DOI 10.1016/j.ejphar.2009.04.021
   Vásquez-Vivar J, 1998, P NATL ACAD SCI USA, V95, P9220, DOI 10.1073/pnas.95.16.9220
   VERSPAGET HW, 1988, GUT, V29, P223, DOI 10.1136/gut.29.2.223
   Wallace JL, 2000, GASTROENTEROLOGY, V119, P706, DOI 10.1053/gast.2000.16510
   Wang Q, 2007, J NEUROIMMUNOL, V184, P53, DOI 10.1016/j.jneuroim.2006.11.014
   WARRAM JH, 1990, ANN INTERN MED, V113, P909, DOI 10.7326/0003-4819-113-12-909
   Weiss U, 2008, NATURE, V454, P427, DOI 10.1038/454427a
   WHITTLE BJR, 1981, GASTROENTEROLOGY, V80, P94
   Yilmaz G, 2008, NEUROL RES, V30, P783, DOI 10.1179/174313208X341085
   Ying WH, 2007, FRONT BIOSCI-LANDMRK, V12, P1863, DOI 10.2741/2194
   Yu HB, 2008, BIOMED PHARMACOTHER, V62, P366, DOI 10.1016/j.biopha.2007.09.006
   Zavatti M, 2009, J PHARM PHARMACOL, V61, P395, DOI [10.1111/j.2042-7158.2009.tb00433.x, 10.1211/jpp/61.03.0016]
   1987, Patent No. 4691015
NR 100
TC 7
Z9 7
U1 0
U2 5
PU BENTHAM SCIENCE PUBL LTD
PI SHARJAH
PA EXECUTIVE STE Y-2, PO BOX 7917, SAIF ZONE, 1200 BR SHARJAH, U ARAB
   EMIRATES
SN 0929-8673
EI 1875-533X
J9 CURR MED CHEM
JI Curr. Med. Chem.
PD NOV
PY 2010
VL 17
IS 32
BP 3918
EP 3924
DI 10.2174/092986710793205390
PG 7
WC Biochemistry & Molecular Biology; Chemistry, Medicinal; Pharmacology &
   Pharmacy
WE Science Citation Index Expanded (SCI-EXPANDED)
SC Biochemistry & Molecular Biology; Pharmacology & Pharmacy
GA 686SG
UT WOS:000284715400008
PM 20858212
DA 2024-01-22
ER

PT J
AU Pant, SD
   Schenkel, FS
   Verschoor, CP
   You, QM
   Kelton, DF
   Moore, SS
   Karrow, NA
AF Pant, Sameer D.
   Schenkel, Flavio S.
   Verschoor, Chris P.
   You, Qiumei
   Kelton, David F.
   Moore, Stephen S.
   Karrow, Niel A.
TI A principal component regression based genome wide analysis approach
   reveals the presence of a novel QTL on BTA7 for MAP resistance in
   holstein cattle
SO GENOMICS
LA English
DT Article
DE Johne's disease; Whole genome association analysis; Principal component
   regression; Bovine; QTL
ID AVIUM SUBSPECIES PARATUBERCULOSIS; QUANTITATIVE TRAIT LOCI; AFFECTING
   CLINICAL MASTITIS; SOMATIC-CELL SCORE; CD4(+) T-CELLS;
   MYCOBACTERIUM-PARATUBERCULOSIS; CROHNS-DISEASE; JOHNES-DISEASE;
   GENETIC-ASSOCIATION; IMMUNE-RESPONSES
AB Bovine Johne's disease (JD), caused by Mycobacterium avium spp. paratuberculosis (MAP), causes significant losses to the dairy and beef cattle industries. Effective vaccination or therapeutic strategies against this disease are currently unavailable and infected animals either get culled or die due to clinical disease. An alternative strategy to manage the disease is to selectively breed animals with enhanced resistance to MAP infection. Therefore, the objective of this study was to identify genetic loci putatively associated with MAP infection in a resource population consisting of Holstein cattle using a genome-wide association approach. The BovineSNP50 BeadChip, containing 54,001 single nucleotide polymorphisms (SNPs), was used to genotype 232 animals with known MAP infection status. Since, traditional case-control analytical techniques are based on single-marker analysis and do not account for the existence of linkage disequilibrium (ED) between markers, we used a novel principal component regression approach, where each SNP was fit in a logistic regression model, along with principal components of other SNPs on the same chromosome showing association with the trait, as covariates. Such an approach allowed us to account for the LD that exists between multiple markers showing an association on the same chromosome. Our analysis revealed the presence of at least 12 genomic regions on BTA1, 5, 6, 7, 10, 11 and 14 that were associated with the MAP infection status of our resource population. A brief description of these genomic regions, and a discussion of the analysis used in this study, have been presented. (C) 2010 Elsevier Inc. All rights reserved.
C1 [Pant, Sameer D.; Schenkel, Flavio S.; Verschoor, Chris P.; You, Qiumei; Karrow, Niel A.] Univ Guelph, Dept Anim & Poultry Sci, Ctr Genet Improvement Livestock, Guelph, ON N1G 2W1, Canada.
   [Kelton, David F.] Univ Guelph, Ontario Vet Coll, Guelph, ON N1G 2W1, Canada.
   [Moore, Stephen S.] Univ Alberta, Alberta Vet Res Inst, Edmonton, AB T6G 2P5, Canada.
C3 University of Guelph; University of Guelph; University of Alberta
RP Pant, SD (通讯作者)，Univ Guelph, Dept Anim & Poultry Sci, Ctr Genet Improvement Livestock, Room 016B,50 Stone Rd E,Bldg 70, Guelph, ON N1G 2W1, Canada.
EM spant@uoguelph.ca
RI Schenkel, Flavio Schramm/ABG-1842-2021; Moore, Stephen S/F-5285-2013;
   Pant, Sameer Dinkar/D-1448-2017
OI Schenkel, Flavio Schramm/0000-0001-8700-0633; Pant, Sameer
   Dinkar/0000-0002-0672-4478; Moore, Stephen/0000-0002-9758-166X;
   Verschoor, Chris/0000-0001-6190-2655
FU Natural Sciences and Egnineering Research Council of Canada; DairyGen
FX We are grateful to Dr. Mehdi Sargolzaei for his valuable suggestions and
   to Jackson Mah for his assistance with genotyping. We are also grateful
   to Jeremy Mount and Graham Biggar for their assistance in sample
   collection. This research was financed by Natural Sciences and
   Egnineering Research Council of Canada and DairyGen.
CR ALBERT A, 1984, BIOMETRIKA, V71, P1
   Barrett JC, 2008, NAT GENET, V40, P955, DOI 10.1038/ng.175
   Bekker LG, 2001, J IMMUNOL, V166, P6728, DOI 10.4049/jimmunol.166.11.6728
   Ben-Chetrit E, 2006, RHEUMATOLOGY, V45, P274, DOI 10.1093/rheumatology/kei140
   Bernstein CN, 2004, J CLIN MICROBIOL, V42, P1129, DOI 10.1128/JCM.42.3.1129-1135.2004
   Chamberlin W, 2007, AM J GASTROENTEROL, V102, P689, DOI 10.1111/j.1572-0241.2007.01040_7.x
   Chamberlin WM, 2006, MED SCI MONITOR, V12, pRA27
   Chase CCL, 2008, VET CLIN N AM-FOOD A, V24, P87, DOI 10.1016/j.cvfa.2007.11.001
   COLLINS DM, 1990, J CLIN MICROBIOL, V28, P1591, DOI 10.1128/JCM.28.7.1591-1596.1990
   Coussens Paul M., 2001, Animal Health Research Reviews, V2, P141
   Coussens PM, 2005, VET IMMUNOL IMMUNOP, V105, P221, DOI 10.1016/j.vetimm.2005.02.009
   Coussens PM, 2004, INFECT IMMUN, V72, P3089, DOI 10.1128/IAI.72.6.3089-3096.2004
   Couzin J, 2007, SCIENCE, V316, P820, DOI 10.1126/science.316.5826.820
   Daetwyler HD, 2008, J DAIRY SCI, V91, P3225, DOI 10.3168/jds.2007-0333
   Ellingson Jay L E, 2003, Clin Med Res, V1, P217
   Elliott J, 2004, TRENDS IMMUNOL, V25, P434, DOI 10.1016/j.it.2004.05.012
   Emery DL, 2004, VET MICROBIOL, V104, P143, DOI 10.1016/j.vetmic.2004.08.014
   Feller M, 2007, LANCET INFECT DIS, V7, P607, DOI 10.1016/S1473-3099(07)70211-6
   Ficker M, 2004, DEV BIOL, V268, P7, DOI 10.1016/j.ydbio.2003.11.023
   Florou M, 2008, EPIDEMIOL INFECT, V136, P644, DOI 10.1017/S095026880700893X
   Freedman ML, 2004, NAT GENET, V36, P388, DOI 10.1038/ng1333
   Girardin SE, 2003, J BIOL CHEM, V278, P8869, DOI 10.1074/jbc.C200651200
   Goddard ME, 2009, NAT REV GENET, V10, P381, DOI 10.1038/nrg2575
   Gonda MG, 2007, ANIM GENET, V38, P389, DOI 10.1111/j.1365-2052.2007.01627.x
   Gonda MG, 2007, PREV VET MED, V80, P103, DOI 10.1016/j.prevetmed.2007.01.011
   Gonda MG, 2006, J DAIRY SCI, V89, P1804, DOI 10.3168/jds.S0022-0302(06)72249-4
   Grant IR, 2005, J APPL MICROBIOL, V98, P1282, DOI 10.1111/j.1365-2672.2005.02598.x
   Harris R.J., 1975, A primer in multivariate statistics
   Hediger MA, 2004, PFLUG ARCH EUR J PHY, V447, P465, DOI 10.1007/s00424-003-1192-y
   Hermansson M, 2004, J BIOL CHEM, V279, P43514, DOI 10.1074/jbc.M407041200
   Hinger M, 2007, J DAIRY SCI, V90, P1957, DOI 10.3168/jds.2006-510
   JORGE MC, 1998, VET ARGENTINA, V145, P337
   Kim JS, 2007, J BIOL CHEM, V282, P29359, DOI 10.1074/jbc.M700965200
   Klungland H, 2001, MAMM GENOME, V12, P837, DOI 10.1007/s00335001-2081-3
   Koets A, 2002, INFECT IMMUN, V70, P3856, DOI 10.1128/IAI.70.7.3856-3864.2002
   Koets AP, 2000, J DAIRY SCI, V83, P2702, DOI 10.3168/jds.S0022-0302(00)75164-2
   Kühn C, 2003, J DAIRY SCI, V86, P360, DOI 10.3168/jds.S0022-0302(03)73614-5
   Kumar D, 2004, ONCOGENE, V23, P612, DOI 10.1038/sj.onc.1207123
   Lande R, 2003, J IMMUNOL, V170, P1174, DOI 10.4049/jimmunol.170.3.1174
   LARSEN AB, 1981, J AM VET MED ASSOC, V179, P169
   Laumonnier Y, 2006, BLOOD, V107, P3342, DOI 10.1182/blood-2005-07-2840
   Lindhe B, 1998, REV SCI TECH OIE, V17, P291, DOI 10.20506/rst.17.1.1105
   Liu X, 2000, GENOMICS, V65, P283, DOI 10.1006/geno.2000.6170
   Lohoff M, 1997, IMMUNITY, V6, P681, DOI 10.1016/S1074-7613(00)80444-6
   Lombard JE, 2005, JAVMA-J AM VET MED A, V227, P1975, DOI 10.2460/javma.2005.227.1975
   Lu Z, 2008, J THEOR BIOL, V254, P135, DOI 10.1016/j.jtbi.2008.05.008
   Lund MS, 2008, J DAIRY SCI, V91, P4028, DOI 10.3168/jds.2007-0290
   Lund MS, 2007, J DAIRY SCI, V90, P5282, DOI 10.3168/jds.2007-0177
   Malo N, 2008, AM J HUM GENET, V82, P375, DOI 10.1016/j.ajhg.2007.10.012
   McElligott DL, 1997, J IMMUNOL, V159, P4180
   Mikkelsen H, 2009, VET IMMUNOL IMMUNOP, V127, P235, DOI 10.1016/j.vetimm.2008.10.315
   Moloney BJ, 2008, AUST VET J, V86, P117, DOI 10.1111/j.1751-0813.2008.00272.x
   Mortensen H, 2004, J DAIRY SCI, V87, P2108, DOI 10.3168/jds.S0022-0302(04)70029-6
   Mucha R, 2009, VET IMMUNOL IMMUNOP, V128, P381, DOI 10.1016/j.vetimm.2008.12.007
   Murphy MA, 2002, J DAIRY RES, V69, P645, DOI 10.1017/S0022029902005848
   Nielsen SS, 2007, PREV VET MED, V81, P306, DOI 10.1016/j.prevetmed.2007.05.001
   Nielsen SS, 2009, J DAIRY SCI, V92, P149, DOI 10.3168/jds.2008-1488
   Nielsen SS, 2008, J DAIRY SCI, V91, P4610, DOI 10.3168/jds.2008-1272
   Ott SL, 1999, PREV VET MED, V40, P179, DOI 10.1016/S0167-5877(99)00037-9
   Ozaki A, 2005, J IMMUNOL, V175, P5489, DOI 10.4049/jimmunol.175.8.5489
   Pence M, 2003, J VET DIAGN INVEST, V15, P475, DOI 10.1177/104063870301500514
   Pinedo PJ, 2009, PREV VET MED, V91, P189, DOI 10.1016/j.prevetmed.2009.05.020
   Pinedo PJ, 2009, VET MICROBIOL, V134, P346, DOI 10.1016/j.vetmic.2008.09.052
   RAYNAL P, 1994, BBA-REV BIOMEMBRANES, V1197, P63, DOI 10.1016/0304-4157(94)90019-1
   Ren Z, 2008, J GASTROEN HEPATOL, V23, P310, DOI 10.1111/j.1440-1746.2007.04865.x
   Rioux JD, 2007, NAT GENET, V39, P596, DOI 10.1038/ng2032
   RIS DR, 1987, NEW ZEAL VET J, V35, P137, DOI 10.1080/00480169.1987.35414
   ROWBOTHAM DS, 1995, GUT, V37, P660, DOI 10.1136/gut.37.5.660
   Sargolzaei M, 2008, J DAIRY SCI, V91, P2106, DOI 10.3168/jds.2007-0553
   Schulman NF, 2004, J DAIRY SCI, V87, P443, DOI 10.3168/jds.S0022-0302(04)73183-5
   Setakis E, 2006, GENOME RES, V16, P290, DOI 10.1101/gr.4346306
   Settles M, 2009, ANIM GENET, V40, P655, DOI 10.1111/j.1365-2052.2009.01896.x
   Seya T, 2005, INT J BIOCHEM CELL B, V37, P524, DOI 10.1016/j.biocel.2004.07.018
   Shao W, 2007, AUTOPHAGY, V3, P10, DOI 10.4161/auto.3270
   SIDAK Z, 1967, J AM STAT ASSOC, V62, P626, DOI 10.2307/2283989
   Singh P, 2007, ONCOGENE, V26, P425, DOI 10.1038/sj.onc.1209798
   Sohal JS, 2008, IMMUNOBIOLOGY, V213, P585, DOI 10.1016/j.imbio.2007.11.002
   Stabel JR, 2000, VET MICROBIOL, V77, P465, DOI 10.1016/S0378-1135(00)00331-X
   Taki S, 1997, IMMUNITY, V6, P673, DOI 10.1016/S1074-7613(00)80443-4
   Virgin HW, 2009, NAT IMMUNOL, V10, P461, DOI 10.1038/ni.1726
   Waddell LA, 2008, CAN J PUBLIC HEALTH, V99, P145, DOI 10.1007/BF03405464
   Wang K, 2008, GENET EPIDEMIOL, V32, P108, DOI 10.1002/gepi.20266
   Weisberg S., 1985, APPL LINEAR REGRESSI, DOI DOI 10.1002/BIMJ.4710300746
   Whittington RJ, 2009, VET J, V179, P60, DOI 10.1016/j.tvjl.2007.08.023
   Zhang CB, 2006, MOL THER, V13, P947, DOI 10.1016/j.ymthe.2005.11.020
NR 85
TC 70
Z9 81
U1 0
U2 8
PU ACADEMIC PRESS INC ELSEVIER SCIENCE
PI SAN DIEGO
PA 525 B ST, STE 1900, SAN DIEGO, CA 92101-4495 USA
SN 0888-7543
EI 1089-8646
J9 GENOMICS
JI Genomics
PD MAR
PY 2010
VL 95
IS 3
BP 176
EP 182
DI 10.1016/j.ygeno.2010.01.001
PG 7
WC Biotechnology & Applied Microbiology; Genetics & Heredity
WE Science Citation Index Expanded (SCI-EXPANDED)
SC Biotechnology & Applied Microbiology; Genetics & Heredity
GA 568LV
UT WOS:000275524700007
PM 20060464
OA hybrid
DA 2024-01-22
ER

PT J
AU Kim, NH
   Choi, BY
   Kim, ES
   Kim, SJ
   Hong, JY
   Heo, SH
   Jeong, JY
   Kim, K
   Yoo, HJ
   Sul, WJ
   Lee, SW
AF Kim, Na Hyun
   Choi, Bo-Yun
   Kim, Eun Sil
   Kim, Su Jung
   Hong, Jeong Yeon
   Heo, Sun-Hee
   Jeong, Jin-Yong
   Kim, Kyunggon
   Yoo, Hyun Ju
   Sul, Woo Jun
   Lee, Sei Won
TI Systemic antibiotics cause deterioration of emphysema associated with
   exaggerated inflammation and autophagy
SO EXPERIMENTAL AND MOLECULAR MEDICINE
LA English
DT Article
ID ALLERGIC AIRWAY DISEASE; GUT-LUNG AXIS; CIGARETTE-SMOKING;
   CROHNS-DISEASE; MICROBIOTA; EXACERBATIONS; COPD; MORTALITY; PROTECTS;
   DEFENSE
AB The interaction between the microbial environment and the host is important for immune homeostasis. Recent research suggests that microbiota dysbiosis can be involved in respiratory diseases. Emphysema is a chronic inflammatory disease, but it is unclear whether dysbiosis caused by antibiotics can affect disease progression. Here, we tried to elucidate the effect of systemic antibiotics on smoking-exposed emphysema models. In this study, the antibiotic mixture caused more alveolar destruction and airspace expansion in the smoking group than in the smoking only or control groups. This emphysema aggravation as a result of antibiotic exposure was associated with increased levels of inflammatory cells, IL-6, IFN gamma and protein concentrations in bronchoalveolar lavage fluid. Proteomics analysis indicated that autophagy could be involved in antibiotic-associated emphysema aggravation, and increased protein levels of LC3B, atg3, and atg7 were identified by Western blotting. In microbiome and metabolome analyses, the composition of the gut microbiota was different with smoking and antibiotic exposure, and the levels of short-chain fatty acids (SCFAs), including acetate and propionate, were reduced by antibiotic exposure. SCFA administration restored emphysema development with reduced inflammatory cells, IL-6, and IFN gamma and decreased LC3B, atg3, and atg7 levels. In conclusion, antibiotics can aggravate emphysema, and inflammation and autophagy may be associated with this aggravation. This study provides important insight into the systemic impact of microbial dysbiosis and the therapeutic potential of utilizing the gut microbiota in emphysema.
   Antibiotics may aggravate emphysema by disrupting gut microbiota, according to a study on mice. Researchers found that a mixture of antibiotics led to increased alveolar destruction and inflammation in smoking-exposed emphysema models. However, short-chain fatty acids (SCFAs), which are metabolites of gut microbiota, were found to attenuate emphysema development. The study suggests that reasonable prescription of antibiotics and therapeutic potential of gut microbiota restoration and its metabolites could be beneficial for chronic respiratory diseases like emphysema.
C1 [Kim, Na Hyun; Heo, Sun-Hee; Lee, Sei Won] Univ Ulsan, Coll Med, Asan Med Ctr, Dept Pulm & Crit Care Med, Seoul, South Korea.
   [Choi, Bo-Yun; Sul, Woo Jun] Chung Ang Univ, Dept Syst Biotechnol, Anseong, Gyeonggi Do, South Korea.
   [Kim, Eun Sil; Jeong, Jin-Yong; Yoo, Hyun Ju] Univ Ulsan, Asan Inst Life Sci, Coll Med, Asan Med Ctr,Dept Convergence Med, Seoul, South Korea.
   [Kim, Eun Sil; Jeong, Jin-Yong; Yoo, Hyun Ju] Univ Ulsan, Coll Med, Dept Microbiol, Seoul, South Korea.
   [Kim, Su Jung; Hong, Jeong Yeon; Kim, Kyunggon] Univ Ulsan, Asan Med Ctr, Coll Med, Dept Digital Med,Dept Convergence Med, Seoul, South Korea.
C3 University of Ulsan; Asan Medical Center; Chung Ang University;
   University of Ulsan; Asan Medical Center; University of Ulsan;
   University of Ulsan; Asan Medical Center
RP Lee, SW (通讯作者)，Univ Ulsan, Coll Med, Asan Med Ctr, Dept Pulm & Crit Care Med, Seoul, South Korea.
EM seiwon@amc.seoul.kr
OI Yoo, Hyun Ju/0000-0003-2617-444X
FU This study was supported by the National Research Foundation of Korea
   (NRF) grant funded by the Korean government (MSIT) (No.
   2020R1A2C1008431, 2023R1A2C2006688 and RS-2023-00222687, SWL), the Bio
   amp; Medical Technology Development Program of the Nationa
   [2020R1A2C1008431, 2023R1A2C2006688, RS-2023-00222687]; National
   Research Foundation of Korea (NRF) - Korean government (MSIT)
   [2022M3A9G8017220]; Bio amp; Medical Technology Development Program of
   the National Research Foundation (NRF) - Korean government (MSIT)
FX This study was supported by the National Research Foundation of Korea
   (NRF) grant funded by the Korean government (MSIT) (No.
   2020R1A2C1008431, 2023R1A2C2006688 and RS-2023-00222687, SWL), the Bio &
   Medical Technology Development Program of the National Research
   Foundation (NRF) funded by the Korean government (MSIT) (No.
   2022M3A9G8017220).
CR Abt MC, 2012, IMMUNITY, V37, P158, DOI 10.1016/j.immuni.2012.04.011
   Bairoch A, 2000, NUCLEIC ACIDS RES, V28, P45, DOI 10.1093/nar/28.1.45
   Benjamin JL, 2012, INFLAMM BOWEL DIS, V18, P1092, DOI 10.1002/ibd.21864
   Bolyen E, 2019, NAT BIOTECHNOL, V37, P852, DOI 10.1038/s41587-019-0209-9
   Bowerman KL, 2020, NAT COMMUN, V11, DOI 10.1038/s41467-020-19701-0
   Bradley CP, 2017, CELL HOST MICROBE, V22, P697, DOI 10.1016/j.chom.2017.10.007
   Budden KF, 2017, NAT REV MICROBIOL, V15, P55, DOI 10.1038/nrmicro.2016.142
   BURROWS B, 1977, AM REV RESPIR DIS, V115, P195
   Cait A, 2018, MUCOSAL IMMUNOL, V11, P785, DOI 10.1038/mi.2017.75
   Centers for Disease Control and Prevention National Center for Chronic Disease Prevention and Health Promotion Office on Smoking and Health, 2010, TOB SMOK CAUS DIS BI
   CUMMINGS JH, 1987, GUT, V28, P1221, DOI 10.1136/gut.28.10.1221
   DAVIS RM, 1989, AM REV RESPIR DIS, V140, pS82, DOI 10.1164/ajrccm/140.3_Pt_2.S82
   Denardin CC, 2017, CELL BIOL TOXICOL, V33, P197, DOI 10.1007/s10565-016-9366-5
   Dragonieri S., 2021, ACTA BIOMED, V92, pe2021165
   Duricova D, 2010, INFLAMM BOWEL DIS, V16, P347, DOI 10.1002/ibd.21007
   Ekbom A, 2008, LUNG, V186, P167, DOI 10.1007/s00408-008-9080-z
   Faner R, 2016, ANN AM THORAC SOC, V13, pS466, DOI 10.1513/AnnalsATS.201605-372AW
   Feng YH, 2019, PLOS ONE, V14, DOI 10.1371/journal.pone.0218384
   Fujimura KE, 2016, NAT MED, V22, P1187, DOI 10.1038/nm.4176
   Gillespie D, 2021, BRIT J GEN PRACT, V71, pE266, DOI 10.3399/BJGP.2020.0823
   Gray J, 2017, SCI TRANSL MED, V9, DOI 10.1126/scitranslmed.aaf9412
   HaileMariam M, 2018, J PROTEOME RES, V17, P2917, DOI 10.1021/acs.jproteome.8b00505
   Hooper LV, 2012, SCIENCE, V336, P1268, DOI 10.1126/science.1223490
   Ichinohe T, 2011, P NATL ACAD SCI USA, V108, P5354, DOI 10.1073/pnas.1019378108
   Jang YO, 2021, SCI REP-UK, V11, DOI 10.1038/s41598-021-86404-x
   Jang YO, 2020, EXP MOL MED, V52, P1128, DOI 10.1038/s12276-020-0469-y
   Kall L, 2007, NAT METHODS, V4, P923, DOI 10.1038/NMETH1113
   Lee SH, 2018, J CLIN MED, V7, DOI 10.3390/jcm7090282
   Lloyd CM, 2017, IMMUNITY, V46, P549, DOI 10.1016/j.immuni.2017.04.005
   Marsland BJ, 2015, ANN AM THORAC SOC, V12, pS150, DOI 10.1513/AnnalsATS.201503-133AW
   Marti S, 2006, EUR RESPIR J, V27, P689, DOI 10.1183/09031936.06.00076405
   Michalovich D, 2019, NAT COMMUN, V10, DOI 10.1038/s41467-019-13751-9
   Nosaka N, 2020, FRONT IMMUNOL, V11, DOI 10.3389/fimmu.2020.00207
   Noverr MC, 2005, INFECT IMMUN, V73, P30, DOI 10.1128/IAI.73.1.30-38.2005
   Ornatowski W, 2020, REDOX BIOL, V36, DOI 10.1016/j.redox.2020.101679
   Racanelli AC, 2018, AUTOPHAGY, V14, P221, DOI 10.1080/15548627.2017.1389823
   Russell SL, 2012, EMBO REP, V13, P440, DOI 10.1038/embor.2012.32
   Schuijt TJ, 2016, GUT, V65, P575, DOI 10.1136/gutjnl-2015-309728
   Segata N, 2011, GENOME BIOL, V12, DOI 10.1186/gb-2011-12-6-r60
   Suissa S, 2012, THORAX, V67, P957, DOI 10.1136/thoraxjnl-2011-201518
   Taveras NT, 2021, CUREUS J MED SCIENCE, V13, DOI 10.7759/cureus.14216
   Thavagnanam S, 2008, CLIN EXP ALLERGY, V38, P629, DOI 10.1111/j.1365-2222.2007.02780.x
   Thorburn AN, 2015, NAT COMMUN, V6, DOI 10.1038/ncomms8320
   Trompette A, 2014, NAT MED, V20, P159, DOI 10.1038/nm.3444
   Ubags NDJ, 2017, EUR RESPIR J, V50, DOI 10.1183/13993003.02467-2016
   van Nood E, 2013, NEW ENGL J MED, V368, P2145, DOI [10.1056/NEJMoa1205037, 10.1056/NEJMc1303919]
   Vij N, 2018, AM J PHYSIOL-CELL PH, V314, pC73, DOI 10.1152/ajpcell.00110.2016
   Vogelmeier CF, 2017, EUR RESPIR J, V49, DOI [10.1016/j.arbres.2017.02.001, 10.1183/13993003.00214-2017, 10.1164/rccm.201701-0218PP, 10.1111/resp.13012]
   Vutcovici M, 2016, EUR RESPIR J, V47, P1357, DOI 10.1183/13993003.01945-2015
   Wang L, 2020, MICROBES INFECT, V22, P294, DOI 10.1016/j.micinf.2020.04.003
   Wilson R, 2013, J INFECTION, V67, P497, DOI 10.1016/j.jinf.2013.08.010
   Wu XD, 2014, J CELL MOL MED, V18, P15, DOI 10.1111/jcmm.12159
   Wypych TP, 2019, NAT IMMUNOL, V20, P1279, DOI 10.1038/s41590-019-0451-9
NR 53
TC 0
Z9 0
U1 3
U2 3
PU SPRINGERNATURE
PI LONDON
PA CAMPUS, 4 CRINAN ST, LONDON, N1 9XW, ENGLAND
SN 1226-3613
EI 2092-6413
J9 EXP MOL MED
JI Exp. Mol. Med.
PD OCT
PY 2023
VL 55
IS 10
BP 2260
EP 2268
DI 10.1038/s12276-023-01099-6
EA OCT 2023
PG 9
WC Biochemistry & Molecular Biology; Medicine, Research & Experimental
WE Science Citation Index Expanded (SCI-EXPANDED)
SC Biochemistry & Molecular Biology; Research & Experimental Medicine
GA W1FI8
UT WOS:001077399500003
PM 37779147
OA gold, Green Published
DA 2024-01-22
ER

PT J
AU Hussein, IH
   Dosh, L
   Al Qassab, M
   Jurjus, R
   El Masri, J
   Nader, CA
   Rappa, F
   Leone, A
   Jurjus, A
AF Hussein, Inaya Hajj
   Dosh, Laura
   Al Qassab, Mohamad
   Jurjus, Rosalyn
   El Masri, Jad
   Nader, Celine Abi
   Rappa, Francesca
   Leone, Angelo
   Jurjus, Abdo
TI Highlights on two decades with microbiota and inflammatory bowel disease
   from etiology to therapy
SO TRANSPLANT IMMUNOLOGY
LA English
DT Review
DE Inflammatory bowel disease; Colorectal cancer; Microbiota; Probiotics
ID INTESTINAL INFLAMMATION; BACTERIAL-INFECTION; LACTOBACILLUS-CASEI;
   ULCERATIVE-COLITIS; COLORECTAL-CANCER; CROHNS-DISEASE; GUT MICROBIOTA;
   PROBIOTICS; RISK; INNATE
AB Inflammatory Bowel diseases (IBDs) constitute a complex panel of disorders characterized with chronic inflammation affecting the alimentary canal along with extra intestinal manifestations. Its exact etiology is still unknown; however, it seems to be the result of uncharacterized environmental insults in the intestine and their immunological consequences along with dysbiosis, in genetically predisposed individuals. It was the main target of our team since 2002 to explore the etiology of IBD and the related role of bacteria.For almost two decades, our laboratory, among others, has been involved in the reciprocal interaction between the host gastrointestinal lining and the homing microbiota. In the first decade, the attention of scientists focused on the possible role of enteropathogenic E. coli and its relationship to the mechanistic pathways involved in IBD induced in both rats and mice by chemicals like Iodoacetamide, Dextran Sodium Sulfate, Trinitrobenzene, thus linking microbial alteration to IBD pathology. A thorough characterization of the various models was the focus of research in addition to exploring how to establish an active homeostatic composition of the commensal microbiota, including its wide diversity by restoration of gut microbiota by probiotics and moving from dysbiosis to eubiosis.In the last six years and in order to effectively translate such findings into clinical practice, it was critical to explore their relationship to colorectal cancer CRC both in solid tumors and chemically induced CRC. It was also critical to explore the degree of intestinal dysbiosis and linking to IBD, CRC and diabetes. Remarkably, the active mechanistic pathways were proposed as well as the role of microbiota or bacterial metabolites involved. This review covers two decades of investigations in our laboratory and sheds light on the different aspects of the relationship between microbiota and IBD with an emphasis on dysbiosis, probiotics and the multiple mechanistic pathways involved.
C1 [Hussein, Inaya Hajj] Oakland Univ, William Beaumont Sch Med, Rochester, MI USA.
   [Dosh, Laura; Al Qassab, Mohamad; Jurjus, Rosalyn; El Masri, Jad; Nader, Celine Abi; Jurjus, Abdo] Amer Univ Beirut, Fac Med, Dept Anat Biol & Physiol Sci, Beirut, Lebanon.
   [Dosh, Laura; Rappa, Francesca; Leone, Angelo] Univ Palermo, Inst Human Anat & Histol, Dept Biomed Neurosci & Adv Diagnost, Palermo, Italy.
C3 Oakland University; American University of Beirut; University of Palermo
RP Jurjus, A (通讯作者)，Amer Univ Beirut, Fac Med, Dept Anat Biol & Physiol Sci, Beirut, Lebanon.
EM aj00@aub.edu.lb
RI El Masri, Jad/AAA-4442-2022
CR Abdallah Hajj Hussein I., J BIOL REG HOMEOS AG, V26
   Abraham BP, 2017, GASTROENTEROL CLIN N, V46, P769, DOI 10.1016/j.gtc.2017.08.003
   Al Kattar S, 2020, CANCERS, V12, DOI 10.3390/cancers12071857
   Al Nabhani Z, 2016, J CROHNS COLITIS, V10, P1428, DOI 10.1093/ecco-jcc/jjw095
   Alberto L, 2006, GASTROENTEROLOGY, V130, P1588, DOI 10.1053/j.gastro.2006.02.004
   Alex P, 2009, INFLAMM BOWEL DIS, V15, P341, DOI 10.1002/ibd.20753
   Alhagamhmad MH, 2016, J MED MICROBIOL, V65, P1049, DOI 10.1099/jmm.0.000331
   Amer M, 2018, ALTERN THER HEALTH M, V24, P16
   Ananthakrishnan AN, 2018, NAT REV GASTRO HEPAT, V15, P39, DOI 10.1038/nrgastro.2017.136
   Andari S, 2021, VIRUSES-BASEL, V13, DOI 10.3390/v13071272
   Asquith M, 2010, J EXP MED, V207, P1573, DOI 10.1084/jem.20101330
   Aureli P, 2011, PHARMACOL RES, V63, P366, DOI 10.1016/j.phrs.2011.02.006
   Axelrad JE, 2016, WORLD J GASTROENTERO, V22, P4794, DOI 10.3748/wjg.v22.i20.4794
   Ballini A, 2019, ENDOCR METAB IMMUNE, V19, P373, DOI 10.2174/1871530319666181221150352
   Barada KA, 2007, CYTOKINE, V37, P236, DOI 10.1016/j.cyto.2007.04.005
   Becker HEF, 2023, FRONT MICROBIOL, V14, DOI 10.3389/fmicb.2023.1107976
   Bel S, 2017, SCIENCE, V357, P1047, DOI 10.1126/science.aal4677
   Bellavia M, 2014, J BIOL REG HOMEOS AG, V28, P251
   Bernstein CN, 2006, AM J GASTROENTEROL, V101, P993, DOI 10.1111/j.1572-0241.2006.00381.x
   Bevivino G, 2018, EXPERT REV GASTROENT, V12, P907, DOI 10.1080/17474124.2018.1503053
   Boirivant M, 2007, CURR OPIN GASTROEN, V23, P679, DOI 10.1097/MOG.0b013e3282f0cffc
   Cappello F, 2019, FRONT PHARMACOL, V10, DOI 10.3389/fphar.2019.00026
   Carini F, 2017, J BIOL REG HOMEOS AG, V31, P791
   Cheng F, 2021, TECH COLOPROCTOL, V25, P495, DOI 10.1007/s10151-020-02395-3
   Cheng YW, 2023, CLIN COLON RECT SURG, V36, P151, DOI 10.1055/s-0043-1760865
   Chu HT, 2016, SCIENCE, V352, P1116, DOI 10.1126/science.aad9948
   Cohen LJ, 2019, GASTROENTEROLOGY, V156, P2174, DOI 10.1053/j.gastro.2019.03.017
   Colombel JF, 2019, CLIN GASTROENTEROL H, V17, P380, DOI 10.1016/j.cgh.2018.08.001
   Coqueiro AY, 2019, INT J FOOD SCI NUTR, V70, P20, DOI 10.1080/09637486.2018.1477123
   Couturier-Maillard A, 2013, J CLIN INVEST, V123, P700, DOI 10.1172/JCI62236
   Emamie AD, 2021, J APPL MICROBIOL, V130, P1823, DOI 10.1111/jam.14907
   Dargahi N, 2019, MATURITAS, V119, P25, DOI 10.1016/j.maturitas.2018.11.002
   Dobre M, 2018, J IMMUNOL RES, V2018, DOI [10.1155/2018/9208271, 10.1155/2018/9208274]
   Dosh L, 2021, FASEB J, V35, DOI 10.1096/fasebj.2021.35.S1.03406
   Dotan I, 2020, MED RES REV, V40, P245, DOI 10.1002/med.21601
   Drummond RA, 2018, FRONT IMMUNOL, V9, DOI 10.3389/fimmu.2018.01836
   Ebert EC, 2009, AM J PHYSIOL-GASTR L, V296, pG612, DOI 10.1152/ajpgi.90576.2008
   Eckburg PB, 2005, SCIENCE, V308, P1635, DOI 10.1126/science.1110591
   Elangovan A, 2020, CURR OPIN CLIN NUTR, V23, P336, DOI 10.1097/MCO.0000000000000674
   Ferreira R.D.S., CRIT REV FOOD SCI
   Friedrich M, 2019, IMMUNITY, V50, P992, DOI 10.1016/j.immuni.2019.03.017
   Fujimoto T, 2013, J GASTROEN HEPATOL, V28, P613, DOI 10.1111/jgh.12073
   Galdeano CM, 2006, CLIN VACCINE IMMUNOL, V13, P219, DOI 10.1128/CVI.13.2.219-226.2006
   Gali-Muhtasib H, 2008, J CELL MOL MED, V12, P330, DOI 10.1111/j.1582-4934.2007.00095.x
   Gammazza AM, 2019, HEAT SHOCK PROTEINS, V18, P167, DOI 10.1007/978-3-030-23154-5_12
   Ganji-Arjenaki M, 2018, J CELL PHYSIOL, V233, P2091, DOI 10.1002/jcp.25911
   Geagea Alice Gerges, 2019, Oncotarget, V10, P1284, DOI 10.18632/oncotarget.26641
   Gerges Geagea A., J BIOL REGUL HOMEOS
   Glassner KL, 2020, J ALLERGY CLIN IMMUN, V145, P16, DOI 10.1016/j.jaci.2019.11.003
   Goethel A, 2019, MUCOSAL IMMUNOL, V12, P720, DOI 10.1038/s41385-018-0128-y
   Gross O, 2006, NATURE, V442, P651, DOI 10.1038/nature04926
   Guan QD, 2017, MEDIAT INFLAMM, V2017, DOI 10.1155/2017/4810258
   Guandalini S, 2019, ADV EXP MED BIOL, V1125, P101, DOI 10.1007/5584_2018_319
   Hajj Hussein I., J BIOL REGUL HOMEOST
   Hajj Hussein I., 2013, J BIOL REG HOMEOS AG, V27
   Honda K, 2012, ANNU REV IMMUNOL, V30, P759, DOI 10.1146/annurev-immunol-020711-074937
   Hosono K, 2010, MOL CARCINOGEN, V49, P662, DOI 10.1002/mc.20637
   Hou JK, 2011, AM J GASTROENTEROL, V106, P563, DOI 10.1038/ajg.2011.44
   Huidrom S., 2020, Journal of Mahatma Gandhi Institute of Medical Sciences, V25, P66
   Hussein IAH, 2012, J BIOL REG HOMEOS AG, V26, P389
   Hussein IAH, 2008, WORLD J GASTROENTERO, V14, P4028, DOI 10.3748/wjg.14.4028
   Hussein IH, 2014, J IMMUNOL, V192
   Hynes RO, 2002, CELL, V110, P673, DOI 10.1016/S0092-8674(02)00971-6
   Jakubczyk D, 2020, NUTRIENTS, V12, DOI 10.3390/nu12071973
   Jess T, 2020, CLIN GASTROENTEROL H, V18, P881, DOI 10.1016/j.cgh.2019.07.052
   Jhingran A, 2015, PLOS PATHOG, V11, DOI 10.1371/journal.ppat.1004589
   Jia K, 2018, MEDICINE, V97, DOI 10.1097/MD.0000000000013792
   Jurjus A.R., 2011, FASEB J, V25, DOI [10.1096/fasebj.25.1_supplement.lb15lb15-lb15, DOI 10.1096/FASEBJ.25.1_SUPPLEMENT.LB15LB15-LB15]
   Jurjus A, 2006, CAN J PHYSIOL PHARM, V84, P1191, DOI 10.1139/Y06-069
   Jurjus A, 2017, FASEB J, V31
   Jurjus Abdo R., 2004, Journal of Pharmacological and Toxicological Methods, V50, P81, DOI 10.1016/j.vascn.2003.12.002
   Jurjus AR, 2007, FASEB J, V21, pA1123
   Jurjus AR, 2006, FASEB J, V20, pA1265
   Kaplan GG, 2021, NAT REV GASTRO HEPAT, V18, P56, DOI 10.1038/s41575-020-00360-x
   Kim DH, 2019, J GASTROEN HEPATOL, V34, P178, DOI 10.1111/jgh.14362
   Kim MS, 2017, BENEF MICROBES, V8, P231, DOI 10.3920/BM2016.0031
   Kobayashi KS, 2005, SCIENCE, V307, P731, DOI 10.1126/science.1104911
   Koppel N, 2017, SCIENCE, V356, DOI 10.1126/science.aag2770
   Kuenzig ME, 2016, BMC GASTROENTEROL, V16, DOI 10.1186/s12876-016-0555-8
   Lavoie S, 2019, ELIFE, V8, DOI 10.7554/eLife.39982
   Lechuga S, 2017, BBA-MOL CELL RES, V1864, P1183, DOI 10.1016/j.bbamcr.2017.03.007
   Lee SH, 2018, J CLIN MED, V7, DOI 10.3390/jcm7090282
   Liu S, 2021, PROTEIN CELL, V12, P331, DOI 10.1007/s13238-020-00745-3
   Llewellyn A, 2017, NUTRIENTS, V9, DOI 10.3390/nu9101156
   Mahapatro M, 2021, CELLS-BASEL, V10, DOI 10.3390/cells10010111
   Manuc TEM, 2016, CLIN EXP GASTROENTER, V9, P59, DOI 10.2147/CEG.S53381
   Mattar AF, 2002, PEDIATR SURG INT, V18, P586, DOI 10.1007/s00383-002-0855-7
   McDowell C., 2021, Inflammatory Bowel Disease
   Möndel M, 2009, MUCOSAL IMMUNOL, V2, P166, DOI 10.1038/mi.2008.77
   Moller FT, 2015, AM J GASTROENTEROL, V110, P564, DOI 10.1038/ajg.2015.50
   Moossavi S, 2018, FRONT PEDIATR, V6, DOI 10.3389/fped.2018.00197
   Müller L, 2022, J GASTROINTEST LIVER, V31, P74, DOI 10.15403/jgld-3936
   Nagle DG, 2006, PHYTOCHEMISTRY, V67, P1849, DOI 10.1016/j.phytochem.2006.06.020
   Neurath MF, 2014, NAT REV IMMUNOL, V14, P329, DOI 10.1038/nri3661
   Nishida A, 2018, CLIN J GASTROENTEROL, V11, P1, DOI 10.1007/s12328-017-0813-5
   Nishino K, 2018, J GASTROENTEROL, V53, P95, DOI 10.1007/s00535-017-1384-4
   Ohashi Y, 2009, ANIM SCI J, V80, P361, DOI 10.1111/j.1740-0929.2009.00645.x
   Palumbo VD, 2016, BIOMED PAP, V160, P372, DOI 10.5507/bp.2016.044
   Park JS, 2018, J TRANSL MED, V16, DOI 10.1186/s12967-018-1410-1
   Petnicki-Ocwieja T, 2009, P NATL ACAD SCI USA, V106, P15813, DOI 10.1073/pnas.0907722106
   Plaza-Diaz J, 2019, ADV NUTR, V10, pS49, DOI 10.1093/advances/nmy063
   Porter CK, 2008, GASTROENTEROLOGY, V135, P781, DOI 10.1053/j.gastro.2008.05.081
   Qiu P, 2022, FRONT CELL INFECT MI, V12, DOI 10.3389/fcimb.2022.733992
   Rappa F, 2012, ANTICANCER RES, V32, P5139
   Regueiro M, 2016, GASTROENTEROLOGY, V150, P1568, DOI 10.1053/j.gastro.2016.02.072
   Saha S, 2021, GASTROENTEROLOGY, V160, P1961, DOI 10.1053/j.gastro.2021.01.010
   Sartor RB, 2008, GASTROENTEROLOGY, V134, P577, DOI 10.1053/j.gastro.2007.11.059
   Sartor RB, 2017, GASTROENTEROLOGY, V152, P327, DOI 10.1053/j.gastro.2016.10.012
   Satoh H, 1997, JPN J PHARMACOL, V73, P299, DOI 10.1254/jjp.73.299
   Schrezenmeir J, 2001, AM J CLIN NUTR, V73, p361S, DOI 10.1093/ajcn/73.2.361s
   Seto B, 2012, CLIN TRANSL MED, V1, DOI 10.1186/2001-1326-1-29
   Sokol H, 2013, GASTROENTEROLOGY, V145, P591, DOI 10.1053/j.gastro.2013.05.047
   Solomon L., 2010, Comp Clin Pathol, V19, P235, DOI [10.1007/s00580-010-0979-4, DOI 10.1007/S00580-010-0979-4]
   Stidham RW, 2018, CLIN COLON RECT SURG, V31, P168, DOI 10.1055/s-0037-1602237
   Su HJ, 2019, J FORMOS MED ASSOC, V118, P1083, DOI 10.1016/j.jfma.2018.07.005
   Tomasello G, 2017, J BIOL REG HOMEOS AG, V31, P245
   Tomasello G., INT J CL DENT 2016
   Tomasello G., 2015, INTESTINAL MICROBIOT
   Tomasello G, 2016, BIOMED PAP, V160, P461, DOI 10.5507/bp.2016.052
   Turpin W, 2018, INFLAMM BOWEL DIS, V24, P1133, DOI 10.1093/ibd/izy085
   Wilkins T, 2017, AM FAM PHYSICIAN, V96, P170
   Worthen DR, 1998, ANTICANCER RES, V18, P1527
   Yamamoto H, 2014, INFECT IMMUN, V82, P1606, DOI 10.1128/IAI.01089-13
   Yan F, 2006, CURR OPIN CLIN NUTR, V9, P717, DOI 10.1097/01.mco.0000247477.02650.51
   Youssef L., 2018, INT J ENV RES PUB HE, DOI [10.24327/ijrsr.2018.0910.2811, DOI 10.24327/IJRSR.2018.0910.2811]
   Zhang Y, 2017, J CELL MOL MED, V21, P13, DOI 10.1111/jcmm.12934
   Zhou SY, 2023, INT J COLORECTAL DIS, V38, DOI 10.1007/s00384-023-04354-4
NR 127
TC 2
Z9 2
U1 4
U2 4
PU ELSEVIER
PI AMSTERDAM
PA RADARWEG 29, 1043 NX AMSTERDAM, NETHERLANDS
SN 0966-3274
EI 1878-5492
J9 TRANSPL IMMUNOL
JI Transpl. Immunol.
PD JUN
PY 2023
VL 78
AR 101835
DI 10.1016/j.trim.2023.101835
EA APR 2023
PG 12
WC Immunology; Transplantation
WE Science Citation Index Expanded (SCI-EXPANDED)
SC Immunology; Transplantation
GA F4PX6
UT WOS:000982194400001
PM 37030558
DA 2024-01-22
ER

PT J
AU Messner, EM
   Sturm, N
   Terhorst, Y
   Sander, LB
   Schultchen, D
   Portenhauser, A
   Schmidbaur, S
   Stach, M
   Klaus, J
   Baumeister, H
   Walter, BM
AF Messner, Eva-Maria
   Sturm, Niklas
   Terhorst, Yannik
   Sander, Lasse B.
   Schultchen, Dana
   Portenhauser, Alexandra
   Schmidbaur, Simone
   Stach, Michael
   Klaus, Jochen
   Baumeister, Harald
   Walter, Benjamin M.
TI Mobile Apps for the Management of Gastrointestinal Diseases: Systematic
   Search and Evaluation Within App Stores
SO JOURNAL OF MEDICAL INTERNET RESEARCH
LA English
DT Article
DE gastrointestinal diseases; mHealth; mobile health; MARS; Mobile
   Application Rating Scale; systematic review; app quality;
   gastrointestinal; mobile app; app
ID INFLAMMATORY-BOWEL-DISEASE; CROHNS-DISEASE; ULCERATIVE-COLITIS; CARE;
   TECHNOLOGY; ADHERENCE; HEALTH; COSTS; NONADHERENCE; TELEMEDICINE
AB Background: Gastrointestinal diseases are associated with substantial cost in health care. In times of the COVID-19 pandemic and further digitalization of gastrointestinal tract health care, mobile health apps could complement routine health care. Many gastrointestinal health care apps are already available in the app stores, but the quality, data protection, and reliability often remain unclear.
   Objective: This systematic review aimed to evaluate the quality characteristics as well as the privacy and security measures of mobile health apps for the management of gastrointestinal diseases.
   Methods: A web crawler systematically searched for mobile health apps with a focus on gastrointestinal diseases. The identified mobile health apps were evaluated using the Mobile Application Rating Scale (MARS). Furthermore, app characteristics, data protection, and security measures were collected. Classic user star rating was correlated with overall mobile health app quality.
   Results: The overall quality of the mobile health apps (N=109) was moderate (mean 2.90, SD 0.52; on a scale ranging from 1 to 5). The quality of the subscales ranged from low (mean 1.89, SD 0.66) to good (mean 4.08, SD 0.57). The security of data transfer was ensured only by 11 (10.1%) mobile health apps. None of the mobile health apps had an evidence base. The user star rating did not correlate with the MARS overall score or with the individual subdimensions of the MARS (all P>.05).
   Conclusions: Mobile health apps might have a positive impact on diagnosis, therapy, and patient guidance in gastroenterology in the future. We conclude that, to date, data security and proof of efficacy are not yet given in currently available mobile health apps.
C1 [Messner, Eva-Maria; Terhorst, Yannik; Portenhauser, Alexandra; Baumeister, Harald] Univ Ulm, Inst Psychol & Educ, Dept Clin Psychol & Psychotherapy, Ulm, Germany.
   [Sturm, Niklas; Schmidbaur, Simone; Klaus, Jochen; Walter, Benjamin M.] Univ Hosp Ulm, Dept Internal Med 1, Albert Einstein Allee 23, D-89081 Ulm, Germany.
   [Terhorst, Yannik] Univ Ulm, Inst Psychol & Educ, Dept Res Methods, Ulm, Germany.
   [Sander, Lasse B.] Albert Ludwigs Univ Freiburg, Inst Psychol, Dept Rehabil Psychol & Psychotherapy, Freiburg, Germany.
   [Schultchen, Dana] Univ Ulm, Inst Psychol & Educ, Dept Clin & Hlth Psychol, Ulm, Germany.
   [Stach, Michael] Univ Ulm, Inst Databases & Informat Syst, Ulm, Germany.
C3 Ulm University; Ulm University; Ulm University; University of Freiburg;
   Ulm University; Ulm University
RP Walter, BM (通讯作者)，Univ Hosp Ulm, Dept Internal Med 1, Albert Einstein Allee 23, D-89081 Ulm, Germany.
EM benjanun.walter@uniklinik-ulm.de
RI Sander, Lasse/Q-7467-2016
OI Sander, Lasse/0000-0002-4222-9837; Terhorst, Yannik/0000-0003-4091-5048;
   Portenhauser, Alexandra/0000-0003-2946-3474; Stach,
   Michael/0000-0001-9422-5523; Messner, Eva-Maria/0000-0001-6100-8354;
   Sturm, Niklas/0000-0001-9219-0099
CR Aitken M, 2015, PATIENT ADOPTION MHE
   Ananthakrishnan AN, 2020, CLIN GASTROENTEROL H, V18, P1688, DOI 10.1016/j.cgh.2020.04.031
   Ankersen DV, 2021, SCAND J GASTROENTERO, V56, P520, DOI 10.1080/00365521.2021.1892176
   [Anonymous], INFORMATIONEN GESUND
   Anthony B, 2020, J MED SYST, V44, DOI 10.1007/s10916-020-01596-5
   Armstrong S, 2015, BMJ-BRIT MED J, V351, DOI 10.1136/bmj.h4597
   Bager P, 2016, SCAND J GASTROENTERO, V51, P1326, DOI 10.1080/00365521.2016.1195870
   Bakker D, 2016, JMIR MENT HEALTH, V3, DOI 10.2196/mental.4984
   Bardus M, 2016, INT J BEHAV NUTR PHY, V13, DOI 10.1186/s12966-016-0359-9
   Bashshur R, 2020, TELEMED E-HEALTH, V26, P571, DOI 10.1089/tmj.2020.29040.rb
   Basnayake C, 2020, LANCET GASTROENTEROL, V5, P890, DOI 10.1016/S2468-1253(20)30215-6
   Beard Jonathan A, 2020, Curr Gastroenterol Rep, V22, P6, DOI 10.1007/s11894-020-0744-z
   BinDhim NF, 2015, J AM MED INFORM ASSN, V22, P29, DOI 10.1136/amiajnl-2014-002840
   Black CJ, 2020, LANCET, V396, P1664, DOI 10.1016/S0140-6736(20)32115-2
   Black CJ, 2020, GUT, V69, P1441, DOI 10.1136/gutjnl-2020-321191
   Buono JL, 2017, HEALTH QUAL LIFE OUT, V15, DOI 10.1186/s12955-017-0611-2
   Chan W, 2017, INTEST RES, V15, P434, DOI 10.5217/ir.2017.15.4.434
   Chong KPL, 2021, WORLD J GASTROENTERO, V27, P1149, DOI 10.3748/wjg.v27.i12.1149
   Cohen RD, 2010, ALIMENT PHARM THER, V31, P693, DOI 10.1111/j.1365-2036.2010.04234.x
   Con D, 2016, JMIR MHEALTH UHEALTH, V4, P312, DOI 10.2196/mhealth.4874
   Constantin J, 2019, BMC GASTROENTEROL, V19, DOI 10.1186/s12876-019-1095-9
   Creber RMM, 2016, JMIR MHEALTH UHEALTH, V4, P470, DOI 10.2196/mhealth.5882
   de Jong MJ, 2020, CLIN GASTROENTEROL H, V18, P1744, DOI 10.1016/j.cgh.2020.04.038
   Dicianno BE, 2015, PHYS THER, V95, P397, DOI 10.2522/ptj.20130534
   Domnich A, 2016, BMC MED INFORM DECIS, V16, DOI 10.1186/s12911-016-0323-2
   Echarri A, 2020, TELEMED E-HEALTH, V26, P80, DOI 10.1089/tmj.2018.0264
   Endl R., 2015, MHEALTH KONTEXT ELEK
   Feingold J, 2019, J CLIN GASTROENTEROL, V53, P477, DOI 10.1097/MCG.0000000000001234
   Fleiss JL., 2011, DESIGN ANAL CLIN EXP
   Frändemark A, 2018, AM J GASTROENTEROL, V113, P1540, DOI 10.1038/s41395-018-0262-x
   Giraud EL, 2021, DRUG SAFETY, V44, P581, DOI 10.1007/s40264-021-01045-3
   Grainger R, 2017, JMIR MHEALTH UHEALTH, V5, DOI 10.2196/mhealth.6956
   Grundy Q, 2019, BMJ-BRIT MED J, V364, DOI 10.1136/bmj.l920
   Helsel BC, 2018, DIGEST DIS SCI, V63, P1392, DOI 10.1007/s10620-018-5054-z
   Herman ML, 2015, INFLAMM BOWEL DIS, V21, P2979, DOI 10.1097/MIB.0000000000000581
   Huckvale K, 2019, JAMA NETW OPEN, V2, DOI 10.1001/jamanetworkopen.2019.2542
   Jagannath B, 2020, INFLAMM BOWEL DIS, V26, P1533, DOI 10.1093/ibd/izaa191
   Kawalec P, 2016, ARCH MED SCI, V12, P295, DOI 10.5114/aoms.2016.59254
   Kelso M, 2018, INFLAMM BOWEL DIS, V24, P1453, DOI 10.1093/ibd/izy162
   Kernebeck S, 2020, WORLD J GASTROENTERO, V26, DOI 10.3748/wjg.v26.i29.4182
   Kim ES, 2017, J CROHNS COLITIS, V11, P1449, DOI 10.1016/j.crohns.2014.09.003
   Krebs P, 2015, JMIR MHEALTH UHEALTH, V3, P107, DOI 10.2196/mhealth.4924
   Kuenzig M Ellen, 2019, J Can Assoc Gastroenterol, V2, pS34, DOI 10.1093/jcag/gwy050
   Kuhn B, 2016, CHANCEN RISIKEN GESU, P100
   Lenti MV, 2017, EXPERT REV GASTROENT, V11, P215, DOI 10.1080/17474124.2017.1284587
   Machado GC, 2016, BEST PRACT RES CL RH, V30, P1098, DOI 10.1016/j.berh.2017.04.002
   MARS-Mobile Anwendungen Rating Skala, 2019, MARS RAT U ULM YOUT
   Payo RM, 2019, INT J MED INFORM, V129, P95, DOI 10.1016/j.ijmedinf.2019.06.005
   Messner EM, 2020, JMIR MHEALTH UHEALTH, V8, DOI 10.2196/14479
   Moher D, 2009, PLOS MED, V6, DOI [10.1371/journal.pmed.1000097, 10.1016/j.ijsu.2010.07.299, 10.1136/bmj.i4086, 10.1016/j.ijsu.2010.02.007, 10.1136/bmj.b2535, 10.1186/2046-4053-4-1, 10.1136/bmj.b2700]
   Montero AM, 2020, CLIN GASTROENTEROL H, V18, P290, DOI 10.1016/j.cgh.2019.07.067
   Nasi Greta, 2015, J Med Internet Res, V17, pe26, DOI 10.2196/jmir.3757
   Nicholas J, 2015, J MED INTERNET RES, V17, DOI 10.2196/jmir.4581
   Ohannessian R, 2020, JMIR PUBLIC HLTH SUR, V6, P121, DOI 10.2196/18810
   Oka P, 2020, LANCET GASTROENTEROL, V5, P908, DOI 10.1016/S2468-1253(20)30217-X
   onemindpsyberguide, APPS DIG HLTH RES RE
   Palsson Olafur S, 2020, Curr Gastroenterol Rep, V22, P31, DOI 10.1007/s11894-020-00769-z
   Park KT, 2020, INFLAMM BOWEL DIS, V26, P1, DOI 10.1093/ibd/izz104
   Park KT, 2016, AM J GASTROENTEROL, V111, P15, DOI 10.1038/ajg.2015.207
   Peery AF, 2019, GASTROENTEROLOGY, V156, P254, DOI [10.1053/j.gastro.2018.08.063, 10.1053/j.gastro.2015.08.045]
   Portenhauser AA, 2021, JMIR AGING, V4, DOI 10.2196/23313
   Price M, 2014, CLIN PSYCHOL PSYCHOT, V21, P427, DOI 10.1002/cpp.1855
   Probst T., 2018, PSYCHOTHERAPIE DIALO, V19, P51, DOI 10.1055/a-0592-0496
   Riaz MS, 2016, CLIN GASTROENTEROL H, V14, P1697, DOI 10.1016/j.cgh.2016.05.009
   Roditi D, 2011, PSYCHOL RES BEHAV MA, V4, P41, DOI 10.2147/PRBM.S15375
   Ruiz IJM, 2016, IEEE SOFTWARE, V33, P86, DOI 10.1109/MS.2015.56
   Salazar A, 2018, JMIR MHEALTH UHEALTH, V6, DOI 10.2196/10718
   Sander LB, 2020, EUR J PSYCHOTRAUMATO, V11, DOI 10.1080/20008198.2019.1701788
   Schultchen D, 2021, INT J BEHAV MED, V28, P552, DOI 10.1007/s12529-020-09944-y
   science, MOB HLTH APP DAT
   Seyedian Seyed Saeid, 2019, J Med Life, V12, P113, DOI 10.25122/jml-2018-0075
   Silverstein MD, 1999, GASTROENTEROLOGY, V117, P49, DOI 10.1016/S0016-5085(99)70549-4
   Sperber AD, 2021, GASTROENTEROLOGY, V160, P99, DOI 10.1053/j.gastro.2020.04.014
   Spinelli A, 2020, BRIT J SURG, V107, P785, DOI 10.1002/bjs.11627
   Stach M, 2020, COMP MED SY, P427, DOI 10.1109/CBMS49503.2020.00087
   Stoyanov SR, 2015, JMIR MHEALTH UHEALTH, V3, DOI 10.2196/mhealth.3422
   Tabibian A, 2015, DIGEST DIS SCI, V60, P1366, DOI 10.1007/s10620-014-3471-1
   Terhorst Y, 2020, PLOS ONE, V15, DOI 10.1371/journal.pone.0241480
   Terhorst Y, 2018, VERHALTENSTHERAPIE, V28, P101, DOI 10.1159/000481692
   Thornton L, 2017, AUST NZ J PUBL HEAL, V41, P625, DOI 10.1111/1753-6405.12688
   Vidal-Alaball J, 2020, ATEN PRIM, V52, P418, DOI 10.1016/j.aprim.2020.04.003
   Yin AL, 2019, J MED INTERNET RES, V21, DOI 10.2196/14630
   ZAR JH, 1972, J AM STAT ASSOC, V67, P578, DOI 10.2307/2284441
NR 83
TC 1
Z9 1
U1 2
U2 7
PU JMIR PUBLICATIONS, INC
PI TORONTO
PA 130 QUEENS QUAY East, Unit 1100, TORONTO, ON M5A 0P6, CANADA
SN 1438-8871
J9 J MED INTERNET RES
JI J. Med. Internet Res.
PD OCT 4
PY 2022
VL 24
IS 10
AR e37497
DI 10.2196/37497
PG 13
WC Health Care Sciences & Services; Medical Informatics
WE Science Citation Index Expanded (SCI-EXPANDED)
SC Health Care Sciences & Services; Medical Informatics
GA 5K0ZX
UT WOS:000869463700003
PM 36197717
OA gold, Green Published
DA 2024-01-22
ER

PT J
AU McKenzie, YA
   Sremanakova, J
   Todd, C
   Burden, S
AF McKenzie, Yvonne A.
   Sremanakova, Jana
   Todd, Chris
   Burden, Sorrel
TI Effectiveness of diet, psychological, and exercise therapies for the
   management of bile acid diarrhoea in adults: A systematic review
SO JOURNAL OF HUMAN NUTRITION AND DIETETICS
LA English
DT Review
DE bile acid diarrhoea; bile acid malabsorption; diet; exercise;
   psychotherapy; systematic review
ID IRRITABLE-BOWEL-SYNDROME; COMMON AUSTRALIAN VEGETABLES; STOOL FORM
   SCALE; LOW FODMAP DIET; LOW-FAT DIET; GALLBLADDER CONTRACTION; PLASMA
   CHOLECYSTOKININ; INTESTINAL TRANSIT; ILEAL RESECTION; CROHNS-DISEASE
AB Background Bile acid diarrhoea (BAD) causes chronic diarrhoea and is primarily treated pharmacologically. This systematic review aimed to evaluate the effectiveness of non-pharmacological therapies for evidence-based management of BAD in adults. Methods A systematic review of the medical literature was performed from 1975 to 13 July 2021 to identify studies on diet, psychological, and exercise therapies that met diagnostic criteria for BAD in adults with diarrhoea. Effectiveness was judged by responder or improvement in diarrhoea at study endpoint according to each study's definition of diarrhoea. Therapeutic effect on abdominal pain and flatulence was also measured. Risk of bias was assessed using the Risk Of Bias In Non-Randomised Studies of Interventions tool. A narrative review was conducted using 'Synthesis Without Meta-analysis' guidance. Certainty of the evidence was assessed using Grading of Recommendations Assessment, Development, and Evaluation. Results Eight prospective cohort studies were identified on diet therapies from two weeks to over 2 years involving 192 patients. No psychological or exercise therapies were found. Carbohydrate modification (one study, n = 2) in primary BAD, and dietary fat intake reductions (five studies, n = 181) and an exclusive elemental diet therapy (two studies, n = 9) in secondary BAD, showed beneficial directions of effect on diarrhoea, abdominal pain, and flatulence. Risks of bias for each study and across studies for each therapy type were serious. Certainty of the evidence was very low for all outcomes. Conclusions No conclusions could be drawn on the effectiveness of diet, psychological, or exercise therapies on diarrhoea, abdominal pain, and flatulence for the management of BAD in adults. High-quality randomised controlled trials are needed.
C1 [McKenzie, Yvonne A.; Sremanakova, Jana; Todd, Chris; Burden, Sorrel] Univ Manchester, Fac Biol Med & Hlth, Sch Hlth Sci, Oxford Rd, Manchester M13 6PL, Lancs, England.
   [Todd, Chris] Manchester Univ NHS Fdn Trust, Manchester, Lancs, England.
   [Burden, Sorrel] Salford Royal NHS Fdn Trust, Salford, Lancs, England.
C3 University of Manchester; Salford Royal NHS Foundation Trust
RP McKenzie, YA (通讯作者)，Univ Manchester, Fac Biol Med & Hlth, Sch Hlth Sci, Oxford Rd, Manchester M13 6PL, Lancs, England.
EM yvonne.mckenzie@postgrad.manchester.ac.uk
RI Todd, Chris/A-7904-2010; Sremanakova, Jana/B-5252-2017; Burden,
   Sorrel/C-6101-2015
OI Todd, Chris/0000-0001-6645-4505; Sremanakova, Jana/0000-0003-3912-3211;
   McKenzie, Yvonne/0000-0002-6981-9183; Burden, Sorrel/0000-0002-4967-647X
CR Arasaradnam RP, 2018, GUT, V67, P1380, DOI 10.1136/gutjnl-2017-315909
   Bannaga A, 2017, BMJ OPEN GASTROENTER, V4, DOI 10.1136/bmjgast-2016-000116
   Biesiekierski JR, 2011, J HUM NUTR DIET, V24, P154, DOI 10.1111/j.1365-277X.2010.01139.x
   Binder HJ, 2010, ANNU REV PHYSIOL, V72, P297, DOI 10.1146/annurev-physiol-021909-135817
   Black Christopher J, 2021, Frontline Gastroenterol, V12, P303, DOI 10.1136/flgastro-2019-101298
   Black CJ, 2022, GUT, V71, P1117, DOI 10.1136/gutjnl-2021-325214
   Blake MR, 2016, ALIMENT PHARM THER, V44, P693, DOI 10.1111/apt.13746
   Borghede MK, 2011, EUR J INTERN MED, V22, pE137, DOI 10.1016/j.ejim.2011.08.013
   BOSAEUS I, 1979, ACTA RADIOL ONCOL, V18, P460, DOI 10.3109/02841867909128231
   BRUNNER H, 1974, MAYO CLIN PROC, V49, P851
   Camilleri M, 2020, AM J GASTROENTEROL, V115, P1596, DOI 10.14309/ajg.0000000000000696
   Campbell M, 2020, BMJ-BRIT MED J, V368, DOI 10.1136/bmj.l6890
   Chlebowski RT, 2006, JNCI-J NATL CANCER I, V98, P1767, DOI 10.1093/jnci/djj494
   Damsgaard B, 2018, ALIMENT PHARM THER, V47, P951, DOI 10.1111/apt.14533
   DANIELSSON A, 1991, GUT, V32, P1180, DOI 10.1136/gut.32.10.1180
   David LA, 2014, NATURE, V505, P559, DOI 10.1038/nature12820
   Davis R, 2021, J HUM NUTR DIET, V34, P420, DOI 10.1111/jhn.12812
   Di Ciaula A, 2017, ANN HEPATOL, V16, pS4, DOI 10.5604/01.3001.0010.5493
   Djuric Z, 2002, NUTR CANCER, V43, P141, DOI 10.1207/S15327914NC432_4
   DOUGLAS BR, 1990, AM J CLIN NUTR, V52, P553, DOI 10.1093/ajcn/52.3.553
   Fani B, 2018, GASTROENT RES PRACT, V2018, DOI 10.1155/2018/2097359
   Fernàndes-Bañares F, 2006, CLIN NUTR, V25, P824, DOI 10.1016/j.clnu.2005.11.010
   Fernández-Bañares F, 2015, ALIMENT PHARM THER, V41, P1132, DOI 10.1111/apt.13193
   Fernandez-Banares F., 2000, NUTR DIETETICA CLIN, P203
   Fernández-Bañares F, 2007, AM J GASTROENTEROL, V102, P2520, DOI 10.1111/j.1572-0241.2007.01438.x
   Festi D, 1998, INT J OBESITY, V22, P592, DOI 10.1038/sj.ijo.0800634
   FORD GA, 1992, POSTGRAD MED J, V68, P272, DOI 10.1136/pgmj.68.798.272
   FROEHLICH F, 1995, DIGEST DIS SCI, V40, P529, DOI 10.1007/BF02064362
   FROMM H, 1986, CLIN GASTROENTEROL, V15, P567
   Gibson PR, 2017, J GASTROEN HEPATOL, V32, P5, DOI 10.1111/jgh.13685
   Gibson PR, 2005, ALIMENT PHARM THER, V21, P1399, DOI 10.1111/j.1365-2036.2005.02506.x
   Gill SK, 2021, NAT REV GASTRO HEPAT, V18, P101, DOI 10.1038/s41575-020-00375-4
   Gupta A, 2015, SUPPORT CARE CANCER, V23, P2881, DOI 10.1007/s00520-015-2653-5
   Hebert JR, 2001, J AM DIET ASSOC, V101, P421, DOI 10.1016/S0002-8223(01)00109-2
   Helwig U, 2019, DIGESTION, V99, P140, DOI 10.1159/000489877
   HOFMANN AF, 1983, J CLIN INVEST, V71, P1003, DOI 10.1172/JCI110828
   HOFMANN AF, 1972, GASTROENTEROLOGY, V62, P918
   HOFMANN AF, 1984, J LIPID RES, V25, P1477
   HOPMAN WPM, 1987, DIGEST DIS SCI, V32, P45, DOI 10.1007/BF01296686
   HOPMAN WPM, 1985, SCAND J GASTROENTERO, V20, P843, DOI 10.3109/00365528509088832
   Hughes LE, 2021, ANN CLIN BIOCHEM, V58, P22, DOI 10.1177/0004563220966139
   HYAMS JS, 1983, GASTROENTEROLOGY, V84, P30
   Irvine EJ, 2016, GASTROENTEROLOGY, V150, P1469, DOI 10.1053/j.gastro.2016.02.010
   Jackson A, 2017, CLIN MED, V17, P412, DOI 10.7861/clinmedicine.17-5-412
   Keely SJ, 2007, AM J PHYSIOL-GASTR L, V292, pG290, DOI 10.1152/ajpgi.00076.2006
   KOGA T, 1984, DIGEST DIS SCI, V29, P994, DOI 10.1007/BF01311249
   Larsen HM, 2019, ACTA ONCOL, V58, P776, DOI 10.1080/0284186X.2018.1562211
   Lewis SJ, 1997, SCAND J GASTROENTERO, V32, P920, DOI 10.3109/00365529709011203
   Lin SM, 2016, EUR J GASTROEN HEPAT, V28, P240, DOI 10.1097/MEG.0000000000000541
   Lomer MCE, 2015, ALIMENT PHARM THER, V41, P262, DOI 10.1111/apt.13041
   Lundåsen T, 2006, J INTERN MED, V260, P530, DOI 10.1111/j.1365-2796.2006.01731.x
   Madsen JL, 2006, DIGEST DIS SCI, V51, P147, DOI 10.1007/s10620-006-3100-8
   Marciani L, 2013, EUR J CLIN NUTR, V67, P1182, DOI 10.1038/ejcn.2013.168
   Marciani L, 2010, GASTROENTEROLOGY, V138, P469, DOI 10.1053/j.gastro.2009.10.055
   McIntyre A, 1997, GUT, V40, P223, DOI 10.1136/gut.40.2.223
   McKenzie JE., 2019, Cochrane handbook for systematic reviews of interventions, P321, DOI DOI 10.1002/9781119536604.CH12
   McLaughlin J, 1999, GASTROENTEROLOGY, V116, P46, DOI 10.1016/S0016-5085(99)70227-1
   Mearin Fermin, 2016, Gastroenterology, DOI 10.1053/j.gastro.2016.02.031
   MEKHJIAN HS, 1971, J CLIN INVEST, V50, P1569, DOI 10.1172/JCI106644
   Misselwitz B, 2019, GUT, V68, P2080, DOI 10.1136/gutjnl-2019-318404
   Moayyedi Paul, 2019, J Can Assoc Gastroenterol, V2, P6, DOI 10.1093/jcag/gwy071
   Moher D, 2009, PLOS MED, V6, DOI [10.1371/journal.pmed.1000097, 10.1016/j.ijsu.2010.07.299, 10.1136/bmj.i4086, 10.1016/j.ijsu.2010.02.007, 10.1136/bmj.b2535, 10.1186/2046-4053-4-1, 10.1136/bmj.b2700]
   MORTENSEN PB, 1989, GASTROENTEROLOGY, V97, P1090, DOI 10.1016/0016-5085(89)91676-4
   Muir JG, 2007, J AGR FOOD CHEM, V55, P6619, DOI 10.1021/jf070623x
   Muir JG, 2009, J AGR FOOD CHEM, V57, P554, DOI 10.1021/jf802700e
   Nasser R, 2006, J AM DIET ASSOC, V106, P850, DOI 10.1016/j.jada.2006.03.011
   National Institute for Health and Care Excellence, DG44 SEHCAT NIH CAR
   NELSON LM, 1977, GUT, V18, P792, DOI 10.1136/gut.18.10.792
   Orekoya O, 2015, CLIN MED, V15, P252, DOI 10.7861/clinmedicine.15-3-252
   Page MJ, 2022, REV PANAM SALUD PUBL, V46, DOI [10.1016/j.ijsu.2021.105906, 10.26633/RPSP.2022.112, 10.1016/j.rec.2021.07.010, 10.1371/journal.pmed.1003583, 10.1016/j.jclinepi.2021.03.001, 10.1186/s13643-021-01626-4, 10.1136/bmj.n71]
   Pazzi P, 2003, DIGEST LIVER DIS, V35, pS39, DOI 10.1016/S1590-8658(03)00093-8
   POLEY JR, 1976, GASTROENTEROLOGY, V71, P38
   POMARE EW, 1973, GUT, V14, P753, DOI 10.1136/gut.14.10.753
   Rao MC, 2004, ANNU REV PHYSIOL, V66, P385, DOI 10.1146/annurev.physiol.66.032902.134726
   Richardson W.S., 1995, ACP J Club, V123, pA12, DOI [10.7326/ACPJC-1995-123-3-A12, DOI 10.7326/ACPJC-1995-123-3-A12]
   Rigby RR, 2020, J ACAD NUTR DIET, V120, P1172, DOI 10.1016/j.jand.2020.03.019
   Rössel P, 1999, SCAND J GASTROENTERO, V34, P587
   Ruiz-Campos L, 2019, ALIMENT PHARM THER, V49, P242, DOI 10.1111/apt.15099
   RUSSELL RI, 1979, SCOT MED J, V24, P291, DOI 10.1177/003693307902400407
   Sadowski DC, 2020, CLIN GASTROENTEROL H, V18, P24, DOI [10.1093/jcag/gwz038, 10.1016/j.cgh.2019.08.062]
   Sagar NM, 2020, SCI REP-UK, V10, DOI 10.1038/s41598-020-77374-7
   Schunemann HJ., 2019, Cochrane Handbook for Systematic Reviews of Interventions, P375, DOI 10.1002/9781119536604.ch14
   Shepherd SJ, 2013, AM J GASTROENTEROL, V108, P707, DOI 10.1038/ajg.2013.96
   Shiha MG, 2020, ECLINICALMEDICINE, V25, DOI 10.1016/j.eclinm.2020.100465
   Slattery SA, 2015, ALIMENT PHARM THER, V42, P3, DOI 10.1111/apt.13227
   Smalley W, 2019, GASTROENTEROLOGY, V157, P858, DOI 10.1053/j.gastro.2019.07.053
   Smith MI, 2000, J ROY COLL PHYS LOND, V34, P448
   Sterne JAC, 2016, BMJ-BRIT MED J, V355, DOI 10.1136/bmj.i4919
   STONE BG, 1992, HEPATOLOGY, V15, P795, DOI 10.1002/hep.1840150508
   Suarez FL, 1997, AM J CLIN NUTR, V65, P1502, DOI 10.1093/ajcn/65.5.1502
   SUHR O, 1988, SCAND J GASTROENTERO, V23, P1187, DOI 10.3109/00365528809090189
   Summers JA, 2016, BMJ OPEN GASTROENTER, V3, DOI 10.1136/bmjgast-2016-000091
   SVEDLUND J, 1988, DIGEST DIS SCI, V33, P129, DOI 10.1007/BF01535722
   THAYSEN EH, 1976, GUT, V17, P965, DOI 10.1136/gut.17.12.965
   Thimister PWL, 1997, SCAND J GASTROENTERO, V32, P778, DOI 10.3109/00365529708996534
   Tuck C, 2018, J HUM NUTR DIET, V31, P422, DOI 10.1111/jhn.12546
   Valentin N, 2015, EXPERT OPIN INV DRUG, V24, P769, DOI 10.1517/13543784.2015.1025132
   Vanner S, 2019, J HUM NUTR DIET, V32, P411, DOI 10.1111/jhn.12688
   VANTILBURG AJP, 1992, SCAND J GASTROENTERO, V27, P66, DOI 10.3109/00365529209096030
   Vijayvargiya P, 2013, CLIN GASTROENTEROL H, V11, P1232, DOI 10.1016/j.cgh.2013.04.029
   Walters Julian R F, 2010, Therap Adv Gastroenterol, V3, P349, DOI 10.1177/1756283X10377126
   Walters JRF, 2009, CLIN GASTROENTEROL H, V7, P1189, DOI 10.1016/j.cgh.2009.04.024
   Wang TY, 2013, EUR J CLIN INVEST, V43, P1203, DOI 10.1111/eci.12161
   Watson L, 2015, CLIN MED, V15, P536, DOI 10.7861/clinmedicine.15-6-536
   Wedlake L, 2009, ALIMENT PHARM THER, V30, P707, DOI 10.1111/j.1365-2036.2009.04081.x
   Whelan K, 2018, J HUM NUTR DIET, V31, P239, DOI 10.1111/jhn.12530
   Wilcox C, 2014, ALIMENT PHARM THER, V39, P923, DOI 10.1111/apt.12684
   Wildt S, 2003, SCAND J GASTROENTERO, V38, P826, DOI 10.1080/00365520310004461
   Wong BS, 2012, CLIN GASTROENTEROL H, V10, P1009, DOI 10.1016/j.cgh.2012.05.006
   Zhao L, 2020, J CLIN INVEST, V130, P438, DOI 10.1172/JCI130976
   Zubek J, 2012, GUT, V61, pA86, DOI 10.1136/gutjnl-2012-302514b.31
NR 111
TC 3
Z9 3
U1 2
U2 5
PU WILEY
PI HOBOKEN
PA 111 RIVER ST, HOBOKEN 07030-5774, NJ USA
SN 0952-3871
EI 1365-277X
J9 J HUM NUTR DIET
JI J. Hum. Nutr. Diet.
PD DEC
PY 2022
VL 35
IS 6
BP 1087
EP 1104
DI 10.1111/jhn.13005
EA APR 2022
PG 18
WC Nutrition & Dietetics
WE Science Citation Index Expanded (SCI-EXPANDED)
SC Nutrition & Dietetics
GA 6L5IQ
UT WOS:000779577300001
PM 35274385
OA hybrid, Green Published
DA 2024-01-22
ER

PT J
AU Kulkarni, C
   Murag, S
   Cholankeril, G
   Fardeen, T
   Mannalithara, A
   Lerrigo, R
   Kamal, A
   Ahmed, A
   Goel, A
   Sinha, SR
AF Kulkarni, Chiraag
   Murag, Soumya
   Cholankeril, George
   Fardeen, Touran
   Mannalithara, Ajitha
   Lerrigo, Robert
   Kamal, Ahmad
   Ahmed, Aijaz
   Goel, Aparna
   Sinha, Sidhartha R.
TI Association of Anti-TNF Therapy With Increased Risk of Acute Cholangitis
   in Patients With Primary Sclerosing Cholangitis
SO INFLAMMATORY BOWEL DISEASES
LA English
DT Article
DE primary sclerosing cholangitis; acute cholangitis; TNF-alpha;
   inhibitors; immunomodulator therapy; inflammatory bowel disease
ID INFLAMMATORY-BOWEL-DISEASE; LIVER-TRANSPLANTATION; CROHNS-DISEASE;
   INFECTION; MORTALITY
AB Background: Patients with primary sclerosing cholangitis (PSC) are at increased risk of developing acute cholangitis. The majority of patients with PSC have comorbid inflammatory bowel disease, and many take immunosuppressive medications. The epidemiological risks for the development of acute cholangitis in patients with PSC, including the impact of immunosuppressive therapy, are unknown.
   Methods: We conducted a 2-center, retrospective cohort study using data from 228 patients at Stanford University Medical Center and Santa Clara Valley Medical Center (CA), a county health care system. Patient demographics, medications, PSC disease severity, and inflammatory bowel disease status were extracted. Using stepwise variable selection, we included demographic and covariate predictors in the multiple logistic regression model assessing risk factors for cholangitis. Time-to-event analysis was performed to evaluate specific immunosuppressive medications and development of cholangitis.
   Results: Thirty-one percent of patients had at least 1 episode of acute cholangitis (n = 72). Anti-tumor necrosis factor (TNF) therapy was associated with increased odds of acute cholangitis (odds ratio, 7.29; 95% confidence interval, 2.63-12.43), but immunomodulator use was protective against acute cholangitis (odds ratio, 0.23; 95% confidence interval, 0.05-0.76). Anti-TNF therapy was associated with decreased time-to-cholangitis, with a median time of 28.4 months; in contrast, only 11.1% of patients who were prescribed immunomodulators developed cholangitis over the same time period (P < 0.001).
   Conclusions: Our observations suggest that classes of immunosuppressive medications differentially modify the odds of acute cholangitis. Biologic therapy, ie, anti-TNF therapy, was shown to have significantly higher odds for patients developing acute cholangitis whereas immunomodulator therapy was shown to have a potential protective effect. These findings may help guide physicians in decision-making for determining appropriate immunosuppressive therapy.
C1 [Kulkarni, Chiraag; Cholankeril, George; Fardeen, Touran; Mannalithara, Ajitha; Ahmed, Aijaz; Goel, Aparna; Sinha, Sidhartha R.] Stanford Univ, Div Gastroenterol & Hepatol, Dept Med, Palo Alto, CA 94304 USA.
   [Murag, Soumya; Lerrigo, Robert; Kamal, Ahmad] Santa Clara Valley Med Ctr, Santa Clara, CA USA.
   [Cholankeril, George] Stanford Univ, Dept Epidemiol & Populat Hlth, Sch Med, Stanford, CA 94305 USA.
C3 Stanford University; Santa Clara Valley Medical Center; Stanford
   University
RP Sinha, SR (通讯作者)，Stanford Univ, Div Gastroenterol & Hepatol, Sch Med, 300 Pasteur Dr,M211, Stanford, CA 94305 USA.
EM sidsinha@stanford.edu
OI Kulkarni, Chiraag/0000-0002-8354-3566
FU American College of Gastroenterology's (ACG) Resident Clinical Research
   Award
FX Supported by: The work was supported by the American College of
   Gastroenterology's (ACG) Resident Clinical Research Award.
CR Chen M, 2018, HEPATOB PANCREAT DIS, V17, P55, DOI 10.1016/j.hbpd.2018.01.002
   CHIJIIWA K, 1995, AM J SURG, V170, P356, DOI 10.1016/S0002-9610(99)80303-1
   Colombel JF, 2004, GASTROENTEROLOGY, V126, P19, DOI 10.1053/j.gastro.2003.10.047
   CSENDES A, 1992, BRIT J SURG, V79, P655, DOI 10.1002/bjs.1800790720
   Fattahi MR, 2020, INFLAMM BOWEL DIS, V23, P1160
   Goldberg DS, 2013, LIVER TRANSPLANT, V19, P250, DOI 10.1002/lt.23587
   Gores GJ, 2006, LIVER TRANSPLANT, V12, pS91, DOI 10.1002/lt.20966
   Karlsen TH, 2017, J HEPATOL, V67, P1298, DOI 10.1016/j.jhep.2017.07.022
   Kirchgesner J, 2018, GASTROENTEROLOGY, V155, P337, DOI 10.1053/j.gastro.2018.04.012
   Lazaridis KN, 2016, NEW ENGL J MED, V375, P1161, DOI 10.1056/NEJMra1506330
   Lichtenstein GR, 2012, AM J GASTROENTEROL, V107, P1409, DOI 10.1038/ajg.2012.218
   Lindor KD, 2015, AM J GASTROENTEROL, V110, P646, DOI 10.1038/ajg.2015.112
   Marelli L, 2011, GUT, V60, P1224, DOI 10.1136/gut.2010.235408
   Nakamoto N, 2019, NAT MICROBIOL, V4, P492, DOI 10.1038/s41564-018-0333-1
   Navaneethan U, 2012, CLIN GASTROENTEROL H, V10, P540, DOI 10.1016/j.cgh.2012.01.006
   Palmela C, 2018, GUT LIVER, V12, P17, DOI 10.5009/gnl16510
   Peverelle M, 2020, INFLAMM BOWEL DIS, V26, P1901, DOI 10.1093/ibd/izz325
   Piovani D, 2020, ALIMENT PHARM THER, V51, P820, DOI 10.1111/apt.15692
   Stokkeland K, 2019, CLIN GASTROENTEROL H, V17, P1860, DOI 10.1016/j.cgh.2018.11.002
   Yu H, 2018, ALIMENT PHARM THER, V47, P364, DOI 10.1111/apt.14430
   Yun HF, 2016, ARTHRITIS RHEUMATOL, V68, P56, DOI 10.1002/art.39399
NR 21
TC 0
Z9 0
U1 0
U2 0
PU OXFORD UNIV PRESS INC
PI CARY
PA JOURNALS DEPT, 2001 EVANS RD, CARY, NC 27513 USA
SN 1078-0998
EI 1536-4844
J9 INFLAMM BOWEL DIS
JI Inflamm. Bowel Dis.
PD OCT
PY 2021
VL 27
IS 10
BP 1602
EP 1609
DI 10.1093/ibd/izaa317
PG 8
WC Gastroenterology & Hepatology
WE Science Citation Index Expanded (SCI-EXPANDED)
SC Gastroenterology & Hepatology
GA WQ2ZD
UT WOS:000713688000015
DA 2024-01-22
ER

PT J
AU Babic, E
   Bevanda, M
   Karin, M
   Volaric, M
   Bogut, A
   Glibo, DB
   Bevanda, D
   Sutalo, N
AF Babic, Emil
   Bevanda, Milenko
   Karin, Maja
   Volaric, Mile
   Bogut, Ante
   Glibo, Daniela Bevanda
   Bevanda, Danijel
   Sutalo, Nikica
TI ANXIETY, DEPRESSION AND PERSONALITY TYPES IN PATIENTS WITH INFLAMMATORY
   BOWEL DISEASE: COMPARISONS WITH PEPTIC ULCER AND THE GENERAL POPULATION
SO PSYCHIATRIA DANUBINA
LA English
DT Article
DE inflammatory bowel disease; peptic ulcer; anxiety; depression; A/B type
   of personality; D type of personality; Bortner scale; Denollet test
ID QUALITY-OF-LIFE; CROHNS-DISEASE; COMORBIDITY; PSYCHOTHERAPY; CHALLENGES;
   PREVALENCE; DISORDERS; SYMPTOMS; DISTRESS; THERAPY
AB Background: To explore corellation of anxiety, depression ant type of personality in inflammatory bowel disease (IBD) and compare with peptic ulcer (PU).
   Subjects and methods: In this study, prevalence of anxiety, depression and type of personality was investigated in 362 cases divided into three groups: 112 of IBD patients, 122 of peptic ulcer patients and 128 of control group who didn't have any gastrointestinal or psychic complaints. IBD and peptic ulcer diagnosis were established by standard diagnostic procedures (anamnesis, clinical manifestations, laboratory, endoscopy and biopsy in IBD and upper endoscopy in peptic ulcer). Anxiety and depression were established by Hamilton anxiety rating scale (HAM-A) and Hamilton rating test for depression (HAM-D). Type of A/B personality was established by Bortner scale and D type of personality by Denollet scale (DS14).
   Results: Anxiety was found in 47 (41.9%) and depression in 44 (38.3%) of a total of 112 IBD cases. In group with peptic ulcer anxiety was found in 40 (32.8%) and depression aalso in 40 (32.8%) of total 122 cases. In control group anxiety was diagnosed in 21 (16.4%) and depression in 20 (15.6%) of total 128 cases. Anxiety and depresson were significantly higher in both groups than in control group but anxiety and depression were significantly higher in IBD group than peptic ulcer group. D type of personality was statistically significant in peptic ulcer group.
   Conclusion: Anxiety and depression in IBD and peptic ulcer cases have a greater prevalence compared to the normal population and surprisingly are higher in IBD than peptic ulcer group. D type of personality is associated with peptic ulcer.
C1 [Babic, Emil; Bevanda, Milenko; Karin, Maja; Volaric, Mile; Bogut, Ante; Glibo, Daniela Bevanda; Bevanda, Danijel] Univ Mostar, Dept Gastroenterol & Hepatol, Clin Hosp, Mostar, Bosnia & Herceg.
   [Sutalo, Nikica] Univ Mostar, Dept Psychiat, Clin Hosp, Mostar, Bosnia & Herceg.
C3 University of Mostar; University of Mostar
RP Babic, E (通讯作者)，Univ Mostar, Dept Gastroenterol & Hepatol, Clin Hosp, Mostar, Bosnia & Herceg.
EM emil.babic@yahoo.com
RI Volaric, Mile/ABG-6879-2021
CR Addolorato G, 1997, SCAND J GASTROENTERO, V32, P1013, DOI 10.3109/00365529709011218
   Bernstein CN, 2010, AM J GASTROENTEROL, V105, P1994, DOI 10.1038/ajg.2010.140
   Bessissow T, 2013, J CROHNS COLITIS, V7, P580
   Bryant RV, 2011, J GASTROEN HEPATOL, V26, P916, DOI 10.1111/j.1440-1746.2011.06624.x
   Calsbeek H, 2002, EUR J GASTROEN HEPAT, V14, P543, DOI 10.1097/00042737-200205000-00012
   Cook SF, 2014, CLIN GASTROENTEROL H
   DROSSMAN DA, 1991, PSYCHOSOM MED, V53, P701, DOI 10.1097/00006842-199111000-00010
   DUFFY LC, 1991, BEHAV MED, V17, P101, DOI 10.1080/08964289.1991.9937553
   Goodhand JR, 2013, ALIMENT PHARM THER, V38, P1097, DOI 10.1111/apt.12476
   Goodwin RD, 2013, ANN EPIDEMIOL, V23, P189, DOI 10.1016/j.annepidem.2013.01.003
   Graff LA, 2009, INFLAMM BOWEL DIS, V15, P1105, DOI 10.1002/ibd.20873
   Hollander D, 2003, J Physiol Pharmacol, V54 Suppl 4, P183
   Hyphantis T, 2010, GEN HOSP PSYCHIAT, V32, P57, DOI 10.1016/j.genhosppsych.2009.09.002
   Jakovljevic Miro, 2015, Psychiatr Danub, V27 Suppl 2, P546
   Jakovljevic M, 2013, PSYCHIAT DANUB, V25, P18
   Keller W, 2004, J PSYCHOSOM RES, V56, P687, DOI 10.1016/S0022-3999(03)00122-3
   Knowles SR, 2013, INFLAMM BOWEL DIS, V19, P2704, DOI 10.1097/MIB.0b013e318296ae5a
   Kuroki T, 2007, J GASTROENTEROL, V42, P522, DOI 10.1007/s00535-007-2042-z
   Langhorst J, 2007, PSYCHONEUROENDOCRINO, V32, P1086, DOI 10.1016/j.psyneuen.2007.09.003
   Lopez A, 2013, INFLAMM BOWEL DIS, V19, P1528, DOI 10.1097/MIB.0b013e31828132cb
   Mikocka-Walus AA, 2007, INFLAMM BOWEL DIS, V13, P225, DOI 10.1002/ibd.20062
   Moody G, 1999, J PEDIATR GASTR NUTR, V28, pS43, DOI 10.1097/00005176-199904001-00008
   Pedersen SS, 2004, PSYCHOSOM MED, V66, P714, DOI 10.1097/01.psy.0000132874.52202.21
   Porcelli P, 1996, SCAND J GASTROENTERO, V31, P792, DOI 10.3109/00365529609010354
   Roda G, 2011, ULCERS, V2011, P5
   Sewitch MJ, 2001, AM J GASTROENTEROL, V96, P1470
   Simrén M, 2002, AM J GASTROENTEROL, V97, P389
   de Lima FDV, 2012, REV ASSOC MED BRAS, V58, P481, DOI 10.1590/S0104-42302012000400021
   Walker JR, 2008, AM J GASTROENTEROL, V103, P1989, DOI 10.1111/j.1572-0241.2008.01980.x
   Wardle RA, 2014, EUR J GASTROEN HEPAT, V26, P1, DOI 10.1097/MEG.0b013e328365d21a
   Woodward Sue, 2016, Br J Nurs, V25, P649, DOI 10.12968/bjon.2016.25.12.649
   Wu DY, 2012, ASIAN PAC J TROP MED, V5, P831, DOI 10.1016/S1995-7645(12)60153-9
NR 32
TC 5
Z9 5
U1 2
U2 10
PU MEDICINSKA NAKLADA
PI ZAGREB
PA VLASKA 69, HR-10000 ZAGREB, CROATIA
SN 0353-5053
J9 PSYCHIAT DANUB
JI Psychiatr. Danub.
PY 2021
VL 33
IS 1
BP 48
EP 56
DI 10.24869/psyd.2021.48
PG 9
WC Psychiatry
WE Science Citation Index Expanded (SCI-EXPANDED); Social Science Citation Index (SSCI)
SC Psychiatry
GA RN2PZ
UT WOS:000640195200004
PM 33857039
OA gold, Green Submitted
DA 2024-01-22
ER

PT J
AU Li, JY
   Chen, DW
   Yu, B
   He, J
   Zheng, P
   Mao, XB
   Yu, J
   Luo, JQ
   Tian, G
   Huang, ZQ
   Luo, YH
AF Li, Jiayan
   Chen, Daiwen
   Yu, Bing
   He, Jun
   Zheng, Ping
   Mao, Xiangbing
   Yu, Jie
   Luo, Junqiu
   Tian, Gang
   Huang, Zhiqing
   Luo, Yuheng
TI Fungi in Gastrointestinal Tracts of Human and Mice: from Community to
   Functions
SO MICROBIAL ECOLOGY
LA English
DT Review
DE Commensal fungi; Community; Diet; Intestinal immune; Candida albicans;
   IBD
ID CANDIDA-ALBICANS; GUT MICROBIOTA; EPITHELIAL-CELLS; COMMENSAL FUNGI;
   CROHNS-DISEASE; COLONIZATION; DECTIN-1; YEAST; INFLAMMATION; RECOGNITION
AB Fungi are often ignored in studies on gut microbes because of their low level of presence (making up only 0.1% of the total microorganisms) in the gastrointestinal tract (GIT) of monogastric animals. Recent studies using novel technologies such as next generation sequencing have expanded our understanding on the importance of intestinal fungi in humans and animals. Here, we provide a comprehensive review on the fungal community, the so-called mycobiome, and their functions from recent studies in humans and mice. In the GIT of humans, fungi belonging to the phyla Ascomycota, Basidiomycota and Chytridiomycota are predominant. The murine intestines harbor a more diverse assemblage of fungi. Diet is one of the major factors influencing colonization of fungi in the GIT. Presence of the genus Candida is positively associated with dietary carbohydrates, but are negatively correlated with dietary amino acids, proteins, and fatty acids. However, the relationship between diet and the fungal community (and functions), as well as the underlying mechanisms remains unclear. Dysbiosis of intestinal fungi can cause invasive infections and inflammatory bowel diseases (IBD). However, it is not clear whether dysbiosis of the mycobiome is a cause, or a result of IBD. Compared to non-inflamed intestinal mucosa, the abundance and diversity of fungi is significantly increased in the inflamed mucosa. The commonly observed commensal fungal species Candida albicans might contribute to occurrence and development of IBD. Limited studies show that Candida albicans might interact with immune cells of the host intestines through the pathways associated with Dectin-1, Toll-like receptor 2 (TLR2), and TLR4. This review is expected to provide new thoughts for future studies on intestinal fungi and for new therapies to fungal infections in the GIT of human and animals.
C1 [Li, Jiayan; Chen, Daiwen; Yu, Bing; He, Jun; Zheng, Ping; Mao, Xiangbing; Yu, Jie; Luo, Junqiu; Tian, Gang; Huang, Zhiqing; Luo, Yuheng] Sichuan Agr Univ, Inst Anim Nutr, Key Lab Anim Dis Resistance Nutr China, Minist Educ, Chengdu, Sichuan, Peoples R China.
C3 Sichuan Agricultural University
RP Luo, YH (通讯作者)，Sichuan Agr Univ, Inst Anim Nutr, Key Lab Anim Dis Resistance Nutr China, Minist Educ, Chengdu, Sichuan, Peoples R China.
EM luoluo212@126.com
RI He, Jun/G-5896-2010
FU National Natural Science Foundation of China [31301987, 3167131062]
FX This work was supported by the National Natural Science Foundation of
   China (grant number 31301987 and 3167131062).
CR Angebault C, 2013, J INFECT DIS, V208, P1705, DOI 10.1093/infdis/jit389
   Arumugam M, 2011, NATURE, V473, P174, DOI 10.1038/nature09944
   Bai XD, 2004, WORLD J GASTROENTERO, V10, P2124, DOI 10.3748/wjg.v10.i14.2124
   Biasoli MS, 2002, MYCOSES, V45, P465, DOI 10.1046/j.1439-0507.2002.00793.x
   Bujdáková H, 2008, J MED MICROBIOL, V57, P1466, DOI 10.1099/jmm.0.2008/001479-0
   Calich VLG, 2008, FEMS IMMUNOL MED MIC, V53, P1, DOI 10.1111/j.1574-695X.2008.00378.x
   Cerf-Bensussan N, 2010, NAT REV IMMUNOL, V10, P735, DOI 10.1038/nri2850
   Chiaro TR, 2017, SCI TRANSL MED, V9, DOI 10.1126/scitranslmed.aaf9044
   Colombel JF, 2013, GUT, V62, P800, DOI 10.1136/gutjnl-2012-304154
   David LA, 2014, NATURE, V505, P559, DOI 10.1038/nature12820
   De Luca A, 2010, MUCOSAL IMMUNOL, V3, P361, DOI 10.1038/mi.2010.22
   Dillon S, 2006, J CLIN INVEST, V116, P916, DOI 10.1172/JCI27203
   Dollive S, 2013, PLOS ONE, V8, DOI 10.1371/journal.pone.0071806
   Ferwerda B, 2009, NEW ENGL J MED, V361, P1760, DOI 10.1056/NEJMoa0901053
   Frey-Klett P, 2011, MICROBIOL MOL BIOL R, V75, P583, DOI 10.1128/MMBR.00020-11
   Fukuda S, 2014, SEMIN IMMUNOPATHOL, V36, P103, DOI 10.1007/s00281-013-0399-z
   Glocker EO, 2009, NEW ENGL J MED, V361, P1727, DOI 10.1056/NEJMoa0810719
   Gosiewski T, 2014, GUT PATHOG, V6, DOI 10.1186/s13099-014-0043-z
   Gouba N, 2014, PLOS ONE, V9, DOI 10.1371/journal.pone.0106994
   Gouba Nina, 2014, BMC Res Notes, V7, P33, DOI 10.1186/1756-0500-7-33
   Gouba N, 2013, PLOS ONE, V8, DOI 10.1371/journal.pone.0059474
   Gringhuis SI, 2011, PLOS PATHOG, V7, DOI 10.1371/journal.ppat.1001259
   Gross O, 2006, NATURE, V442, P651, DOI 10.1038/nature04926
   Hallen-Adams HE, 2015, FUNGAL ECOL, V15, P9, DOI 10.1016/j.funeco.2015.01.006
   Hamad I, 2012, PLOS ONE, V7, DOI 10.1371/journal.pone.0040888
   Hawksworth DL, 1997, PHYTOPATHOLOGY, V87, P888, DOI 10.1094/PHYTO.1997.87.9.888
   Hoarau G, 2016, MBIO, V7, DOI [10.1128/mBio.01250-16, 10.1128/mbio.01250-16]
   Hoffmann C, 2013, PLOS ONE, V8, DOI 10.1371/journal.pone.0066019
   Hooper LV, 2012, SCIENCE, V336, P1268, DOI 10.1126/science.1223490
   Huang WT, 2004, J INFECT DIS, V190, P624, DOI 10.1086/422329
   Iliev ID, 2012, SCIENCE, V336, P1314, DOI 10.1126/science.1221789
   Karkowska-Kuleta J, 2015, ACTA BIOCHIM POL, V62, P339, DOI 10.18388/abp.2015_1032
   Koh AY, 2013, CURR FUNGAL INFECT R, V7, P144, DOI 10.1007/s12281-013-0133-2
   Kong HH, 2017, VIRULENCE, V8, P310, DOI 10.1080/21505594.2017.1279780
   Krause R, 2005, CLIN MICROBIOL INFEC, V11, P1, DOI 10.1111/j.1469-0691.2004.00978.x
   Li QR, 2014, J CLIN GASTROENTEROL, V48, P513, DOI 10.1097/MCG.0000000000000035
   Li QR, 2012, HUM PATHOL, V43, P1273, DOI 10.1016/j.humpath.2011.09.017
   Liguori G, 2016, J CROHNS COLITIS, V10, P296, DOI 10.1093/ecco-jcc/jjv209
   Loh G, 2012, GUT MICROBES, V3, P544, DOI 10.4161/gmic.22156
   Mao Y, 2015, THESIS
   Mar Rodriguez M, 2016, Sci Rep, V6, P21679, DOI 10.1038/srep21679
   Marteau P, 2004, ALIMENT PHARM THER, V20, P18, DOI 10.1111/j.1365-2036.2004.02062.x
   Mason KL, 2012, INFECT IMMUN, V80, P3371, DOI 10.1128/IAI.00449-12
   MCKENZIE H, 1990, GUT, V31, P536, DOI 10.1136/gut.31.5.536
   Moyes DL, 2011, CLIN DEV IMMUNOL, P1, DOI 10.1155/2011/346307
   Naglik JR, 2011, MICROBES INFECT, V13, P963, DOI 10.1016/j.micinf.2011.06.009
   Nakamura T, 2007, J GASTROEN HEPATOL, V22, P749, DOI 10.1111/j.1440-1746.2006.04353.x
   Netea MG, 2008, NAT REV MICROBIOL, V6, P67, DOI 10.1038/nrmicro1815
   Ott SJ, 2008, SCAND J GASTROENTERO, V43, P831, DOI 10.1080/00365520801935434
   Pandey PK, 2012, J BIOSCIENCES, V37, P221, DOI 10.1007/s12038-012-9197-3
   Penders J, 2006, PEDIATRICS, V118, P511, DOI 10.1542/peds.2005-2824
   Polonelli L, 2012, PLOS ONE, V7, DOI 10.1371/journal.pone.0034105
   Qin JJ, 2010, NATURE, V464, P59, DOI 10.1038/nature08821
   Qiu XY, 2015, SCI REP-UK, V5, DOI 10.1038/srep10416
   Ramaswamy K, 2007, Indian J Med Microbiol, V25, P57
   Renaud M, 2012, THESIS
   Richard ML, 2015, INFLAMM BOWEL DIS, V21, P656, DOI 10.1097/MIB.0000000000000261
   Romani Luigina, 2004, Nat Rev Immunol, V4, P1, DOI 10.1038/nri2939
   Scanlan PD, 2008, ISME J, V2, P1183, DOI 10.1038/ismej.2008.76
   Schoch CL, 2012, P NATL ACAD SCI USA, V109, P6241, DOI 10.1073/pnas.1117018109
   Schulze J, 2009, DTSCH ARZTEBL INT, V106, P837, DOI 10.3238/arztebl.2009.0837
   Scupham AJ, 2006, APPL ENVIRON MICROB, V72, P793, DOI 10.1128/AEM.72.1.793-801.2006
   Sekirov I, 2010, PHYSIOL REV, V90, P859, DOI 10.1152/physrev.00045.2009
   Soeta N, 2009, J MED MICROBIOL, V58, P1037, DOI 10.1099/jmm.0.006858-0
   Sokol H, 2017, GUT, V66, P1039, DOI [10.1136/gutjnl-2015-310746, 10.1136/gutjnl-20]
   Sonoyama K, 2011, MED MYCOL, V49, P237, DOI 10.3109/13693786.2010.511284
   Suhr MJ, 2016, LETT APPL MICROBIOL, V62, P209, DOI 10.1111/lam.12539
   Suhr MJ, 2015, MYCOLOGIA, V107, P1057, DOI 10.3852/15-147
   Taylor PR, 2007, NAT IMMUNOL, V8, P31, DOI 10.1038/ni1408
   Tong YQ, 2017, MICROBIOL RES, V198, P27, DOI 10.1016/j.micres.2017.02.002
   Tremaroli V, 2012, NATURE, V489, P242, DOI 10.1038/nature11552
   Ukhanova M, 2014, BRIT J NUTR, V111, P2146, DOI 10.1017/S0007114514000385
   Underhill DM, 2014, NAT REV IMMUNOL, V14, P405, DOI 10.1038/nri3684
   Urban CF, 2009, PLOS PATHOG, V5, DOI 10.1371/journal.ppat.1000639
   Valinsky L, 2002, APPL ENVIRON MICROB, V68, P5999, DOI 10.1128/AEM.68.12.5999-6004.2002
   van de Veerdonk FL, 2009, CELL HOST MICROBE, V5, P329, DOI 10.1016/j.chom.2009.02.006
   Vautier S, 2015, CELL MICROBIOL, V17, P445, DOI 10.1111/cmi.12388
   Wang ZK, 2014, ALIMENT PHARM THER, V39, P751, DOI 10.1111/apt.12665
   Weindl G, 2010, J DENT RES, V89, P666, DOI 10.1177/0022034510368784
   Weindl G, 2007, J CLIN INVEST, V117, P3664, DOI 10.1172/JCI28115
   Wheeler ML, 2017, ANNU REV PATHOL-MECH, V12, P359, DOI 10.1146/annurev-pathol-052016-100342
   Zelante T, 2007, EUR J IMMUNOL, V37, P2695, DOI 10.1002/eji.200737409
   Zhang LL, 2016, FEMS MICROBIOL LETT, V363, DOI 10.1093/femsle/fnw138
   Zheng Y, 2008, NAT MED, V14, P282, DOI 10.1038/nm1720
NR 84
TC 79
Z9 91
U1 2
U2 53
PU SPRINGER
PI NEW YORK
PA ONE NEW YORK PLAZA, SUITE 4600, NEW YORK, NY, UNITED STATES
SN 0095-3628
EI 1432-184X
J9 MICROB ECOL
JI Microb. Ecol.
PD MAY
PY 2018
VL 75
IS 4
BP 821
EP 829
DI 10.1007/s00248-017-1105-9
PG 9
WC Ecology; Marine & Freshwater Biology; Microbiology
WE Science Citation Index Expanded (SCI-EXPANDED)
SC Environmental Sciences & Ecology; Marine & Freshwater Biology;
   Microbiology
GA GD3GZ
UT WOS:000430393400001
PM 29110065
DA 2024-01-22
ER

PT J
AU Estevinho, MM
   Afonso, J
   Rosa, I
   Lago, P
   Trindade, E
   Correia, L
   Dias, CC
   Magro, F
AF Estevinho, Maria Manuela
   Afonso, Joana
   Rosa, Isadora
   Lago, Paula
   Trindade, Eunice
   Correia, Luis
   Dias, Claudia Camila
   Magro, Fernando
CA GEDII Portuguese IBD Grp
TI A Systematic Review and Meta-Analysis of 6-Thioguanine Nucleotide Levels
   and Clinical Remission in Inflammatory Bowel Disease
SO JOURNAL OF CROHNS & COLITIS
LA English
DT Review
DE Thiopurines; inflammatory bowel disease; clinical outcome
ID THIOPURINE METHYLTRANSFERASE ACTIVITY; METABOLITE LEVELS;
   CROHNS-DISEASE; 6-MERCAPTOPURINE THERAPY; AZATHIOPRINE THERAPY;
   MAINTENANCE THERAPY; PEDIATRIC-PATIENTS; BLOOD; ASSOCIATION; METHYL
AB Background and Aims: Thiopurines are widely used in the management of inflammatory bowel diseases. However, their minimum effective dose and dose-response relationship remain undefined, and evidence about their use in clinical practice is mostly heterogeneous. This systematic review and meta-analysis aimed: i] to assess the clinical value of 6-thioguanine nucleotide thresholds; and ii] to compare mean 6-thioguanine nucleotide concentrations between patients in clinical remission vs. those with active disease.
   Methods: A systematic literature search was carried out using four databases. Statistical heterogeneity was assessed with the I-2 statistic followed by subgroup and sensitivity analyses. Odds ratios were computed using the random-effects model.
   Results: A total of 1384 records were identified in the systematic search, of which 25 were retained for further analysis: 22 were used in the cut-off comparisons and 12 were used in the 6-thioguanine nucleotide mean differences analysis. The global odds ratio for remission in patients with 6-thioguanine nucleotide levels above the predefined thresholds was 3.95 (95% confidence interval [CI], 2.63-5.94; p < 0.001]. When considering the different thresholds individually, the odd ratios were significant for values above 235 pmol/8 x 10(8) and 250 pmol/8 x 10(8) red blood cells [2.25 and 4.71, respectively]. Mean 6-thioguanine nucleotide levels were higher among patients in clinical remission, with a pooled difference of 63.37 pmol/8 x 10(8) red blood cells [95% CI, 31.81-94.93; p < 0.001].
   Conclusions: This study reinforces the link between 6-thioguanine nucleotide levels and clinical remission in inflammatory bowel diseases, also exploring the validity of specific 6-thioguanine nucleotide thresholds to predict clinical outcomes.
C1 [Estevinho, Maria Manuela; Afonso, Joana; Magro, Fernando] Univ Porto, Fac Med, Dept Pharmacol & Therapeut, Rua Placido Costa, P-4200 Oporto, Portugal.
   [Rosa, Isadora] Inst Portugues Oncol Lisboa, Gastroenterol Dept, Lisbon, Portugal.
   [Lago, Paula] Ctr Hosp Porto, Gastroenterol Dept, Oporto, Portugal.
   [Trindade, Eunice] Ctr Hosp Sao Joao, Dept Pediat, Oporto, Portugal.
   [Correia, Luis] Univ Lisbon, Hosp Santa Maria, Dept Gastroenterol & Hepatol, Lisbon, Portugal.
   [Dias, Claudia Camila] Univ Porto, Fac Med, Dept Community Med, Oporto, Portugal.
   [Dias, Claudia Camila] Ctr Hlth Technol & Serv Res, Oporto, Portugal.
   [Magro, Fernando] Ctr Hosp Sao Joao, Dept Gastroenterol, Fac Med, Oporto, Portugal.
C3 Universidade do Porto; Sao Joao Hospital; Universidade de Lisboa;
   Hospital Santa Maria; Universidade do Porto; Sao Joao Hospital;
   Universidade do Porto
RP Magro, F (通讯作者)，Univ Porto, Fac Med, Dept Pharmacol & Therapeut, Rua Placido Costa, P-4200 Oporto, Portugal.
EM fm@med.up.pt
RI Dias, Claudia Camila/N-7130-2014; Estevinho, Manuela/R-2754-2019; Rosa,
   Isadora/AAU-1590-2020; Afonso, Joana/A-4395-2016
OI Dias, Claudia Camila/0000-0001-9356-3272; Rosa,
   Isadora/0000-0002-2953-5987; Afonso, Joana/0000-0001-9941-0613;
   Estevinho, Maria Manuela/0000-0001-7171-0139
FU Portuguese Group of Studies of Inflammatory Bowel Disease (GEDII)
FX This work was supported by the Portuguese Group of Studies of
   Inflammatory Bowel Disease (GEDII).
CR Achkar JP, 2004, INFLAMM BOWEL DIS, V10, P339, DOI 10.1097/00054725-200407000-00003
   Alaish R, 2017, INT J CLIN PHARM TH, V55, P594, DOI 10.5414/CP202962
   Andoh A, 2008, J GASTROEN HEPATOL, V23, P1373, DOI 10.1111/j.1440-1746.2008.05419.x
   [Anonymous], FRONTLINE GASTROENTE
   Atreya I, 2016, J CROHNS COLITIS, V10, P1132, DOI 10.1093/ecco-jcc/jjw091
   Atreya I, 2009, GUT, V58, P325, DOI 10.1136/gut.2008.163485
   Belaiche J, 2001, SCAND J GASTROENTERO, V36, P71, DOI 10.1080/00365520150218084
   Bouguen G, 2015, INFLAMM BOWEL DIS, V21, P606, DOI 10.1097/MIB.0000000000000302
   Colombel JF, 2015, ALIMENT PHARM THER, V41, P734, DOI 10.1111/apt.13139
   Coskun M, 2016, CLIN PHARMACOKINET, V55, P257, DOI 10.1007/s40262-015-0316-9
   Cuffari C, 2001, GUT, V48, P642, DOI 10.1136/gut.48.5.642
   Cuffari C, 1996, GUT, V39, P401, DOI 10.1136/gut.39.3.401
   Cuffari C, 2000, ALIMENT PHARM THER, V14, P1009, DOI 10.1046/j.1365-2036.2000.00812.x
   Cuffari C, 2004, CLIN GASTROENTEROL H, V2, P410, DOI 10.1016/S1542-3565(04)00127-2
   DerSimonian R, 2015, CONTEMP CLIN TRIALS, V45, P139, DOI 10.1016/j.cct.2015.09.002
   Dervieux T, 1998, CLIN CHEM, V44, P551
   Dixon LJ, 2015, INFLAMM BOWEL DIS, V21, P912, DOI 10.1097/MIB.0000000000000289
   Dubinsky MC, 2000, GASTROENTEROLOGY, V118, P705, DOI 10.1016/S0016-5085(00)70140-5
   ERDMANN GR, 1990, BIOMED CHROMATOGR, V4, P47, DOI 10.1002/bmc.1130040202
   Gilissen LPL, 2012, J CROHNS COLITIS, V6, P698, DOI 10.1016/j.crohns.2011.12.003
   Goel RM, 2015, THER ADV CHRONIC DIS, V6, P138, DOI 10.1177/2040622315579063
   Goldberg R, 2016, J GASTROEN HEPATOL, V31, P553, DOI 10.1111/jgh.13210
   Goldenberg BA, 2004, AM J GASTROENTEROL, V99, P1744, DOI 10.1111/j.1572-0241.2004.30415.x
   González-Lama Y, 2011, ALIMENT PHARM THER, V34, P544, DOI 10.1111/j.1365-2036.2011.04756.x
   González-Lama Y, 2016, FRONTLINE GASTROENTE, V7, P301, DOI 10.1136/flgastro-2015-100681
   Gupta P, 2001, J PEDIATR GASTR NUTR, V33, P450, DOI 10.1097/00005176-200110000-00006
   Hanai H, 2010, INFLAMM BOWEL DIS, V16, P1376, DOI 10.1002/ibd.21190
   Kim MJ, 2014, YONSEI MED J, V55, P1289, DOI 10.3349/ymj.2014.55.5.1289
   Kirchherr H, 2013, THER DRUG MONIT, V35, P313, DOI 10.1097/FTD.0b013e318283ed5d
   Konidari A, 2014, BRIT J CLIN PHARMACO, V78, P467, DOI 10.1111/bcp.12365
   Kwan LY, 2008, DIGEST LIVER DIS, V40, P425, DOI 10.1016/j.dld.2008.01.003
   LENNARD L, 1992, J CHROMATOGR-BIOMED, V583, P83, DOI 10.1016/0378-4347(92)80347-S
   Liu QY, 2016, SCAND J GASTROENTERO, V51, P1093, DOI 10.3109/00365521.2016.1161068
   Lowry PW, 2001, GUT, V49, P665, DOI 10.1136/gut.49.5.665
   Macdonald G, 2012, COCHRANE DB SYST REV, DOI 10.1002/14651858.CD001930.pub3
   Magro F, 2017, J CROHNS COLITIS, V11, P649, DOI 10.1093/ecco-jcc/jjx008
   Marinkovic G, 2014, INFLAMM BOWEL DIS, V20, P1487, DOI 10.1097/MIB.0000000000000122
   Moher D, 2009, PLOS MED, V6, DOI [10.1371/journal.pmed.1000097, 10.1016/j.ijsu.2010.07.299, 10.1136/bmj.i4086, 10.1016/j.ijsu.2010.02.007, 10.1136/bmj.b2535, 10.1186/2046-4053-4-1, 10.1136/bmj.b2700]
   Moon W, 2016, ALIMENT PHARM THER, V43, P863, DOI 10.1111/apt.13559
   Moreau AC, 2014, INFLAMM BOWEL DIS, V20, P464, DOI 10.1097/01.MIB.0000439068.71126.00
   Mosli MH, 2014, AM J GASTROENTEROL, V109, P994, DOI 10.1038/ajg.2014.110
   Neurath Markus, 2010, Gastroenterol Hepatol (N Y), V6, P435
   Ooi CY, 2007, ALIMENT PHARM THER, V25, P941, DOI 10.1111/j.1365-2036.2007.03278.x
   Osterman MT, 2006, GASTROENTEROLOGY, V130, P1047, DOI 10.1053/j.gastro.2006.01.046
   Park SJ, 2014, WORLD J GASTROENTERO, V20, P11525, DOI 10.3748/wjg.v20.i33.11525
   Peyrin-Biroulet L, 2016, CLIN GASTROENTEROL H, V14, P348, DOI 10.1016/j.cgh.2015.06.001
   Roblin X, 2005, ALIMENT PHARM THER, V21, P829, DOI 10.1111/j.1365-2036.2005.02419.x
   Rosen DJ, 2016, INFLAMM BOWEL DIS, V22, P234, DOI 10.1097/MIB.0000000000000583
   Seinen ML, 2016, MOL DIAGN THER, V20, P551, DOI 10.1007/s40291-016-0232-1
   Sharara AI, 2016, DIGEST DIS, V34, P125, DOI 10.1159/000443127
   Shipkova M, 2003, CLIN CHEM, V49, P260, DOI 10.1373/49.2.260
   Sirriyeh R, 2012, J EVAL CLIN PRACT, V18, P746, DOI 10.1111/j.1365-2753.2011.01662.x
   Smith M, 2013, INT J CLIN PRACT, V67, P161, DOI 10.1111/ijcp.12039
   Terdiman JP, 2013, GASTROENTEROLOGY, V145, P1459, DOI 10.1053/j.gastro.2013.10.047
   Nguyen TVA, 2013, INFLAMM BOWEL DIS, V19, P2404, DOI 10.1097/MIB.0b013e3182a508c6
   Nguyen TVA, 2013, J CLIN PHARMACOL, V53, P900, DOI 10.1002/jcph.134
   Waljee AK, 2010, CLIN GASTROENTEROL H, V8, P143, DOI 10.1016/j.cgh.2009.09.031
   Williet N, 2017, THER ADV GASTROENTER, V10, P5, DOI 10.1177/1756283X16670074
   Wong DR, 2017, ALIMENT PHARM THER, V45, P391, DOI 10.1111/apt.13879
   Wright S, 2004, GUT, V53, P1123, DOI 10.1136/gut.2003.032896
   Wusk B, 2004, EUR J GASTROEN HEPAT, V16, P1407, DOI 10.1097/00042737-200412000-00028
   Zhang FB, 2016, MEDICINE, V95, DOI 10.1097/MD.0000000000003326
NR 62
TC 18
Z9 18
U1 0
U2 5
PU OXFORD UNIV PRESS
PI OXFORD
PA GREAT CLARENDON ST, OXFORD OX2 6DP, ENGLAND
SN 1873-9946
EI 1876-4479
J9 J CROHNS COLITIS
JI J. Crohns Colitis
PD NOV
PY 2017
VL 11
IS 11
BP 1381
EP 1392
DI 10.1093/ecco-jcc/jjx089
PG 12
WC Gastroenterology & Hepatology
WE Science Citation Index Expanded (SCI-EXPANDED)
SC Gastroenterology & Hepatology
GA FN6JV
UT WOS:000416121200012
PM 28981590
OA Bronze
DA 2024-01-22
ER

PT J
AU de Lima, A
   Zelinkova, Z
   van der Ent, C
   Steegers, EAP
   van der Woude, CJ
AF de Lima, A.
   Zelinkova, Z.
   van der Ent, C.
   Steegers, E. A. P.
   van der Woude, C. J.
TI Tailored anti-TNF therapy during pregnancy in patients with IBD:
   maternal and fetal safety
SO GUT
LA English
DT Article
ID INFLAMMATORY-BOWEL-DISEASE; NECROSIS-FACTOR-ALPHA; CROHNS-DISEASE;
   GROWTH RESTRICTION; GESTATIONAL-AGE; BIRTH OUTCOMES; PRETERM BIRTH;
   INFLIXIMAB; EXPOSURE; WOMEN
AB Objective Antitumour necrosis factor (TNF) during pregnancy in patients with IBD is related to high fetal anti-TNF levels. We evaluated maternal and child safety on discontinuing anti-TNF in the second trimester of pregnancy.
   Design Two groups of women with IBD were prospectively followed-up during pregnancy: women in sustained remission stopped anti-TNF before week 25 (stop group) and the remaining group continued anti-TNF beyond week 30 (continue group). Maternal, birth and 1-year child outcomes were compared with children of non-IBD women.
   Results Overall, 106 patients with 83 completed pregnancies were included. Relapse rate after week 22 did not differ between the stop (n=51) and continue (n=32) groups (5 (9.8%) versus 5 (15.6%), p=0.14). There was no difference in allergic reactions (p=1.00) or loss of response (p=1.00) postpartum between the two groups. Birth outcomes were comparable. Infants from both groups had lower birth weight (p=0.001), shorter gestational term (p=0.0001), were more often delivered via caesarean section (p=0.0001) and were less often breastfed (p=0.0001) compared with infants from non-IBD controls. Growth, infection rate, allergies, eczema and adverse reactions to vaccines were comparable across the stop and the continue groups as well as the children of anti-TNF-exposed and non-IBD women at 1 year.
   Conclusions To limit anti-TNF exposure in utero, anti-TNF can be stopped safely in the second trimester in women with IBD in sustained remission. In patients not in sustained remission, anti-TNF may be continued without clear additional risks to the fetus. We observed excellent 1-year child outcomes compared with children from non-IBD controls.
C1 [de Lima, A.; Zelinkova, Z.; van der Ent, C.; van der Woude, C. J.] Erasmus Univ, Med Ctr Rotterdam, Dept Gastroenterol & Hepatol, S Gravendijkwal 230, NL-3015 CE Rotterdam, Netherlands.
   [Zelinkova, Z.] Thalion, IBD Ctr, Bratislava, Slovakia.
   [Steegers, E. A. P.] Erasmus Univ, Dept Obstet & Gynecol, Med Ctr Rotterdam, Rotterdam, Netherlands.
C3 Erasmus University Rotterdam; Erasmus MC; Erasmus University Rotterdam;
   Erasmus MC
RP de Lima, A (通讯作者)，Erasmus Univ, Med Ctr Rotterdam, Dept Gastroenterol & Hepatol, S Gravendijkwal 230, NL-3015 CE Rotterdam, Netherlands.
EM a.delima@erasmusmc.nl
FU Janssen Biologicals BV
FX This study was funded by a grant from Janssen Biologicals BV.
CR Almasry SM, 2012, J MOL HISTOL, V43, P253, DOI 10.1007/s10735-012-9410-6
   BATTAGLI.FC, 1967, J PEDIATR-US, V71, P159, DOI 10.1016/S0022-3476(67)80066-0
   Bengtson MB, 2010, INFLAMM BOWEL DIS, V16, P847, DOI 10.1002/ibd.21120
   Bortlik M, 2014, INFLAMM BOWEL DIS, V20, P495, DOI 10.1097/01.MIB.0000440984.86659.4f
   Bortlik M, 2013, J CROHNS COLITIS, V7, P736, DOI 10.1016/j.crohns.2012.10.019
   Bröms G, 2014, INFLAMM BOWEL DIS, V20, P1091, DOI 10.1097/MIB.0000000000000060
   Cotechini T, 2014, J EXP MED, V211, P165, DOI 10.1084/jem.20130295
   Diav-Citrin O, 2014, REPROD TOXICOL, V43, P78, DOI 10.1016/j.reprotox.2013.11.004
   Guiddir T, 2014, PEDIATRICS, V134, pE1189, DOI 10.1542/peds.2014-0054
   Hanauer SB, 2002, LANCET, V359, P1541, DOI 10.1016/S0140-6736(02)08512-4
   Jaddoe VWV, 2012, EUR J EPIDEMIOL, V27, P739, DOI 10.1007/s10654-012-9735-1
   Lausten-Thomsen U, 2014, FETAL PEDIATR PATHOL, V33, P114, DOI 10.3109/15513815.2013.879239
   Levesque BG, 2014, ALIMENT PHARM THER, V39, P1126, DOI 10.1111/apt.12733
   Lin HC, 2010, AM J GASTROENTEROL, V105, P387, DOI 10.1038/ajg.2009.562
   Mahadevan U, 2005, ALIMENT PHARM THER, V21, P733, DOI 10.1111/j.1365-2036.2005.02405.x
   Mahadevan U, 2007, INFLAMM BOWEL DIS, V13, P1439, DOI 10.1002/ibd.20247
   Mahadevan U, 2013, CLIN GASTROENTEROL H, V11, P286, DOI 10.1016/j.cgh.2012.11.011
   Mahadevan U, 2012, GASTROENTEROLOGY, V142, pS149
   Molodecky NA, 2012, GASTROENTEROLOGY, V142, P46, DOI 10.1053/j.gastro.2011.10.001
   Oron G, 2012, J MATERN-FETAL NEO M, V25, P2256, DOI 10.3109/14767058.2012.684176
   Palmeira P, 2012, CLIN DEV IMMUNOL, DOI 10.1155/2012/985646
   Rutgeerts P, 2004, GASTROENTEROLOGY, V126, P402, DOI 10.1053/j.gastro.2003.11.014
   Schnitzler F, 2011, INFLAMM BOWEL DIS, V17, P1846, DOI 10.1002/ibd.21583
   Simister NE, 2003, VACCINE, V21, P3365, DOI 10.1016/S0264-410X(03)00334-7
   Soon IS, 2012, BMC GASTROENTEROL, V12, DOI 10.1186/1471-230X-12-51
   Stephansson O, 2011, INFLAMM BOWEL DIS, V17, P795, DOI 10.1002/ibd.21369
   Stephansson O, 2010, CLIN GASTROENTEROL H, V8, P509, DOI 10.1016/j.cgh.2010.02.014
   van der Woude CJ, 2015, J CROHNS COLITIS, V9, P107, DOI 10.1093/ecco-jcc/jju006
   van der Woude CJ, 2010, J CROHNS COLITIS, V4, P493, DOI 10.1016/j.crohns.2010.07.004
   Zelinkova Z, 2011, ALIMENT PHARM THER, V33, P1053, DOI 10.1111/j.1365-2036.2011.04617.x
   Zelinkova Z, 2013, CLIN GASTROENTEROL H, V11, P318, DOI 10.1016/j.cgh.2012.10.024
NR 31
TC 84
Z9 84
U1 0
U2 9
PU BMJ PUBLISHING GROUP
PI LONDON
PA BRITISH MED ASSOC HOUSE, TAVISTOCK SQUARE, LONDON WC1H 9JR, ENGLAND
SN 0017-5749
EI 1468-3288
J9 GUT
JI Gut
PD AUG
PY 2016
VL 65
IS 8
BP 1261
EP 1268
DI 10.1136/gutjnl-2015-309321
PG 8
WC Gastroenterology & Hepatology
WE Science Citation Index Expanded (SCI-EXPANDED)
SC Gastroenterology & Hepatology
GA DR2TL
UT WOS:000379756700006
PM 25966992
DA 2024-01-22
ER

PT J
AU Habtezion, A
   Nguyen, LP
   Hadeiba, H
   Butcher, EC
AF Habtezion, Aida
   Nguyen, Linh P.
   Hadeiba, Husein
   Butcher, Eugene C.
TI Leukocyte Trafficking to the Small Intestine and Colon
SO GASTROENTEROLOGY
LA English
DT Review
DE Leukocyte Trafficking; Chemokine Receptors; Adhesion Molecules;
   Intestine
ID REGULATORY T-CELLS; VASCULAR ADHESION PROTEIN-1; THYMUS-EXPRESSED
   CHEMOKINE; PLASMACYTOID DENDRITIC CELLS; HOMING RECEPTOR EXPRESSION;
   LAMINA PROPRIA LYMPHOCYTES; COTTON-TOP TAMARIN; RETINOIC-ACID;
   MAINTENANCE THERAPY; CROHNS-DISEASE
AB Leukocyte trafficking to the small and large intestines is tightly controlled to maintain intestinal immune homeostasis, mediate immune responses, and regulate inflammation. A wide array of chemoattractants, chemoattractant receptors, and adhesion molecules expressed by leukocytes, mucosal endothelium, epithelium, and stromal cells controls leukocyte recruitment and microenvironmental localization in intestine and in the gut-associated lymphoid tissues (GALTs). Naive lymphocytes traffic to the gut-draining mesenteric lymph nodes where they undergo antigen-induced activation and priming; these processes determine their memory/effector phenotypes and imprint them with the capacity to migrate via the lymph and blood to the intestines. Mechanisms of T-cell recruitment to GALT and of T cells and plasmablasts to the small intestine are well described. Recent advances include the discovery of an unexpected role for lectin CD22 as a B-cell homing receptor GALT, and identification of the orphan G-protein-coupled receptor 15 (GPR15) as a T-cell chemoattractant/trafficking receptor for the colon. GPR15 decorates distinct subsets of T cells in mice and humans, a difference in species that could affect translation of the results of mouse colitis models to humans. Clinical studies with antibodies to integrin alpha 4 beta 7 and its vascular ligand mucosal vascular addressin cell adhesion molecule 1 are proving the value of lymphocyte trafficking mechanisms as therapeutic targets for inflammatory bowel diseases. In contrast to lymphocytes, cells of the innate immune system express adhesion and chemoattractant receptors that allow them to migrate directly to effector tissue sites during inflammation. We review the mechanisms for innate and adaptive leukocyte localization to the intestinal tract and GALT, and discuss their relevance to human intestinal homeostasis and inflammation.
C1 [Habtezion, Aida; Nguyen, Linh P.] Stanford Univ, Sch Med, Dept Pathol, Div Gastroenterol & Hepatol, Stanford, CA 94305 USA.
   [Butcher, Eugene C.] Stanford Univ, Sch Med, Dept Pathol, Lab Immunol & Vasc Biol, Stanford, CA 94305 USA.
   [Hadeiba, Husein; Butcher, Eugene C.] Palo Alto Vet Inst Res, Vet Affairs Palo Alto Hlth Care Syst, Ctr Mol Biol & Med, Palo Alto, CA USA.
C3 Stanford University; Stanford University; US Department of Veterans
   Affairs; Veterans Health Administration (VHA); VA Palo Alto Health Care
   System
RP Habtezion, A (通讯作者)，Stanford Univ, Sch Med, Dept Pathol, Div Gastroenterol & Hepatol, Stanford, CA 94305 USA.; Butcher, EC (通讯作者)，Stanford Univ, Sch Med, Dept Pathol, Lab Immunol & Vasc Biol, Stanford, CA 94305 USA.
EM aidah@stanford.edu
FU National Institutes of Health [R37 AI047822, R01 GM37734, AI093981, U19
   AI090019, K08 DK069385, R03 DK085426, R01 AI093981, DK56339, T32
   AI07290]; Department of Veterans Affairs; Arthritis Foundation; VA Palo
   Alto Health Care System
FX This work was supported by National Institutes of Health grants R37
   AI047822, R01 GM37734, AI093981, and U19 AI090019, and an Award from the
   Department of Veterans Affairs (E.C.B.); by National Institutes of
   Health grants K08 DK069385 and R03 DK085426 (A.H.); by National
   Institutes of Health grant R01 AI093981 and an Investigator Career Award
   from the Arthritis Foundation (H.H.); National Institutes of Health
   grant DK56339 (Stanford Digestive Disease center); by the VA Palo Alto
   Health Care System; and by a fellowship under the National Institutes of
   Health Training Grant T32 AI07290 (L.P.N.).
CR Agace W, 2010, IMMUNOL LETT, V128, P21, DOI 10.1016/j.imlet.2009.09.012
   Agace WW, 2012, TRENDS IMMUNOL, V33, P42, DOI 10.1016/j.it.2011.10.001
   Alon R, 2012, CURR OPIN CELL BIOL, V24, P670, DOI 10.1016/j.ceb.2012.06.001
   ANDREW DP, 1994, J IMMUNOL, V153, P3847
   Annacker O, 2005, J EXP MED, V202, P1051, DOI 10.1084/jem.20040662
   BARGATZE RF, 1995, IMMUNITY, V3, P99, DOI 10.1016/1074-7613(95)90162-0
   Barreiro O, 2009, REV ESP CARDIOL, V62, P552, DOI 10.1016/S0300-8932(09)71035-8
   Bekiaris V, 2014, IMMUNOL REV, V260, P86, DOI 10.1111/imr.12194
   BERLIN C, 1995, CELL, V80, P413, DOI 10.1016/0092-8674(95)90491-3
   BERLIN C, 1993, CELL, V74, P185, DOI 10.1016/0092-8674(93)90305-A
   Bloomgren G, 2012, NEW ENGL J MED, V366, P1870, DOI 10.1056/NEJMoa1107829
   Bogunovic M, 2009, IMMUNITY, V31, P513, DOI 10.1016/j.immuni.2009.08.010
   Bowman EP, 2002, J EXP MED, V195, P269, DOI 10.1084/jem.20010670
   Briskin M, 1997, AM J PATHOL, V151, P97
   Burns RC, 2001, GASTROENTEROLOGY, V121, P1428, DOI 10.1053/gast.2001.29568
   Butcher EC, 1996, SCIENCE, V272, P60, DOI 10.1126/science.272.5258.60
   BUTCHER EC, 1991, CELL, V67, P1033, DOI 10.1016/0092-8674(91)90279-8
   Campbell DJ, 2011, NAT REV IMMUNOL, V11, P119, DOI 10.1038/nri2916
   Campbell DJ, 2001, NAT IMMUNOL, V2, P876, DOI 10.1038/ni0901-876
   Cassani B, 2011, GASTROENTEROLOGY, V141, P2109, DOI 10.1053/j.gastro.2011.09.015
   CEPEK KL, 1994, NATURE, V372, P190, DOI 10.1038/372190a0
   Cerovic V, 2013, MUCOSAL IMMUNOL, V6, P104, DOI 10.1038/mi.2012.53
   Chami B, 2014, PLOS ONE, V9, DOI 10.1371/journal.pone.0101622
   Clahsen T, 2015, CLIN IMMUNOL, V156, P74, DOI 10.1016/j.clim.2014.11.005
   Cook DN, 2000, IMMUNITY, V12, P495, DOI 10.1016/S1074-7613(00)80201-0
   Coombes JL, 2007, J EXP MED, V204, P1757, DOI 10.1084/jem.20070590
   Crozat K, 2010, J EXP MED, V207, P1283, DOI 10.1084/jem.20100223
   CULTY M, 1990, J CELL BIOL, V111, P2765, DOI 10.1083/jcb.111.6.2765
   DeGrendele HC, 1996, J EXP MED, V183, P1119, DOI 10.1084/jem.183.3.1119
   Denning TL, 2005, J IMMUNOL, V174, P7487, DOI 10.4049/jimmunol.174.12.7487
   Dorner BG, 2009, IMMUNITY, V31, P823, DOI 10.1016/j.immuni.2009.08.027
   Dranse HJ, 2015, PHYSIOL REP, V3, DOI 10.14814/phy2.12497
   Eksteen B, 2006, J IMMUNOL, V177, P593, DOI 10.4049/jimmunol.177.1.593
   Engelhardt BG, 2011, BONE MARROW TRANSPL, V46, P436, DOI 10.1038/bmt.2010.127
   Feagan BG, 2013, NEW ENGL J MED, V369, P699, DOI 10.1056/NEJMoa1215734
   Fedyk ER, 2012, INFLAMM BOWEL DIS, V18, P2107, DOI 10.1002/ibd.22940
   Feng NG, 2006, J IMMUNOL, V176, P5749, DOI 10.4049/jimmunol.176.10.5749
   Fischer A., 2015, GUT
   Fournier BM, 2012, MUCOSAL IMMUNOL, V5, P354, DOI 10.1038/mi.2012.24
   Fujimori H, 2002, GASTROENTEROLOGY, V122, P734, DOI 10.1053/gast.2002.31899
   Geijtenbeek TBH, 2000, NAT IMMUNOL, V1, P353, DOI 10.1038/79815
   Gerhardt T, 2015, CARDIOVASC RES, V107, P321, DOI 10.1093/cvr/cvv147
   Ghosh S, 2003, NEW ENGL J MED, V348, P24, DOI 10.1056/NEJMoa020732
   Girard JP, 2012, NAT REV IMMUNOL, V12, P762, DOI 10.1038/nri3298
   Gordon FH, 2002, ALIMENT PHARM THER, V16, P699, DOI 10.1046/j.1365-2036.2002.01205.x
   Guilliams M, 2014, NAT REV IMMUNOL, V14, P571, DOI 10.1038/nri3712
   Guy-Grand D, 2013, J EXP MED, V210, P1839, DOI 10.1084/jem.20122588
   Hadeiba H, 2012, IMMUNITY, V36, P438, DOI 10.1016/j.immuni.2012.01.017
   Hadis U, 2011, IMMUNITY, V34, P237, DOI 10.1016/j.immuni.2011.01.016
   HAMANN A, 1988, J IMMUNOL, V140, P693
   Hammerschmidt SI, 2008, J EXP MED, V205, P2483, DOI 10.1084/jem.20080039
   Hesterberg PE, 1996, GASTROENTEROLOGY, V111, P1373, DOI 10.1053/gast.1996.v111.pm8898653
   Hieshima K, 2004, J IMMUNOL, V173, P3668, DOI 10.4049/jimmunol.173.6.3668
   HU MCT, 1992, P NATL ACAD SCI USA, V89, P8254, DOI 10.1073/pnas.89.17.8254
   Hu SM, 2011, P NATL ACAD SCI USA, V108, pE1035, DOI 10.1073/pnas.1100156108
   Huehn J, 2005, TRENDS IMMUNOL, V26, P632, DOI 10.1016/j.it.2005.10.001
   Iellem A, 2003, EUR J IMMUNOL, V33, P1488, DOI 10.1002/eji.200323658
   Iwata M, 2004, IMMUNITY, V21, P527, DOI 10.1016/j.immuni.2004.08.011
   Jalkanen S, 2008, ARTERIOSCL THROM VAS, V28, P18, DOI 10.1161/ATVBAHA.107.153130
   Jalkanen S, 2007, BLOOD, V110, P1864, DOI 10.1182/blood-2007-01-069674
   Jang MH, 2006, J IMMUNOL, V176, P803, DOI 10.4049/jimmunol.176.2.803
   Johansson-Lindbom B, 2005, J EXP MED, V202, P1063, DOI 10.1084/jem.20051100
   Johansson-Lindbom B, 2003, J EXP MED, V198, P963, DOI 10.1084/jem.20031244
   Kanemitsu N, 2005, BLOOD, V106, P2613, DOI 10.1182/blood-2005-01-0133
   Kang SG, 2007, GASTROENTEROLOGY, V132, P966, DOI 10.1053/j.gastro.2007.01.008
   Kaser A, 2004, J CLIN IMMUNOL, V24, P74, DOI 10.1023/B:JOCI.0000018066.46279.6b
   Kato S, 2000, J PHARMACOL EXP THER, V295, P183
   Keshav S, 2013, PLOS ONE, V8, DOI 10.1371/journal.pone.0060094
   KILSHAW PJ, 1993, EUR J IMMUNOL, V23, P3365, DOI 10.1002/eji.1830231246
   Kim MH, 2015, IMMUNITY, V43, P107, DOI 10.1016/j.immuni.2015.06.009
   Kim SV, 2013, SCIENCE, V340, P1456, DOI 10.1126/science.1237013
   Kimura N, 2007, J BIOL CHEM, V282, P32200, DOI 10.1074/jbc.M702341200
   Kitamura K, 2010, J IMMUNOL, V185, P3295, DOI 10.4049/jimmunol.1001156
   Klebanoff CA, 2013, J EXP MED, V210, P1961, DOI 10.1084/jem.20122508
   Kolaczkowska E, 2013, NAT REV IMMUNOL, V13, P159, DOI 10.1038/nri3399
   Kunkel EJ, 2003, NAT REV IMMUNOL, V3, P822, DOI 10.1038/nri1203
   Kunkel EJ, 2003, J CLIN INVEST, V111, P1001, DOI 10.1172/JCI200317244
   Kunkel EJ, 2000, J EXP MED, V192, P761, DOI 10.1084/jem.192.5.761
   Lahl K, 2014, EUR J IMMUNOL, V44, P2577, DOI 10.1002/eji.201444628
   Laudanna C, 2002, IMMUNOL REV, V186, P37, DOI 10.1034/j.1600-065X.2002.18604.x
   Lazarus NH, 2003, J IMMUNOL, V170, P3799, DOI 10.4049/jimmunol.170.7.3799
   Lee AY, 2008, EUR J IMMUNOL, V38, P1127, DOI 10.1002/eji.200737442
   Lee JH, 2007, J IMMUNOL, V178, P301, DOI 10.4049/jimmunol.178.1.301
   Lee M, 2014, NAT IMMUNOL, V15, P982, DOI 10.1038/ni.2983
   Liaskou E, 2011, HEPATOLOGY, V53, P661, DOI 10.1002/hep.24085
   LIU LM, 1993, J EXP MED, V177, P1299, DOI 10.1084/jem.177.5.1299
   Luster AD, 2005, NAT IMMUNOL, V6, P1182, DOI 10.1038/ni1275
   Masahata K, 2014, NAT COMMUN, V5, DOI 10.1038/ncomms4704
   Mathan TSM, 2013, FRONT IMMUNOL, V4, DOI 10.3389/fimmu.2013.00372
   Mayer L, 2014, GUT, V63, P442, DOI 10.1136/gutjnl-2012-303424
   MCDERMOTT MR, 1979, J IMMUNOL, V122, P1892
   McDonald B, 2015, FRONT IMMUNOL, V6, DOI 10.3389/fimmu.2015.00068
   Merinen M, 2005, AM J PATHOL, V166, P793, DOI 10.1016/S0002-9440(10)62300-0
   MICHIE SA, 1993, AM J PATHOL, V143, P1688
   Mora JR, 2008, MUCOSAL IMMUNOL, V1, P96, DOI 10.1038/mi.2007.14
   Mora JR, 2009, SEMIN IMMUNOL, V21, P28, DOI 10.1016/j.smim.2008.08.002
   Mora JR, 2003, NATURE, V424, P88, DOI 10.1038/nature01726
   MOSLEY RL, 1990, J IMMUNOL, V145, P1369
   Mottet C, 2003, J IMMUNOL, V170, P3939, DOI 10.4049/jimmunol.170.8.3939
   Nguyen LP, 2015, NAT IMMUNOL, V16, P207, DOI 10.1038/ni.3079
   Okada T, 2002, J EXP MED, V196, P65, DOI 10.1084/jem.20020201
   Oyama T, 2007, MICROCIRCULATION, V14, P753, DOI 10.1080/10739680701409993
   Pabst O, 2004, J EXP MED, V199, P411, DOI 10.1084/jem.20030996
   Papadakis KA, 2000, J IMMUNOL, V165, P5069, DOI 10.4049/jimmunol.165.9.5069
   Papadakis KA, 2004, CURR ALLERGY ASTHM R, V4, P83, DOI 10.1007/s11882-004-0048-7
   Papadakis KA, 2001, GASTROENTEROLOGY, V121, P246, DOI 10.1053/gast.2001.27154
   Persson EK, 2013, EUR J IMMUNOL, V43, P3098, DOI 10.1002/eji.201343740
   Picarella D, 1997, J IMMUNOL, V158, P2099
   PODOLSKY DK, 1993, J CLIN INVEST, V92, P372, DOI 10.1172/JCI116575
   POUSSIER P, 1992, J EXP MED, V176, P187, DOI 10.1084/jem.176.1.187
   Rivera-Nieves J, 2006, J EXP MED, V203, P907, DOI 10.1084/jem.20052530
   Rivera-Nieves J, 2005, J IMMUNOL, V174, P2343, DOI 10.4049/jimmunol.174.4.2343
   Rivera-Nieves J, 2006, GASTROENTEROLOGY, V131, P1518, DOI 10.1053/j.gastro.2006.08.031
   RUEGG C, 1992, J CELL BIOL, V117, P179, DOI 10.1083/jcb.117.1.179
   Salazar-Gonzalez RM, 2006, IMMUNITY, V24, P623, DOI 10.1016/j.immuni.2006.02.015
   Salmi M, 2000, CIRC RES, V86, P1245, DOI 10.1161/01.RES.86.12.1245
   Salmi M, 2005, NAT REV IMMUNOL, V5, P760, DOI 10.1038/nri1705
   Salmi M, 2005, IMMUNOL REV, V206, P100, DOI 10.1111/j.0105-2896.2005.00285.x
   Salmi M, 2001, IMMUNITY, V14, P265, DOI 10.1016/S1074-7613(01)00108-X
   SALMI M, 1994, GASTROENTEROLOGY, V106, P596, DOI 10.1016/0016-5085(94)90691-2
   Salmi M, 1997, J EXP MED, V186, P589, DOI 10.1084/jem.186.4.589
   Salter-Cid LM, 2005, J PHARMACOL EXP THER, V315, P553, DOI 10.1124/jpet.105.089649
   Sandborn WJ, 2013, NEW ENGL J MED, V369, P711, DOI 10.1056/NEJMoa1215739
   Sandborn WJ, 2005, NEW ENGL J MED, V353, P1912, DOI 10.1056/NEJMoa043335
   Sandborn WJ, 2013, GASTROENTEROLOGY, V148, pS162
   Sands BE, 2014, GASTROENTEROLOGY, V147, P618, DOI 10.1053/j.gastro.2014.05.008
   Sasaki S, 2002, EUR J IMMUNOL, V32, P3197, DOI 10.1002/1521-4141(200211)32:11<3197::AID-IMMU3197>3.0.CO;2-1
   Satpathy AT, 2012, J EXP MED, V209, P1135, DOI 10.1084/jem.20120030
   Schippers A, 2012, CLIN IMMUNOL, V144, P87, DOI 10.1016/j.clim.2012.05.008
   Schlitzer A, 2012, BLOOD, V119, P6063, DOI 10.1182/blood-2012-03-418400
   Schlitzer A, 2011, BLOOD, V117, P6562, DOI 10.1182/blood-2010-12-326678
   Schmidt TH, 2013, J EXP MED, V210, P1099, DOI 10.1084/jem.20122574
   Schneider MA, 2007, J EXP MED, V204, P735, DOI 10.1084/jem.20061405
   Schroepf S, 2010, INFLAMM BOWEL DIS, V16, P1882, DOI 10.1002/ibd.21312
   Scott CL, 2015, MUCOSAL IMMUNOL, V8, P327, DOI 10.1038/mi.2014.70
   Seth S, 2011, J IMMUNOL, V186, P3364, DOI 10.4049/jimmunol.1002598
   Siewert C, 2007, EUR J IMMUNOL, V37, P978, DOI 10.1002/eji.200636575
   Sigmundsdottir H, 2007, NAT IMMUNOL, V8, P285, DOI 10.1038/ni1433
   Singh UP, 2003, J INTERF CYTOK RES, V23, P591, DOI 10.1089/107999003322485099
   Soriano A, 2000, LAB INVEST, V80, P1541, DOI 10.1038/labinvest.3780164
   Stagg AJ, 2002, EUR J IMMUNOL, V32, P1445, DOI 10.1002/1521-4141(200205)32:5<1445::AID-IMMU1445>3.0.CO;2-E
   Staton TL, 2006, NAT IMMUNOL, V7, P482, DOI 10.1038/ni1319
   Stenstad H, 2006, BLOOD, V107, P3447, DOI 10.1182/blood-2005-07-2860
   Stenstad H, 2007, P NATL ACAD SCI USA, V104, P10122, DOI 10.1073/pnas.0700269104
   STEVENS SK, 1982, J IMMUNOL, V128, P844
   STREETER PR, 1988, NATURE, V331, P41, DOI 10.1038/331041a0
   Sun CM, 2007, J EXP MED, V204, P1775, DOI 10.1084/jem.20070602
   Suzuki K, 2007, PATHOL INT, V57, P413, DOI 10.1111/j.1440-1827.2007.02117.x
   Taniguchi T, 1998, J GASTROEN HEPATOL, V13, P945, DOI 10.1111/j.1440-1746.1998.tb00766.x
   Targan SR, 2007, GASTROENTEROLOGY, V132, P1672, DOI 10.1053/j.gastro.2007.03.024
   Tarlton NJ, 2012, INFLAMM BOWEL DIS, V18, P2381, DOI 10.1002/ibd.22962
   Teramoto K, 2005, CLIN EXP IMMUNOL, V139, P421, DOI 10.1111/j.1365-2249.2004.02716.x
   Umemoto E, 2011, CRIT REV IMMUNOL, V31, P147, DOI 10.1615/CritRevImmunol.v31.i2.40
   Varol C, 2009, IMMUNITY, V31, P502, DOI 10.1016/j.immuni.2009.06.025
   Vermeire S, 2014, LANCET, V384, P309, DOI 10.1016/S0140-6736(14)60661-9
   Vermeire S, 2011, GUT, V60, P1068, DOI 10.1136/gut.2010.226548
   Villablanca EJ, 2014, GUT, V63, P1431, DOI 10.1136/gutjnl-2013-305386
   Walters MJ, 2010, J PHARMACOL EXP THER, V335, P61, DOI 10.1124/jpet.110.169714
   Wang C, 2009, MUCOSAL IMMUNOL, V2, P173, DOI 10.1038/mi.2008.84
   Wang XM, 2014, J EXP MED, V211, P2351, DOI 10.1084/jem.20140646
   Warnock RA, 1998, J EXP MED, V187, P205, DOI 10.1084/jem.187.2.205
   Warnock RA, 2000, J EXP MED, V191, P77, DOI 10.1084/jem.191.1.77
   Watchmaker PB, 2014, NAT IMMUNOL, V15, P98, DOI 10.1038/ni.2768
   Wendland M, 2007, P NATL ACAD SCI USA, V104, P6347, DOI 10.1073/pnas.0609180104
   Wermers JD, 2011, GASTROENTEROLOGY, V140, P1526, DOI 10.1053/j.gastro.2011.01.044
   Worbs T, 2006, J EXP MED, V203, P519, DOI 10.1084/jem.20052016
   Wurbel MA, 2014, INFLAMM BOWEL DIS, V20, P1165, DOI 10.1097/MIB.0000000000000059
   Wurbel MA, 2011, PLOS ONE, V6, DOI 10.1371/journal.pone.0016442
   Wyant T, 2015, GUT, V64, P77, DOI 10.1136/gutjnl-2014-307127
   Youngman KR, 2002, J IMMUNOL, V168, P2173, DOI 10.4049/jimmunol.168.5.2173
   Zabel BA, 2005, J IMMUNOL, V174, P244, DOI 10.4049/jimmunol.174.1.244
   Zabel BA, 2015, ANNU REV PATHOL-MECH, V10, P51, DOI 10.1146/annurev-pathol-012513-104640
   Zeng R, 2013, MUCOSAL IMMUNOL, V6, P847, DOI 10.1038/mi.2012.123
   Zeng R, 2015, MUCOSAL IMMUNOL
   Zhao XY, 2003, J IMMUNOL, V171, P2797, DOI 10.4049/jimmunol.171.6.2797
   Zigmond E, 2012, IMMUNITY, V37, P1076, DOI 10.1016/j.immuni.2012.08.026
NR 176
TC 214
Z9 234
U1 5
U2 64
PU W B SAUNDERS CO-ELSEVIER INC
PI PHILADELPHIA
PA 1600 JOHN F KENNEDY BOULEVARD, STE 1800, PHILADELPHIA, PA 19103-2899 USA
SN 0016-5085
EI 1528-0012
J9 GASTROENTEROLOGY
JI Gastroenterology
PD FEB
PY 2016
VL 150
IS 2
BP 340
EP 354
DI 10.1053/j.gastro.2015.10.046
PG 15
WC Gastroenterology & Hepatology
WE Science Citation Index Expanded (SCI-EXPANDED)
SC Gastroenterology & Hepatology
GA DB6MU
UT WOS:000368629900021
PM 26551552
OA Green Accepted, Bronze
HC Y
HP N
DA 2024-01-22
ER

PT J
AU Lobatón, T
   Rodríguez-Moranta, F
   Lopez, A
   Sánchez, E
   Rodríguez-Alonso, L
   Guardiola, J
AF Lobaton, Triana
   Rodriguez-Moranta, Francisco
   Lopez, Alicia
   Sanchez, Elena
   Rodriguez-Alonso, Lorena
   Guardiola, Jordi
TI A New Rapid Quantitative Test for Fecal Calprotectin Predicts Endoscopic
   Activity in Ulcerative Colitis
SO INFLAMMATORY BOWEL DISEASES
LA English
DT Article
DE fecal calprotectin; mucosal healing; endoscopic activity; ulcerative
   colitis
ID INFLAMMATORY-BOWEL-DISEASE; C-REACTIVE PROTEIN; CROHNS-DISEASE;
   INTESTINAL INFLAMMATION; BLOOD LEUKOCYTES; ACTIVITY INDEX; LACTOFERRIN;
   MARKER; THERAPY; SCORE
AB Background: Fecal calprotectin (FC) determined by the enzyme-linked immunosorbent assay (ELISA) test has been proposed as a promising biomarker of endoscopic activity in ulcerative colitis (UC). However, data on its accuracy in predicting endoscopic activity is scarce. Besides, FC determined by the quantitative-point-of-care test (FC-QPOCT) that provides rapid and individual results could optimize its use in clinical practice. The aims of our study were to evaluate the ability of FC to predict endoscopic activity according to the Mayo score in patients with UC when determined by FC-QPOCT and to compare it with the ELISA test (FC-ELISA).
   Methods: FC was determined simultaneously by FC-ELISA and FC-QPOCT in patients with UC undergoing colonoscopy. Clinical disease activity and endoscopy were assessed according to the Mayo score. Blood tests were taken to analyze serological biomarkers.
   Results: A total of 146 colonoscopies were performed on 123 patients with UC. FC-QPOCT correlated more closely with the Mayo endoscopic subscore (Spearman's correlation coefficient rank r = 0.727, P < 0.001) than clinical activity (r = 0.636, P < 0.001), platelets (r = 0.381, P < 0.001), leucocytes (r = 0.300, P < 0.001), and C-reactive protein (r = 0.291, P = 0.002). The prediction of "endoscopic remission" (Mayo endoscopic subscore <= 1) with FC-QPOCT (280 mu g/g) and FC-ELISA (250 mu g/g) presented an area under the curve of 0.906 and 0.924, respectively. The interclass correlation index between both tests was 0.904 (95% confidence interval, 0.864-0.932; P < 0.001).
   Conclusions: FC determined by QPOCT was an accurate surrogate marker of "endoscopic remission" in UC and presented a good correlation with the FC-ELISA test.
C1 [Lobaton, Triana; Rodriguez-Moranta, Francisco; Lopez, Alicia; Sanchez, Elena; Rodriguez-Alonso, Lorena; Guardiola, Jordi] Bellvitge Univ Hosp, Dept Gastroenterol, Barcelona 08907, Spain.
C3 University of Barcelona; Institut d'Investigacio Biomedica de Bellvitge
   (IDIBELL); Bellvitge University Hospital
RP Rodríguez-Moranta, F (通讯作者)，Bellvitge Univ Hosp, Dept Gastroenterol, IDIBELL, Barcelona 08907, Spain.
EM frmoranta@bellvitgehospital.cat
RI López, Alicia/JMC-1145-2023; Rodriguez-Moranta, Francisco/AAB-8082-2019;
   Lobaton, Triana/JJE-8353-2023; lobaton, triana/AAL-1604-2020
OI Rodriguez-Moranta, Francisco/0000-0003-4025-5510; Lobaton,
   Triana/0000-0003-1817-7704; Rodriguez Alonso,
   Lorena/0000-0003-0498-4804; Guardiola, Jordi/0000-0002-0464-241X
FU Societat Catalana de Digestologia; Institut d'Investigacio Biomedica de
   Bellvitge (IDIBELL)
FX This project was kindly supported by a grant from Societat Catalana de
   Digestologia and a grant from the Institut d'Investigacio Biomedica de
   Bellvitge (IDIBELL).
CR Colombel JF, 2011, GASTROENTEROLOGY, V141, P1194, DOI 10.1053/j.gastro.2011.06.054
   D'Haens G, 2007, GASTROENTEROLOGY, V132, P763, DOI 10.1053/j.gastro.2006.12.038
   D'Haens G, 2012, INFLAMM BOWEL DIS, V18, P2218, DOI 10.1002/ibd.22917
   D'Incá R, 2007, INT J COLORECTAL DIS, V22, P429, DOI 10.1007/s00384-006-0159-9
   Daperno M, 2011, J CROHNS COLITIS, V5, P484, DOI 10.1016/j.crohns.2011.07.003
   de Chambrun GP, 2010, NAT REV GASTRO HEPAT, V7, P15, DOI 10.1038/nrgastro.2009.203
   Dolci A, 2012, CLIN CHIM ACTA, V413, P350, DOI 10.1016/j.cca.2011.09.030
   FAGAN EA, 1982, EUR J CLIN INVEST, V12, P351, DOI 10.1111/j.1365-2362.1982.tb02244.x
   Fagerberg UL, 2007, J PEDIATR GASTR NUTR, V45, P414, DOI 10.1097/MPG.0b013e31810e75a9
   Froslie KF, 2007, GASTROENTEROLOGY, V133, P412, DOI 10.1053/j.gastro.2007.05.051
   Hanai H, 2004, DIGEST DIS SCI, V49, P1438, DOI 10.1023/B:DDAS.0000042243.47279.87
   JONES JR, 2008, CONSUM REP, V73, P6
   Kolho KL, 2012, J PEDIATR GASTR NUTR, V55, P436, DOI 10.1097/MPG.0b013e318253cff1
   Lewis JD, 2011, GASTROENTEROLOGY, V140, P1817, DOI 10.1053/j.gastro.2010.11.058
   Meucci G, 2012, INFLAMM BOWEL DIS, V18, P1006, DOI 10.1002/ibd.21838
   Regueiro M, 2011, INFLAMM BOWEL DIS, V17, P1008, DOI 10.1002/ibd.21445
   Roseth AG, 1997, DIGESTION, V58, P176, DOI 10.1159/000201441
   Roseth AG, 2004, SCAND J GASTROENTERO, V39, P1017, DOI 10.1080/00365520410007971
   Rutter M, 2004, GASTROENTEROLOGY, V126, P451, DOI 10.1053/j.gastro.2003.11.010
   Schoepfer AM, 2010, AM J GASTROENTEROL, V105, P162, DOI 10.1038/ajg.2009.545
   Schoepfer AM, 2009, INFLAMM BOWEL DIS, V15, P1851, DOI 10.1002/ibd.20986
   Sipponen T, 2008, ALIMENT PHARM THER, V28, P1221, DOI 10.1111/j.1365-2036.2008.03835.x
   Sipponen T, 2010, SCAND J GASTROENTERO, V45, P325, DOI 10.3109/00365520903483650
   Sipponen T, 2008, INFLAMM BOWEL DIS, V14, P40, DOI 10.1002/ibd.20312
   Solem CA, 2005, INFLAMM BOWEL DIS, V11, P707, DOI 10.1097/01.MIB.0000173271.18319.53
   Sydora MJ, 2012, J CROHNS COLITIS, V6, P207, DOI 10.1016/j.crohns.2011.08.008
   van Rheenen PF, 2010, BMJ-BRIT MED J, V341, DOI 10.1136/bmj.c3369
   von Roon AC, 2007, AM J GASTROENTEROL, V102, P803, DOI 10.1111/j.1572-0241.2007.01126.x
   Wassell J, 2012, ANN CLIN BIOCHEM, V49, P55, DOI 10.1258/acb.2011.011106
   Xiang JY, 2008, WORLD J GASTROENTERO, V14, P53, DOI 10.3748/wjg.14.53
NR 30
TC 82
Z9 84
U1 0
U2 12
PU OXFORD UNIV PRESS INC
PI CARY
PA JOURNALS DEPT, 2001 EVANS RD, CARY, NC 27513 USA
SN 1078-0998
EI 1536-4844
J9 INFLAMM BOWEL DIS
JI Inflamm. Bowel Dis.
PD APR
PY 2013
VL 19
IS 5
BP 1034
EP 1042
DI 10.1097/MIB.0b013e3182802b6e
PG 9
WC Gastroenterology & Hepatology
WE Science Citation Index Expanded (SCI-EXPANDED)
SC Gastroenterology & Hepatology
GA AH4GA
UT WOS:000336084200030
PM 23470502
DA 2024-01-22
ER

PT J
AU France, K
   Yogarajah, S
   Gueiros, LA
   Valdez, R
   Mays, JW
   Posey, R
   Payne, AS
   Setterfield, J
   Sollecito, TP
   Woo, SB
   DeRossi, S
   Greenberg, MS
   Carey, B
AF France, Katherine
   Yogarajah, Sangeetha
   Gueiros, Luiz Alcino
   Valdez, Remberto
   Mays, Jacqueline W.
   Posey, Rachael
   Payne, Aimee S.
   Setterfield, Jane
   Sollecito, Thomas P.
   Woo, Sook-Bin
   DeRossi, Scott
   Greenberg, Martin S.
   Carey, Barbara
TI World Workshop on Oral Medicine VII: Oral adverse effects to biologic
   agents in patients with inflammatory disorders. A scoping review
SO JOURNAL OF ORAL PATHOLOGY & MEDICINE
LA English
DT Review
DE biologic therapy; inflammatory disorders; oral adverse effects; scoping
   review; side effects
ID SQUAMOUS-CELL CARCINOMA; RECEIVING ADALIMUMAB; CROHNS-DISEASE;
   OSTEONECROSIS; ASSOCIATION; ANGIOEDEMA; INFLIXIMAB; JAW
AB BackgroundBiologic agents are rapidly emerging as an effective therapy to treat autoimmune and other chronic diseases. The use of these agents is poorly characterized, resulting in a lack of guidance for dental practitioners. Case reports of oral adverse events have begun to emerge. However, their scope and frequency have not been summarized and analysed to date. The objective of this review was to characterize the literature on oral adverse effects associated with biological therapy when used for autoimmune and inflammatory disorders. MethodsThis review was developed in accordance with scoping review recommendations. Search strategies were developed and employed for six databases. Studies were selected using a systematic search process but with broad inclusion of study types given the paucity of information available. Reports of oral adverse events were analysed descriptively according to agent, mechanism of action, underlying disease, and oral adverse effect observed. ResultsOur search returned 2080 articles and 51 met our inclusion criteria, of which most were case reports. The most frequent adverse effects included angioedema, oral lichenoid lesions, osteonecrosis of the jaw, and oral infections. There were also cases of oral malignancies associated with use of biologic agents. Less common effects such as pigmentation were also described. ConclusionsOral adverse events have been reported in patients on biologic therapy, albeit in small numbers to date. This limits the generalizability of these results, which should not be used to generate a clinical guideline as they are based primarily on case reports. However, this study presents the first review characterizing the adverse effects observed. Large multi-center studies will be necessary to further define the oral and dental complications caused by biologic agents.
C1 [France, Katherine; Sollecito, Thomas P.; Greenberg, Martin S.] Univ Penn, Sch Dent Med, Dept Oral Med, Philadelphia, PA 19104 USA.
   [Yogarajah, Sangeetha; Setterfield, Jane; Carey, Barbara] Guys & St Thomas NHS Fdn Trust, Dept Oral Med, London, England.
   [Gueiros, Luiz Alcino; Valdez, Remberto] Univ Fed Pemambuco, Dept Clin & Prevent Dent, Oral Med Unit, Recife, PE, Brazil.
   [Mays, Jacqueline W.] Natl Inst Dent & Craniofacial Res, Oral Immunobiol Unit, NIH, Bethesda, MD USA.
   [Posey, Rachael] North Carolina State Univ, William Rand Kenan Jr Lib Vet Med, Raleigh, NC USA.
   [Payne, Aimee S.] Univ Penn, Perelman Sch Med, Dept Dermatol, Philadelphia, PA 19104 USA.
   [Setterfield, Jane] Kings Coll London, Fac Dent Oral & Craniofacial Sci, Ctr Host Microbiome Interact CHMI, London, England.
   [Woo, Sook-Bin] Harvard Sch Dent Med, Oral Med & Dent Pathol, Boston, MA USA.
   [DeRossi, Scott] High Point Univ, Sch Dent Med & Oral Hlth, High Point, NC USA.
C3 University of Pennsylvania; Guy's & St Thomas' NHS Foundation Trust;
   National Institutes of Health (NIH) - USA; NIH National Institute of
   Dental & Craniofacial Research (NIDCR); North Carolina State University;
   University of Pennsylvania; University of London; King's College London;
   Harvard University; Harvard School of Dental Medicine
RP France, K (通讯作者)，Univ Penn, Sch Dent Med, Dept Oral Med, Philadelphia, PA 19104 USA.
EM kfrance@upenn.edu
RI Mays, Jacqueline/AFP-2985-2022; Posey, Rachael E/S-5138-2017; Gueiros,
   Luiz Alcino/F-7171-2012
OI Mays, Jacqueline/0000-0002-4472-9974; Posey, Rachael
   E/0000-0002-1638-9351; Gueiros, Luiz Alcino/0000-0003-4979-4318;
   Yogarajah, Sangeetha/0000-0003-0844-8347
CR Adamiak T, 2010, J PEDIATR GASTR NUTR, V51, P223, DOI 10.1097/MPG.0b013e3181c615e1
   Allegra A, 2014, J CRANIO MAXILL SURG, V42, P279, DOI 10.1016/j.jcms.2013.05.014
   [Anonymous], 2017, ACTEMRA TOCILIZUMAB
   [Anonymous], 2011, SIMPONI GOLIMUMAB
   [Anonymous], 2010, RITUXAN RITUXIMAB
   [Anonymous], 2016, COSENTYX SECUKINUMAB
   Assante Luca Rosario, 2014, Infez Med, V22, P144
   Bajpayee L, 2018, AM J RESP CRIT CARE, V197
   Beattie A, 2015, J ORAL MAXIL SURG, V73, P2136, DOI 10.1016/j.joms.2015.05.022
   Chandrashekara S, 2019, RHEUMATOL INT, V39, P497, DOI 10.1007/s00296-019-04245-4
   Collet S, 2013, INFLAMM BOWEL DIS, V19, pE73, DOI 10.1097/MIB.0b013e3182802b9c
   Ebker T, 2013, RHEUMATOLOGY, V52, P218, DOI 10.1093/rheumatology/kes351
   Eguia A, 2020, MED ORAL PATOL ORAL, V25, pE71, DOI 10.4317/medoral.23191
   Favia G, 2017, AM J CASE REP, V18, DOI 10.12659/AJCR.905355
   Gaudio A, 2013, INT J IMMUNOPATH PH, V26, P229, DOI 10.1177/039463201302600123
   Georgakopoulou Eleni A, 2015, J Clin Exp Dent, V7, pe180, DOI 10.4317/jced.51922
   Grimaux X, 2018, ANN DERMATOL VENER, V145, P676, DOI 10.1016/j.annder.2018.07.009
   Gueiros LA, 2019, ORAL DIS, V25, P102, DOI 10.1111/odi.13062
   Hansel K, 2019, J ALLER CL IMM-PRACT, V7, P726, DOI 10.1016/j.jaip.2018.06.020
   Helou E, 2017, TRANSPL INFECT DIS, V19, DOI 10.1111/tid.12704
   Ito S, 2020, J DERMATOL, V47, pE317, DOI 10.1111/1346-8138.15469
   Kanwar N, 2020, BRIT DENT J, V228, P886, DOI 10.1038/s41415-020-1642-3
   Kellermeyer L, 2018, J MED LIBR ASSOC, V106, P580, DOI 10.5195/jmla.2018.513
   Kent D., 2017, DISRUPTION MATURITY
   Leao JC, 2005, J ORAL PATHOL MED, V34, P447, DOI 10.1111/j.1600-0714.2005.00329.x
   Listing J, 2005, ARTHRITIS RHEUM-US, V52, P3403, DOI 10.1002/art.21386
   Magen E, 2018, CLIN EXP DERMATOL, V43, P825, DOI 10.1111/ced.13616
   Mallbris L, 2009, ACTA DERM-VENEREOL, V89, P665, DOI 10.2340/00015555-0715
   Mays JW, 2019, ORAL DIS, V25, P111, DOI 10.1111/odi.13083
   Mir-Bonafé JM, 2013, INT J DERMATOL, V52, P1613, DOI 10.1111/j.1365-4632.2011.05452.x
   Munn Z, 2018, BMC MED RES METHODOL, V18, DOI [10.1186/s12874-018-0611-x, 10.1186/s12874-017-0468-4]
   NARANJO CA, 1981, CLIN PHARMACOL THER, V30, P239, DOI 10.1038/clpt.1981.154
   National Cancer Institute National Institutes of Health, CANC DICT
   O'Neill ID, 2013, ORAL DIS, V19, P37, DOI 10.1111/j.1601-0825.2012.01931.x
   O'Neill ID, 2012, ORAL DIS, V18, P633, DOI 10.1111/j.1601-0825.2012.01918.x
   O'Neill ID, 2012, ORAL DIS, V18, P525, DOI 10.1111/j.1601-0825.2012.01919.x
   O'Neill ID, 2008, J ORAL PATHOL MED, V37, P575, DOI 10.1111/j.1600-0714.2008.00693.x
   Ozbagcivan O, 2018, AN BRAS DERMATOL, V93, P304, DOI 10.1590/abd1806-4841.20187074
   Patel SV, 2017, IMMUNOL ALLERGY CLIN, V37, P397, DOI 10.1016/j.iac.2017.01.012
   Pers JO, 2008, J PERIODONTOL, V79, P1645, DOI [10.1902/jop.2008.070616, 10.1902/jop.2008.070616 ]
   Peters MDJ, 2015, INT J EVID-BASED HEA, V13, P141, DOI 10.1097/XEB.0000000000000050
   Rahman N, 2010, JCR-J CLIN RHEUMATOL, V16, P197, DOI 10.1097/RHU.0b013e3181df8932
   Raychaudhuri Siba P, 2009, Indian J Dermatol, V54, P100, DOI 10.4103/0019-5154.53175
   Ruggiero SL, 2022, J ORAL MAXIL SURG, V80, P920, DOI 10.1016/j.joms.2022.02.008
   Samimi M, 2013, ANN DERMATOL VENER, V140, P120, DOI 10.1016/j.annder.2012.11.006
   Singh JA, 2011, COCHRANE DB SYST REV, DOI 10.1002/14651858.CD008794.pub2
   Somerfield M, 2000, CLASS PAP CURR COMME, V4, P881
   The Joanna Briggs Institute, 2017, J BRIGGS I REV MAN
   Tosios KI, 2018, OR SURG OR MED OR PA, V125, pE54, DOI 10.1016/j.oooo.2017.10.006
   Tricco AC, 2018, ANN INTERN MED, V169, P467, DOI 10.7326/M18-0850
   Wiens A, 2018, BRAZ J PHARM SCI, V54, DOI 10.1590/s2175-97902018000417437
   Worsnop F, 2012, CLIN EXP DERMATOL, V37, P879, DOI 10.1111/j.1365-2230.2012.04357.x
   Yuan A, 2015, OR SURG OR MED OR PA, V119, P35, DOI 10.1016/j.oooo.2014.09.009
NR 53
TC 0
Z9 0
U1 0
U2 0
PU WILEY
PI HOBOKEN
PA 111 RIVER ST, HOBOKEN 07030-5774, NJ USA
SN 0904-2512
EI 1600-0714
J9 J ORAL PATHOL MED
JI J. Oral Pathol. Med.
PD JAN
PY 2023
VL 52
IS 1
BP 1
EP 8
DI 10.1111/jop.13389
EA DEC 2022
PG 8
WC Dentistry, Oral Surgery & Medicine; Pathology
WE Science Citation Index Expanded (SCI-EXPANDED)
SC Dentistry, Oral Surgery & Medicine; Pathology
GA 7O9SG
UT WOS:000896860100001
PM 36455995
DA 2024-01-22
ER

PT J
AU Watt, M
   Peerani, F
   Madsen, K
   Siffledeen, J
   Kroeker, K
   Lim, A
   Tandon, P
   Hyde, A
AF Watt, Makayla
   Peerani, Farhad
   Madsen, Karen
   Siffledeen, Jesse
   Kroeker, Karen
   Lim, Allen
   Tandon, Puneeta
   Hyde, Ashley
TI Exploring Patient Perspectives on a 12-Week Online, Stress Reduction
   Intervention in Inflammatory Bowel Disease
SO CROHNS & COLITIS 360
LA English
DT Article
DE stress reduction; online intervention; inflammatory bowel disease
ID MINDFULNESS-BASED INTERVENTIONS; RANDOMIZED CONTROLLED-TRIAL;
   QUALITY-OF-LIFE; PSYCHOLOGICAL STRESS; ULCERATIVE-COLITIS;
   CROHNS-DISEASE; PREVALENCE; MEDITATION; EXPERIENCE; MANAGEMENT
AB Background Online stress reduction interventions may be useful adjuncts to standard medical therapies for inflammatory bowel disease (IBD). As part of the evaluation of a 12-week randomized control trial (RCT) of an online multicomponent stress reduction program, our aim for the current study was to use qualitative methods to more deeply explore the patient experience with the online programming. Methods Upon completion of the 12-week RCT, all intervention participants were invited to participate in semistructured interviews. A qualitative descriptive approach was used. Interviews were analyzed through a theoretical thematic analysis process, whereby transcripts were coded, and codes then grouped into larger categories and themes. Results A total of 56 interviews were analyzed with the emergence of 3 main themes: (1) IBD as a source of stress and uncertainty, (2) understanding the positive impacts of the stress reduction program, and (3) suggested strategies to enhance program desirability. IBD was described as causing uncertainty, significant disruptions to daily activities, and stress, which in turn worsened symptoms. The online program was associated with a perceived reduction in IBD symptom burden, an increased ability to manage daily and disease-associated stressors, and a more positive mindset. Variation in program content and fostering connections with others in the IBD community were identified as potential strategies to enhance future programming. Conclusions This qualitative companion study highlights the power of the patient voice to deepen our understanding of the impact of IBD, and the potential benefit of an online stress reduction program including suggestions for iterative refinement.
   Lay Summary Findings of our qualitative study indicated that IBD was a significant sources of stress, with participation in a novel 12-week online mental wellness program serving to decrease participants' symptoms and increase their perceived ability to manage stress.
C1 [Watt, Makayla; Peerani, Farhad; Madsen, Karen; Siffledeen, Jesse; Kroeker, Karen; Lim, Allen; Tandon, Puneeta; Hyde, Ashley] Univ Alberta, Dept Med, Div Gastroenterol, Edmonton, AB, Canada.
C3 University of Alberta
RP Tandon, P (通讯作者)，Univ Alberta, Div Gastroenterol, 130 Univ Campus NW, Edmonton, AB T6G 2X8, Canada.
EM ptandon@ualberta.ca
RI Peerani, Farhad/JBJ-2514-2023
OI Peerani, Farhad/0000-0003-1865-3192; Kroeker, Karen/0000-0002-3886-4213;
   Tandon, Puneeta/0000-0003-0486-0174
FU University of Alberta Hospital Foundation; American College of
   Gastroenterology; Inflammation, Microbiome, and Alimentation:
   Gastrointestinal and Neuropsychiatric Effects (IMAGINE) Network CIHR
   grant
FX This work was supported by grants from the University of Alberta
   Hospital Foundation, the American College of Gastroenterology, and the
   Inflammation, Microbiome, and Alimentation: Gastrointestinal and
   Neuropsychiatric Effects (IMAGINE) Network CIHR grant.
CR [Anonymous], 2020, QUIRKOS 2 3 1
   Araki M, 2020, PLOS ONE, V15, DOI 10.1371/journal.pone.0233365
   Berding Anja, 2017, Inflamm Intest Dis, V1, P182, DOI 10.1159/000452989
   Boye B, 2011, INFLAMM BOWEL DIS, V17, P1863, DOI 10.1002/ibd.21575
   Bradshaw C, 2017, GLOB QUALIT NURS RES, V4, DOI 10.1177/2333393617742282
   Braun V, 2006, QUAL RES PSYCHOL, V3, P77, DOI [DOI 10.1191/1478088706QP063OA, 10.1191/1478088706qp063oa]
   Brzozowski B, 2016, CURR NEUROPHARMACOL, V14, P892, DOI 10.2174/1570159X14666160404124127
   Cotton S, 2010, INFLAMM BOWEL DIS, V16, P501, DOI 10.1002/ibd.21045
   Cramer H, 2016, AM J PREV MED, V50, P230, DOI 10.1016/j.amepre.2015.07.037
   Devlen J, 2014, INFLAMM BOWEL DIS, V20, P545, DOI 10.1097/01.MIB.0000440983.86659.81
   Ewais T, 2019, J PSYCHOSOM RES, V116, P44, DOI 10.1016/j.jpsychores.2018.11.010
   Fourie S, 2018, INT J NURS STUD, V87, P149, DOI 10.1016/j.ijnurstu.2018.07.017
   Gerbarg PL, 2015, INFLAMM BOWEL DIS, V21, P2886, DOI 10.1097/MIB.0000000000000568
   Hall NJ, 2005, J HEALTH PSYCHOL, V10, P443, DOI 10.1177/1359105305051433
   Harris RJ, 2020, BMJ OPEN GASTROENTER, V7, DOI 10.1136/bmjgast-2020-000541
   Hennink MM, 2017, QUAL HEALTH RES, V27, P591, DOI 10.1177/1049732316665344
   Hood MM, 2017, GASTROENTEROL CLIN N, V46, P859, DOI 10.1016/j.gtc.2017.08.008
   Jedel S, 2014, DIGESTION, V89, P142, DOI 10.1159/000356316
   Keefer L, 2011, BEHAV RES THER, V49, P145, DOI 10.1016/j.brat.2010.12.005
   Kendzerska T, 2021, RISK MANAG HEALTHC P, V14, P575, DOI 10.2147/RMHP.S293471
   Larsson K, 2017, J CLIN NURS, V26, P648, DOI 10.1111/jocn.13581
   Lewin S, 2009, BMJ-BRIT MED J, V339, DOI 10.1136/bmj.b3496
   M'Koma AE, 2013, CLIN MED INSIGHTS-GA, V6, P33, DOI 10.4137/CGast.S12731
   Matini L, 2016, J HEALTH PSYCHOL, V21, P2493, DOI 10.1177/1359105315580463
   Mawdsley JE, 2005, GUT, V54, P1481, DOI 10.1136/gut.2005.064261
   Mawdsley JE, 2006, NEUROIMMUNOMODULAT, V13, P327, DOI 10.1159/000104861
   McCombie A, 2016, INFLAMM BOWEL DIS, V22, P171, DOI 10.1097/MIB.0000000000000567
   Midgley N, 2014, PSYCHOTHERAPY, V51, P128, DOI 10.1037/a0034179
   Mikocka-Walus A, 2020, JGH OPEN, V4, P166, DOI 10.1002/jgh3.12236
   Mikocka-Walus A, 2016, INFLAMM BOWEL DIS, V22, P752, DOI 10.1097/MIB.0000000000000620
   Mussell M, 2003, SCAND J GASTROENTERO, V38, P755, DOI 10.1080/00365520310003110
   Needleman C, 1996, AM J IND MED, V29, P329
   Neilson K, 2016, INFLAMM BOWEL DIS, V22, P694, DOI 10.1097/MIB.0000000000000629
   Ng SC, 2017, LANCET, V390, P2769, DOI 10.1016/S0140-6736(17)32448-0
   O'Cathain A, 2013, BMJ OPEN, V3, DOI 10.1136/bmjopen-2013-002889
   O'Toole MS, 2018, BRAIN BEHAV IMMUN, V74, P68, DOI 10.1016/j.bbi.2018.04.005
   Peerani F, 2022, THER ADV GASTROENTER, V15, DOI 10.1177/17562848221127238
   Pithadia AB, 2011, PHARMACOL REP, V63, P629, DOI 10.1016/S1734-1140(11)70575-8
   Sairenji T, 2017, PRIMARY CARE, V44, P673, DOI 10.1016/j.pop.2017.07.010
   Sammut J, 2015, J CLIN NURS, V24, P2659, DOI 10.1111/jocn.12892
   Sandelowski M, 1996, RES NURS HEALTH, V19, P359, DOI 10.1002/(SICI)1098-240X(199608)19:4<359::AID-NUR9>3.0.CO;2-H
   Schoultz Mariyana, 2016, Pilot Feasibility Stud, V2, P3, DOI 10.1186/s40814-015-0041-z
   Schoultz M, 2015, TRIALS, V16, DOI 10.1186/s13063-015-0909-5
   Sun Y, 2019, FRONT PEDIATR, V7, DOI 10.3389/fped.2019.00432
   Sykes DN, 2015, J CLIN NURS, V24, P2133, DOI 10.1111/jocn.12785
   Thirsk LM, 2017, INT J QUAL METH, V16, DOI 10.1177/1609406917721068
   Thomas EE, 2022, J TELEMED TELECARE, V28, P301, DOI 10.1177/1357633X20960638
   Upchurch DM, 2019, J WOMENS HEALTH, V28, P135, DOI 10.1089/jwh.2018.7178
   Vaismoradi M, 2013, NURS HEALTH SCI, V15, P398, DOI 10.1111/nhs.12048
   Wehkamp J, 2016, DTSCH ARZTEBL INT, V113, P72, DOI 10.3238/arztebl.2016.0072
   Zelmer Jennifer, 2019, Healthc Policy, V14, P6, DOI 10.12927/hcpol.2019.25861
   Zhang YZ, 2014, WORLD J GASTROENTERO, V20, P91, DOI 10.3748/wjg.v20.i1.91
NR 52
TC 0
Z9 0
U1 0
U2 6
PU OXFORD UNIV PRESS
PI OXFORD
PA GREAT CLARENDON ST, OXFORD OX2 6DP, ENGLAND
EI 2631-827X
J9 CROHNS COLITIS 360
JI Crohns Colitis 360
PD JUL 1
PY 2022
VL 4
IS 3
AR otac036
DI 10.1093/crocol/otac036
PG 9
WC Gastroenterology & Hepatology
WE Emerging Sources Citation Index (ESCI)
SC Gastroenterology & Hepatology
GA 5D7MI
UT WOS:000865121300001
PM 36777414
OA Green Published, gold
DA 2024-01-22
ER

PT J
AU Mancina, RM
   Pagnotta, R
   Pagliuso, C
   Albi, V
   Bruno, D
   Garieri, P
   Doldo, P
   Spagnuolo, R
AF Mancina, Rosellina Margherita
   Pagnotta, Raffaele
   Pagliuso, Caterina
   Albi, Vincenzo
   Bruno, Daniela
   Garieri, Pietro
   Doldo, Patrizia
   Spagnuolo, Rocco
TI Gastrointestinal Symptoms of and Psychosocial Changes in Inflammatory
   Bowel Disease: A Nursing-Led Cross-Sectional Study of Patients in
   Clinical Remission
SO MEDICINA-LITHUANIA
LA English
DT Article
DE nurse-patient relationship; patient-centered care; questionnaire;
   quality of life; psychosocial nursing
ID QUALITY-OF-LIFE; ULCERATIVE-COLITIS; CROHNS-DISEASE; IMPACT; SEVERITY;
   THERAPY; STIGMA
AB Background and Objectives: Nursing management in Inflammatory Bowel Disease (IBD) is focused on global patient care. Starting from basic knowledge of diagnostic and therapeutic management, nurses can assess the impact of IBD on patients' quality of life not only at the physical level, but also at the psychological, social, and emotional levels. The aim of this study was to evaluate the impact of gastrointestinal symptoms on psychosocial changes in IBD patients in remission through nursing-led Patient-Reported Outcomes. Materials and Methods: We performed a cross-sectional study of 109 IBD patients in clinical and endoscopic remission. Specialist nurses invited patients to complete questionnaires on gastrointestinal symptoms and quality of life through the Patient-Reported Outcomes Measurement Information System (PROMIS). Results: We found that the gastrointestinal symptoms that the patients reported had a significant impact on the analyzed aspects of health. More specifically, belly pain, diarrhea, and bloating were associated with depressive symptoms (p < 0.001), anxiety (p < 0.001), fatigue (p < 0.001), and sleep disturbances (p < 0.001). Moreover, these symptoms also significantly affected patients' social dimension in terms of satisfaction with participation in social roles (p < 0.001, p < 0.05, and p < 0.001 for belly pain, diarrhea, and bloating, respectively) and physical functions (p < 0.001). The results were virtually the same in a multivariable analysis adjusted by age, gender, body mass index (BMI), and disease duration. Conclusions: Even during remission, gastrointestinal symptoms are the main factors that influence quality of life in IBD patients. This exploratory study highlights the need to adopt validated questionnaires in clinical practice, and demonstrates that PROMIS is a valid, objective, and standardized instrument that can help nursing staff to better define the consequences of the disease in a patient's daily life.
C1 [Mancina, Rosellina Margherita] Univ Gothenburg, Dept Mol & Clin Med, Wallenberg Lab, Sahlgrenska Acad, Bruna Straket 16, SE-41345 Gothenburg, Sweden.
   [Pagnotta, Raffaele; Pagliuso, Caterina] Univ Med Hosp Mater Domini, Viale Europa, I-88100 Catanzaro, Italy.
   [Albi, Vincenzo; Bruno, Daniela; Doldo, Patrizia; Spagnuolo, Rocco] Magna Graecia Univ Catanzaro, Sch Nursing, Viale Europa, I-88100 Catanzaro, Italy.
   [Garieri, Pietro] Univ Milan, Dept Biomed Sci Hlth, I-20122 Milan, Italy.
   [Doldo, Patrizia; Spagnuolo, Rocco] Magna Graecia Univ Catanzaro, Dept Clin & Expt Med, Viale Europa, I-88100 Catanzaro, Italy.
C3 University of Gothenburg; Magna Graecia University of Catanzaro;
   University of Milan; Magna Graecia University of Catanzaro
RP Spagnuolo, R (通讯作者)，Magna Graecia Univ Catanzaro, Sch Nursing, Viale Europa, I-88100 Catanzaro, Italy.; Spagnuolo, R (通讯作者)，Magna Graecia Univ Catanzaro, Dept Clin & Expt Med, Viale Europa, I-88100 Catanzaro, Italy.
EM Rosellina.Mancina@wlab.gu.se; raffpagnotta@libero.it;
   pagliusocaterina@gmail.com; vincealbi@hotmail.it; soverato@unicz.it;
   pietro.garieri@unimi.it; doldo@unicz.it; spagnuolo@unicz.it
RI Mancina, Rosellina Margherita/AAC-5600-2020; spagnuolo,
   rocco/K-7979-2018; Mancina, Rosellina/L-6782-2015
OI Mancina, Rosellina Margherita/0000-0002-1126-3071; spagnuolo,
   rocco/0000-0002-0871-4644; Mancina, Rosellina/0000-0002-1126-3071
CR Ansari R, 2008, EUR J GASTROEN HEPAT, V20, P46, DOI 10.1097/MEG.0b013e3282f16a62
   Berrill JW, 2013, ALIMENT PHARM THER, V38, P44, DOI 10.1111/apt.12335
   Bojic D, 2017, J CROHNS COLITIS, V11, pS576, DOI 10.1093/ecco-jcc/jjw187
   Brooks AJ, 2016, ALIMENT PHARM THER, V44, P3, DOI 10.1111/apt.13645
   Cella D, 2007, MED CARE, V45, pS3, DOI 10.1097/01.mlr.0000258615.42478.55
   Cella D, 2014, QUAL LIFE RES, V23, P2651, DOI 10.1007/s11136-014-0732-6
   Conley S, 2018, J NURS SCHOLARSHIP, V50, P473, DOI 10.1111/jnu.12409
   Conley S, 2017, RES NURS HEALTH, V40, P424, DOI 10.1002/nur.21813
   Devlen J, 2014, INFLAMM BOWEL DIS, V20, P545, DOI 10.1097/01.MIB.0000440983.86659.81
   Dibley L, 2018, J ADV NURS, V74, P838, DOI 10.1111/jan.13492
   Ghosh S, 2007, J CROHNS COLITIS, V1, P10, DOI 10.1016/j.crohns.2007.06.005
   Graff LA, 2011, INFLAMM BOWEL DIS, V17, P1882, DOI 10.1002/ibd.21580
   Guthrie E, 2002, AM J GASTROENTEROL, V97, P1994, DOI 10.1111/j.1572-0241.2002.05842.x
   Haapamäki J, 2008, SCAND J GASTROENTERO, V43, P821, DOI 10.1080/00365520801912011
   Haapamäki J, 2009, QUAL LIFE RES, V18, P961, DOI 10.1007/s11136-009-9514-y
   HARVEY RF, 1980, LANCET, V1, P514
   Horváth G, 2012, SCAND J GASTROENTERO, V47, P1298, DOI 10.3109/00365521.2012.703233
   Kemp K, 2018, J CROHNS COLITIS, V12, P760, DOI 10.1093/ecco-jcc/jjy020
   Kochar B, 2018, AM J GASTROENTEROL, V113, P72, DOI 10.1038/ajg.2017.240
   Magro F, 2009, DIGEST DIS SCI, V54, P2671, DOI 10.1007/s10620-008-0658-3
   Neuendorf R, 2016, J PSYCHOSOM RES, V87, P70, DOI 10.1016/j.jpsychores.2016.06.001
   Rutgeerts P, 2005, NEW ENGL J MED, V353, P2462, DOI 10.1056/NEJMoa050516
   Spagnuolo R, 2017, EUR REV MED PHARMACO, V21, P102
   Spiegel BMR, 2014, AM J GASTROENTEROL, V109, P1804, DOI 10.1038/ajg.2014.237
   Taft TH, 2011, QUAL LIFE RES, V20, P1391, DOI 10.1007/s11136-011-9883-x
   van Langenberg DR, 2010, ALIMENT PHARM THER, V32, P131, DOI 10.1111/j.1365-2036.2010.04347.x
   Vidal A, 2008, INFLAMM BOWEL DIS, V14, P977, DOI 10.1002/ibd.20388
   Wilburn J, 2017, FRONTLINE GASTROENTE, V8, P68, DOI 10.1136/flgastro-2015-100678
NR 28
TC 23
Z9 25
U1 3
U2 13
PU MDPI
PI BASEL
PA ST ALBAN-ANLAGE 66, CH-4052 BASEL, SWITZERLAND
SN 1010-660X
EI 1648-9144
J9 MEDICINA-LITHUANIA
JI Med. Lith.
PD JAN
PY 2020
VL 56
IS 1
AR 45
DI 10.3390/medicina56010045
PG 9
WC Medicine, General & Internal
WE Science Citation Index Expanded (SCI-EXPANDED)
SC General & Internal Medicine
GA KJ6FV
UT WOS:000512155900004
PM 31968710
OA Green Published, gold
DA 2024-01-22
ER

PT J
AU Zittan, E
   Milgrom, R
   Ma, GW
   Wong-Chong, N
   O'Connor, B
   McLeod, RS
   MacRae, HM
   Greenberg, GR
   Nguyen, GC
   Croitoru, K
   Steinhart, AH
   Cohen, Z
   Silverberg, MS
AF Zittan, Eran
   Milgrom, Raquel
   Ma, Grace W.
   Wong-Chong, Nathalie
   O'Connor, Brenda
   McLeod, Robin S.
   MacRae, Helen M.
   Greenberg, Gordon R.
   Nguyen, Geoffrey C.
   Croitoru, Kenneth
   Steinhart, A. Hillary
   Cohen, Zane
   Silverberg, Mark S.
TI Preoperative Anti-tumor Necrosis Factor Therapy in Patients with
   Ulcerative Colitis Is Not Associated with an Increased Risk of
   Infectious and Noninfectious Complications After Ileal Pouch-anal
   Anastomosis
SO INFLAMMATORY BOWEL DISEASES
LA English
DT Article
DE ileal pouch-anal anastomosis; postoperative complications; ulcerative
   colitis; anti-TNF therapy
ID INFLAMMATORY-BOWEL-DISEASE; POSTOPERATIVE COMPLICATIONS;
   NATURAL-HISTORY; CROHNS-DISEASE; INFLIXIMAB; SURGERY; PROGRESSION;
   COLECTOMY; OUTCOMES; TIME
AB Background:There are conflicting data regarding the effect of previous exposure to anti-tumor necrosis factor (anti-TNF) therapy on complication rates after pelvic pouch surgery for patients with ulcerative colitis (UC). In particular, there is concern surrounding the rates of pouch leaks and infectious complications, including pelvic abscesses, in anti-TNF-treated subjects who require ileal pouch-anal anastomosis (IPAA) surgery.Methods:A retrospective study was performed in UC subjects who underwent IPAA between 2002 and 2013. Demographic data, clinical data, use of anti-TNF therapy, steroids, immunosuppressants, and surgical outcomes were assessed.Results:Seven hundred seventy-three patients with UC/IPAA were reviewed. Fifteen patients were excluded from the analysis because of missing data. There were 196 patients who were exposed to anti-TNF therapy and 562 patients who were not exposed to anti-TNF therapy preoperatively. There were no significant differences in the postoperative IPAA leak rate between those exposed to anti-TNF therapy and the control group (n = 26 [13.2%] versus 66 [11.7%], respectively, P = 0.44). In addition, there were no significant differences in the postoperative 2-stage IPAA leak rate in those who had been operated on within 15 days from the last anti-TNF dose (n = 10), within 15 to 30 days (n = 17), or 31 to 180 days (n = 54) (10%, 5.9%, and 14.8% respectively, P = 0.43) nor were there differences based on the presence of detectable infliximab serum levels.Conclusions:Preoperative anti-TNF therapy in patients with UC is not associated with an increased risk of infectious and noninfectious complications after IPAA including pelvic abscesses, leaks, and wound infections.
C1 [Zittan, Eran; Greenberg, Gordon R.; Nguyen, Geoffrey C.; Croitoru, Kenneth; Steinhart, A. Hillary; Silverberg, Mark S.] Univ Toronto, Mt Sinai Hosp, Zane Cohen Ctr Digest Dis, Div Gastroenterol,Dept Med, 600 Univ Ave, Toronto, ON M5G 1X5, Canada.
   [Zittan, Eran] Emek Med Ctr, Inst Gastroenterol & Liver Dis, Afula, Israel.
   [Milgrom, Raquel; O'Connor, Brenda] Mt Sinai Hosp, Zane Cohen Ctr Digest Dis, Toronto, ON, Canada.
   [Ma, Grace W.; Wong-Chong, Nathalie; Cohen, Zane] Univ Toronto, Mt Sinai Hosp, Zane Cohen Ctr Digest Dis, Div Gen Surg, Toronto, ON, Canada.
   [McLeod, Robin S.; MacRae, Helen M.] Univ Toronto, Mt Sinai Hosp, Div Gen Surg, Toronto, ON, Canada.
C3 University of Toronto; Sinai Health System Toronto; Lunenfeld Tanenbaum
   Research Institute; Emek Medical Center; University of Toronto; Sinai
   Health System Toronto; University of Toronto; Sinai Health System
   Toronto; Lunenfeld Tanenbaum Research Institute; University of Toronto;
   Sinai Health System Toronto; Lunenfeld Tanenbaum Research Institute
RP Zittan, E (通讯作者)，Univ Toronto, Mt Sinai Hosp, Zane Cohen Ctr Digest Dis, Div Gastroenterol,Dept Med, 600 Univ Ave, Toronto, ON M5G 1X5, Canada.
EM eranzittan@gmail.com
RI Silverberg, Mark/B-4183-2008; Nguyen, Geoffrey C/C-4614-2015
OI Nguyen, Geoffrey C/0000-0001-7083-7429; Zittan, Eran/0000-0003-3378-4932
FU Zane Cohen Centre for Digestive Diseases, Mount Sinai Hospital;
   Prometheus Laboratories for infliximab drug level testing; Gale and
   Graham Wright Research Chair in Digestive Diseases; Janssen; Abbvie;
   Takeda; Prometheus; Millennium Honorarium for Educational Event
   Presentations-Abbvie; Amgen; Pfizer; Shire Advisory Board-Abbvie;
   Actavis; Shire
FX Supported by Zane Cohen Centre for Digestive Diseases, Mount Sinai
   Hospital; funding provided by Prometheus Laboratories for infliximab
   drug level testing. M. S. Silverberg is partially supported by the Gale
   and Graham Wright Research Chair in Digestive Diseases.; G. R. Greenberg
   received research support and consulting fees from Janssen, Abbvie,
   Takeda, and Prometheus. G. C. Nguyen has served on Ad-hoc advisory board
   for Janssen and Abbvie. K. Croitoru received educational grants from
   Janssen, Abbvie, and Takeda and has served on advisory boards for Abbvie
   and Takeda. A. H. Steinhart received research grants from Abbvie, Amgen,
   Pfizer, Millennium Honorarium for Educational Event
   Presentations-Abbvie, Janssen, Takeda, Shire Advisory Board-Abbvie,
   Actavis, Janssen, Takeda, Pharmascience, Shire. M. S. Silverberg
   received research support and consulting fees from Janssen, Abbvie,
   Takeda, and Prometheus. Abstract had been published in the DDW 2014,
   Washington. The remaining authors have no conflict of interest to
   disclose.
CR Allison J, 2008, CLIN GASTROENTEROL H, V6, P999, DOI 10.1016/j.cgh.2008.05.022
   Bordeianou L, 2010, INT J COLORECTAL DIS, V25, P401, DOI 10.1007/s00384-009-0800-5
   COHEN Z, 1985, AM J SURG, V150, P601, DOI 10.1016/0002-9610(85)90445-3
   FARMER RG, 1993, DIGEST DIS SCI, V38, P1137, DOI 10.1007/BF01295733
   Fazio VW, 2013, ANN SURG, V257, P679, DOI 10.1097/SLA.0b013e31827d99a2
   Ferrante M, 2009, INFLAMM BOWEL DIS, V15, P1062, DOI 10.1002/ibd.20863
   Frolkis AD, 2013, GASTROENTEROLOGY, V145, P996, DOI 10.1053/j.gastro.2013.07.041
   Gu JY, 2013, DIS COLON RECTUM, V56, P1243, DOI 10.1097/DCR.0b013e3182a0e702
   Hicks CW, 2013, JAMA SURG, V148, P658, DOI 10.1001/2013.jamasurg.325
   Holubar SD, 2015, INFLAMM BOWEL DIS, V21, P2658, DOI 10.1097/MIB.0000000000000603
   Holubar Stefan D, 2009, F1000 Med Rep, V1, DOI 10.3410/M1-10
   Etchevers MJ, 2009, INFLAMM BOWEL DIS, V15, P1320, DOI 10.1002/ibd.20897
   Kaiser AM, 2008, J GASTROINTEST SURG, V12, P1736
   Kaplan GG, 2012, AM J GASTROENTEROL, V107, P1879, DOI 10.1038/ajg.2012.333
   Kunitake H, 2008, J GASTROINTEST SURG, V12, P1730, DOI 10.1007/s11605-008-0630-8
   Lau C, 2015, ANN SURG, V261, P487, DOI 10.1097/SLA.0000000000000757
   Lee HS, 2015, J CROHNS COLITIS, V9, P147, DOI 10.1093/ecco-jcc/jju017
   Lichtenstein GR, 2006, CLIN GASTROENTEROL H, V4, P621, DOI 10.1016/j.cgh.2006.03.002
   MARCELLO PW, 1993, ARCH SURG-CHICAGO, V128, P500
   Mor IJ, 2008, DIS COLON RECTUM, V51, P1202, DOI 10.1007/s10350-008-9364-7
   Rizzo G, 2011, INT J COLORECTAL DIS, V26, P1435, DOI 10.1007/s00384-011-1236-2
   Rungoe C, 2014, GUT, V63, P1607, DOI 10.1136/gutjnl-2013-305607
   Sandborn WJ, 2009, GASTROENTEROLOGY, V137, P1250, DOI 10.1053/j.gastro.2009.06.061
   Satsangi J, 2006, GUT, V55, P749, DOI 10.1136/gut.2005.082909
   Schluender SJ, 2007, DIS COLON RECTUM, V50, P1747, DOI 10.1007/s10350-007-9008-3
   Selvaggi F, 2015, INFLAMM BOWEL DIS, V21, P79, DOI 10.1097/MIB.0000000000000232
   Selvasekar CR, 2007, J AM COLL SURGEONS, V204, P956, DOI 10.1016/j.jamcollsurg.2006.12.044
   Seow CH, 2010, GUT, V59, P49, DOI 10.1136/gut.2009.183095
   Subramanian V, 2008, AM J GASTROENTEROL, V103, P2373, DOI 10.1111/j.1572-0241.2008.01942.x
   Targownik LE, 2012, AM J GASTROENTEROL, V107, P1228, DOI 10.1038/ajg.2012.127
   Wang SL, 2012, J IMMUNOL METHODS, V382, P177, DOI 10.1016/j.jim.2012.06.002
   Waterman M, 2013, GUT, V62, P387, DOI 10.1136/gutjnl-2011-301495
   Zaghiyan K, 2015, EXPERT REV GASTROENT, V9, P269, DOI 10.1586/17474124.2015.975208
NR 33
TC 34
Z9 35
U1 0
U2 3
PU OXFORD UNIV PRESS INC
PI CARY
PA JOURNALS DEPT, 2001 EVANS RD, CARY, NC 27513 USA
SN 1078-0998
EI 1536-4844
J9 INFLAMM BOWEL DIS
JI Inflamm. Bowel Dis.
PD OCT
PY 2016
VL 22
IS 10
BP 2442
EP 2447
DI 10.1097/MIB.0000000000000919
PG 6
WC Gastroenterology & Hepatology
WE Science Citation Index Expanded (SCI-EXPANDED)
SC Gastroenterology & Hepatology
GA DX6BA
UT WOS:000384465800015
PM 27607335
OA Bronze
DA 2024-01-22
ER

PT J
AU Allegretti, JR
   Barnes, EL
   Cameron, A
AF Allegretti, Jessica R.
   Barnes, Edward L.
   Cameron, Anna
TI Are Patients with Inflammatory Bowel Disease on Chronic
   Immunosuppressive Therapy at Increased Risk of Cervical High-grade
   Dysplasia/Cancer? A Meta-analysis
SO INFLAMMATORY BOWEL DISEASES
LA English
DT Article
DE inflammatory bowel disease; cervical cancer; high-grade cervical
   dysplasia; immunosuppression
ID HIV-INFECTED PATIENTS; OPPORTUNISTIC INFECTIONS; CROHNS-DISEASE;
   CANCER-RISK; WOMEN; POPULATION; REGIMENS; RECIPIENTS; KIDNEY; IBD
AB Background:Immunosuppression is a mainstay of therapy for both induction and maintenance of remission for inflammatory bowel disease (IBD). Women who are chronically immunosuppressed have been shown to be at higher risk of developing cervical high-grade dysplasia and/or carcinoma. There is contradictory data whether immunosuppressed patients with IBD have the same risk profile for cervical cancer as patients with solid organ transplant or HIV infection.Objective:To determine whether the risk of cervical high-grade dysplasia and/or cancer is higher in patients with IBD on immunosuppressive therapy compared with the rates in the general population.Methods:The studies were restricted to full-text retrospective cohort studies and case controls that had a high (6-9) Newcastle-Ottawa Score.Results:All pooled analyses were based on a random-effects model. Five cohort studies and 3 case-control studies of patients with IBD on any immunosuppression with cervical high-grade dysplasia/cancer (n = 995) were included in the meta-analysis. The total IBD population in these studies was 77,116. Patients with IBD had an increased risk of cervical high-grade dysplasia/cancer compared with healthy controls (odds ratio = 1.34, 95% confidence interval: 1.23-1.46). Heterogeneity was detected (I-2 = 34.23, Q = 10.64, df = 7; P = 0.15). The source was found to be the type of study, as well as the odds ratio presented (crude versus adjusted).Conclusions:There is sufficient evidence to suggest an increased risk of cervical high-grade dysplasia/cancer in patients with IBD on immunosuppressive medications compared with the general population. Given this increased risk, increased screening intervals are indicated.
C1 [Allegretti, Jessica R.; Barnes, Edward L.] Brigham & Womens Hosp, Dept Med, Div Gastroenterol Hepatol & Endoscopy, Boston, MA 02115 USA.
   [Cameron, Anna] Univ Calgary, Dept Gynecol Oncol, Tom Baker Canc Care, Foothills Med Ctr, Calgary, AB T2N 1N4, Canada.
C3 Harvard University; Brigham & Women's Hospital; University of Calgary
RP Allegretti, JR (通讯作者)，Brigham & Womens Hosp, 75 Francis St, Boston, MA 02115 USA.
EM jallegretti@partners.org
OI Barnes, Edward/0000-0001-9894-8796
FU NIDDK NIH HHS [T32 DK007533] Funding Source: Medline
CR Bernstein CN, 2001, CANCER-AM CANCER SOC, V91, P854, DOI 10.1002/1097-0142(20010215)91:4<854::AID-CNCR1073>3.0.CO;2-Z
   Bhatia J, 2006, WORLD J GASTROENTERO, V12, P6167, DOI 10.3748/wjg.v12.i38.6167
   Busnach G, 2006, TRANSPLANT P, V38, P3533, DOI 10.1016/j.transproceed.2006.10.144
   Carter JR, 2011, AUST NZ J OBSTET GYN, V51, P103, DOI 10.1111/j.1479-828X.2010.01269.x
   Chan JK, 2007, J CLIN ONCOL, V25, P2975, DOI 10.1200/JCO.2007.10.8662
   Cutrell J, 2013, CURR HIV-AIDS REP, V10, P207, DOI 10.1007/s11904-013-0166-8
   Dantal J, 1998, LANCET, V351, P623, DOI 10.1016/S0140-6736(97)08496-1
   Gallagher MP, 2010, J AM SOC NEPHROL, V21, P852, DOI 10.1681/ASN.2009101043
   Greywoode R, 2013, INFLAMM BOWEL DIS, V19, pE6, DOI 10.1002/ibd.22836
   Hutfless S, 2008, ALIMENT PHARM THER, V28, P598, DOI 10.1111/j.1365-2036.2008.03766.x
   Jensen P, 1999, J AM ACAD DERMATOL, V40, P177, DOI 10.1016/S0190-9622(99)70185-4
   Kalil AC, 2014, EXPERT REV ANTI-INFE, V12, P881, DOI 10.1586/14787210.2014.917046
   Kane S, 2008, AM J GASTROENTEROL, V103, P631, DOI 10.1111/j.1572-0241.2007.01582.x
   Kim SC, 2014, ANN RHEUM DIS, DOI [10.1136/annrheumdis-2013-204993, DOI 10.1136/ANNRHEUMDIS-2013-204993]
   Lees CW, 2009, INFLAMM BOWEL DIS, V15, P1621, DOI 10.1002/ibd.20959
   Mahadevan U, 2009, INFLAMM BOWEL DIS, V15, P1619, DOI 10.1002/ibd.20957
   Marehbian J, 2009, AM J GASTROENTEROL, V104, P2524, DOI 10.1038/ajg.2009.322
   Miro JM, 2014, CLIN MICROBIOL INFEC, V20, P119, DOI 10.1111/1469-0691.12754
   Mofenson Lynne M., 2009, Morbidity and Mortality Weekly Report, V58, P1
   Neparidze Natalia, 2014, Clin Adv Hematol Oncol, V12, P358
   Rubinstein PG, 2014, AIDS, V28, P453, DOI 10.1097/QAD.0000000000000071
   Rungoe C, 2015, CLIN GASTROENTEROL H, V13, P693, DOI 10.1016/j.cgh.2014.07.036
   Sandborn WJ, 2007, ALIMENT PHARM THER, V26, P987, DOI 10.1111/j.1365-2036.2007.03455.x
   Saslow D, 2012, AM J CLIN PATHOL, V137, P516, DOI [10.1309/AJCPTGD94EVRSJCG, 10.3322/caac.21139]
   Shahapur Praveen R, 2014, J Nat Sci Biol Med, V5, P392, DOI 10.4103/0976-9668.136200
   Singh H, 2009, GASTROENTEROLOGY, V136, P451, DOI 10.1053/j.gastro.2008.10.021
   Trimble CL, 2005, CLIN CANCER RES, V11, P4717, DOI 10.1158/1078-0432.CCR-04-2599
   Velayos Fernando, 2012, Curr Gastroenterol Rep, V14, P174, DOI 10.1007/s11894-012-0247-7
   Wang CCJ, 2014, CURR INFECT DIS REP, V16, DOI 10.1007/s11908-014-0406-0
   Zabana Y, 2009, INFLAMM BOWEL DIS, V15, P1774, DOI 10.1002/ibd.20878
NR 30
TC 92
Z9 94
U1 0
U2 2
PU LIPPINCOTT WILLIAMS & WILKINS
PI PHILADELPHIA
PA TWO COMMERCE SQ, 2001 MARKET ST, PHILADELPHIA, PA 19103 USA
SN 1078-0998
EI 1536-4844
J9 INFLAMM BOWEL DIS
JI Inflamm. Bowel Dis.
PD MAY
PY 2015
VL 21
IS 5
BP 1089
EP 1097
DI 10.1097/MIB.0000000000000338
PG 9
WC Gastroenterology & Hepatology
WE Science Citation Index Expanded (SCI-EXPANDED)
SC Gastroenterology & Hepatology
GA CH5FU
UT WOS:000354061500016
PM 25895005
OA Green Accepted
DA 2024-01-22
ER

PT J
AU Lee, HS
   Park, SH
   Yang, SK
   Kim, SO
   Soh, JS
   Lee, S
   Bae, JH
   Lee, HJ
   Yang, DH
   Kim, KJ
   Ye, BD
   Byeon, JS
   Myung, SJ
   Kim, JH
AF Lee, Ho-Su
   Park, Sang Hyoung
   Yang, Suk-Kyun
   Kim, Seon-Ok
   Soh, Jae Seung
   Lee, Seohyun
   Bae, Jung Ho
   Lee, Hyo Jeong
   Yang, Dong-Hoon
   Kim, Kyung Jo
   Ye, Byong Duk
   Byeon, Jeong-Sik
   Myung, Seung-Jae
   Kim, Jin-Ho
TI Appendectomy and the clinical course of ulcerative colitis: A
   retrospective cohort study and a nested case-control study from Korea
SO JOURNAL OF GASTROENTEROLOGY AND HEPATOLOGY
LA English
DT Article
DE appendectomy; appendix; inflammatory bowel diseases; ulcerative colitis
ID INFLAMMATORY-BOWEL-DISEASE; APPENDICEAL ORIFICE INFLAMMATION;
   SONGPA-KANGDONG DISTRICT; JEWISH PATIENTS; CROHNS-DISEASE; SMOKING;
   EPIDEMIOLOGY; ASSOCIATION; PROTECTS; THERAPY
AB Background and AimAppendectomy protects against the development of ulcerative colitis (UC). However, the relationship between appendectomy and the clinical course of UC is complex, and could be impacted by a number of variables. The aim of this study was to compare the clinical course of UC between appendectomized patients and nonappendectomized patients in Korea.
   MethodsData on 2648 UC patients were retrieved from the Inflammatory Bowel Disease registry at Asan Medical Center. This retrospective cohort study compared the clinical course of UC in 68 patients who received an appendectomy before their UC diagnosis and 2544 patients who did not receive this procedure. A nested case-control study was also conducted to compare the disease course before and after appendectomy in 36 patients who received this surgery after UC diagnosis. To control for potential confounders, 144 matched controls were retrieved from among 2544 nonappendectomized patients
   ResultsIn the retrospective cohort study, an appendectomy before UC diagnosis demonstrated no influence on disease extent at diagnosis, rates of medication use, proximal disease extension, or colectomy. The 10- and 20-year probabilities of receiving a colectomy were 12.7% and 20.6%, respectively, in appendectomized patients, in comparison with 8.9% and 16.4%, respectively, in nonappendectomized patients (P=0.81). According to the nested case-control study, an appendectomy after UC diagnosis did not change the subsequent disease course in terms of medication use, proximal disease extension, or hospital admission rate. The adjusted ratio of hospital admissions after appendectomy versus before appendectomy was 1.01 (95% confidence interval=0.46-2.23; P=0.97).
   ConclusionsAppendectomies performed before or after UC diagnosis do not affect its clinical course in the Korean population.
C1 [Lee, Ho-Su; Park, Sang Hyoung; Yang, Suk-Kyun; Soh, Jae Seung; Lee, Seohyun; Bae, Jung Ho; Lee, Hyo Jeong; Yang, Dong-Hoon; Kim, Kyung Jo; Ye, Byong Duk; Byeon, Jeong-Sik; Myung, Seung-Jae; Kim, Jin-Ho] Univ Ulsan, Coll Med, Asan Med Ctr, Dept Gastroenterol, Seoul 138736, South Korea.
   [Kim, Seon-Ok] Univ Ulsan, Coll Med, Asan Med Ctr, Dept Biostat & Clin Epidemiol, Seoul 138736, South Korea.
C3 University of Ulsan; Asan Medical Center; University of Ulsan; Asan
   Medical Center
RP Yang, SK (通讯作者)，Univ Ulsan, Coll Med, Asan Med Ctr, Dept Gastroenterol, 88,Olymp Ro 43 Gil, Seoul 138736, South Korea.
EM sky@amc.seoul.kr
RI Park, Sang Hyoung/CAH-4735-2022; Yang, Dong-Hoon/B-3437-2015; Ye, Byong
   Duk/AAF-4955-2020
OI Yang, Dong-Hoon/0000-0001-7756-2704; Ye, Byong Duk/0000-0001-6647-6325;
   Kim, Seonok/0000-0001-9010-5460; Lee, Ho-Su/0000-0003-3711-2180
FU Korean Health Technology R&D Project, Ministry of Health & Welfare,
   Republic of Korea [A120176]
FX This study was supported by a grant from the Korean Health Technology
   R&D Project, Ministry of Health & Welfare, Republic of Korea (A120176).
   Suk-Kyun Yang received a research grant from Janssen Korea Ltd, but this
   is not related to the topic of the current study. The other authors have
   no competing interests to declare.
CR Andersson RE, 2001, NEW ENGL J MED, V344, P808, DOI 10.1056/NEJM200103153441104
   Bageacu S, 2011, ALIMENT PHARM THER, V34, P257, DOI 10.1111/j.1365-2036.2011.04705.x
   Bolin TD, 2009, AM J GASTROENTEROL, V104, P2476, DOI 10.1038/ajg.2009.388
   Byeon JS, 2005, INFLAMM BOWEL DIS, V11, P366, DOI 10.1097/01.MIB.0000164018.06538.6e
   Cosnes J, 2002, GUT, V51, P803, DOI 10.1136/gut.51.6.803
   DHaens G, 1997, AM J GASTROENTEROL, V92, P1275
   Duggan AE, 1998, GUT, V43, P494, DOI 10.1136/gut.43.4.494
   Fich A, 1997, INFLAMM BOWEL DIS, V3, P6, DOI 10.1002/ibd.3780030103
   Gardenbroek TJ, 2012, COLORECTAL DIS, V14, P545, DOI 10.1111/j.1463-1318.2011.02600.x
   Hallas J, 2004, GUT, V53, P351, DOI 10.1136/gut.2003.016915
   Järnerot G, 2001, GASTROENTEROLOGY, V120, P1562
   Jo Y, 2003, DIGEST DIS SCI, V48, P99, DOI 10.1023/A:1021742616794
   KATZ J, 1994, MED CLIN N AM, V78, P1275, DOI 10.1016/S0025-7125(16)30100-6
   Koutroubakis IE, 2000, AM J GASTROENTEROL, V95, P171
   LENNARDJONES JE, 1989, SCAND J GASTROENTERO, V24, P2, DOI 10.3109/00365528909091339
   Mahid SS, 2006, MAYO CLIN PROC, V81, P1462, DOI 10.4065/81.11.1462
   Mizoguchi A, 1996, J EXP MED, V184, P707, DOI 10.1084/jem.184.2.707
   Molodecky NA, 2012, GASTROENTEROLOGY, V142, P46, DOI 10.1053/j.gastro.2011.10.001
   Naganuma M, 2001, AM J GASTROENTEROL, V96, P1123
   Nam SW, 1998, KOREAN J GASTROENTER, V32, P55
   Okazaki K, 2000, GASTROENTEROLOGY, V119, P502, DOI 10.1053/gast.2000.9368
   Park SH, 2012, ENDOSCOPY, V44, P95, DOI 10.1055/s-0031-1291443
   Park SH, 2007, INFLAMM BOWEL DIS, V13, P278, DOI 10.1002/ibd.20015
   Park SH, 2014, DIGEST DIS SCI, V59, P2050, DOI 10.1007/s10620-014-3129-z
   Picazo-Ferrera K, 2011, Rev Gastroenterol Mex, V76, P316
   Prideaux L, 2012, J GASTROEN HEPATOL, V27, P1266, DOI 10.1111/j.1440-1746.2012.07150.x
   Radford-Smith GL, 2002, GUT, V51, P808, DOI 10.1136/gut.51.6.808
   REIF S, 1995, GASTROENTEROLOGY, V108, P1683, DOI 10.1016/0016-5085(95)90129-9
   Reif S, 2000, AM J GASTROENTEROL, V95, P474
   Rubin DT, 2010, DIGEST DIS SCI, V55, P3495, DOI 10.1007/s10620-010-1424-x
   Russel MG, 1997, GASTROENTEROLOGY, V113, P377, DOI 10.1053/gast.1997.v113.pm9247453
   RUTGEERTS P, 1994, GASTROENTEROLOGY, V106, P1251, DOI 10.1016/0016-5085(94)90016-7
   Selby WS, 2002, AM J GASTROENTEROL, V97, P2834
   SMITHSON JE, 1995, J CLIN GASTROENTEROL, V21, P283, DOI 10.1097/00004836-199512000-00006
   Thia KT, 2008, AM J GASTROENTEROL, V103, P3167, DOI 10.1111/j.1572-0241.2008.02158.x
   Yang SK, 1999, GASTROINTEST ENDOSC, V49, P743, DOI 10.1016/S0016-5107(99)70293-2
   Yang SK, 2000, J GASTROEN HEPATOL, V15, P1037, DOI 10.1046/j.1440-1746.2000.02252.x
   Yang SK, 2001, INFLAMM BOWEL DIS, V7, P260, DOI 10.1097/00054725-200108000-00013
   Yang SK, 2008, INFLAMM BOWEL DIS, V14, P542, DOI 10.1002/ibd.20310
NR 39
TC 12
Z9 13
U1 0
U2 3
PU WILEY
PI HOBOKEN
PA 111 RIVER ST, HOBOKEN 07030-5774, NJ USA
SN 0815-9319
EI 1440-1746
J9 J GASTROEN HEPATOL
JI J. Gastroenterol. Hepatol.
PD MAR
PY 2015
VL 30
IS 3
BP 470
EP 477
DI 10.1111/jgh.12707
PG 8
WC Gastroenterology & Hepatology
WE Science Citation Index Expanded (SCI-EXPANDED)
SC Gastroenterology & Hepatology
GA CC1YE
UT WOS:000350140500011
PM 25159898
DA 2024-01-22
ER

PT J
AU Deepak, P
   Stobaugh, DJ
   Ehrenpreis, ED
AF Deepak, Parakkal
   Stobaugh, Derrick J.
   Ehrenpreis, Eli D.
TI Infectious Complications of TNF-α Inhibitor Monotherapy versus
   Combination Therapy with Immunomodulators in Inflammatory Bowel Disease:
   Analysis of the Food and Drug Administration Adverse Event Reporting
   System
SO JOURNAL OF GASTROINTESTINAL AND LIVER DISEASES
LA English
DT Article
DE immunosuppressive agents / adverse effects; inflammatory bowel diseases
   / complications; opportunistic infections / epidemiology; antibodies,
   monoclonal / adverse effects; Tumor Necrosis Factor-alpha / antagonists
   & inhibitors
ID NECROSIS-FACTOR ANTAGONISTS; CROHNS-DISEASE; ULCERATIVE-COLITIS;
   CONTROLLED-TRIALS; INFLIXIMAB; SAFETY; RISK; MORTALITY; MAINTENANCE;
   POPULATION
AB Background & Aim: Incremental increase in the risk of serious infections with combinations of tumor necrosis factor-alpha (TNF-alpha) inhibitors and immunomodulators compared to monotherapy with these agents in inflammatory bowel disease (IBD) is unclear. Our aim was to analyze whether there is such an incremental increase in the odds of serious infections.
   Methods: The FDA Adverse Event Reporting System (2003 - June 2011) was queried for 'Primary Suspect' reports of various infections with TNF-alpha inhibitors, systemic corticosteroids and immunomodulators with usage indication of IBD. Odds ratios (ORs) were calculated for baseline odds of infections as well as serious infections (requiring hospitalization and/or death) with monotherapy and combination therapy (compared to 5-Aminosalicylates) as well as incremental increase in odds for dual or triple combination therapy (compared to monotherapy or dual combination therapy respectively) using Fisher's exact test with SPSS 20 (IBM Co. Armonk, NY, USA).
   Results: TNF-alpha inhibitor (OR 1.95; CI, 1.06-3.59) and immunomodulator (OR 9.99; CI, 1.28-78.16) monotherapy as well as in combination augmented baseline odds of serious infection for IBD patients. No incremental increase in the odds with combination therapy was seen when an immunomodulator was added to a TNF-alpha inhibitor (OR 0.37; CI, 0.05-2.80) and when both were used with a systemic corticosteroid (OR 0.91; CI, 0.50-1.66). Variations in these were seen for the individual infection subtypes.
   Conclusions: TNF-alpha inhibitor and immunomodulator monotherapy increase the baseline odds of acquiring a serious infection. Combination therapy with these drugs does not further increase the odds of serious infections compared to monotherapy.
C1 [Deepak, Parakkal] Mayo Clin, Dept Gastroenterol & Hepatol, Rochester, MN USA.
   [Stobaugh, Derrick J.; Ehrenpreis, Eli D.] NorthShore Univ HealthSyst, Ctr Study Complex Dis, Res Inst, Evanston, IL 60201 USA.
   [Ehrenpreis, Eli D.] Univ Chicago, Chicago, IL 60637 USA.
   [Ehrenpreis, Eli D.] NorthShore Univ HealthSyst, Dept Gastroenterol, Evanston, IL 60201 USA.
C3 Mayo Clinic; NorthShore University Health System; University of Chicago;
   NorthShore University Health System
RP Ehrenpreis, ED (通讯作者)，NorthShore Univ HealthSyst, Ctr Study Complex Dis, Res Inst, 1001 Univ Pl, Evanston, IL 60201 USA.
EM ehrenpreis@gipharm.net
RI Ehrenpreis, Eli D/F-4586-2017; Deepak, Parakkal/AAD-2504-2020
OI Ehrenpreis, Eli D/0000-0002-7209-729X; Deepak,
   Parakkal/0000-0002-3436-9784
FU Keyser Family Research Fund
FX We would like to acknowledge the Keyser Family Research Fund for its
   generous support to the Center for the Study of Complex Diseases.
CR Ananthakrishnan AN, 2013, J CROHNS COLITIS, V7, P107, DOI 10.1016/j.crohns.2012.02.015
   [Anonymous], 2011, Goodman gilman's the pharmacological basis of therapeutics
   Colombel JF, 2010, NEW ENGL J MED, V362, P1383, DOI 10.1056/NEJMoa0904492
   Colombel JF, 2007, GASTROENTEROLOGY, V132, P52, DOI 10.1053/j.gastro.2006.11.041
   Colombel JF, 2004, GASTROENTEROLOGY, V126, P19, DOI 10.1053/j.gastro.2003.10.047
   Cosnes J, 2005, GUT, V54, P237, DOI 10.1136/gut.2004.045294
   Curtis JR, 2007, ARTHRITIS RHEUM, V56, P4226, DOI 10.1002/art.23050
   Deepak P, 2013, AM J GASTROENTEROL, V108, P99, DOI 10.1038/ajg.2012.334
   Elashoff M, 2011, GASTROENTEROLOGY, V141, P150, DOI 10.1053/j.gastro.2011.02.018
   Fidder H, 2009, GUT, V58, P501, DOI 10.1136/gut.2008.163642
   Gale EAM, 2009, DIABETOLOGIA, V52, P1975, DOI 10.1007/s00125-009-1491-8
   Grijalva CG, 2011, JAMA-J AM MED ASSOC, V306, P2331, DOI 10.1001/jama.2011.1692
   Ha C, 2012, CLIN GASTROENTEROL H, V10, P1002, DOI 10.1016/j.cgh.2012.02.004
   Kappelman MD, 2007, CLIN GASTROENTEROL H, V5, P1424, DOI 10.1016/j.cgh.2007.07.012
   Kozuch PL, 2008, WORLD J GASTROENTERO, V14, P354, DOI 10.3748/wjg.14.354
   LANGHOLZ E, 1994, GASTROENTEROLOGY, V107, P3, DOI 10.1016/0016-5085(94)90054-X
   Lichtenstein GR, 2012, AM J GASTROENTEROL, V107, P1409, DOI 10.1038/ajg.2012.218
   Lichtenstein GR, 2012, AM J GASTROENTEROL, V107, P1051, DOI 10.1038/ajg.2012.89
   Marehbian J, 2009, AM J GASTROENTEROL, V104, P2524, DOI 10.1038/ajg.2009.322
   Peyrin-Biroulet L, 2008, CLIN GASTROENTEROL H, V6, P644, DOI 10.1016/j.cgh.2008.03.014
   Present DH, 1999, NEW ENGL J MED, V340, P1398, DOI 10.1056/NEJM199905063401804
   Rahier JF, 2009, J CROHNS COLITIS, V3, P47, DOI 10.1016/j.crohns.2009.02.010
   Rutgeerts P, 2005, NEW ENGL J MED, V353, P2462, DOI 10.1056/NEJMoa050516
   Sandborn WJ, 2007, NEW ENGL J MED, V357, P228, DOI 10.1056/NEJMoa067594
   Sandborn WJ, 2012, GASTROENTEROLOGY, V142, P257, DOI 10.1053/j.gastro.2011.10.032
   Sands BE, 2004, INFLAMM BOWEL DIS, V10, P677, DOI 10.1097/00054725-200409000-00028
   Schneeweiss S, 2009, ALIMENT PHARM THER, V30, P253, DOI 10.1111/j.1365-2036.2009.04037.x
   Shale MJ, 2009, ALIMENT PHARM THER, V31, P20, DOI 10.1111/j.1365-2036.2009.04112.x
   Silverstein MD, 1999, GASTROENTEROLOGY, V117, P49, DOI 10.1016/S0016-5085(99)70549-4
   Singh JA, 2011, COCHRANE DB SYST REV, DOI 10.1002/14651858.CD008794.pub2
   Stobaugh DJ, 2013, J AM ACAD DERMATOL
   Toruner M, 2008, GASTROENTEROLOGY, V134, P929, DOI 10.1053/j.gastro.2008.01.012
   Van Assche G, 2011, AM J GASTROENTEROL, V106, P1594, DOI 10.1038/ajg.2011.211
   Wallis RS, 2004, CLIN INFECT DIS, V38, P1261, DOI 10.1086/383317
   Winthrop KL, 2013, JAMA-J AM MED ASSOC, V309, P887, DOI 10.1001/jama.2013.1099
NR 35
TC 54
Z9 59
U1 0
U2 2
PU MEDICAL UNIV PRESS
PI CLUJ-NAPOCA
PA 3RD MEDICAL CLINIC, STR CROITORILOR NO 19-21, CLUJ-NAPOCA, 400162,
   ROMANIA
SN 1841-8724
EI 1842-1121
J9 J GASTROINTEST LIVER
JI J. Gastrointest. Liver Dis.
PD SEP
PY 2013
VL 22
IS 3
BP 269
EP 276
PG 8
WC Gastroenterology & Hepatology
WE Science Citation Index Expanded (SCI-EXPANDED)
SC Gastroenterology & Hepatology
GA 225QF
UT WOS:000324976700008
PM 24078983
DA 2024-01-22
ER

PT J
AU Jacobson, DL
   Bousvaros, A
   Ashworth, L
   Carey, R
   Shrier, LA
   Burchett, SK
   Renna, H
   Lu, Y
AF Jacobson, Denise L.
   Bousvaros, Athos
   Ashworth, Lori
   Carey, Rebecca
   Shrier, Lydia A.
   Burchett, Sandra K.
   Renna, Harmony
   Lu, Ying
TI Immunogenicity and Tolerability to Human Papillomavirus-like Particle
   Vaccine in Girls and Young Women with Inflammatory Bowel Disease
SO INFLAMMATORY BOWEL DISEASES
LA English
DT Article
DE inflammatory bowel disease; immunosuppressive therapy; human
   papillomavirus vaccine; immunogenicity; girls and young women
ID IMMUNE-RESPONSE; SUSCEPTIBILITY LOCI; PEDIATRIC-PATIENTS; INFLUENZA
   VACCINE; CROHNS-DISEASE; ACTIVITY INDEX; HPV INFECTION; CHILDREN;
   SAFETY; ASSOCIATION
AB Background:Female patients receiving immunosuppressive therapy may be at increased risk for human papillomavirus (HPV) infection and cervical neoplasia.Methods:We administered the 3-dose HPV vaccine Gardasil to 37 females aged 9 to 26 years with inflammatory bowel disease (IBD) prescribed immunosuppressive therapy (prospective cohort). Geometric mean titers (GMT) in milli-Merck (mMu/mL) units were determined before dose 1 and 1 month after dose 3 by competitive Luminex immunoassay (cLIA) and qualitatively compared with healthy females of similar age from Merck's database. Side effects and adverse events were evaluated. Concurrently, in 15 similar patients with inflammatory bowel disease previously vaccinated by their primary care provider, we assessed antibody titers by competitive Luminex immunoassay and total immunoglobulin G LIA after dose 3 of vaccine (range, 0.5-27 months).Results:Mean age of prospective patients was 15 years with 51% on anti-tumor necrosis factor therapy and 49% on immunomodulators: 33 of 37 completed all 3 doses. Seropositivity after dose 3 was 100% for types 6, 11 and 16 and 96% for type 18. Geometric mean titers for HPV-6, HPV-11, HPV-16 and HPV-18 was 1080, 1682, 3975 and 858, respectively and did not qualitatively differ from healthy females. No serious adverse events were attributable to the vaccine. In the previously vaccinated cohort, seropositivity was 100% for types 6, 11, and 16, and 40% for type 18 by competitive Luminex immunoassay (93% for HPV-18 by immunoglobulin G LIA). Titers decreased with time since dose 3.Conclusions:In this small study of patients with inflammatory bowel disease prescribed immunosuppressive therapy, Gardasil was immunogenic and there were no clinically significant vaccine-associated adverse events.
C1 [Jacobson, Denise L.] Harvard Univ, Sch Publ Hlth, Ctr Biostat AIDS Res, Boston, MA 02115 USA.
   [Bousvaros, Athos; Ashworth, Lori] Boston Childrens Hosp, Ctr Inflammatory Bowel Dis, Div Gastroenterol Hepatol & Nutr, Boston, MA USA.
   [Carey, Rebecca; Renna, Harmony] Maine Pediat Grp, Portland, ME USA.
   [Shrier, Lydia A.] Boston Childrens Hosp, Div Adolescent Young Adult Med, Boston, MA USA.
   [Burchett, Sandra K.] Boston Childrens Hosp, Div Infect Dis, Boston, MA USA.
   [Lu, Ying] Cohen Childrens Med Ctr, Div Pediat Gastroenterol & Nutr, New Hyde Pk, NY USA.
C3 Harvard University; Harvard T.H. Chan School of Public Health; Harvard
   University; Boston Children's Hospital; Harvard University; Boston
   Children's Hospital; Harvard University; Boston Children's Hospital;
   Northwell Health; North Shore University Hospital; Steven & Alexandra
   Cohen Children's Medical Center of New York
RP Jacobson, DL (通讯作者)，Harvard Univ, Sch Publ Hlth, Ctr Biostat AIDS Res, 651 Huntington Ave, Boston, MA 02115 USA.
EM jacobson@sdac.harvard.edu
FU Merck and Co., Inc. [IISP 33063]; National Center for Research
   Resources, National Institutes of Health [MO1-RR02172]; Merck and Co.,
   Inc.; UCB pharmaceuticals; Abbott pharmaceuticals;  [T32DK07477]
FX Supported by an investigator-initiated grant from Merck and Co., Inc.
   (IISP 33063), a grant for Training in Pediatric Gastroenterology and
   Nutrition (T32DK07477), and MO1-RR02172 from the National Center for
   Research Resources, National Institutes of Health to the Children's
   Hospital Boston General Clinical Research Center. The sponsor, Merck and
   Co, Inc. assisted in study design, measured all of the titers, and
   provided some references to aid in interpretation of some of the results
   and saw the final manuscript.; The current study was an
   investigator-initiated protocol written by Drs. Jacobson, Lu and
   Bousvaros, and research support was provided by Merck and Co., Inc.
   During the same time the study was conducted, Dr. Bousvaros was a site
   investigator for studies sponsored by UCB pharmaceuticals, Abbott
   pharmaceuticals, and a consultant to Millenium Pharmaceuticals.
CR Ahdieh L, 2000, AM J EPIDEMIOL, V151, P1148, DOI 10.1093/oxfordjournals.aje.a010165
   Al-Mansour Z, 2010, CURR OPIN ONCOL, V22, P503, DOI 10.1097/CCO.0b013e32833af426
   Barrett JC, 2008, NAT GENET, V40, P955, DOI 10.1038/ng.175
   Bhatia J, 2006, WORLD J GASTROENTERO, V12, P6167, DOI 10.3748/wjg.v12.i38.6167
   Brown DR, 2011, HUM VACCINES, V7, P230, DOI 10.4161/hv.7.2.13948
   deBruyn JCC, 2012, INFLAMM BOWEL DIS, V18, P25, DOI 10.1002/ibd.21706
   Fiorino G, 2012, INFLAMM BOWEL DIS, V18, P1042, DOI 10.1002/ibd.21800
   Kane S, 2008, AM J GASTROENTEROL, V103, P631, DOI 10.1111/j.1572-0241.2007.01582.x
   Kwak K, 2011, CURR OPIN IMMUNOL, V23, P244, DOI 10.1016/j.coi.2010.11.009
   Kyrgiou M, 2010, ANN NY ACAD SCI, V1205, P57, DOI 10.1111/j.1749-6632.2010.05676.x
   Lees CW, 2009, INFLAMM BOWEL DIS, V15, P1621, DOI 10.1002/ibd.20959
   Levin MJ, 2010, JAIDS-J ACQ IMM DEF, V55, P197, DOI 10.1097/QAI.0b013e3181de8d26
   Loonen HJ, 2003, J PEDIATR GASTR NUTR, V36, P90, DOI 10.1097/00005176-200301000-00017
   Lu BB, 2011, BMC INFECT DIS, V11, DOI 10.1186/1471-2334-11-13
   Lu Y, 2009, AM J GASTROENTEROL, V104, P444, DOI 10.1038/ajg.2008.120
   Mamula P, 2007, CLIN GASTROENTEROL H, V5, P851, DOI 10.1016/j.cgh.2007.02.035
   McCormack PL, 2010, DRUGS, V70, P2449, DOI 10.2165/11204920-000000000-00000
   McGovern DPB, 2010, NAT GENET, V42, P332, DOI 10.1038/ng.549
   Melmed GY, 2010, AM J GASTROENTEROL, V105, P148, DOI 10.1038/ajg.2009.523
   Merck and Co. Inc, 2009, FULL PRESCR INF GARD, V2-23
   Olsson SE, 2007, VACCINE, V25, P4931, DOI 10.1016/j.vaccine.2007.03.049
   Pomfret TC, 2011, J CLIN PHARM THER, V36, P1, DOI 10.1111/j.1365-2710.2009.01150.x
   Radzikowski A, 2011, INFLAMM BOWEL DIS, V17, P1117, DOI 10.1002/ibd.21465
   Rufo Paul A, 2006, Paediatr Drugs, V8, P279, DOI 10.2165/00148581-200608050-00002
   Silverberg MS, 2005, CAN J GASTROENTEROL, V19, p5A, DOI 10.1155/2005/269076
   Stanley M, 2010, GYNECOL ONCOL, V117, pS5, DOI [10.1016/j.ygyno.2010.04.002, 10.1016/j.ygyno.2010.01.024]
   Turner D, 2007, GASTROENTEROLOGY, V133, P423, DOI 10.1053/j.gastro.2007.05.029
   Villa LL, 2005, LANCET ONCOL, V6, P271, DOI 10.1016/S1470-2045(05)70101-7
NR 28
TC 53
Z9 63
U1 0
U2 6
PU LIPPINCOTT WILLIAMS & WILKINS
PI PHILADELPHIA
PA 530 WALNUT ST, PHILADELPHIA, PA 19106-3621 USA
SN 1078-0998
EI 1536-4844
J9 INFLAMM BOWEL DIS
JI Inflamm. Bowel Dis.
PD JUN
PY 2013
VL 19
IS 7
BP 1441
EP 1449
DI 10.1097/MIB.0b013e318281341b
PG 9
WC Gastroenterology & Hepatology
WE Science Citation Index Expanded (SCI-EXPANDED)
SC Gastroenterology & Hepatology
GA 284ZH
UT WOS:000329360800015
PM 23567780
OA Bronze, Green Accepted
DA 2024-01-22
ER

PT J
AU Imoscopi, A
   Inelmen, EM
   Sergi, G
   Miotto, F
   Manzato, E
AF Imoscopi, Alessandra
   Inelmen, Emine Meral
   Sergi, Giuseppe
   Miotto, Fabrizia
   Manzato, Enzo
TI Taste loss in the elderly: epidemiology, causes and consequences
SO AGING CLINICAL AND EXPERIMENTAL RESEARCH
LA English
DT Review
DE Taste thresholds; taste disorders; taste aging; taste disease;
   polypharmacy; malnutrition
ID DRUG-INDUCED TASTE; CHEMOSENSORY FUNCTION; MONOSODIUM GLUTAMATE; FOOD
   PREFERENCES; MUCOSAL LESIONS; CANCER-PATIENTS; CROHNS-DISEASE; HOME
   RESIDENTS; GASTRIC-CANCER; LIVER-DISEASE
AB Taste disorders are common among older people and may have serious consequences on their health status: each of the five main flavors (salty, sweet, sour, bitter and umami) has a specific function and a declining taste acuity or taste loss predisposes the elderly to a higher risk of developing certain diseases. Taste disorders often go unrecognized or underestimated in elderly people, however, and there is little medical literature on this issue. This study focused on analyzing the existing literature, paying particular attention to the causes of taste disorders in the elderly and their potential consequences. The most common causes of taste disorders are drug use (21.7%), zinc deficiency (14.5%) and oral and systemic diseases (7.4% and 6.4%, respectively). All these factors can have a negative effect on gustatory system deficiencies due to physiological changes associated with aging. Elderly people are liable to have several chronic diseases and to routinely need multiple medications, and this carries a particular risk of taste disorders or severe loss of the ability to taste the five basic flavors. It is noteworthy that the most useful drugs for treating chronic diseases typical of the elderly are also a potential cause of taste disorders, so periodically reviewing pharmacological therapies is not just a matter of good clinical practice, but also helps to prevent or contain taste disorders. Assessing gustatory function should be a part of any comprehensive geriatric assessment, especially in elderly hospital outpatients or inpatients, or institutionalized cases, with severe conditions that require multiple pharmacological therapies, as well as in elderly patients who are malnourished or at risk of malnutrition, with a view to limiting the modifiable causes of taste disorders. (C) 2012, Editrice Kurtis
C1 [Imoscopi, Alessandra; Inelmen, Emine Meral; Sergi, Giuseppe; Miotto, Fabrizia; Manzato, Enzo] Univ Padua, Dept Med & Surg Sci, Div Geriatr, Padua, Italy.
C3 University of Padua
RP Imoscopi, A (通讯作者)，Osped Giustinianeo 2 Piano, Clin Geriatr, Via Giustiniani 2, I-35128 Padua, Italy.
EM alessandra2010@hotmail.com
RI SERGI, GIUSEPPE/J-9396-2018; Coin, Alessandra/J-9256-2018; Veronese,
   Nicola/GRF-0007-2022
OI SERGI, GIUSEPPE/0000-0001-9757-856X; Coin,
   Alessandra/0000-0003-1687-4493; Veronese, Nicola/0000-0002-9328-289X
CR Akar GC, 2008, CLIN ORAL INVEST, V12, P61, DOI 10.1007/s00784-007-0136-x
   Alt-Epping B, 2012, SUPPORT CARE CANCER, V20, P531, DOI 10.1007/s00520-011-1114-z
   Astbäck J, 1999, PERITON DIALYSIS INT, V19, pS315
   Baran I, 2009, ARCH GERONTOL GERIAT, V49, P237, DOI 10.1016/j.archger.2008.08.010
   Bergdahl Maud, 2002, Clin Oral Investig, V6, P145, DOI 10.1007/s00784-002-0169-0
   Bernhardson BM, 2008, SUPPORT CARE CANCER, V16, P275, DOI 10.1007/s00520-007-0319-7
   Bogucka-Bonikowska A, 2001, ALCOHOL ALCOHOLISM, V36, P516, DOI 10.1093/alcalc/36.6.516
   BOYD I, 1993, LANCET, V342, P304, DOI 10.1016/0140-6736(93)91850-L
   Breslin PAS, 2001, CHEM SENSES, V26, P55, DOI 10.1093/chemse/26.1.55
   BROSVIC GM, 1992, BEHAV NEUROSCI, V106, P992
   Brown IJ, 2011, HYPERTENSION, V57, P695, DOI 10.1161/HYPERTENSIONAHA.110.165456
   BURCH RE, 1978, ARCH INTERN MED, V138, P743, DOI 10.1001/archinte.138.5.743
   Cave AJ, 2008, CAN FAM PHYSICIAN, V54, P195
   Chapman-Novakofski K, 1999, J AM DIET ASSOC, V99, P1536, DOI 10.1016/S0002-8223(99)00377-6
   Cola Paula Cristina, 2010, Arq. Gastroenterol., V47, P18, DOI 10.1590/S0004-28032010000100004
   Cranganu A, 2009, NUTR CLIN PRACT, V24, P688, DOI 10.1177/0884533609352249
   DEEMS RO, 1993, APPETITE, V20, P209, DOI 10.1006/appe.1993.1021
   DeSimone JA, 2006, AM J PHYSIOL-GASTR L, V291, pG1005, DOI 10.1152/ajpgi.00235.2006
   DEWAN NA, 1990, CHEST, V97, P595, DOI 10.1378/chest.97.3.595
   Donaldson LF, 2009, AM J CLIN NUTR, V90, p800S, DOI 10.3945/ajcn.2009.27462Q
   Dotson CD, 2008, PLOS ONE, V3, DOI 10.1371/journal.pone.0003974
   Doty RL, 2008, DRUG SAFETY, V31, P199, DOI 10.2165/00002018-200831030-00002
   Doty RL, 2003, J HYPERTENS, V21, P1805, DOI 10.1097/00004872-200310000-00003
   Dwyer LL, 2010, AM J GERIATR PHARMAC, V8, P63, DOI 10.1016/j.amjopharm.2010.01.001
   Ekinci EI, 2011, DIABETES CARE, V34, P703, DOI 10.2337/dc10-1723
   Epstein JB, 2010, ORAL ONCOL, V46, P77, DOI 10.1016/j.oraloncology.2009.11.008
   Frassetto LA, 2008, J NUTR, V138, p419S, DOI 10.1093/jn/138.2.419S
   Frutos Bernal E, 2011, REV ESPANOL IN PRESS
   Fukasawa T, 2005, YAKUGAKU ZASSHI, V125, P377, DOI 10.1248/yakushi.125.377
   Fukunaga A, 2005, J GERONTOL A-BIOL, V60, P109, DOI 10.1093/gerona/60.1.109
   Furniss L, 1998, INT J GERIATR PSYCH, V13, P433, DOI 10.1002/(SICI)1099-1166(199807)13:7<433::AID-GPS798>3.0.CO;2-9
   Gaude GS, 2009, ANN THORAC MED, V4, P115, DOI 10.4103/1817-1737.53347
   Glazar I, 2010, J ORAL REHABIL, V37, P93, DOI 10.1111/j.1365-2842.2009.02027.x
   Golka K, 2000, LANCET, V355, P465
   Gondivkar SM, 2009, ORAL SURG ORAL MED O, V108, P876, DOI 10.1016/j.tripleo.2009.08.015
   Handelman S L, 1989, Spec Care Dentist, V9, P12, DOI 10.1111/j.1754-4505.1989.tb01013.x
   Harris AM, 2003, J SURG ONCOL, V82, P147, DOI 10.1002/jso.10199
   Heckmann JG, 2005, STROKE, V36, P1690, DOI 10.1161/01.STR.0000173174.79773.d3
   HENKIN RI, 1994, DRUG SAFETY, V11, P318, DOI 10.2165/00002018-199411050-00004
   Hofman HJ, 2009, ANN NY ACAD SCI, V1170, P514, DOI 10.1111/j.1749-6632.2009.04597.x
   Horio N, 2010, J PHARMACOL SCI, V112, P8, DOI 10.1254/jphs.09R07FM
   Huang CC, 2012, J LARYNGOL OTOL, V126, P470, DOI 10.1017/S0022215112000497
   Jarosz M, 2011, WORLD J GASTROENTERO, V17, P89, DOI 10.3748/wjg.v17.i1.89
   Jensen SB, 2008, ORAL SURG ORAL MED O, V106, P217, DOI 10.1016/j.tripleo.2008.04.003
   Jyotaki M, 2010, ENDOCR J, V57, P467, DOI 10.1507/endocrj.K10E-095
   Kamel UF, 2009, RHEUMATOLOGY, V48, P1512, DOI 10.1093/rheumatology/kep249
   Karatzanis A, 2008, AM J OTOLARYNG, V29, P238, DOI 10.1016/j.amjoto.2007.08.004
   Kettaneh A, 2005, APPETITE, V44, P163, DOI 10.1016/j.appet.2005.01.001
   Kim JS, 2009, J CLIN NEUROSCI, V16, P797, DOI 10.1016/j.jocn.2008.08.038
   Kubrak C, 2007, INT J NURS STUD, V44, P1036, DOI 10.1016/j.ijnurstu.2006.07.015
   KULLAAMIKKONEN A, 1987, GERODONTICS, V3, P131
   Kurihara K, 2000, J NUTR, V130, p931S, DOI 10.1093/jn/130.4.931S
   Liang W, 2011, PREV CHRONIC DIS, V8, P1
   Lindemann B, 2001, NATURE, V413, P219, DOI 10.1038/35093032
   Lindley C, 1999, CANCER PRACT, V7, P59, DOI 10.1046/j.1523-5394.1999.07205.x
   LOE H, 1971, Scandinavian Journal of Dental Research, V79, P315
   MacDonald DE, 2006, CLIN GERIATR MED, V22, P413, DOI 10.1016/j.cger.2005.12.009
   Madden AM, 1997, HEPATOLOGY, V26, P40
   Mojet J, 2001, CHEM SENSES, V26, P845, DOI 10.1093/chemse/26.7.845
   Moreira CR, 2006, ARCH ORAL BIOL, V51, P960, DOI 10.1016/j.archoralbio.2006.05.001
   Muench J, 2010, AM FAM PHYSICIAN, V81, P617
   Naik BS, 2010, EUR J INTERN MED, V21, P240, DOI 10.1016/j.ejim.2010.01.017
   Naka A, 2010, EUR ARCH OTO-RHINO-L, V267, P547, DOI 10.1007/s00405-009-1123-4
   Nobili A, 2011, EUR J CLIN PHARMACOL, V67, P507, DOI 10.1007/s00228-010-0977-0
   Nordin S, 2007, EUR ARCH OTO-RHINO-L, V264, P285, DOI 10.1007/s00405-006-0169-9
   Pahwa R, 2003, MOVEMENT DISORD, V18, P584, DOI 10.1002/mds.10371
   Pelletier CA, 2003, DYSPHAGIA, V18, P231, DOI 10.1007/s00455-003-0013-y
   Phull PS, 1996, BRIT J CLIN PRACT, V50, P360
   Ripamonti C, 1998, J PAIN SYMPTOM MANAG, V16, P349
   Ritchie CS, 2002, CLIN GERIATR MED, V18, P709, DOI 10.1016/S0749-0690(02)00041-1
   Rolls BJ, 1999, PHYSIOL BEHAV, V66, P193, DOI 10.1016/S0031-9384(98)00264-9
   Rosenhall U, 2011, INT J AUDIOL, V50, P578, DOI 10.3109/14992027.2011.580786
   Rozin P., PREFERENCE BEHAV CHE, P289
   RUSSELL RM, 1980, AM J CLIN NUTR, V33, P2741, DOI 10.1093/ajcn/33.12.2741
   Saunders J, 2010, CLIN MED, V10, P624, DOI 10.7861/clinmedicine.10-6-624
   Schiffman S S, 1999, J Nutr Health Aging, V3, P158
   Schiffman SS, 2000, PHYSIOL BEHAV, V69, P413, DOI 10.1016/S0031-9384(99)00262-0
   Schiffman SS, 2000, EUR J CLIN NUTR, V54, pS54, DOI 10.1038/sj.ejcn.1601026
   Schiffman SS, 2000, PHARMACOL BIOCHEM BE, V65, P599, DOI 10.1016/S0091-3057(99)00246-4
   Schiffman SS, 2007, P NUTR SOC, V66, P331, DOI 10.1017/S0029665107005599
   Schiffman SS, 2009, ANN NY ACAD SCI, V1170, P725, DOI 10.1111/j.1749-6632.2009.03924.x
   Schütz T, 2003, DIGEST DIS, V21, P252, DOI 10.1159/000073343
   Scinska A, 2004, PHYSIOL BEHAV, V82, P899, DOI 10.1016/j.physbeh.2004.07.012
   Secoli SR, 2010, REV BRAS ENFERM, V63, P136, DOI 10.1590/S0034-71672010000100023
   Shah M, 2009, PARKINSONISM RELAT D, V15, P232, DOI 10.1016/j.parkreldis.2008.05.008
   Shi HB, 2004, AURIS NASUS LARYNX, V31, P401, DOI 10.1016/j.anl.2004.05.002
   Ship JA, 1999, PHYSIOL BEHAV, V66, P209, DOI 10.1016/S0031-9384(98)00267-4
   Ship Jonathan A, 2003, J Am Dent Assoc, V134 Spec No, p4S
   Shiue I, 2011, CEREBROVASC DIS, V31, P464, DOI 10.1159/000324386
   SHKLAR G, 1966, J INVEST DERMATOL, V47, P115, DOI 10.1038/jid.1966.115
   SMITH FR, 1976, GASTROENTEROLOGY, V70, P568
   Spielman AI, 1998, CRIT REV ORAL BIOL M, V9, P267, DOI 10.1177/10454411980090030201
   SPITZER ME, 1988, J GERONTOL, V43, pP71, DOI 10.1093/geronj/43.3.P71
   Steinbach S, 2010, EUR ARCH OTO-RHINO-L, V267, P1081, DOI 10.1007/s00405-009-1181-7
   Steinbach S, 2010, J NEUROL, V257, P238, DOI 10.1007/s00415-009-5300-6
   Stewart-Knox BJ, 2005, EUR J CLIN NUTR, V59, pS31, DOI 10.1038/sj.ejcn.1602295
   Stolarz-Skrzypek K, 2011, HYPERTENSION, V57, P676, DOI 10.1161/HYPERTENSIONAHA.110.167429
   Strazzullo P, 2009, BMJ-BRIT MED J, V339, DOI 10.1136/bmj.b4567
   Thomas MC, 2011, ASS DIETARY SODIUM I
   Tomita H, 2002, ACTA OTO-LARYNGOL, V122, P116, DOI 10.1080/00016480260046490
   Toyama K, 2008, BIOL PHARM BULL, V31, P1852, DOI 10.1248/bpb.31.1852
   Umabiki M, 2010, TOHOKU J EXP MED, V220, P267, DOI 10.1620/tjem.220.267
   Uneyama H, 2009, J MED INVESTIG, V56, P197, DOI 10.2152/jmi.56.197
   van den Bussche H, 2011, BMC PUBLIC HEALTH, V11, DOI 10.1186/1471-2458-11-101
   Vanderwee K, 2010, CLIN NUTR, V29, P469, DOI 10.1016/j.clnu.2009.12.013
   Vellappally Sajith, 2007, Acta Medica (Hradec Kralove), V50, P161
   WHORWELL PJ, 1986, GUT, V27, P37, DOI 10.1136/gut.27.1.37
   Windfuhr JP, 2010, EUR ARCH OTO-RHINO-L, V267, P289, DOI 10.1007/s00405-009-1057-x
   Yamamoto S, 2009, AM J CLIN NUTR, V90, p844S, DOI 10.3945/ajcn.2009.27462X
   Yamauchi Y, 2002, ACTA OTO-LARYNGOL, V122, P49, DOI 10.1080/00016480260046418
   Yang WG, 2011, WORLD J GASTROENTERO, V17, P2049, DOI 10.3748/wjg.v17.i15.2049
   Yen P K, 1982, Geriatr Nurs, V3, P56
   Young TM, 2004, ANN PHARMACOTHER, V38, P1868, DOI 10.1345/aph.1E171
   Zervakis J, 2000, PHYSIOL BEHAV, V68, P405, DOI 10.1016/S0031-9384(99)00208-5
   Zopf Y, 2009, J CLIN GASTROENTEROL, V43, P617, DOI 10.1097/MCG.0b013e31818acf91
NR 115
TC 77
Z9 79
U1 1
U2 71
PU SPRINGER
PI NEW YORK
PA 233 SPRING ST, NEW YORK, NY 10013 USA
SN 1594-0667
EI 1720-8319
J9 AGING CLIN EXP RES
JI Aging Clin. Exp. Res.
PD DEC
PY 2012
VL 24
IS 6
BP 570
EP 579
DI 10.3275/8520
PG 10
WC Geriatrics & Gerontology
WE Science Citation Index Expanded (SCI-EXPANDED)
SC Geriatrics & Gerontology
GA 257MR
UT WOS:000327389100002
PM 22828477
DA 2024-01-22
ER

PT J
AU Ananthakrishnan, AN
   Issa, M
   Beaulieu, DB
   Skaros, S
   Knox, JF
   Lemke, K
   Emmons, J
   Lundeen, SH
   Otterson, MF
   Binion, DG
AF Ananthakrishnan, Ashwin N.
   Issa, Mazen
   Beaulieu, Dawn B.
   Skaros, Sue
   Knox, Josh F.
   Lemke, Kathryn
   Emmons, Jeanne
   Lundeen, Sarah H.
   Otterson, Mary F.
   Binion, David G.
TI History of Medical Hospitalization Predicts Future Need for Colectomy in
   Patients with Ulcerative Colitis
SO INFLAMMATORY BOWEL DISEASES
LA English
DT Article
DE inflammatory bowel disease; ulcerative colitis; colectomy;
   hospitalization; infliximab
ID INFLAMMATORY-BOWEL-DISEASE; CLOSTRIDIUM-DIFFICILE; RESTORATIVE
   PROCTOCOLECTOMY; CROHNS-DISEASE; UNITED-STATES; FOLLOW-UP; THERAPY;
   POPULATION; MANAGEMENT; SURGERY
AB Background: Patients who require hospitalization for the management of ulcerative colitis (UC) may represent a subset with severe disease. These patients may be more likely to require future colectomy. There are limited data examining whether medical hospitalization is predictive Of Subsequent colectomy.
   Methods: This was a retrospective case-control study utilizing the inflammatory bowel disease center database at out, academic referral center. Cases comprised UC patients who underwent colectomy for disease refractory to medical management. The control Population was comprised of all patients with UC who had not undergone colectomy. Multivariate logistic regression Was used to identify independent predictors of requiring colectomy.
   Results: There were a total of 246 UC patients included in Our Study, with 103 being hospitalized sometime in their disease course (41.9%). A total of 27 patients underwent colectomy (11%). Colectomy patients were significantly more likely to have been on infliximab therapy (51.8% Versus 22.4%, P = 0.001) but no more likely to have been on immunomodulator therapy (74.1% versus 59.4%. P = 0.14). Patients who required medical hospitalization for UC were more likely to require future colectomy (20.4% versus 4.2%. P < 0.001) than those who had not required hospitalization. On multivariate analysis, requiring medical hospitalization for management of UC (odds ratio [OR] 5.37, 95% confidence interval [CI] 2.00-14.46) and ever requiring infliximab therapy (OR 3.12, 95% Cl 1.21-8.07) were independent predictors of colectomy.
   Conclusions: Requiring medical hospitalization for the management of disease activity in UC is an independent predictor of the need for colectomy. Future studies will determine whether aggressive medical management may modify the need for colectomy in this cohort.
C1 [Ananthakrishnan, Ashwin N.; Issa, Mazen; Beaulieu, Dawn B.; Skaros, Sue; Knox, Josh F.; Lemke, Kathryn; Emmons, Jeanne; Binion, David G.] Med Coll Wisconsin, Div Gastroenterol & Hepatol, Milwaukee, WI 53226 USA.
   [Lundeen, Sarah H.; Otterson, Mary F.] Med Coll Wisconsin, Dept Surg, Milwaukee, WI 53226 USA.
C3 Medical College of Wisconsin; Medical College of Wisconsin
RP Binion, DG (通讯作者)，Univ Pittsburgh, Div Gastroenterol Hepatol & Nutr, Sch Med, 857 Scaife Hall,3550 Terrace St, Pittsburgh, PA 15261 USA.
EM binion@pitt.edu
CR Ananthakrishnan AN, 2008, GUT, V57, P205, DOI 10.1136/gut.2007.128231
   Ananthakrishnan AN, 2008, AM J GASTROENTEROL, V103, P154, DOI 10.1111/j.1572-0241.2007.01561.x
   Andres PG, 1999, GASTROENTEROL CLIN N, V28, P255, DOI 10.1016/S0889-8553(05)70056-X
   Baumgart DC, 2007, LANCET, V369, P1641, DOI 10.1016/S0140-6736(07)60751-X
   Bernal I, 2006, DIGEST DIS SCI, V51, P1434, DOI 10.1007/s10620-006-9103-7
   Caprilli R, 2007, NAT CLIN PRACT GASTR, V4, P92, DOI 10.1038/ncpgasthep0687
   Casati J, 2000, DIGEST DIS SCI, V45, P26, DOI 10.1023/A:1005492806777
   Cima RR, 2005, ARCH SURG-CHICAGO, V140, P300, DOI 10.1001/archsurg.140.3.300
   D'Haens G, 2007, GASTROENTEROLOGY, V132, P763, DOI 10.1053/j.gastro.2006.12.038
   de Rooy EC, 2001, AM J GASTROENTEROL, V96, P1816, DOI 10.1016/S0002-9270(01)02440-6
   FAZIO VW, 1995, ANN SURG, V222, P120, DOI 10.1097/00000658-199508000-00003
   Ferrante M, 2008, INFLAMM BOWEL DIS, V14, P20, DOI 10.1002/ibd.20278
   Henriksen M, 2006, INFLAMM BOWEL DIS, V12, P543, DOI 10.1097/01.MIB.0000225339.91484.fc
   Ho GT, 2004, ALIMENT PHARM THER, V19, P1079, DOI 10.1111/j.1365-2036.2004.01945.x
   Hoie O, 2007, GASTROENTEROLOGY, V132, P507, DOI 10.1053/j.gastro.2006.11.015
   Issa M, 2007, CLIN GASTROENTEROL H, V5, P345, DOI 10.1016/j.cgh.2006.12.028
   Järnerot G, 2005, GASTROENTEROLOGY, V128, P1805, DOI 10.1053/j.gastro.2005.03.003
   KAPLAN GG, 2008, GASTROENTEROLOGY, V134
   LEIJONMARCK CE, 1990, GUT, V31, P329, DOI 10.1136/gut.31.3.329
   LENNARDJONES JE, 1975, GUT, V16, P579, DOI 10.1136/gut.16.8.579
   Lindgren SC, 1998, EUR J GASTROEN HEPAT, V10, P831, DOI 10.1097/00042737-199810000-00003
   Loftus EV, 2004, GASTROENTEROLOGY, V126, P1504, DOI 10.1053/j.gastro.2004.01.063
   Longo WE, 2003, AM J SURG, V186, P514, DOI 10.1016/j.amjsurg.2003.07.001
   Maunder R, 1999, CAN J GASTROENTEROL, V13, P728, DOI 10.1155/1999/701645
   Maunder RG, 1997, CAN J GASTROENTEROL, V11, P681, DOI 10.1155/1997/183841
   Metcalf AM, 2007, SURG CLIN N AM, V87, P633, DOI 10.1016/j.suc.2007.03.009
   Moskovitz DN, 2006, CLIN GASTROENTEROL H, V4, P760, DOI 10.1016/j.cgh.2006.04.001
   Nguyen GC, 2007, INFLAMM BOWEL DIS, V13, P1529, DOI 10.1002/ibd.20250
   Roberts SE, 2007, BMJ-BRIT MED J, V335, P1033, DOI 10.1136/bmj.39345.714039.55
   Rodemann JF, 2007, CLIN GASTROENTEROL H, V5, P339, DOI 10.1016/j.cgh.2006.12.027
   Rutgeerts P, 2005, NEW ENGL J MED, V353, P2462, DOI 10.1056/NEJMoa050516
   Sanderson JD, 2007, BRIT MED J, V335, P1006, DOI 10.1136/bmj.39358.624005.BE
   Satsangi J, 2006, GUT, V55, P749, DOI 10.1136/gut.2005.082909
   Shen B, 2008, CLIN GASTROENTEROL H, V6, P145, DOI 10.1016/j.cgh.2007.11.006
   Travis SPL, 1996, GUT, V38, P905, DOI 10.1136/gut.38.6.905
   TRUELOVE SC, 1955, BRIT MED J, V2, P1041, DOI 10.1136/bmj.2.4947.1041
   Tulchinsky H, 2003, ANN SURG, V238, P229, DOI 10.1097/01.sla.0000082121.84763.4c
   Turner D, 2007, CLIN GASTROENTEROL H, V5, P103, DOI 10.1016/j.cgh.2006.09.033
   Vind I, 2006, AM J GASTROENTEROL, V101, P1274, DOI 10.1111/j.1572-0241.2006.00552.x
   Yu ED, 2007, WORLD J GASTROENTERO, V13, P5598, DOI 10.3748/wjg.v13.i42.5598
NR 40
TC 61
Z9 62
U1 0
U2 0
PU OXFORD UNIV PRESS INC
PI CARY
PA JOURNALS DEPT, 2001 EVANS RD, CARY, NC 27513 USA
SN 1078-0998
EI 1536-4844
J9 INFLAMM BOWEL DIS
JI Inflamm. Bowel Dis.
PD FEB
PY 2009
VL 15
IS 2
BP 176
EP 181
DI 10.1002/ibd.20639
PG 6
WC Gastroenterology & Hepatology
WE Science Citation Index Expanded (SCI-EXPANDED)
SC Gastroenterology & Hepatology
GA 402TU
UT WOS:000263036800003
PM 18680197
OA Bronze
DA 2024-01-22
ER

PT J
AU Islam, MS
   Murata, T
   Fujisawa, M
   Nagasaka, R
   Ushio, H
   Bari, AM
   Hori, M
   Ozaki, H
AF Islam, M. S.
   Murata, T.
   Fujisawa, M.
   Nagasaka, R.
   Ushio, H.
   Bari, A. M.
   Hori, M.
   Ozaki, H.
TI Anti-inflammatory effects of phytosteryl ferulates in colitis induced by
   dextran sulphate sodium in mice
SO BRITISH JOURNAL OF PHARMACOLOGY
LA English
DT Article
DE phytosteryl ferulates; gamma-oryzanol; cycloartenyl ferulate; colitis;
   pro-inflammatory cytokines; NF-kappa B; antioxidant
ID INFLAMMATORY-BOWEL-DISEASE; NF-KAPPA-B; NECROSIS-FACTOR-ALPHA;
   CROHNS-DISEASE; GAMMA-ORYZANOL; RICE-BRAN; ANTIOXIDANT ACTIVITY;
   IMMUNE-SYSTEM; TNF-ALPHA; MODEL
AB Background and purpose: We have recently reported that phytosteryl ferulates isolated from rice bran inhibit nuclear factor-kappa B (NF-kappa B) activity in macrophages. In the present study, we investigated the effect of gamma-oryzanol (gamma-ORZ), a mixture of phytosteryl ferulates, cycloartenyl ferulate (CAF), one of the components of g-ORZ, and ferulic acid (FA), a possible metabolite of gamma-ORZ in vivo, on a model of colitis in mice.
   Experimental approach: We induced colitis with dextran sulphate sodium (DSS) in mice and monitored disease activity index (DAI), histopathology score, tissue myeloperoxidase (MPO) activity, mRNA expressions of cytokines and COX-2, colon length, antioxidant potency and NF-kappa B activity in colitis tissue.
   Key results: Both DAI and histopathology score revealed that DSS induced a severe mucosal colitis, with a marked increase in the thickness of the muscle layer, distortion and loss of crypts, depletion of goblet cells and infiltration of macrophages, granulocytes and lymphocytes. MPO activity, pro-inflammatory cytokines and COX-2 levels, NF-kappa B p65 nuclear translocation and inhibitory protein of nuclear factor-kappa B-alpha degradation levels were significantly increased in DSS-induced colitis tissues. gamma-ORZ (50mgkg(-1) day(-1) p.o.) markedly inhibited these inflammatory reactions and CAF had a similar potency. In vitro assay demonstrated that gamma-ORZ and CAF had strong antioxidant effects comparable to those of alpha-tocopherol.
   Conclusions and implications: Phytosteryl ferulates could be new potential therapeutic and/or preventive agents for gastrointestinal inflammatory diseases. Their anti-inflammatory effect could be mediated by inhibition of NF-kappa B activity, which was at least partly due to the antioxidant effect of the FA moiety in the structure of phytosteryl ferulates.
C1 [Islam, M. S.; Murata, T.; Fujisawa, M.; Bari, A. M.; Hori, M.; Ozaki, H.] Univ Tokyo, Dept Vet Pharmacol, Grad Sch Agr & Life Sci, Bunkyo Ku, Tokyo 1138657, Japan.
   [Nagasaka, R.; Ushio, H.] Tokyo Univ Marine Sci & Technol, Dept Food Sci & Technol, Minato Ku, Tokyo, Japan.
C3 University of Tokyo; Tokyo University of Marine Science & Technology
RP Ozaki, H (通讯作者)，Univ Tokyo, Dept Vet Pharmacol, Grad Sch Agr & Life Sci, Bunkyo Ku, Tokyo 1138657, Japan.
EM aozaki@mail.ecc.u-tokyo.ac.jp
RI NAGASAKA, Reiko/O-1985-2014; Ushio, Hideki/GYR-3746-2022
OI NAGASAKA, Reiko/0000-0001-6157-9384; Murata,
   Takahisa/0000-0002-3328-0796
FU Grants-in-Aid for Scientific Research [20228005] Funding Source: KAKEN
CR Aharoni R, 2006, J PHARMACOL EXP THER, V318, P68, DOI 10.1124/jpet.106.103192
   Ardizzone S, 2005, DRUGS, V65, P2253, DOI 10.2165/00003495-200565160-00002
   Baert F, 2004, ACTA CLIN BELG, V59, P304, DOI 10.1179/acb.2004.045
   Baert FJ, 1999, GASTROENTEROLOGY, V116, P22, DOI 10.1016/S0016-5085(99)70224-6
   Baldwin AS, 1996, ANNU REV IMMUNOL, V14, P649, DOI 10.1146/annurev.immunol.14.1.649
   Bharti AC, 2003, BLOOD, V101, P1053, DOI 10.1182/blood-2002-05-1320
   BLIGH EG, 1959, CAN J BIOCHEM PHYS, V37, P911
   BREESE EJ, 1994, GASTROENTEROLOGY, V106, P1455, DOI 10.1016/0016-5085(94)90398-0
   Camacho-Barquero L, 2007, INT IMMUNOPHARMACOL, V7, P333, DOI 10.1016/j.intimp.2006.11.006
   D'Angio CT, 2000, MOL GENET METAB, V71, P371, DOI 10.1006/mgme.2000.3074
   D'Haens G, 1999, GASTROENTEROLOGY, V116, P1029, DOI 10.1016/S0016-5085(99)70005-3
   Domènech E, 2006, DIGESTION, V73, P67, DOI 10.1159/000089781
   Dong WG, 2003, WORLD J GASTROENTERO, V9, P2533
   Elson CO, 1996, J IMMUNOL, V157, P2174
   Gonzalez-Rey E, 2006, GASTROENTEROLOGY, V130, P1707, DOI 10.1053/j.gastro.2006.01.041
   Hanauer SB, 2006, INFLAMM BOWEL DIS, V12, pS3, DOI 10.1097/01.MIB.0000195385.19268.68
   Hanauer Stephen B, 2003, Rev Gastroenterol Disord, V3, P81
   HIRAMITSU T, 1991, OPHTHALMIC RES, V23, P196, DOI 10.1159/000267103
   Jiang H, 2006, WORLD J GASTROENTERO, V12, P3848, DOI 10.3748/wjg.v12.i24.3848
   Jagetia GC, 2007, J CLIN IMMUNOL, V27, P19, DOI 10.1007/s10875-006-9066-7
   Jariwalla RJ, 2001, DRUG EXP CLIN RES, V27, P17
   Juliano C, 2005, INT J PHARM, V299, P146, DOI 10.1016/j.ijpharm.2005.05.018
   Jurjus Abdo R., 2004, Journal of Pharmacological and Toxicological Methods, V50, P81, DOI 10.1016/j.vascn.2003.12.002
   Kamata H, 1999, CELL SIGNAL, V11, P1, DOI 10.1016/S0898-6568(98)00037-0
   KIM SJ, 1995, BIOSCI BIOTECH BIOCH, V59, P822, DOI 10.1271/bbb.59.822
   Kinoshita K, 2006, NEUROGASTROENT MOTIL, V18, P578, DOI 10.1111/j.1365-2982.2006.00784.x
   Kurtovic Jelica, 2004, Trop Gastroenterol, V25, P9
   Kwon HS, 2008, CLIN EXP IMMUNOL, V151, P165, DOI 10.1111/j.1365-2249.2007.03539.x
   Li QT, 2002, NAT REV IMMUNOL, V2, P725, DOI 10.1038/nri910
   Lin CM, 2002, PLANTA MED, V68, P365, DOI 10.1055/s-2002-26753
   Maheshwari RK, 2006, LIFE SCI, V78, P2081, DOI 10.1016/j.lfs.2005.12.007
   Martín AR, 2006, BRIT J PHARMACOL, V147, P873, DOI 10.1038/sj.bjp.0706469
   May MJ, 1998, IMMUNOL TODAY, V19, P80, DOI 10.1016/S0167-5699(97)01197-3
   Mayer EA, 2002, GASTROENTEROLOGY, V122, P2032, DOI 10.1053/gast.2002.33584
   Melgar S, 2005, AM J PHYSIOL-GASTR L, V288, pG1328, DOI 10.1152/ajpgi.00467.2004
   Monteleone I, 2002, GUT, V50, P60
   MURCH SH, 1993, GUT, V34, P1705, DOI 10.1136/gut.34.12.1705
   Na HK, 2006, MOL NUTR FOOD RES, V50, P152, DOI 10.1002/mnfr.200500154
   Nagasaka R, 2007, BIOCHEM BIOPH RES CO, V358, P615, DOI 10.1016/j.bbrc.2007.04.178
   Ohda Y, 2005, DIGEST DIS SCI, V50, P914, DOI 10.1007/s10620-005-2664-z
   Panwala CM, 1998, J IMMUNOL, V161, P5733
   Papadakis KA, 2000, ANNU REV MED, V51, P289, DOI 10.1146/annurev.med.51.1.289
   Pavlick KP, 2002, FREE RADICAL BIO MED, V33, P311, DOI 10.1016/S0891-5849(02)00853-5
   Plevy SE, 1997, J IMMUNOL, V159, P6276
   Podolsky DK, 2002, NEW ENGL J MED, V347, P417, DOI 10.1056/NEJMra0804647
   Podolsky DK, 2003, J GASTROENTEROL, V38, P63
   Reifen R, 2004, J GASTROENTEROL, V39, P514, DOI 10.1007/s00535-003-1336-z
   Rojas-Cartagena C, 2005, CYTOKINE, V32, P85, DOI 10.1016/j.cyto.2005.08.001
   Sheibanie AF, 2007, J IMMUNOL, V178, P8138, DOI 10.4049/jimmunol.178.12.8138
   Strober W, 2002, ANNU REV IMMUNOL, V20, P495, DOI 10.1146/annurev.immunol.20.100301.064816
   Surh YJ, 1999, MUTAT RES-FUND MOL M, V428, P305, DOI 10.1016/S1383-5742(99)00057-5
   Tak PP, 2001, J CLIN INVEST, V107, P7, DOI 10.1172/JCI11830
   VANDULLEMEN HM, 1995, GASTROENTEROLOGY, V109, P129, DOI 10.1016/0016-5085(95)90277-5
   Xu ZM, 1999, J AGR FOOD CHEM, V47, P2724, DOI 10.1021/jf981175j
   Xu ZM, 2001, J AGR FOOD CHEM, V49, P2077, DOI 10.1021/jf0012852
NR 55
TC 167
Z9 176
U1 3
U2 43
PU WILEY-BLACKWELL
PI MALDEN
PA COMMERCE PLACE, 350 MAIN ST, MALDEN 02148, MA USA
SN 0007-1188
J9 BRIT J PHARMACOL
JI Br. J. Pharmacol.
PD JUN
PY 2008
VL 154
IS 4
BP 812
EP 824
DI 10.1038/bjp.2008.137
PG 13
WC Pharmacology & Pharmacy
WE Science Citation Index Expanded (SCI-EXPANDED)
SC Pharmacology & Pharmacy
GA 310XQ
UT WOS:000256564500011
PM 18536734
OA Green Published
DA 2024-01-22
ER

PT J
AU Goldenberg, BA
   Rawsthorne, P
   Bernstein, CN
AF Goldenberg, BA
   Rawsthorne, P
   Bernstein, CN
TI The utility of 6-thioguanine metabolite levels in managing patients with
   inflammatory bowel disease
SO AMERICAN JOURNAL OF GASTROENTEROLOGY
LA English
DT Article
ID CROHNS-DISEASE; LYMPHOBLASTIC-LEUKEMIA; 6-MERCAPTOPURINE; THERAPY;
   AZATHIOPRINE; INFLIXIMAB
AB OBJECTIVES: We aimed at determining the utility of measuring 6-thioguanine (6-TG) and 6-methylmercaptopurine (6-MMP) in inflammatory bowel disease (IBD) patients on azathioprine (AZA) or 6-mercaptopurine (6-MP), whether the described therapeutic range for 6-TG (235-400 pmol/8 x 10(8) red blood cells, RBC) correlated with clinical remission or leukopenia, and if 6-MMP level was a marker for hepatotoxicity (>5,700 pmol/8 x 10(8) RBC).
   METHODS: Study eligibility included an IBD diagnosis of >6 months and either active disease or disease remission of <6 months and the use of AZA/6-MP for >10 wk consecutively. Metabolite levels were evaluated against clinical status, CBC, and hepatic parameters.
   RESULTS: Seventy-four of 166 AZA/6-MP users were eligible. 6-TG levels >235 pmol/8 x 10(8) RBC were found in 22/59 (38%) with active disease and in 7/15 with remission (47%, p = 0.16). There was a trend of higher 6-TG levels among those in remission versus those with active disease (mean 325 +/- 284 vs 223 +/- 159 pmol/8 x 10(8) RBC, p = 0.2). No hepatotoxicity was observed, although 12.2% had 6-MMP levels > 5,700 pmol/8 x 10(8) RBC. The correlation between 6-MP dose and 6-TG levels was weak (r = 0.22, p = 0.08). The 6-TG level did not correlate with WBC. There were five instances, each of markedly low levels of both 6-TG and 6-MMP, suggesting noncompliance and of marked 6-MMP levels versus 6-TG.
   CONCLUSIONS: There was a poor correlation between 6-TG levels and remission. Nonetheless, the measurements of these levels are helpful when patients are on high doses but not achieving remission since noncompliance or metabolism favoring 6-MMP can be established.
C1 Univ Manitoba, John Buhler Res Ctr, Inflammatory Bowel Dis Clin & Res Ctr, Winnipeg, MB R3E 3P4, Canada.
C3 University of Manitoba
RP Bernstein, CN (通讯作者)，Univ Manitoba, John Buhler Res Ctr, Inflammatory Bowel Dis Clin & Res Ctr, 804F-715 McDermot Ave, Winnipeg, MB R3E 3P4, Canada.
OI Goldenberg, Benjamin/0000-0001-9393-6438
CR Bloomfeld RS, 2003, ALIMENT PHARM THER, V17, P69, DOI 10.1046/j.1365-2036.2003.01392.x
   Cuffari C, 2001, GUT, V48, P642, DOI 10.1136/gut.48.5.642
   Dubinsky MC, 2000, GASTROENTEROLOGY, V118, P705, DOI 10.1016/S0016-5085(00)70140-5
   Dubinsky MC, 2003, GASTROENTEROLOGY, V125, P298, DOI 10.1016/S0016-5085(03)00938-7
   Dubinsky MC, 2002, GASTROENTEROLOGY, V122, P904, DOI 10.1053/gast.2002.32420
   ERDMANN GR, 1990, BIOMED CHROMATOGR, V4, P47, DOI 10.1002/bmc.1130040202
   Gupta P, 2001, J PEDIATR GASTR NUTR, V33, P450, DOI 10.1097/00005176-200110000-00006
   HARVEY RF, 1980, LANCET, V1, P1134
   Lancaster D, 1997, ARCH DIS CHILD, V76, P365, DOI 10.1136/adc.76.4.365
   Lowry PW, 2001, GUT, V49, P665, DOI 10.1136/gut.49.5.665
   Ochsenkühn T, 2002, AM J GASTROENTEROL, V97, P2022
   PEARSON DC, 1995, ANN INTERN MED, V123, P132, DOI 10.7326/0003-4819-123-2-199507150-00009
   POWELLTUCK J, 1978, SCAND J GASTROENTERO, V13, P833, DOI 10.3109/00365527809182199
   PRESENT DH, 1989, ANN INTERN MED, V111, P641, DOI 10.7326/0003-4819-111-8-641
   Sandborn WJ, 2002, AM J GASTROENTEROL, V97, P2962
   Stoneham S, 2003, BRIT J HAEMATOL, V123, P100, DOI 10.1046/j.1365-2141.2003.04578.x
NR 16
TC 76
Z9 81
U1 0
U2 6
PU ELSEVIER SCIENCE INC
PI NEW YORK
PA 360 PARK AVE SOUTH, NEW YORK, NY 10010-1710 USA
SN 0002-9270
J9 AM J GASTROENTEROL
JI Am. J. Gastroenterol.
PD SEP
PY 2004
VL 99
IS 9
BP 1744
EP 1748
DI 10.1111/j.1572-0241.2004.30415.x
PG 5
WC Gastroenterology & Hepatology
WE Science Citation Index Expanded (SCI-EXPANDED)
SC Gastroenterology & Hepatology
GA 850XY
UT WOS:000223648900023
PM 15330913
DA 2024-01-22
ER

PT J
AU Khoury, T
   Rotnemer-Golinkin, D
   Zolotarev, L
   Ilan, Y
AF Khoury, Tawfik
   Rotnemer-Golinkin, Dory
   Zolotarev, Lidya
   Ilan, Yaron
TI Orally administered anti-eotaxin-1 monoclonal antibody is biologically
   active in the gut and alleviates immune-mediated hepatitis: A novel
   anti-inflammatory personalized therapeutic approach
SO INTERNATIONAL JOURNAL OF IMMUNOPATHOLOGY AND PHARMACOLOGY
LA English
DT Article
DE eotaxin-1; immune-mediated hepatitis; NAFLD; NASH
ID INFLAMMATORY-BOWEL-DISEASE; NONALCOHOLIC STEATOHEPATITIS;
   CROHNS-DISEASE; LIVER-DISEASE; PLASMA-LEVELS; EOTAXIN; EXPRESSION;
   EOSINOPHILS; CHEMOKINE; MEDICINE
AB Personalized therapies are designed to optimize the safety-to-efficacy ratio by selecting patients with higher response rates based on specific biomarkers. Inflammation plays a vital role in the pathogenesis of non-alcoholic steatohepatitis (NASH), a common liver disorder. Eotaxin-1 plays a role in innate and adaptive immune responses. High eotaxin-1 levels are associated with diabetes and fatty liver disease and, therefore, serves as a biomarker for patient selection. The anti-eotaxin-1 monoclonal antibody is tailored for the personalized therapy of patients with inflammatory conditions due to high levels of eotaxin-1. To evaluate the biological activity and immunomodulatory effect of orally administered anti-eotaxin-1. C57B1/6 mice were treated with either oral or intra-peritoneal anti-eotaxin-1 antibody before induction of immune-mediated hepatitis using an injection of concanavalin A (ConA) and checked for liver injury and eotaxin-1 serum levels. Oral administration of anti-eotaxin-1 alleviated the immune-mediated liver injury. Serum alanine aminotransferase levels decreased to 1807 U/L, compared with 19025 U/L in untreated controls and 3657 U/L in mice treated with parenteral anti-eotaxin-1 (P < 0.005). A trend toward reduced serum eotaxin-1 levels was observed in treated mice, ranging from 594 pg/mL in the controls to 554 and 561 pg/mL in mice treated orally and intraperitoneally (P = 0.08, P = 0.06, respectively). Oral administration of anti-eotaxin-1 antibody shows biological activity in the gut and exerts a systemic immunomodulatory effect to alleviate immune-mediated hepatitis. The data suggest that testing for eotaxin-1 serum levels may enable screening patients with high-eotaxin-1 levels-associated NASH.
C1 Hebrew Univ Jerusalem, Dept Med, Gastroenterol Unit, Hadassah Med Ctr, Jerusalem, Israel.
   Hebrew Univ Jerusalem, Dept Med, Liver Unit, Hadassah Med Ctr, Jerusalem, Israel.
C3 Hebrew University of Jerusalem; Hadassah University Medical Center;
   Hebrew University of Jerusalem; Hadassah University Medical Center
RP Ilan, Y (通讯作者)，Hebrew Univ Jerusalem, Dept Med, Hadassah Med Ctr, POB 12000, IL-91120 Jerusalem, Israel.
EM ilan@hadassah.org.il
OI Ilan, Yaron/0000-0003-0802-1220
CR Adar T, 2016, DIGEST DIS SCI, V61, P1915, DOI 10.1007/s10620-016-4047-z
   Adar T, 2014, CLIN IMMUNOL, V153, P199, DOI 10.1016/j.clim.2014.04.012
   Ahmadi Z, 2016, INFLAMMATION, V39, P1253, DOI 10.1007/s10753-016-0303-9
   Arrese M, 2016, DIGEST DIS SCI, V61, P1294, DOI 10.1007/s10620-016-4049-x
   Bhardwaj N, 2012, ANN ALLERG ASTHMA IM, V109, P155, DOI 10.1016/j.anai.2012.06.014
   Boi SK, 2016, OBESITY, V24, P2140, DOI 10.1002/oby.21620
   Brasier AR, 2013, CURR ALLERGY ASTHM R, V13, P462, DOI 10.1007/s11882-013-0363-y
   Breedveld Ferry, 2014, Mol Med, V20 Suppl 1, pS7, DOI 10.2119/molmed.2014.00168
   Chao GYC, 2014, J IMMUNOL, V192, P3645, DOI 10.4049/jimmunol.1302383
   Chen PY, 2015, ADV DRUG DELIVER REV, V95, P90, DOI 10.1016/j.addr.2015.09.005
   Christaki E, 2014, CLIN GENET, V86, P56, DOI 10.1111/cge.12368
   da Silva FP, 2015, AM J MED SCI, V350, P409, DOI 10.1097/MAJ.0000000000000558
   Duval C, 2010, DIABETES, V59, P3181, DOI 10.2337/db10-0224
   Furuta GT, 2000, J PEDIATR GASTR NUTR, V30, P229
   Gauss S, 2015, INFLAMM RES, V64, P313, DOI 10.1007/s00011-015-0809-x
   Goyette P, 2007, ANN MED, V39, P177, DOI 10.1080/07853890701197615
   Haas JT, 2016, ANNU REV PHYSIOL, V78, P181, DOI 10.1146/annurev-physiol-021115-105331
   Halota W, 2015, J VIRAL HEPATITIS, V22, P651, DOI 10.1111/jvh.12369
   Hessner MJ, 2004, J IMMUNOL, V173, P6993, DOI 10.4049/jimmunol.173.11.6993
   Heydtmann M, 2009, HEPATOLOGY, V49, P676, DOI 10.1002/hep.22763
   Ignacio RMC, 2016, IMMUNE NETW, V16, P189, DOI 10.4110/in.2016.16.3.189
   Ilan Y, 2016, ALIMENT PHARM THER, V44, P1168, DOI 10.1111/apt.13833
   Ilan Y, 2016, WORLD J GASTROENTERO, V22, P8760, DOI 10.3748/wjg.v22.i39.8760
   Ilan Y, 2016, AM J PHYSIOL-GASTR L, V310, pG1102, DOI 10.1152/ajpgi.00095.2016
   Ilan Y, 2016, CLIN TRANSL IMMUNOL, V5, DOI 10.1038/cti.2015.47
   Israeli E, 2015, CLIN EXP IMMUNOL, V181, P362, DOI 10.1111/cei.12640
   Israeli E, 2015, WORLD J GASTROENTERO, V21, P5685, DOI 10.3748/wjg.v21.i18.5685
   Jamali Z, 2013, CLIN LAB, V59, P993, DOI 10.7754/Clin.Lab.2012.120810
   Jaruga B, 2003, J IMMUNOL, V171, P3233, DOI 10.4049/jimmunol.171.6.3233
   Khoury T, 2015, WORLD J GASTROENTERO, V21, P7443, DOI 10.3748/wjg.v21.i24.7443
   Kzhyshkowska J, 2015, J LEUKOCYTE BIOL, V98, P953, DOI 10.1189/jlb.5VMR0415-166R
   Lalazar G, 2015, J CLIN IMMUNOL, V35, P399, DOI 10.1007/s10875-015-0160-6
   Landi A, 2014, J INTERF CYTOK RES, V34, P204, DOI 10.1089/jir.2013.0075
   Lowichik A, 1996, MODERN PATHOL, V9, P110
   Masterson JC, 2014, GUT, V63, P43, DOI 10.1136/gutjnl-2012-303631
   Matthews AN, 1998, P NATL ACAD SCI USA, V95, P6273, DOI 10.1073/pnas.95.11.6273
   Mishra A, 1999, J CLIN INVEST, V103, P1719, DOI 10.1172/JCI6560
   Pennington HL, 1998, ALCOHOL CLIN EXP RES, V22, P1713
   Perlman AS, 2015, ANN CLIN LAB SCI, V45, P256
   Pham BN, 2001, J HEPATOL, V34, P537, DOI 10.1016/S0168-8278(00)00057-X
   Rotman Y, 2017, GUT, V66, P180, DOI 10.1136/gutjnl-2016-312431
   Shanmugam N, 2008, DIABETES, V57, P879, DOI 10.2337/db07-1204
   Sindhu S, 2016, BMC IMMUNOL, V17, DOI 10.1186/s12865-016-0171-y
   Syversen SW, 2008, ARTHRITIS RES THER, V10, DOI 10.1186/ar2381
   Tacke F, 2007, J GASTROEN HEPATOL, V22, P1256, DOI 10.1111/j.1440-1746.2006.04621.x
   Tarantino G, 2014, PLOS ONE, V9, DOI 10.1371/journal.pone.0105610
   Tarantino G, 2014, J TRANSL MED, V12, DOI 10.1186/s12967-014-0214-1
   Vargas A, 2010, J ANTIMICROB CHEMOTH, V65, P303, DOI 10.1093/jac/dkp454
   Vasudevan AR, 2006, J CLIN ENDOCR METAB, V91, P256, DOI 10.1210/jc.2005-1280
   Vieira AT, 2009, AM J PATHOL, V175, P2382, DOI 10.2353/ajpath.2009.090093
   White JR, 2000, J BIOL CHEM, V275, P36626, DOI 10.1074/jbc.M006613200
   Williams TJ, 2015, FRONT IMMUNOL, V6, DOI 10.3389/fimmu.2015.00084
   Wu DD, 2014, J ASTHMA, V51, P847, DOI 10.3109/02770903.2014.917659
   Wu D, 2011, SCIENCE, V332, P243, DOI 10.1126/science.1201475
   Yoneda S, 2011, HEPATOL RES, V41, P587, DOI 10.1111/j.1872-034X.2011.00802.x
   Zweifel M, 2010, TRANSPL P, V42, P2763, DOI 10.1016/j.transproceed.2010.05.152
NR 56
TC 1
Z9 1
U1 0
U2 1
PU SAGE PUBLICATIONS INC
PI THOUSAND OAKS
PA 2455 TELLER RD, THOUSAND OAKS, CA 91320 USA
SN 0394-6320
EI 2058-7384
J9 INT J IMMUNOPATH PH
JI Int. J. Immunopathol. Pharmacol.
PD JUL
PY 2021
VL 35
AR 20587384211021215
DI 10.1177/20587384211021215
PG 7
WC Immunology; Pathology; Pharmacology & Pharmacy
WE Science Citation Index Expanded (SCI-EXPANDED)
SC Immunology; Pathology; Pharmacology & Pharmacy
GA UI9JY
UT WOS:000690914900001
PM 34275345
OA gold, Green Published
DA 2024-01-22
ER

PT J
AU Wisniewski, A
   Kirchgesner, J
   Seksik, P
   Landman, C
   Bourrier, A
   Nion-Larmurier, I
   Marteau, P
   Cosnes, J
   Sokol, H
   Beaugerie, L
   Arrivé, L
   Camus, M
   Chafai, N
   Chambenois, E
   Chaput, U
   Debove, C
   Delattre, C
   Dray, X
   Fléjou, JF
   Le Gall, G
   Hoyeau, N
   Lefèvre, JH
   Martineau, C
   Monnier-Cholley, L
   Ozenne, V
   Parc, Y
   Svrcek, M
   Tiret, E
AF Wisniewski, Andrew
   Kirchgesner, Julien
   Seksik, Philippe
   Landman, Cecilia
   Bourrier, Anne
   Nion-Larmurier, Isabelle
   Marteau, Philippe
   Cosnes, Jacques
   Sokol, Harry
   Beaugerie, Laurent
   Arrive, Lionel
   Camus, Marine
   Chafai, Najim
   Chambenois, Edouard
   Chaput, Ulriikka
   Debove, Clotilde
   Delattre, Charlotte
   Dray, Xavier
   Flejou, Jean-Francois
   Le Gall, Guillaume
   Hoyeau, Nadia
   Lefevre, Jeremie H.
   Martineau, Chloe
   Monnier-Cholley, Laurence
   Ozenne, Violaine
   Parc, Yann
   Svrcek, Magali
   Tiret, Emmanuel
CA St-Antoine IBD Network
TI Increased incidence of systemic serious viral infections in patients
   with inflammatory bowel disease associates with active disease and use
   of thiopurines
SO UNITED EUROPEAN GASTROENTEROLOGY JOURNAL
LA English
DT Article
DE Viral infections; immune-suppressive therapy; thiopurines;
   cytomegalovirus; Epstein-Barr virus; hemophagocytic lymphohistiocytosis
ID CROHNS-DISEASE; RISK-FACTORS; CYTOMEGALOVIRUS-INFECTION; OPPORTUNISTIC
   INFECTIONS; HERPES-ZOSTER; THERAPY; INFLIXIMAB; SAFETY; ADULT
AB Background The magnitude and drivers of the risk of serious viral infections in Inflammatory Bowel diseases (IBD) are unclear. Objective The objective of this study was to assess the incidence and risk factors for systemic serious viral infections in IBD patients. Methods Using MICISTA, a database detailing prospective characteristics and complications of IBD, we identified patients that were followed for IBD in 2005-2014 outside the context of organ transplantation, HIV infection or chronic viral hepatitis. We estimated incidences of systemic serious viral infections, defined by the need for hospitalization or permanent organ damage. Standardized incidence ratios (SIRs) were calculated using the French hospital database. We performed a case-control study nested in MICISTA for assessing the role of exposure to IBD drugs and IBD clinical activity in the risk of developing infection. Results We identified 31 patients with serious viral infections among 2645 patients followed for 15,383 person-years. We observed 13 cases of cytomegalovirus, 10 Epstein-Barr virus, 5 varicella zoster virus and 3 herpes simplex virus infections. No deaths occurred. The incidence rate of infections in patients with IBD was 2.02/1000 person-years, and the SIR was 3.09 (95% confidence interval (CI), 1.98-4.20; p = 0.0002) in the study population. By multivariate analysis, increased risk of infection was associated with exposure to thiopurines (odds ratio (OR), 3.48; 95% CI, 1.36-8.90; p = 0.009), and clinically active IBD at onset of infection (OR, 3.35; 95% CI, 1.23-9.23; p = 0.02). Conclusions The incidence of systemic serious viral infections in patients with IBD is tripled compared to general population. Clinically active IBD and exposure to thiopurines are the main drivers of the risk.
C1 [Wisniewski, Andrew] Univ Sherbrooke, Gastroenterol Dept Charles Lemoyne Hosp, Montreal, PQ, Canada.
   [Kirchgesner, Julien; Beaugerie, Laurent] Sorbonne Univ, Inst Pierre Louis Epidemiol & Sante Publ, Hop St Antoine, AP HP,INSERM,Dept Gastroenterol, Paris, France.
   [Seksik, Philippe; Sokol, Harry] Sorbonne Univ, Ctr Rech St Antoine, Hop St Antoine, AP HP,INSERM,Dept Gastroenterol, Paris, France.
   [Landman, Cecilia; Bourrier, Anne; Nion-Larmurier, Isabelle; Cosnes, Jacques] Hop St Antoine, AP HP, Dept Gastroenterol, Paris, France.
   [Marteau, Philippe] Sorbonne Univ, Ctr Rech St Antoine, Hop St Antoine, AP HP,Dept Liver Dis,INSERM, Paris, France.
C3 University of Sherbrooke; Assistance Publique Hopitaux Paris (APHP);
   Sorbonne Universite; Hopital Universitaire Saint-Antoine - APHP;
   Institut National de la Sante et de la Recherche Medicale (Inserm);
   Universite Paris Cite; Hopital Universitaire Hotel-Dieu - APHP; Hopital
   Universitaire Paul-Brousse - APHP; Assistance Publique Hopitaux Paris
   (APHP); Sorbonne Universite; Hopital Universitaire Saint-Antoine - APHP;
   Institut National de la Sante et de la Recherche Medicale (Inserm);
   Hopital Universitaire Paul-Brousse - APHP; Universite Paris Cite;
   Hopital Universitaire Hotel-Dieu - APHP; Assistance Publique Hopitaux
   Paris (APHP); Hopital Universitaire Paul-Brousse - APHP; Sorbonne
   Universite; Hopital Universitaire Saint-Antoine - APHP; Universite Paris
   Cite; Hopital Universitaire Hotel-Dieu - APHP; Assistance Publique
   Hopitaux Paris (APHP); Universite Paris Cite; Hopital Universitaire
   Hotel-Dieu - APHP; Institut National de la Sante et de la Recherche
   Medicale (Inserm); Hopital Universitaire Paul-Brousse - APHP; Sorbonne
   Universite; Hopital Universitaire Saint-Antoine - APHP
RP Beaugerie, L (通讯作者)，Hop St Antoine, Serv Gastroenterol & Nutr, 184 Rue Faubourg St Antoine, F-75571 Paris 12, France.
EM laurent.beaugerie@aphp.fr
RI Sokol, Harry/E-2290-2019; Kirchgesner, Julien/ABA-1398-2021; SEKSIK,
   Philippe/ABE-2962-2020
OI Sokol, Harry/0000-0002-2914-1822; Beaugerie,
   Laurent/0000-0002-5012-4146; Kirchgesner, Julien/0000-0002-2314-9284
CR Andersen NN, 2015, BMJ-BRIT MED J, V350, DOI 10.1136/bmj.h2809
   Beaugerie L, 2019, CLIN GASTROENTEROL H, V17, P370, DOI 10.1016/j.cgh.2018.07.013
   Beaugerie L, 2013, GASTROENTEROLOGY, V145, P927, DOI 10.1053/j.gastro.2013.09.035
   Beaugerie L, 2009, LANCET, V374, P1617, DOI 10.1016/S0140-6736(09)61302-7
   Biank VF, 2011, J PEDIATR-US, V159, P808, DOI 10.1016/j.jpeds.2011.04.045
   Boschetti G, 2016, INFLAMM BOWEL DIS, V22, P2924, DOI 10.1097/MIB.0000000000000967
   Broekman MMTJ, 2017, ALIMENT PHARM THER, V46, P953, DOI 10.1111/apt.14323
   Colombel JF, 2018, INFLAMM BOWEL DIS, V24, P2173, DOI 10.1093/ibd/izy150
   Cosnes J, 2001, GASTROENTEROLOGY, V120, P1093, DOI 10.1053/gast.2001.23231
   Cottone M, 2011, CLIN GASTROENTEROL H, V9, P30, DOI 10.1016/j.cgh.2010.09.026
   D'Ovidio V, 2008, J CLIN VIROL, V43, P180, DOI 10.1016/j.jcv.2008.06.002
   de Francisco R, 2018, ALIMENT PHARM THER, V48, P723, DOI 10.1111/apt.14933
   Deepak P, 2013, J GASTROINTEST LIVER, V22, P269
   Fidder H, 2009, GUT, V58, P501, DOI 10.1136/gut.2008.163642
   Fitzgerald MP, 2013, J CROHNS COLITIS, V7, P314, DOI 10.1016/j.crohns.2012.05.002
   Ford AC, 2013, AM J GASTROENTEROL, V108, P1268, DOI 10.1038/ajg.2013.138
   Gupta G, 2006, CLIN GASTROENTEROL H, V4, P1483, DOI 10.1016/j.cgh.2006.09.019
   Henter JI, 2007, PEDIATR BLOOD CANCER, V48, P124, DOI 10.1002/pbc.21039
   Khan N, 2018, CLIN GASTROENTEROL H, V16, P1919, DOI 10.1016/j.cgh.2017.12.052
   Kirchgesner J, 2017, ALIMENT PHARM THER, V45, P37, DOI 10.1111/apt.13835
   Kirchgesner J, 2018, GASTROENTEROLOGY, V155, P337, DOI 10.1053/j.gastro.2018.04.012
   Lichtenstein GR, 2012, AM J GASTROENTEROL, V107, P1409, DOI 10.1038/ajg.2012.218
   Long MD, 2013, ALIMENT PHARM THER, V37, P420, DOI 10.1111/apt.12182
   Naganuma M, 2013, J GASTROENTEROL, V48, P595, DOI 10.1007/s00535-012-0686-9
   Nguyen NH, 2018, CLIN GASTROENTEROL H, V16, P1284, DOI 10.1016/j.cgh.2018.02.015
   Osterman MT, 2015, CLIN GASTROENTEROL H, V13, P1293, DOI 10.1016/j.cgh.2015.02.017
   Papadakis KA, 2001, AM J GASTROENTEROL, V96, P2137, DOI 10.1111/j.1572-0241.2001.03949.x
   Pillet S, 2015, INFLAMM BOWEL DIS, V21, P1580, DOI 10.1097/MIB.0000000000000412
   Reijasse D, 2004, INFLAMM BOWEL DIS, V10, P85, DOI 10.1097/00054725-200403000-00004
   Sager K, 2015, ALIMENT PHARM THER, V41, P725, DOI 10.1111/apt.13124
   Siegmund B, 2017, LANCET GASTROENTEROL, V2, P369, DOI 10.1016/S2468-1253(16)30159-5
   Springfeld C, 2009, J CLIN VIROL, V44, P70, DOI 10.1016/j.jcv.2008.10.004
   Thompson G, 2017, BMJ CASE REP, V2017, pbcr2016218578
   Toruner M, 2008, GASTROENTEROLOGY, V134, P929, DOI 10.1053/j.gastro.2008.01.012
NR 34
TC 72
Z9 76
U1 0
U2 4
PU SAGE PUBLICATIONS INC
PI THOUSAND OAKS
PA 2455 TELLER RD, THOUSAND OAKS, CA 91320 USA
SN 2050-6406
EI 2050-6414
J9 UNITED EUR GASTROENT
JI United European Gastroenterol. J.
PD APR
PY 2020
VL 8
IS 3
BP 303
EP 313
AR 2050640619889763
DI 10.1177/2050640619889763
EA NOV 2019
PG 11
WC Gastroenterology & Hepatology
WE Science Citation Index Expanded (SCI-EXPANDED)
SC Gastroenterology & Hepatology
GA LF1LP
UT WOS:000497925000001
PM 32529821
OA Green Published, Green Submitted
DA 2024-01-22
ER

PT J
AU Bloemendaal, FM
   Koelink, PJ
   van Schie, KA
   Rispens, T
   Peters, CP
   Buskens, CJ
   van der Bilt, JD
   Bemelman, WA
   Korf, H
   Sabino, JG
   Ponsioen, CY
   te Velde, AA
   D'Haens, GRAM
   Vermeire, S
   van den Brink, GR
   Wildenberg, ME
AF Bloemendaal, Felicia M.
   Koelink, Pim J.
   van Schie, Karin A.
   Rispens, Theo
   Peters, Charlotte P.
   Buskens, Christianne J.
   van der Bilt, Jarmila D.
   Bemelman, Willem. A.
   Korf, Hannelie
   Sabino, Joao G.
   Ponsioen, Cyriel Y.
   te Velde, Anje A.
   D'Haens, Geert R. A. M.
   Vermeire, Severine
   van den Brink, Gijs R.
   Wildenberg, Manon E.
TI TNF-anti-TNF Immune Complexes Inhibit IL-12/IL-23 Secretion by
   Inflammatory Macrophages via an Fc-dependent Mechanism
SO JOURNAL OF CROHNS & COLITIS
LA English
DT Article
DE Anti-TNF; IL-12/IL-23 axis; macrophage
ID PLACEBO-CONTROLLED TRIAL; ACTIVE CROHNS-DISEASE; CERTOLIZUMAB PEGOL;
   MAINTENANCE THERAPY; BOWEL-DISEASE; NECROSIS-FACTOR; DOUBLE-BLIND;
   INDUCTION; INFLIXIMAB; RESPONSES
AB Background and Aims: We have recently shown that the mode of action of IgG1 anti-tumour necrosis factor [TNF] antibodies in inflammatory bowel disease [IBD] requires Fc gamma-receptor [Fc gamma R] engagement on macrophages. Here we examine the effect of Fc gamma-receptor signalling by anti-TNF on macrophage IL-12/IL-23 secretion.
   Methods: Cytokine production by human inflammatory macrophages was assessed at the level of RNA and protein. TNF-anti-TNF immune complex formation was determined by size-exclusion chromatography and signalling visualized by immunofluorescence. IL-12/IL-23p40 was measured in CD14+ lamina propria cells from IBD patients.
   Results: Infliximab and adalimumab potently suppressed IL-12/IL-23 production by inflammatory macrophages, but Fab' fragment certolizumab did not. IL-12/IL-23 suppression depended on Syk activity and was mediated at the level of IL-12/IL-23p40 mRNA. Etanercept, a soluble TNF receptor fused to an Fc-region, did not inhibit IL-12/L-23 secretion, suggesting that the presence of an Fc-region was not sufficient. Infliximab and adalimumab formed immune complexes with soluble TNF whereas etanercept did not, suggesting that Fc gamma R-mediated suppression of IL-12/IL-23 required the formation of immune complexes. Indeed, non-specific IgG1 immune complexes, but not uncomplexed IgG1, similarly suppressed IL-12/IL-23 secretion. Finally, infliximab significantly decreased IL-12/IL-23p40 production in myeloid cells isolated from the lamina propria of IBD patients.
   Conclusions: TNF-anti-TNF antibody immune complexes potently inhibit IL-12/IL-23 expression by inflammatory macrophages. Our data suggest that anti-TNFs and antibodies against IL-12/IL-23 may therefore have partially overlapping modes of action in patients with IBD.
C1 [Bloemendaal, Felicia M.; Koelink, Pim J.; te Velde, Anje A.; van den Brink, Gijs R.; Wildenberg, Manon E.] Univ Amsterdam, Acad Med Ctr, Tytgat Inst Liver & Intestinal Res, Amsterdam, Netherlands.
   [Bloemendaal, Felicia M.; Peters, Charlotte P.; Ponsioen, Cyriel Y.; D'Haens, Geert R. A. M.; van den Brink, Gijs R.; Wildenberg, Manon E.] Univ Amsterdam, Acad Med Ctr, Dept Gastroenterol & Hepatol, Amsterdam, Netherlands.
   [van Schie, Karin A.; Rispens, Theo] Univ Amsterdam, Acad Med Ctr, Sanquin Res Landsteiner Lab, Dept Immunopathol, Amsterdam, Netherlands.
   [Buskens, Christianne J.; van der Bilt, Jarmila D.; Bemelman, Willem. A.] Univ Amsterdam, Acad Med Ctr, Dept Surg, Amsterdam, Netherlands.
   [van der Bilt, Jarmila D.] Flevoziekenhuis, Dept Surg, Almere, Netherlands.
   [Korf, Hannelie; Sabino, Joao G.; Vermeire, Severine] Katholieke Univ Leuven, Translat Res Ctr Gastrointestinal Disorders TAGID, Dept Clin & Expt Med, Leuven, Belgium.
   [van den Brink, Gijs R.] GlaxoSmithKline, Medicines Res Ctr, Stevenage, Herts, England.
C3 University of Amsterdam; Academic Medical Center Amsterdam; University
   of Amsterdam; Academic Medical Center Amsterdam; University of
   Amsterdam; Academic Medical Center Amsterdam; University of Amsterdam;
   Academic Medical Center Amsterdam; KU Leuven; GlaxoSmithKline
RP Wildenberg, ME (通讯作者)，Meibergdreef 69-71, NL-1105 BK Amsterdam, Netherlands.
EM m.e.wildenberg@amc.nl
RI Sabino, João/L-1093-2019; Bloemendaal, Felicia/JDC-5889-2023; Bemelman,
   Wilhelmus Adrianus/AAA-1635-2021
OI Sabino, João/0000-0002-8892-7075; Bemelman, Wilhelmus
   Adrianus/0000-0002-1037-9945; Wildenberg, Manon
   Elisabeth/0000-0003-0671-818X; Vermeire, Severine/0000-0001-9942-3019;
   Bloemendaal, Felicia/0000-0001-6869-1088; Korf,
   Hannelie/0000-0003-3540-0138
FU Health Holland, Top Sector Life Sciences and Health
FX This project was supported by Health Holland, Top Sector Life Sciences
   and Health.
CR Bloemendaal FM, 2017, GASTROENTEROLOGY, V153, P1351, DOI 10.1053/j.gastro.2017.07.021
   Feagan BG, 2016, NEW ENGL J MED, V375, P1946, DOI 10.1056/NEJMoa1602773
   Feagan BG, 2017, LANCET, V389, P1699, DOI 10.1016/S0140-6736(17)30570-6
   Gallo P, 2010, IMMUNOL LETT, V133, P70, DOI 10.1016/j.imlet.2010.07.004
   Hébuterne X, 2013, GUT, V62, P201, DOI 10.1136/gutjnl-2012-302262
   Kamada N, 2008, J CLIN INVEST, V118, P2269, DOI [10.1172/JC134610, 10.1172/JCI34610]
   Levin AD, 2016, J CROHNS COLITIS, V10, P989, DOI 10.1093/ecco-jcc/jjw053
   McRae BL, 2016, J CROHNS COLITIS, V10, P69, DOI 10.1093/ecco-jcc/jjv179
   Nimmerjahn F, 2008, NAT REV IMMUNOL, V8, P34, DOI 10.1038/nri2206
   O'Toole A, 2016, DIGEST DIS SCI, V61, P1772, DOI 10.1007/s10620-015-4007-z
   Repnik U, 2003, J IMMUNOL METHODS, V278, P283, DOI 10.1016/S0022-1759(03)00231-X
   Rutgeerts P, 2006, GASTROINTEST ENDOSC, V63, P433, DOI 10.1016/j.gie.2005.08.011
   Rutgeerts P, 2012, GASTROENTEROLOGY, V142, P1102, DOI 10.1053/j.gastro.2012.01.035
   Sandborn WJ, 2007, NEW ENGL J MED, V357, P228, DOI 10.1056/NEJMoa067594
   Sandborn WJ, 2012, NEW ENGL J MED, V367, P1519, DOI 10.1056/NEJMoa1203572
   Sandborn WJ, 2011, CLIN GASTROENTEROL H, V9, P670, DOI 10.1016/j.cgh.2011.04.031
   Sandborn WJ, 2001, GASTROENTEROLOGY, V121, P1088, DOI 10.1053/gast.2001.28674
   Sands BE, 2017, GASTROENTEROLOGY, V153, P77, DOI 10.1053/j.gastro.2017.03.049
   Scallon B, 2002, J PHARMACOL EXP THER, V301, P418, DOI 10.1124/jpet.301.2.418
   Schreiber S, 2005, GASTROENTEROLOGY, V129, P807, DOI 10.1053/j.gastro.2005.06.064
   Schreiber S, 2007, NEW ENGL J MED, V357, P239, DOI 10.1056/NEJMoa062897
   Sutterwala FS, 1998, J EXP MED, V188, P217, DOI 10.1084/jem.188.1.217
   Sutterwala FS, 1997, J EXP MED, V185, P1977, DOI 10.1084/jem.185.11.1977
   Toedter G, 2011, AM J GASTROENTEROL, V106, P1272, DOI 10.1038/ajg.2011.83
   Vos ACW, 2012, INFLAMM BOWEL DIS, V18, P401, DOI 10.1002/ibd.21818
   Vos ACW, 2011, GASTROENTEROLOGY, V140, P221, DOI 10.1053/j.gastro.2010.10.008
NR 26
TC 30
Z9 33
U1 1
U2 7
PU OXFORD UNIV PRESS
PI OXFORD
PA GREAT CLARENDON ST, OXFORD OX2 6DP, ENGLAND
SN 1873-9946
EI 1876-4479
J9 J CROHNS COLITIS
JI J. Crohns Colitis
PD SEP
PY 2018
VL 12
IS 9
BP 1122
EP 1130
DI 10.1093/ecco-jcc/jjy075
PG 9
WC Gastroenterology & Hepatology
WE Science Citation Index Expanded (SCI-EXPANDED)
SC Gastroenterology & Hepatology
GA GS3XO
UT WOS:000443561000015
PM 29860435
OA Green Published, Bronze
DA 2024-01-22
ER

PT J
AU Weisshof, R
   Ungar, B
   Blatt, A
   Dahan, A
   Pressman, S
   Waterman, M
   Kopylov, U
   Ben-Horin, S
   Chowers, Y
AF Weisshof, Roni
   Ungar, Bella
   Blatt, Alexandra
   Dahan, Aviva
   Pressman, Sigal
   Waterman, Matti
   Kopylov, Uri
   Ben-Horin, Shomron
   Chowers, Yehuda
CA ABIRISK Consortium
TI Anti-infliximab Antibodies with Neutralizing Capacity in Patients with
   Inflammatory Bowel Disease: Distinct Clinical Implications Revealed by a
   Novel Assay
SO INFLAMMATORY BOWEL DISEASES
LA English
DT Article
DE inflammatory bowel disease; infliximab; antidrug antibody; loss of
   response
ID NECROSIS-FACTOR-ALPHA; CROHNS-DISEASE; SERUM INFLIXIMAB; THERAPY;
   MAINTENANCE; EFFICACY; PHARMACOKINETICS; IMMUNOGENICITY; TERM
AB Background:About 60% of infliximab (IFX)-treated patients develop antidrug antibodies (ADA), although their clinical significance remains disputed. The aim of this study was to develop an assay for assessing ADA-neutralizing potential, and clinical significance.Methods:An immune assay was devised in which the inhibition of IFX binding to plated-tumor necrosis factor in the presence of patient sera or controls, was assessed and defined as IFX-tumor necrosis factor binding reduction ratio (ITBR). The assay was compared to a bioassay in which tumor necrosis factor--induced interleukin-8 secretion from HT-29 cells was assessed after addition of IFX to ADA-containing sera or control sera.Results:Both assays detected neutralizing antibodies in 39 of 44 ADA-positive sera. The median ITBR was 3.66 (mean 4.9 3.2) in 29 ADA-positive patients with loss of response (LOR), and 1.3 (mean 1.9 +/- 1.3) in 15 patients without LOR (P = 0.001). ADA titers in both groups were similar (median 9.5 and 10.2 g/mL, respectively P = 0.74). Using an ITBR of 1.65, the sensitivity for LOR detection was 86.2% and the specificity was 66.7%. (positive predictive value 83%; negative predictive value 71.4%; P = 0.001). When early ADA-IFX-sera from IFX-treated patients with or without subsequent LOR were compared, the median ITBRs were 1.1 and 0.57, respectively (P = 0.028).Conclusions:Detection of neutralizing antibody activity was superior to antibody quantization by enzyme-linked immunosorbent assay with respect to correlation with clinical LOR, and for prediction of subsequent LOR. These findings may assist in optimizing infliximab therapy in patients with inflammatory bowel disease.
C1 [Weisshof, Roni; Blatt, Alexandra; Dahan, Aviva; Pressman, Sigal; Waterman, Matti; Chowers, Yehuda] Rambam Hlth Care Campus, Dept Gastroenterol, Haifa, Israel.
   [Weisshof, Roni; Waterman, Matti; Chowers, Yehuda] Technion Israel Inst Technol, Bruce Rappaport Sch Med, Haifa, Israel.
   [Ungar, Bella; Kopylov, Uri; Ben-Horin, Shomron] Sheba Med Ctr Tel Hashomer, Dept Gastroenterol, Ramat Gan, Israel.
   [Ben-Horin, Shomron] Tel Aviv Univ, Sackler Sch Med, Tel Aviv, Israel.
C3 Rambam Health Care Campus; Technion Israel Institute of Technology;
   Rappaport Faculty of Medicine; Chaim Sheba Medical Center; Sackler
   Faculty of Medicine
RP Weisshof, R (通讯作者)，Rambam Hlth Care Campus, Dept Gastroenterol, Haifa, Israel.; Weisshof, R (通讯作者)，Yakinton 17, IL-3479254 Haifa, Israel.
EM r_weisshof@rambam.health.gov.il
OI Chowers, Yehuda/0000-0001-5130-845X; Kopylov, Uri/0000-0002-7156-0588
FU Innovative Medicines Initiative Joint Undertaking ABIRISK project from
   European Union [115303]; Leona M. and Harry B. Helmsley Charitable
   Trust; Abbvie; Janssen; Takeda & Schering-Plough
FX Supported by the Innovative Medicines Initiative Joint Undertaking
   ABIRISK project under grant agreement no. (115303), resources of which
   are composed of financial contribution from the European Union's Seventh
   Framework Program (FP7/2007-2013) and EFPIA companies in kind
   contribution. Supported in part by a generous grant from the Leona M.
   and Harry B. Helmsley Charitable Trust.; S. Ben-Horin and Y. Chowers
   have received consultancy fees and/or research support from Abbvie,
   Janssen, Takeda & Schering-Plough. The remaining authors have no
   conflict of interest to disclose.
CR Ainsworth MA, 2008, AM J GASTROENTEROL, V103, P944, DOI 10.1111/j.1572-0241.2007.01638.x
   Allez M, 2010, J CROHNS COLITIS, V4, P355, DOI 10.1016/j.crohns.2010.04.004
   Baert F, 2003, NEW ENGL J MED, V348, P601, DOI 10.1056/NEJMoa020888
   Ben-Horin S, 2011, ALIMENT PHARM THER, V33, P987, DOI 10.1111/j.1365-2036.2011.04612.x
   Ben-Horin S, 2013, CLIN GASTROENTEROL H, V11, P444, DOI 10.1016/j.cgh.2012.10.020
   Ben-Horin S, 2011, GUT, V60, P41, DOI 10.1136/gut.2009.201533
   Cassinotti A, 2009, INFLAMM BOWEL DIS, V15, P1264, DOI 10.1002/ibd.20899
   Clair EWS, 2002, ARTHRITIS RHEUM, V46, P1451, DOI 10.1002/art.10302
   European Medicines Agency-Committee for Medicinal Products for Human Use (CHMP), 2007, EMEACHMPBMWP14327200
   Farrell RJ, 2003, GASTROENTEROLOGY, V124, P917, DOI 10.1053/gast.2003.50145
   Hanauer SB, 2002, LANCET, V359, P1541, DOI 10.1016/S0140-6736(02)08512-4
   Hanauer SB, 2004, CLIN GASTROENTEROL H, V2, P542, DOI 10.1016/S1542-3565(04)00238-1
   Kopylov U, 2012, INFLAMM BOWEL DIS, V18, P1628, DOI 10.1002/ibd.21919
   Lallemand C, 2011, J IMMUNOL METHODS, V373, P229, DOI 10.1016/j.jim.2011.08.022
   Maser EA, 2006, CLIN GASTROENTEROL H, V4, P1248, DOI 10.1016/j.cgh.2006.06.025
   Nanda KS, 2013, AM J GASTROENTEROL, V108, P40, DOI 10.1038/ajg.2012.363
   Pariente B, 2012, INFLAMM BOWEL DIS, V18, P1199, DOI 10.1002/ibd.21839
   Radstake TRDJ, 2009, ANN RHEUM DIS, V68, P1739, DOI 10.1136/ard.2008.092833
   Roblin X, 2014, AM J GASTROENTEROL, V109, P1250, DOI 10.1038/ajg.2014.146
   Rojas JR, 2005, J PHARMACOL EXP THER, V313, P578, DOI 10.1124/jpet.104.079277
   Rutgeerts P, 1999, GASTROENTEROLOGY, V117, P761, DOI 10.1016/S0016-5085(99)70332-X
   Seow CH, 2010, GUT, V59, P49, DOI 10.1136/gut.2009.183095
   Steenholdt C, 2011, SCAND J GASTROENTERO, V46, P310, DOI 10.3109/00365521.2010.536254
   Targan SR, 1997, NEW ENGL J MED, V337, P1029, DOI 10.1056/NEJM199710093371502
   Ternant D, 2008, THER DRUG MONIT, V30, P523, DOI 10.1097/FTD.0b013e318180e300
   Ungar B, 2015, WORLD J GASTROENTERO, V21, P1907, DOI 10.3748/wjg.v21.i6.1907
   Ungar B, 2014, GUT, V63, P1258, DOI 10.1136/gutjnl-2013-305259
   van Schie KA, 2015, ANN RHEUM DIS, V74, P311, DOI 10.1136/annrheumdis-2014-206237
   Vande Casteele N, 2013, AM J GASTROENTEROL, V108, P962, DOI 10.1038/ajg.2013.12
   Vermeire S, 2007, GUT, V56, P1226, DOI 10.1136/gut.2006.099978
   Vucelic B, 2009, DIGEST DIS, V27, P269, DOI 10.1159/000228560
   Yanai H, 2015, CLIN GASTROENTEROL H, V13, P522, DOI 10.1016/j.cgh.2014.07.029
   Yanai H, 2011, AM J GASTROENTEROL, V106, P685, DOI 10.1038/ajg.2011.103
NR 33
TC 13
Z9 13
U1 0
U2 3
PU OXFORD UNIV PRESS INC
PI CARY
PA JOURNALS DEPT, 2001 EVANS RD, CARY, NC 27513 USA
SN 1078-0998
EI 1536-4844
J9 INFLAMM BOWEL DIS
JI Inflamm. Bowel Dis.
PD JUL
PY 2016
VL 22
IS 7
BP 1655
EP 1661
DI 10.1097/MIB.0000000000000797
PG 7
WC Gastroenterology & Hepatology
WE Science Citation Index Expanded (SCI-EXPANDED)
SC Gastroenterology & Hepatology
GA DR0RO
UT WOS:000379614800020
PM 27120567
OA Bronze
DA 2024-01-22
ER

PT J
AU Wang, ZQ
   Li, RH
   Tan, JS
   Peng, L
   Wang, P
   Liu, J
   Xiong, HB
   Jiang, B
   Chen, Y
AF Wang, Zhongqiu
   Li, Runhua
   Tan, Jiasheng
   Peng, Liang
   Wang, Pu
   Liu, Jun
   Xiong, Huabao
   Jiang, Bo
   Chen, Ye
TI Syndecan-1 Acts in Synergy with Tight Junction Through Stat3 Signaling
   to Maintain Intestinal Mucosal Barrier and Prevent Bacterial
   Translocation
[truncated: 3,748,074 more chars]
