# Supplementary material for: Worldwide research trends in Crohn’s disease treatment over the past 2 decades: a bibliometric analysis
Source: Front Pharmacol. 2024 Oct 8;15:1441785. doi: 10.3389/fphar.2024.1441785 (PMC11493645; doi:10.3389/fphar.2024.1441785)
Supplement: Supplementary file 2 [file DataSheet2.zip › raw data 2/download_52.txt]

FN Clarivate Analytics Web of Science
VR 1.0
PT J
AU Gracie, DJ
   Irvine, AJ
   Sood, R
   Mikocka-Walus, A
   Hamlin, PJ
   Ford, AC
AF Gracie, David J.
   Irvine, Andrew J.
   Sood, Ruchit
   Mikocka-Walus, Antonina
   Hamlin, P. John
   Ford, Alexander C.
TI Effect of psychological therapy on disease activity, psychological
   comorbidity, and quality of life in inflammatory bowel disease: a
   systematic review and meta-analysis
SO LANCET GASTROENTEROLOGY & HEPATOLOGY
LA English
DT Review
ID COGNITIVE-BEHAVIORAL THERAPY; RANDOMIZED CONTROLLED-TRIAL;
   STRESS-MANAGEMENT PROGRAM; IBS-LIKE SYMPTOMS; ULCERATIVE-COLITIS;
   CROHNS-DISEASE; PERCEIVED STRESS; DEPRESSION; ANXIETY; ADOLESCENTS
AB Background Inflammatory bowel disease is associated with psychological comorbidity and impaired quality of life. Psychological comorbidity could affect the natural history of inflammatory bowel disease. Psychological therapies might therefore have beneficial effects on disease activity, mood, and quality of life in patients with inflammatory bowel disease. We did a systematic review and meta-analysis examining these issues.
   Methods In this systematic review and meta-analysis, we searched MEDLINE, Embase, Embase Classic, PsychINFO, and the Cochrane Central Register of Controlled Trials for articles published between 1947 and Sept 22, 2016. Randomised controlled trials (RCTs) recruiting patients with inflammatory bowel disease aged at least 16 years that compared psychological therapy with a control intervention or usual treatment were eligible. We pooled dichotomous data to obtain relative risks of induction of remission in active disease or prevention of relapse of quiescent disease, with 95% CIs. We pooled continuous data to estimate standardised mean differences in disease activity indices, anxiety, depression, perceived stress, and quality-of-life scores in patients dichotomised into those with clinically active or quiescent disease, with 95% CIs. We extracted data from published reports and contacted the original investigators of studies for which the required data were not available. We pooled all data using a random-effects model.
   Findings The search identified 1824 studies, with 14 RCTs of 1196 patients eligible for inclusion. The relative risk of relapse of quiescent inflammatory bowel disease with psychological therapy versus control was 0 . 98 (95% CI 0.77-1.24; p=0 . 87; I-2=50%; six trials; 518 patients). We observed a significant difference in depression scores (standardised mean difference -0.17 [-0.33 to -0.01]; p=0.04; I-2=0%; seven trials; 605 patients) and quality of life (0.30 [0.07-0.52]; p=0.01; I-2 = 42%; nine trials; 578 patients) with psychological therapy versus control at the end of therapy for patients with quiescent disease. However, these beneficial effects were lost at final point of follow-up (depression scores -0.11 [-0.27 to 0.05], p=0.17, I-2 = 0%, eight trials, 593 patients; quality of life 0.15 [-0.05 to 0.34], p=0.14, I-2 = 22%, ten trials, 577 patients). When we assessed the effect of individual physiological therapies on quality of life, only cognitive behavioural therapy had any significant beneficial effect (0.37 [0.02-0.72]). We noted no effect on disease activity indices or other psychological wellbeing scores when compared with control in patients with quiescent disease. Dichotomous data for induction of remission and continuous data for change in clinical disease activity indices, depression, anxiety, and perceived stress scores were only reported in one RCT of patients with active disease. Quality of life was assessed in two RCTs of patients with active disease, but was not significantly different between intervention and control groups (0.27 [-0.05 to 0.59]).
   Interpretation Psychological therapies, and cognitive behavioural therapy in particular, might have small short-term beneficial effects on depression scores and quality of life in patients with inflammatory bowel disease. Further RCTs of these interventions in patients with coexistent psychological distress are required.
C1 [Gracie, David J.; Irvine, Andrew J.; Sood, Ruchit; Hamlin, P. John; Ford, Alexander C.] St James Univ Hosp, Leeds Gastroenterol Inst, Leeds LS9 7TF, W Yorkshire, England.
   [Gracie, David J.; Sood, Ruchit; Ford, Alexander C.] Univ Leeds, Leeds Inst Biomed & Clin Sci, Leeds, W Yorkshire, England.
   [Mikocka-Walus, Antonina] Univ York, Dept Hlth Sci, York, N Yorkshire, England.
   [Mikocka-Walus, Antonina] Deakin Univ, Sch Psychol, Burwood, Vic, Australia.
C3 Saint James's University Hospital; University of Leeds; University of
   York - UK; Deakin University
RP Gracie, DJ (通讯作者)，St James Univ Hosp, Leeds Gastroenterol Inst, Leeds LS9 7TF, W Yorkshire, England.
EM djgracie1982@doctors.org.uk
RI Sood, Ruchit/H-7048-2013; Mikocka-Walus, Antonina/R-2363-2017;
   Mikocka-Walus, Antonina/B-4160-2010; Ford, Alexander/K-5491-2012
OI Sood, Ruchit/0000-0003-1011-8910; Mikocka-Walus,
   Antonina/0000-0003-4864-3956; Mikocka-Walus,
   Antonina/0000-0003-4864-3956; Ford, Alexander/0000-0001-6371-4359;
   Gracie, David/0000-0001-9616-981X
CR [Anonymous], 2010, EV BAS PSYCH INT TRE
   Bernstein CN, 2010, AM J GASTROENTEROL, V105, P1994, DOI 10.1038/ajg.2010.140
   Berrill JW, 2014, J CROHNS COLITIS, V8, P945, DOI 10.1016/j.crohns.2014.01.018
   Bonaz BL, 2013, GASTROENTEROLOGY, V144, P36, DOI 10.1053/j.gastro.2012.10.003
   Boye B, 2011, INFLAMM BOWEL DIS, V17, P1863, DOI 10.1002/ibd.21575
   Cohen BL, 2014, ALIMENT PHARM THER, V39, P811, DOI 10.1111/apt.12659
   DERSIMONIAN R, 1986, CONTROL CLIN TRIALS, V7, P177, DOI 10.1016/0197-2456(86)90046-2
   Egger M, 1997, BMJ-BRIT MED J, V315, P629, DOI 10.1136/bmj.315.7109.629
   Elsenbruch S, 2005, PSYCHOTHER PSYCHOSOM, V74, P277, DOI 10.1159/000086318
   Fond G, 2014, EUR ARCH PSY CLIN N, V264, P651, DOI 10.1007/s00406-014-0502-z
   Ford AC, 2009, GUT, V58, P367, DOI 10.1136/gut.2008.163162
   Ford AC, 2014, AM J GASTROENTEROL, V109, P1350, DOI 10.1038/ajg.2014.148
   FREYBERGER H, 1985, PSYCHOTHER PSYCHOSOM, V44, P72, DOI 10.1159/000287896
   García-Vega E, 2004, BEHAV RES THER, V42, P367, DOI 10.1016/S0005-7967(03)00146-3
   Gracie DJ, 2017, CLIN GASTROENTEROL H, V15, P376, DOI 10.1016/j.cgh.2016.05.012
   Gracie DJ, 2016, AM J GASTROENTEROL, V111, P541, DOI 10.1038/ajg.2016.59
   Gracie DJ, 2015, CLIN EXP GASTROENTER, V8, P101, DOI 10.2147/CEG.S58153
   Grootenhuis MA, 2009, EUR J GASTROEN HEPAT, V21, P340, DOI 10.1097/MEG.0b013e328315a215
   Higgins JPT, 2003, BMJ-BRIT MED J, V327, P557, DOI 10.1136/bmj.327.7414.557
   Higgins JPT, 2011, COCHRANE HDB SYSTEMA, DOI DOI 10.1001/JAMA.2013.109501
   Jantschek G, 1998, SCAND J GASTROENTERO, V33, P1289
   Jedel S, 2014, DIGESTION, V89, P142, DOI 10.1159/000356316
   Jelsness-Jorgensen LP, 2011, ALIMENT PHARM THER, V33, P106, DOI 10.1111/j.1365-2036.2010.04498.x
   Jelsness-Jorgensen LP, 2011, INFLAMM BOWEL DIS, V17, P1564, DOI 10.1002/ibd.21530
   Jonefjäll B, 2016, INFLAMM BOWEL DIS, V22, P2630, DOI 10.1097/MIB.0000000000000921
   Jones H, 2006, GUT, V55, P1403, DOI 10.1136/gut.2005.086694
   Keefer L, 2013, ALIMENT PHARM THER, V38, P761, DOI 10.1111/apt.12449
   Keefer L, 2012, INFLAMM BOWEL DIS, V18, P254, DOI 10.1002/ibd.21679
   Koloski NA, 2016, ALIMENT PHARM THER, V44, P592, DOI 10.1111/apt.13738
   Koloski NA, 2012, GUT, V61, P1284, DOI 10.1136/gutjnl-2011-300474
   Langhorst J, 2007, SCAND J GASTROENTERO, V42, P734, DOI 10.1080/00365520601101682
   Lerebours E, 2007, AM J GASTROENTEROL, V102, P122, DOI 10.1111/j.1572-0241.2006.00931.x
   Levenstein S, 2000, AM J GASTROENTEROL, V95, P1213, DOI 10.1111/j.1572-0241.2000.02012.x
   Li J, 2004, AM J GASTROENTEROL, V99, P1129, DOI 10.1111/j.1572-0241.2004.04155.x
   Maunder RG, 2005, INFLAMM BOWEL DIS, V11, P600, DOI 10.1097/01.MIB.0000161919.42878.a0
   McCombie A, 2016, INFLAMM BOWEL DIS, V22, P171, DOI 10.1097/MIB.0000000000000567
   Mikocka-Walus A, 2016, CLIN GASTROENTEROL H, V14, P829, DOI 10.1016/j.cgh.2015.12.045
   Mikocka-Walus A, 2015, BMC GASTROENTEROL, V15, DOI 10.1186/s12876-015-0278-2
   MILNE B, 1986, J ADV NURS, V11, P561, DOI 10.1111/j.1365-2648.1986.tb01288.x
   Mizrahi MC, 2012, PSYCHOL HEALTH, V27, P1463, DOI 10.1080/08870446.2012.691169
   Neuendorf R, 2016, J PSYCHOSOM RES, V87, P70, DOI 10.1016/j.jpsychores.2016.06.001
   Orive M, 2015, J PSYCHOSOM RES, V78, P563, DOI 10.1016/j.jpsychores.2015.03.003
   Panara AJ, 2014, ALIMENT PHARM THER, V39, P802, DOI 10.1111/apt.12669
   Romberg-Camps MJL, 2010, INFLAMM BOWEL DIS, V16, P2137, DOI 10.1002/ibd.21285
   Schoultz M, 2015, TRIALS, V16, DOI 10.1186/s13063-015-0909-5
   Shah E, 2014, ANN GASTROENTEROL, V27, P224
   Smith GD, 2002, J ADV NURS, V38, P152, DOI 10.1046/j.1365-2648.2002.02159.x
   Spiller R, 2016, NAT REV GASTRO HEPAT, V13, P613, DOI 10.1038/nrgastro.2016.141
   Sterne JAC, 2011, BMJ-BRIT MED J, V343, DOI 10.1136/bmj.d4002
   Szigethy E, 2004, J AM ACAD CHILD PSY, V43, P1469, DOI 10.1097/01.chi.0000142284.10574.1f
   Szigethy E, 2007, J AM ACAD CHILD PSY, V46, P1290, DOI 10.1097/chi.0b013e3180f6341f
   Targownik LE, 2015, AM J GASTROENTEROL, V110, P1001, DOI 10.1038/ajg.2015.147
   Thompson RD, 2012, J CLIN PSYCHOL MED S, V19, P329, DOI 10.1007/s10880-012-9301-8
   Timmer A, 2011, COCHRANE DB SYST REV, DOI 10.1002/14651858.CD006913.pub2
   Vogelaar L, 2014, GUT, V63, P911, DOI 10.1136/gutjnl-2013-305191
   Vogelaar L, 2011, J CROHNS COLITIS, V5, P585, DOI 10.1016/j.crohns.2011.06.001
NR 56
TC 139
Z9 144
U1 0
U2 17
PU ELSEVIER INC
PI SAN DIEGO
PA 525 B STREET, STE 1900, SAN DIEGO, CA 92101-4495 USA
EI 2468-1253
J9 LANCET GASTROENTEROL
JI Lancet Gastroenterol. Hepatol.
PD MAR
PY 2017
VL 2
IS 3
BP 189
EP 199
DI 10.1016/S2468-1253(16)30206-0
PG 11
WC Gastroenterology & Hepatology
WE Science Citation Index Expanded (SCI-EXPANDED)
SC Gastroenterology & Hepatology
GA FY6QL
UT WOS:000426979400016
PM 28404134
OA Green Accepted
DA 2024-01-22
ER

PT J
AU Roseno, NAL
   Lorup, EH
   Richardson, C
   Alarcon, I
   Egeberg, A
AF Roseno, Nana A. L.
   Lorup, Erik Hillo
   Richardson, Craig
   Alarcon, Ivette
   Egeberg, Alexander
TI Exploring disease comorbidities and temporal disease progression of
   psoriasis: an observational, retrospective, multi-database, cohort study
SO BRITISH JOURNAL OF DERMATOLOGY
LA English
DT Article
ID ARTHRITIS
AB Background Comorbidities associated with psoriasis are well documented. However, few studies have explored the comorbidity trajectories that patients with psoriasis commonly experience over time. This study reports the 5-year comorbidity trajectories of patients with psoriasis. Objectives To determine the long-term comorbidity trajectories of patients with psoriasis in Denmark. Methods This observational cohort study explored the Danish National Patient Registry (DNPR) between 1999 and 2013 to identify comorbidities diagnosed 5 years prior to or after a psoriasis diagnosis. Comorbidity occurrence in patients with psoriasis (psoriasis cohort) was compared with patients without psoriasis (the N group). Comparison groups, each the same size as the psoriasis cohort, were created by selecting random patients from the N group. If a comorbidity occurrence was higher in more than nine comparison groups than in the psoriasis cohort, it was not analysed and only comorbidities that occurred in >= 0 center dot 8% of the psoriasis cohort were analysed. The strength of association between a psoriasis diagnosis and a comorbidity diagnosis was measured using relative risk (RR). All psoriasis and comorbidity pairs that achieved RR > 1 (P < 0 center dot 001) (known as a Diagnosed Pair) were tested for directionality to identify the sequence of diagnoses using a binomial test. Diagnosed Pairs with a statistically significant direction (Bonferroni corrected P-value < 0 center dot 025) were then used to create comorbidity trajectory clusters 5 years before and after a psoriasis diagnosis. Results A total of 17 683 patients with psoriasis were compared with 10 000 comparison groups. A total of 121 comorbidities met the minimum criteria that >= 0 center dot 8% of the psoriasis cohort were diagnosed with the comorbidity within 5 years (before or after) of their psoriasis diagnosis. Thirty-eight of these comorbidities achieved RR > 1 (P < 0 center dot 001) with psoriasis, of which 19 achieved a significant direction from psoriasis to a comorbidity (including psoriasis to hypothyroidism), and four achieved a significant direction from a comorbidity diagnosis to a psoriasis diagnosis (including Crohn disease to psoriasis); four of five comorbidity trajectories with three sequential diagnoses achieved an RR > 1 (P < 0 center dot 001) and a significant direction from psoriasis to the first comorbidity to the second comorbidity (including psoriasis to hypertension to atrial fibrillation and flutter). Conclusions Comorbidity trajectories may support clinicians in conducting disease risk analyses of patients with psoriasis and help plan optimal treatment to prevent future high-risk comorbidities.
C1 [Roseno, Nana A. L.; Lorup, Erik Hillo; Egeberg, Alexander] Copenhagen Univ Hosp Bispebjerg & Frederiksberg, Dept Dermatol, Copenhagen, Denmark.
   [Richardson, Craig; Alarcon, Ivette] Novartis Pharm AG, Basel, Switzerland.
C3 University of Copenhagen; Bispebjerg Hospital; Novartis
RP Egeberg, A (通讯作者)，Copenhagen Univ Hosp Bispebjerg & Frederiksberg, Dept Dermatol, Copenhagen, Denmark.
EM alexander.egeberg@gmail.com
FU Novartis
FX Novartis funded and participated in the study design and interpretation
   of data, in the writing of the manuscript and in the decision to submit
   the paper for publication. Novartis was not involved in data collection
   or analysis and did not have access to the raw data.
CR Abramczyk R, 2020, DIABET METAB SYND OB, V13, P3571, DOI 10.2147/DMSO.S273147
   Ahn HJ, 2019, NEUROPSYCH DIS TREAT, V15, P1469, DOI 10.2147/NDT.S191509
   Andersen RK, 2020, JAMA DERMATOL, V156, P780, DOI 10.1001/jamadermatol.2020.1281
   Armstrong AW, 2013, J AM ACAD DERMATOL, V68, P654, DOI 10.1016/j.jaad.2012.08.015
   Boehncke WH, 2018, FRONT IMMUNOL, V9, DOI 10.3389/fimmu.2018.00579
   BRAY F, 2014, IARC TECHNICAL PUBLI, V43
   Burisch J, 2020, PLOS ONE, V15, DOI 10.1371/journal.pone.0233781
   Coates LC, 2016, SEMIN ARTHRITIS RHEU, V46, P291, DOI 10.1016/j.semarthrit.2016.05.012
   Cosentyx 75mg solution, PROD INF
   Elmets CA, 2019, J AM ACAD DERMATOL, V80, P1073, DOI 10.1016/j.jaad.2018.11.058
   Fung KW, 2020, J AM MED INFORM ASSN, V27, P738, DOI 10.1093/jamia/ocaa030
   Geifman N, 2021, BRIT J DERMATOL, V185, P825, DOI 10.1111/bjd.20140
   Gelfand JM, 2006, JAMA-J AM MED ASSOC, V296, P1735, DOI 10.1001/jama.296.14.1735
   Gisondi P, 2020, FRONT PHARMACOL, V11, DOI 10.3389/fphar.2020.00117
   Jamnitski A, 2013, ANN RHEUM DIS, V72, P211, DOI 10.1136/annrheumdis-2011-201194
   Jensen AB, 2014, NAT COMMUN, V5, DOI 10.1038/ncomms5022
   Kamata M, 2020, INT J MOL SCI, V21, DOI 10.3390/ijms21051690
   Kaushik SB, 2019, J AM ACAD DERMATOL, V80, P27, DOI 10.1016/j.jaad.2018.06.057
   Kusuma GP, 2021, STUD HEALTH TECHNOL, V281, P457, DOI 10.3233/SHTI210200
   Levine MN, 2008, J CLIN ONCOL, V26, P5316, DOI 10.1200/JCO.2008.18.3996
   Loft ND, 2019, ACTA DERM-VENEREOL, V99, P1037, DOI 10.2340/00015555-3278
   Maximilian R., 2021, ACTA DERM-VENEREOL, V101
   Ogdie A, 2014, J RHEUMATOL, V41, P2315, DOI 10.3899/jrheum.140882
   Petri H, 2010, BMC MUSCULOSKEL DIS, V11, DOI 10.1186/1471-2474-11-247
   Rech J, 2020, RHEUMATOL ADV PRACT, V4, DOI 10.1093/rap/rkaa033
   Ritchlin CT, 2017, NEW ENGL J MED, V376, P957, DOI 10.1056/NEJMra1505557
   Roberts KK, 2015, ALIMENT PHARM THER, V41, P293, DOI 10.1111/apt.13042
   Schmidt M, 2015, CLIN EPIDEMIOL, V7, P449, DOI 10.2147/CLEP.S91125
   Tampa M., 2018, DIS MARKERS, V2018
   Westergaard D, 2019, NAT COMMUN, V10, DOI 10.1038/s41467-019-08475-9
   Wu JJ, 2018, J DERMATOL TREAT, V29, P487, DOI 10.1080/09546634.2017.1395800
   Wu JJ, 2012, J AM ACAD DERMATOL, V67, P924, DOI 10.1016/j.jaad.2012.04.039
   Yamamoto T, 2020, INT J MOL SCI, V21, DOI 10.3390/ijms21165803
NR 33
TC 0
Z9 1
U1 4
U2 7
PU OXFORD UNIV PRESS
PI OXFORD
PA GREAT CLARENDON ST, OXFORD OX2 6DP, ENGLAND
SN 0007-0963
EI 1365-2133
J9 BRIT J DERMATOL
JI Br. J. Dermatol.
PD FEB 22
PY 2023
VL 188
IS 3
BP 372
EP 379
DI 10.1093/bjd/ljac086
PG 8
WC Dermatology
WE Science Citation Index Expanded (SCI-EXPANDED)
SC Dermatology
GA F2DN5
UT WOS:000980503800020
PM 36637104
DA 2024-01-22
ER

PT J
AU Monzani, R
   Gagliardi, M
   Clemente, N
   Saverio, V
   Panczyszyn, E
   Santoro, C
   Yissachar, N
   Visciglia, A
   Pane, M
   Amoruso, A
   Corazzari, M
AF Monzani, Romina
   Gagliardi, Mara
   Clemente, Nausicaa
   Saverio, Valentina
   Panczyszyn, Elzbieta
   Santoro, Claudio
   Yissachar, Nissan
   Visciglia, Annalisa
   Pane, Marco
   Amoruso, Angela
   Corazzari, Marco
TI The Gut-Ex-Vivo System (GEVS) Is a Dynamic and Versatile Tool for the
   Study of DNBS-Induced IBD in BALB/C and C57BL/6 Mice, Highlighting the
   Protective Role of Probiotics
SO BIOLOGY-BASEL
LA English
DT Article
DE IBD; UPR; ex vivo organ; DNBS; Gut-Ex-Vivo System; GEVS; ferroptosis;
   apoptosis; probiotics
ID INFLAMMATORY-BOWEL-DISEASE; ENDOPLASMIC-RETICULUM STRESS; ER STRESS;
   ULCERATIVE-COLITIS; TIGHT JUNCTIONS; CROHNS-DISEASE; APOPTOSIS; CELLS;
   MODEL
AB Simple Summary IBD is considered a modern and western diet-related disease characterized by uncontrolled immune activation, resulting in chronic bowel inflammation and tissue damage. Although the precise causes of the onset of the disease are still elusive, it seems that both the environment, genetic predisposition and the dysregulation of the intestinal microbiota are actively involved. The development of a model to study the etiopathology of this disease characterized by an increasing incidence in the population is urgently needed. We have recently developed an organ-on-chip system (Gut-Ex-Vivo System, GEVS) to model IBD induced by DNBS in the colon of mice of the BALB/c strain. Here, we provide data demonstrating that the process can also be efficiently induced in mice of another strain, C57BL/6, which is usually less sensitive to this treatment, using our GEVS. Furthermore, we have shown that the system also replicates other characteristics of human pathology, such as the induction of the two most represented cell death pathways responsible for the tissue damage characteristic of IBD. Finally, we demonstrate that our system can be used efficiently to test new therapeutic interventions, such as those based on the use of probiotics. Indeed, we demonstrated the positive impact of both Lactobacilli and Bifidobacteria. Background: IBD is a spectrum of pathologies characterized by dysregulated immune activation leading to uncontrolled response against the intestine, thus resulting in chronic gut inflammation and tissue damage. Due to its complexity, the molecular mechanisms responsible for disease onset and progression are still elusive, thus requiring intense research effort. In this context, the development of models replicating the etiopathology of IBD and allowing the testing of new potential therapies is critical. Methods: Colon from C57BL/6 or BALB/c mice was cultivated in a Gut-Ex-Vivo System (GEVS), exposed for 5 h to DNBS 1.5 or 2.5 mg/mL, in presence or absence of two probiotic formulations (P1 = Bifidobacterium breve BR03 (DSM16604) and B632 (DSM24706); P2 = Lacticaseibacillus rhamnosus LR04 (DSM16605), Lactiplantibacillus plantarum LP14 (DSM33401) and Lacticaseibacillus paracasei LPC09), and the main hallmarks of IBD were evaluated. Results: Gene expression analysis revealed the following DNBS-induced effects: (i) compromised tight junction organization, responsible for tissue permeability dysregulation; (ii) induction of ER stress, and (iii) tissue inflammation in colon of C57BL/6 mice. Moreover, the concomitant DNBS-induced apoptosis and ferroptosis pathways were evident in colon from both BALB/c and C57BL/6 mice. Finally, the co-administration of probiotics completely prevented the detrimental effects of DNBS. Conclusions: Overall, we have provided results demonstrating that GEVS is a consistent, reliable, and cost-effective system for modeling DNBS-induced IBD, useful for studying the onset and progression of human disease at the molecular level, while also reducing animal suffering. Moreover, we have confirmed the beneficial effect of probiotics administration in promoting the remission of IBD.
C1 [Monzani, Romina; Gagliardi, Mara; Clemente, Nausicaa; Saverio, Valentina; Panczyszyn, Elzbieta] Univ Piemonte Orientale, Dept Hlth Sci, I-28100 Novara, Italy.
   [Monzani, Romina; Gagliardi, Mara; Saverio, Valentina; Panczyszyn, Elzbieta] Univ Piemonte Orientale, Ctr Translat Res Autoimmune & Allerg Dis CAAD, I-28100 Novara, Italy.
   [Clemente, Nausicaa] Univ Piemonte Orientale, Interdisciplinary Res Ctr Autoimmune Dis IRCAD, I-28100 Novara, Italy.
   [Santoro, Claudio; Corazzari, Marco] Univ Piemonte Orientate, Dept Hlth Sci, Ctr Translat Res Autoimmune & Allerg Dis CAAD, Interdisciplinary Res Ctr Autoimmune Dis IRCAD, I-28100 Novara, Italy.
   [Yissachar, Nissan] Bar Ilan Univ, Mina & Everard Goodman Fac Life Sci, Bar Ilan Inst Nanotechnol & Adv Mat, IL-5290002 Ramat Gan, Israel.
   [Visciglia, Annalisa; Pane, Marco; Amoruso, Angela] Probiot Res Spa, I-28100 Novara, Italy.
C3 University of Eastern Piedmont Amedeo Avogadro; University of Eastern
   Piedmont Amedeo Avogadro; University of Eastern Piedmont Amedeo
   Avogadro; University of Eastern Piedmont Amedeo Avogadro; Bar Ilan
   University
RP Corazzari, M (通讯作者)，Univ Piemonte Orientate, Dept Hlth Sci, Ctr Translat Res Autoimmune & Allerg Dis CAAD, Interdisciplinary Res Ctr Autoimmune Dis IRCAD, I-28100 Novara, Italy.
EM marco.corazzari@uniupo.it
RI Corazzari, Marco/J-5825-2019
OI Corazzari, Marco/0000-0002-6246-5968; Visciglia,
   Annalisa/0000-0001-7621-6842; MONZANI, ROMINA/0000-0001-9750-8342;
   Saverio, Valentina/0000-0002-1770-2661
FU Italian Ministry of Education, University and Research (MIUR) program
   "Departments of Excellence; EU [860462, 952033]; H2020 EU; FOHN
   Project-Department of Health Sciences, Universita del Piemonte
   Orientale; AGINGProject-Department of Excellence-DIMET
FX This work was supported by the Italian Ministry of Education, University
   and Research (MIUR) program "Departments of Excellence 2018-2022", FOHN
   Project-Department of Health Sciences, Universita del Piemonte
   Orientale. The support of FAR 2019 (Progetti di Ateneo), the EU grant
   "PREMUROSA" (ID #860462), "ExcellMater" (ID #952033) H2020 projects, and
   AGINGProject-Department of Excellence-DIMET are also acknowledged. E.P.
   was supported by H2020 EU grant (PREMUROSA).
CR Antoniou E, 2016, ANN MED SURG, V11, P9, DOI 10.1016/j.amsu.2016.07.019
   Atreya R, 2020, FRONT MED-LAUSANNE, V7, DOI 10.3389/fmed.2020.00517
   Barone M, 2018, FRONT MICROBIOL, V9, DOI 10.3389/fmicb.2018.00565
   Bessac A, 2018, FRONT NEUROSCI-SWITZ, V12, DOI 10.3389/fnins.2018.00725
   Cao SS, 2016, INFLAMM BOWEL DIS, V22, P984, DOI 10.1097/MIB.0000000000000660
   Corazzari M, 2007, BRIT J CANCER, V96, P1062, DOI 10.1038/sj.bjc.6603672
   Corazzari M, 2017, FRONT ONCOL, V7, DOI 10.3389/fonc.2017.00078
   Cuevas-González PF, 2020, FOOD RES INT, V136, DOI 10.1016/j.foodres.2020.109502
   Emamie AD, 2021, J APPL MICROBIOL, V130, P1823, DOI 10.1111/jam.14907
   Decarli MC, 2021, BIOFABRICATION, V13, DOI 10.1088/1758-5090/abe6f2
   Doll S, 2017, NAT CHEM BIOL, V13, P91, DOI [10.1038/nchembio.2239, 10.1038/NCHEMBIO.2239]
   Eichele DD, 2017, WORLD J GASTROENTERO, V23, P6016, DOI 10.3748/wjg.v23.i33.6016
   Ewaschuk JB, 2008, AM J PHYSIOL-GASTR L, V295, pG1025, DOI 10.1152/ajpgi.90227.2008
   Feng H, 2020, CELL REP, V30, P3411, DOI 10.1016/j.celrep.2020.02.049
   Ferrari E, 2021, NUTRIENTS, V13, DOI 10.3390/nu13041221
   Finucane DM, 1999, J BIOL CHEM, V274, P2225, DOI 10.1074/jbc.274.4.2225
   Frandsen NE, 2002, NEPHRON, V92, P200, DOI 10.1159/000064461
   Fries W, 2008, AM J PHYSIOL-GASTR L, V294, pG938, DOI 10.1152/ajpgi.00469.2007
   Gagliardi M, 2021, BIOLOGY-BASEL, V10, DOI 10.3390/biology10070605
   Gagliardi M, 2021, CELL DEATH DISCOV, V7, DOI 10.1038/s41420-021-00430-2
   Gagliardi M, 2020, CELL CYCLE, V19, P2411, DOI 10.1080/15384101.2020.1806426
   Gagliardi M, 2019, CELL DEATH DIS, V10, DOI 10.1038/s41419-019-2143-7
   Gao MH, 2018, CURR OPIN CELL BIOL, V51, P58, DOI 10.1016/j.ceb.2017.11.001
   Giglio P, 2018, ONCOIMMUNOLOGY, V7, DOI 10.1080/2162402X.2018.1466765
   Iacomino G, 2020, IMMUNOBIOLOGY, V225, DOI 10.1016/j.imbio.2019.09.008
   Jakubczyk D, 2020, NUTRIENTS, V12, DOI 10.3390/nu12071973
   Jensen C, 2020, FRONT MOL BIOSCI, V7, DOI 10.3389/fmolb.2020.00033
   Kakni P, 2022, TRENDS BIOTECHNOL, V40, P932, DOI 10.1016/j.tibtech.2022.01.006
   Kaser A, 2010, CURR OPIN GASTROEN, V26, P318, DOI 10.1097/MOG.0b013e32833a9ff1
   Kim S, 2020, PHARMACEUTICS, V12, DOI 10.3390/pharmaceutics12090843
   Landy J, 2016, WORLD J GASTROENTERO, V22, P3117, DOI 10.3748/wjg.v22.i11.3117
   Laroux FS, 2001, MICROCIRCULATION, V8, P283, DOI 10.1038/sj.mn.7800095
   Leung G, 2015, MOL MED, V21, P924, DOI 10.2119/molmed.2015.00193
   Li Y, 2021, AGING DIS, V12, P2052, DOI 10.14336/AD.2021.0418
   Ma XS, 2017, FRONT IMMUNOL, V8, DOI 10.3389/fimmu.2017.01271
   Mack DR, 2003, GUT, V52, P827, DOI 10.1136/gut.52.6.827
   Marlow GJ, 2013, WORLD J GASTROENTERO, V19, P3931, DOI 10.3748/wjg.v19.i25.3931
   Martyniak A, 2021, BIOMOLECULES, V11, DOI 10.3390/biom11121903
   Mentella MC, 2020, NUTRIENTS, V12, DOI 10.3390/nu12040944
   Nunes T, 2014, BIOMED RES INT, V2014, DOI 10.1155/2014/218493
   Pagliarini V, 2015, J CELL SCI, V128, P1166, DOI 10.1242/jcs.164103
   Qiu W, 2011, J CLIN INVEST, V121, P1722, DOI 10.1172/JCI42917
   Reardon C, 2008, J IMMUNOL, V180, P8316, DOI 10.4049/jimmunol.180.12.8316
   Tam RY, 2022, J CLIN MED, V11, DOI 10.3390/jcm11030649
   Wan Y, 2022, INFLAMM BOWEL DIS, V28, P639, DOI 10.1093/ibd/izab277
   Xu MY, 2020, CELL DEATH DIS, V11, DOI 10.1038/s41419-020-2299-1
   Xu S, 2021, CELL DEATH DIS, V12, DOI 10.1038/s41419-021-03559-1
   Yang WS, 2016, P NATL ACAD SCI USA, V113, pE4966, DOI 10.1073/pnas.1603244113
   Yissachar N, 2017, CELL, V168, P1135, DOI 10.1016/j.cell.2017.02.009
NR 49
TC 0
Z9 0
U1 4
U2 11
PU MDPI
PI BASEL
PA ST ALBAN-ANLAGE 66, CH-4052 BASEL, SWITZERLAND
EI 2079-7737
J9 BIOLOGY-BASEL
JI Biology-Basel
PD NOV
PY 2022
VL 11
IS 11
AR 1574
DI 10.3390/biology11111574
PG 17
WC Biology
WE Science Citation Index Expanded (SCI-EXPANDED)
SC Life Sciences & Biomedicine - Other Topics
GA 6B0OF
UT WOS:000881043000001
PM 36358275
OA gold, Green Published
DA 2024-01-22
ER

PT S
AU Mellet, CO
   Fernández, JMG
AF Mellet, Carmen Ortiz
   Garcia Fernandez, Jose M.
BE Rauter, AP
   Vogel, P
   Queneau, Y
TI Difructose Dianhydrides (DFAs) and DFA-Enriched Products as Functional
   Foods
SO CARBOHYDRATES IN SUSTAINABLE DEVELOPMENT I: RENEWABLE RESOURCES FOR
   CHEMISTRY AND BIOTECHNOLOGY
SE Topics in Current Chemistry-Series
LA English
DT Review; Book Chapter
DE Caramel; Difructose dianhydrides; Fructose; Functional foods; Inulin;
   Prebiotics; Sucrose
ID D-FRUCTOSE DIANHYDRIDES; CARBOHYDRATE-DERIVED SPIROKETALS; ANHYDROUS
   HYDROGEN-FLUORIDE; ARTHROBACTER SP H65-7; PYRIDINIUM POLY(HYDROGEN
   FLUORIDE); CONTRA-THERMODYNAMIC SPIROACETALS; STABLE INULIN
   FRUCTOTRANSFERASE; SELECTIVE PROTONIC ACTIVATION; RECOMBINANT
   BACILLUS-SUBTILIS; LARGE INTESTINAL EPITHELIUM
AB This review provides an overview of the current status of the chemistry and biology of di-D-fructose dianhydrides (DFAs) with a focus on their potential as functional foods. The history of this family of cyclic ketodisaccharides has expanded for almost 100 years and offers a paradigmatic example of artificial synthetic molecules that were identified as natural products later on and finally encountered in our own table. Issued from fundamental investigations on the reactivity of carbohydrates in strongly acidic media, DFAs remained laboratory curiosities for decades. Early reports on their isolation from plants raised doubts, until the formation of some DFA representatives by the action of microorganisms on fructans was reported in the middle 1980s. Since then, research on DFAs has run in parallel in the areas of microbiology and carbohydrate chemistry. Evidence of the potential of these compounds as functional food was accumulated from both sides, with the development of biotechnological processes for mass production of selected candidates and of chemical methodologies to prepare DFA-enriched products from sucrose or inulin. In 1994 a decisive discovery in the field took place in the laboratory of Jacques Defaye in Grenoble, France: the presence of DFAs in a commercial sucrose caramel was evidenced in a quite significant 18% mass proportion! The development of an efficient analytical protocol for DFAs and the stereoselective synthesis of individual standards allowed one to demonstrate that DFAs and their glycosylated derivatives (glycosyl-DFAs) are universally formed during caramelization reactions. They are not potential food products; they have actually always been in our daily food. Most important, they seem to exert beneficial effects: they are acariogenic, low-caloric, and promote the growth of beneficial microflora in the gut.
   Most recent evidence indicates that DFAs can even protect the intestinal tract against agressive agents favor the assimilation of antioxidants, and act as a drug-like food for the treatment of colon ailments such as inflammatory bowel disease (Crohn disease). The development of efficient methodologies for the preparation of DFA-enriched caramels, compatible with the food and agricultural industry regulations, may lead to new natural functional foods and nutraceuticals based on DFAs in the near future.
C1 [Mellet, Carmen Ortiz] Univ Seville, Fac Quim, Dept Quim Organ, E-41071 Seville, Spain.
   [Garcia Fernandez, Jose M.] Univ Seville, CSIC, Inst Invest Quim, Seville 41092, Spain.
C3 University of Sevilla; Consejo Superior de Investigaciones Cientificas
   (CSIC); University of Sevilla; CSIC-USE - Instituto de Investigaciones
   Quimicas (IIQ)
RP Mellet, CO (通讯作者)，Univ Seville, Fac Quim, Dept Quim Organ, Apartado 553, E-41071 Seville, Spain.
EM mellet@us.es
RI Fernandez, Jose M Garcia/D-8105-2011; Mellet, Carmen Ortiz/C-7993-2011
OI Fernandez, Jose M Garcia/0000-0002-6827-0387; Mellet, Carmen
   Ortiz/0000-0002-7676-7721
CR Afsana K, 2003, J NUTR, V133, P3553, DOI 10.1093/jn/133.11.3553
   ANTAL MJ, 1990, CARBOHYD RES, V199, P91, DOI 10.1016/0008-6215(90)84096-D
   Balbuena P, 2006, CHEM COMMUN, P2610, DOI 10.1039/b604718a
   Benito JM, 2004, TETRAHEDRON, V60, P5899, DOI 10.1016/j.tet.2004.05.032
   Benito JM, 2001, ORG LETT, V3, P549, DOI 10.1021/ol006953j
   BENITO JM, 2005, ASPECTOS FISIOLOGICO
   BOUNIK Y, 2004, J NUTR, V80, P1658
   Campbell JM, 1997, J NUTR, V127, P130, DOI 10.1093/jn/127.1.130
   Cha J, 2001, J BIOTECHNOL, V91, P49, DOI 10.1016/S0168-1656(01)00288-7
   Christian TJ, 2000, J AGR FOOD CHEM, V48, P1823, DOI 10.1021/jf9911186
   CHU YD, 1989, J CRYST GROWTH, V97, P689, DOI 10.1016/0022-0248(89)90572-1
   DEFAYE J, 1995, ZUCKERINDUSTRIE, V120, P700
   DEFAYE J, 1992, CARBOHYD RES, V237, P223, DOI 10.1016/S0008-6215(92)84246-O
   DEFAYE J, 1994, CARBOHYD RES, V251, P17, DOI 10.1016/0008-6215(94)84274-4
   DEFAYE J, 1994, CARBOHYD RES, V251, P1, DOI 10.1016/0008-6215(94)84273-6
   DEFAYE J, 1994, CARBOHYD RES, V256, pC1, DOI 10.1016/0008-6215(94)84219-1
   Defaye J, 2000, ACTUAL CHIMIQUE, P24
   DEFAYE J, 1985, CARBOHYD RES, V136, P53, DOI 10.1016/0008-6215(85)85185-5
   DEFAYE J, 1988, CARBOHYD RES, V174, P323, DOI 10.1016/0008-6215(88)85101-2
   Delzenne NM, 2003, P NUTR SOC, V62, P177, DOI 10.1079/PNS2002225
   Diplock AT, 1999, BRIT J NUTR, V81, pS1, DOI 10.1017/S0007114599000471
   FERNANDEZ JMG, 1994, CARBOHYD RES, V265, P249, DOI 10.1016/0008-6215(94)00239-8
   Fernández JMG, 1998, J ORG CHEM, V63, P3572
   FERNANDEZ JMG, 1992, TETRAHEDRON LETT, V33, P7861, DOI 10.1016/S0040-4039(00)74763-0
   FERNANDEZ JMG, 1995, TETRAHEDRON-ASYMMETR, V6, P307
   Fooks LJ, 1999, INT DAIRY J, V9, P53, DOI 10.1016/S0958-6946(99)00044-8
   Gattuso G, 1998, CHEM REV, V98, P1919, DOI 10.1021/cr960133w
   Gerber-Lemaire S, 2009, SPR CARB CH, V35, P13, DOI 10.1039/b905496k
   Gibson GR, 2004, NUTR RES REV, V17, P259, DOI 10.1079/NRR200479
   GIBSON GR, 1995, J NUTR, V125, P1401, DOI 10.1093/jn/125.6.1401
   Hara H, 2005, BIOSCI BIOTECH BIOCH, V69, P839, DOI 10.1271/bbb.69.839
   Haraguchi K, 2005, CARBOHYD POLYM, V59, P411, DOI 10.1016/j.carbpol.2004.06.046
   Haraguchi K, 2003, CARBOHYD POLYM, V53, P501, DOI 10.1016/S0144-8617(03)00101-2
   Haraguchi K, 2003, BIOTECHNOL LETT, V25, P1049, DOI 10.1023/A:1024138428965
   Haraguchi K, 2006, CARBOHYD POLYM, V66, P75, DOI 10.1016/j.carbpol.2006.02.027
   Hugenholtz J, 2002, CURR OPIN BIOTECH, V13, P497, DOI 10.1016/S0958-1669(02)00367-1
   García-Moreno MI, 2008, MOLECULES, V13, P1640, DOI 10.3390/molecules13081640
   Jang EK, 2002, J MICROBIOL BIOTECHN, V12, P603
   Jang KH, 2006, J MICROBIOL BIOTECHN, V16, P102
   Jang KH, 2003, J AGR FOOD CHEM, V51, P2632, DOI 10.1021/jf026207o
   Jiang B, 2008, J AGR FOOD CHEM, V56, P5138, DOI 10.1021/jf703791e
   Kashimura J., 1989, Bifidobacteria and Microflora, V8, P45
   Kawamura M., 2007, Recent advances in fructooligosaccharides research, P273
   Kikuchi H, 2009, J BIOSCI BIOENG, V107, P262, DOI 10.1016/j.jbiosc.2008.11.013
   Kroh LW, 1996, STARCH-STARKE, V48, P426, DOI 10.1002/star.19960481109
   KUSHIBE S, 1993, BIOSCI BIOTECH BIOCH, V57, P2054, DOI 10.1271/bbb.57.2054
   Li HY, 1997, CARBOHYD RES, V299, P301, DOI 10.1016/S0008-6215(97)00016-5
   Lomax AR, 2009, BRIT J NUTR, V101, P633, DOI 10.1017/S0007114508055608
   Louis F, 2008, TETRAHEDRON, V64, P2792, DOI 10.1016/j.tet.2008.01.054
   Macfarlane GT, 2008, J APPL MICROBIOL, V104, P305, DOI 10.1111/j.1365-2672.2007.03520.x
   MANLEYHARRIS M, 1994, CARBOHYD RES, V254, P195, DOI 10.1016/0008-6215(94)84252-3
   ManleyHarris M, 1997, ADV CARBOHYD CHEM BI, V52, P207, DOI 10.1016/S0065-2318(08)60092-X
   ManleyHarris M, 1996, CARBOHYD RES, V287, P183, DOI 10.1016/0008-6215(96)00071-7
   MANLEYHARRIS M, 1994, ZUCKERINDUSTRIE, V119, P924
   Matsukawa N, 2009, J AGR FOOD CHEM, V57, P1498, DOI 10.1021/jf802390v
   Matsumoto M, 2007, J AGR FOOD CHEM, V55, P4202, DOI 10.1021/jf070049p
   MCDONALD EJ, 1946, ADV CARBOHYD CHEM, V2, P253
   McNaught AD, 1996, PURE APPL CHEM, V68, P1919, DOI 10.1351/pac199668101919
   Minamida K, 2006, J BIOSCI BIOENG, V101, P149, DOI 10.1263/jbb.101.149
   Minamida K, 2005, J BIOSCI BIOENG, V99, P548, DOI 10.1263/jbb.99.548
   Minamida K, 2005, J BIOSCI BIOENG, V99, P230, DOI 10.1263/jbb.99.230
   Minamida K, 2004, J BIOSCI BIOENG, V98, P244, DOI 10.1016/S1389-1723(04)00276-2
   Mineo H, 2004, DIGEST DIS SCI, V49, P122, DOI 10.1023/B:DDAS.0000011613.11671.c7
   Mineo H, 2002, J NUTR, V132, P3394, DOI 10.1093/jn/132.11.3394
   Montilla A, 2006, FOOD RES INT, V39, P801, DOI 10.1016/j.foodres.2006.03.002
   MORGAN AJ, 1992, AGRO FOOD IND HI TEC, V3, P35
   Nguyen SK, 2009, APPL BIOCHEM BIOTECH, V158, P352, DOI 10.1007/s12010-009-8596-x
   Olano-Martin E, 2003, FEMS MICROBIOL LETT, V218, P101, DOI 10.1111/j.1574-6968.2003.tb11504.x
   Oosterveld A, 2003, CARBOHYD POLYM, V54, P183, DOI 10.1016/S0144-8617(03)00164-4
   Orban JI, 1997, POULTRY SCI, V76, P482, DOI 10.1093/ps/76.3.482
   PSZCZOLA DE, 1992, FOOD BIOTECHNOL, V46, P77
   Queneau Y, 2008, ADV CARBOHYD CHEM BI, V61, P217, DOI 10.1016/S0065-2318(07)61005-1
   Ratsimba V, 1999, J CHROMATOGR A, V844, P283, DOI 10.1016/S0021-9673(99)00322-2
   Rechner AR, 2002, FREE RADICAL RES, V36, P1127, DOI 10.1080/1071576021000006707
   RUBIO CASTILLO EM, 2007, Patent No. 2008107506
   Rubio EM, 2006, J ORG CHEM, V71, P2257, DOI 10.1021/jo052184b
   Rubio EM, 2005, ORG LETT, V7, P729, DOI 10.1021/ol0474094
   Rubio EM, 2003, ORG LETT, V5, P873, DOI 10.1021/ol034022c
   Ruiz-Matute AI, 2007, J AGR FOOD CHEM, V55, P7264, DOI 10.1021/jf070559j
   Saito K, 2000, BIOSCI BIOTECH BIOCH, V64, P1321, DOI 10.1271/bbb.64.1321
   Saito K, 1999, BIOSCI BIOTECH BIOCH, V63, P655, DOI 10.1271/bbb.63.655
   SEKI K, 1988, STARCH-STARKE, V40, P440, DOI 10.1002/star.19880401110
   SEKI K, 1989, AGR BIOL CHEM TOKYO, V53, P2089, DOI 10.1080/00021369.1989.10869642
   Shiga K, 2003, J NUTR, V133, P4207, DOI 10.1093/jn/133.12.4207
   SHLUBACH HH, 1993, LIEBIGS ANN CHEM, V504, P19
   Simkovic I, 2003, J ANAL APPL PYROL, V70, P493, DOI 10.1016/S0165-2370(03)00007-X
   SPECK JC, 1958, ADV CARBOHYD CHEM, V13, P63
   STREPKOV SM, 1958, ZH OBSHCH KHIM+, V28, P3143
   Suárez-Pereira E, 2010, J AGR FOOD CHEM, V58, P1777, DOI 10.1021/jf903354y
   Suzuki T, 2006, LIFE SCI, V79, P401, DOI 10.1016/j.lfs.2006.01.044
   Takaoka LR, 2005, J AM CHEM SOC, V127, P528, DOI 10.1021/ja044642o
   Takesue N, 2007, ENZYME MICROB TECH, V41, P673, DOI 10.1016/j.enzmictec.2007.05.021
   Takesue N, 2009, J BIOSCI BIOENG, V107, P623, DOI 10.1016/j.jbiosc.2009.01.017
   TANAKA K, 1982, CARBOHYD RES, V99, P197, DOI 10.1016/S0008-6215(00)81911-4
   TANAKA K, 1972, BIOCHIM BIOPHYS ACTA, V284, P248, DOI 10.1016/0005-2744(72)90063-0
   TANAKA K, 1983, J BIOCHEM-TOKYO, V94, P1569
   TANAKA K, 1981, J BIOCHEM-TOKYO, V90, P1545, DOI 10.1093/oxfordjournals.jbchem.a133623
   TANAKA M, 1993, J CARBOHYD CHEM, V12, P49, DOI 10.1080/07328309308018540
   This H, 2009, ACCOUNTS CHEM RES, V42, P575, DOI 10.1021/ar8002078
   This H, 2009, ANAL BIOANAL CHEM, V394, P659, DOI 10.1007/s00216-009-2764-2
   TOMASIK P, 1989, ADV CARBOHYD CHEM BI, V47, P203
   UCHIYAMA T, 1983, AGR BIOL CHEM TOKYO, V47, P437, DOI 10.1080/00021369.1983.10865656
   UCHIYAMA T, 1973, BIOCHIM BIOPHYS ACTA, V315, P412, DOI 10.1016/0005-2744(73)90271-4
   UCHIYAMA T, 1975, BIOCHIM BIOPHYS ACTA, V397, P153, DOI 10.1016/0005-2744(75)90189-8
   Waleckx E, 2008, FOOD CHEM, V108, P40, DOI 10.1016/j.foodchem.2007.10.028
   WOLFROM ML, 1948, J AM CHEM SOC, V70, P2406, DOI 10.1021/ja01187a027
   YOKOTA A, 1991, J FERMENT BIOENG, V72, P258, DOI 10.1016/0922-338X(91)90159-E
   YOKOTA A, 1991, J FERMENT BIOENG, V72, P262, DOI 10.1016/0922-338X(91)90160-I
   Zentek J, 2002, J NUTR, V132, p1682S, DOI 10.1093/jn/132.6.1682S
NR 109
TC 33
Z9 34
U1 1
U2 37
PU SPRINGER-VERLAG BERLIN
PI BERLIN
PA HEIDELBERGER PLATZ 3, D-14197 BERLIN, GERMANY
SN 0340-1022
EI 1436-5049
BN 978-3-642-14837-8
J9 TOP CURR CHEM
JI Top. Curr. Chem.
PY 2010
VL 294
BP 49
EP 77
DI 10.1007/128_2010_50
D2 10.1007/978-3-642-14837-8
PG 29
WC Biochemistry & Molecular Biology; Biotechnology & Applied Microbiology;
   Chemistry, Multidisciplinary
WE Book Citation Index– Science (BKCI-S); Science Citation Index Expanded (SCI-EXPANDED)
SC Biochemistry & Molecular Biology; Biotechnology & Applied Microbiology;
   Chemistry
GA BSC21
UT WOS:000284106300003
PM 21626748
DA 2024-01-22
ER

PT J
AU Chapple, ILC
   Mealey, BL
   Van Dyke, TE
   Bartold, PM
   Dommisch, H
   Eickholz, P
   Geisinger, ML
   Genco, RJ
   Glogauer, M
   Goldstein, M
   Griffin, TJ
   Holmstrup, P
   Johnson, GK
   Kapila, Y
   Lang, NP
   Meyle, J
   Murakami, S
   Plemons, J
   Romito, GA
   Shapira, L
   Tatakis, DN
   Teughels, W
   Trombelli, L
   Walter, C
   Wimmer, G
   Xenoudi, P
   Yoshie, H
AF Chapple, Iain L. C.
   Mealey, Brian L.
   Van Dyke, Thomas E.
   Bartold, P. Mark
   Dommisch, Henrik
   Eickholz, Peter
   Geisinger, Maria L.
   Genco, Robert J.
   Glogauer, Michael
   Goldstein, Moshe
   Griffin, Terrence J.
   Holmstrup, Palle
   Johnson, Georgia K.
   Kapila, Yvonne
   Lang, Niklaus P.
   Meyle, Joerg
   Murakami, Shinya
   Plemons, Jacqueline
   Romito, Giuseppe A.
   Shapira, Lior
   Tatakis, Dimitris N.
   Teughels, Wim
   Trombelli, Leonardo
   Walter, Clemens
   Wimmer, Gernot
   Xenoudi, Pinelopi
   Yoshie, Hiromasa
TI Periodontal health and gingival diseases and conditions on an intact and
   a reduced periodontium: Consensus report of workgroup 1 of the 2017
   World Workshop on the Classification of Periodontal and Peri-Implant
   Diseases and Conditions
SO JOURNAL OF CLINICAL PERIODONTOLOGY
LA English
DT Article; Proceedings Paper
CT World Workshop on the Classification of Periodontal and Peri-Implant
   Diseases and Conditions
CY NOV 09-11, 2017
CL Chicago, IL
SP Amer Acad Periodontol Fdn, Colgate, Johnson & Johnson Consumer Inc, Geistlich Biomaterials, SUNSTAR, Procter & Gamble Profess Oral Hlth, European Federat Periodontol, Amer Acad Periodontol
DE allergic reaction; amalgam tattoo; aspergillosis; biofilm;
   blastomycosis; calcifying fibroblastic granuloma; candidosis; chemical
   trauma; clinical health; coccidioidomycosis; condylomata acuminatum;
   contact allergy; coxsackie virus; Crohn's disease; dental plaque-induced
   gingivitis; disease control; disease remission; disease stability;
   drug-induced gingival enlargement; drug-induced pigmentation; dysbiosis;
   erythema multiforme; erythroplakia; factitious injury; fibrous epulis;
   focal epithelial hyperplasia; frictional keratosis; geotricosis;
   gingival pigmentation; hand foot and mouth; hereditary gingival
   fibromatosis; herpangina; herpes simplex; histoplasmosis; Hodgkin
   lymphoma; hyperglycemia; hyposalivation; intact periodontium; leukemia;
   leukoplakia; lichen planus; local risk factors; lupus erythematosus;
   melanoplakia; Melkersson-Rosenthal; menstrual cycle; modifying factors;
   molluscum contagiosum; mucormycosis; Mycobacterium tuberculosis;
   necrotizing periodontal diseases; Neisseria gonorrhoeae; non-dental
   plaque-induced gingival conditions; non-Hodgkin lymphoma; oral
   contraceptive; orofacial granulomatosis; paracoccidioidomycosis;
   pemphigoid; pemphigus vulgaris; periodontal disease; peripheral giant
   cell granuloma; plasma cell gingivitis; predisposing factors; pregnancy;
   puberty; pyogenic granuloma; reduced periodontium; resolution of
   inflammation; restoration margins; sarcoidosis; scurvy; smoker's
   melanosis; smoking; squamous cell carcinoma; squamous cell papilloma;
   stable periodontitis; streptoccocal gingivitis; symbiosis; systemic risk
   factors; thermal trauma; toothbrush trauma; Treponema pallidum;
   varicella zoster; vascular epulis; verruca vulgaris
ID NATURAL-HISTORY; TOOTH LOSS; PROGRESSION; MANIFESTATIONS; RESTORATIONS;
   ATTACHMENT
AB Periodontal health is defined by absence of clinically detectable inflammation. There is a biological level of immune surveillance that is consistent with clinical gingival health and homeostasis. Clinical gingival health may be found in a periodontium that is intact, i.e. without clinical attachment loss or bone loss, and on a reduced periodontium in either a non-periodontitis patient (e.g. in patients with some form of gingival recession or following crown lengthening surgery) or in a patient with a history of periodontitis who is currently periodontally stable. Clinical gingival health can be restored following treatment of gingivitis and periodontitis. However, the treated and stable periodontitis patient with current gingival health remains at increased risk of recurrent periodontitis, and accordingly, must be closely monitored. Two broad categories of gingival diseases include non-dental plaque biofilm-induced gingival diseases and dental plaque-induced gingivitis. Non-dental plaque biofilm-induced gingival diseases include a variety of conditions that are not caused by plaque and usually do not resolve following plaque removal. Such lesions may be manifestations of a systemic condition or may be localized to the oral cavity. Dental plaque-induced gingivitis has a variety of clinical signs and symptoms, and both local predisposing factors and systemic modifying factors can affect its extent, severity, and progression. Dental plaque-induced gingivitis may arise on an intact periodontium or on a reduced periodontium in either a non-periodontitis patient or in a currently stable periodontitis patient i.e. successfully treated, in whom clinical inflammation has been eliminated (or substantially reduced). A periodontitis patient with gingival inflammation remains a periodontitis patient (Figure 1), and comprehensive risk assessment and management are imperative to ensure early prevention and/or treatment of recurrent/progressive periodontitis. Precision dental medicine defines a patient-centered approach to care, and therefore, creates differences in the way in which a case of gingival health or gingivitis is defined for clinical practice as opposed to epidemiologically in population prevalence surveys. Thus, case definitions of gingival health and gingivitis are presented for both purposes. While gingival health and gingivitis have many clinical features, case definitions are primarily predicated on presence or absence of bleeding on probing. Here we classify gingival health and gingival diseases/conditions, along with a summary table of diagnostic features for defining health and gingivitis in various clinical situations.
C1 [Chapple, Iain L. C.] Univ Birmingham, Coll Med & Dent Sci, Inst Clin Sci, Periodontal Res Grp, Birmingham, W Midlands, England.
   [Mealey, Brian L.] Univ Texas Hlth Sci Ctr San Antonio, San Antonio, TX 78229 USA.
   [Van Dyke, Thomas E.] Forsyth Inst, Cambridge, MA USA.
   [Bartold, P. Mark] Univ Adelaide, Sch Dent, Adelaide, SA, Australia.
   [Dommisch, Henrik] Charite Univ Med Berlin, Dept Periodontol & Synopt Dent, Berlin, Germany.
   [Eickholz, Peter] Goethe Univ Frankfurt, Ctr Oral Med, Dept Periodontol, Frankfurt, Germany.
   [Geisinger, Maria L.] Univ Alabama Birmingham, Dept Periodontol, Birmingham, AL USA.
   [Genco, Robert J.] SUNY Buffalo, Dept Oral Biol, Buffalo, NY USA.
   [Glogauer, Michael] Univ Toronto, Fac Dent, Toronto, ON, Canada.
   [Goldstein, Moshe; Shapira, Lior] Hebrew Univ Jerusalem, Hadassah Med Ctr, Fac Med Dent, Dept Periodontol, Jerusalem, Israel.
   [Griffin, Terrence J.] Tufts Univ, Sch Dent Med, Periodontal Dept, Boston, MA 02111 USA.
   [Holmstrup, Palle] Univ Copenhagen, Fac Hlth & Med Sci, Sect 1, Periodontol, Copenhagen, Denmark.
   [Johnson, Georgia K.] Univ Iowa, Coll Dent, Dept Periodontol, Iowa City, IA USA.
   [Kapila, Yvonne] Univ Calif San Francisco, Orofacial Sci, San Francisco, CA 94143 USA.
   [Lang, Niklaus P.] Univ Bern, Dept Periodontol, Bern, Switzerland.
   [Meyle, Joerg] Univ Giessen, Dept Periodontol, Giessen, Germany.
   [Murakami, Shinya] Osaka Univ, Dept Periodontol, Grad Sch Dent, Suita, Osaka, Japan.
   [Plemons, Jacqueline] Texas A&M Coll Dent, Dept Periodont, Dallas, TX USA.
   [Romito, Giuseppe A.] Univ Sao Paulo, Sch Dent, Div Periodontol, Dept Stomatol, Sao Paulo, Brazil.
   [Tatakis, Dimitris N.] Ohio State Univ, Coll Dent, Div Periodontol, Columbus, OH 43210 USA.
   [Teughels, Wim] Katholieke Univ Leuven, Periodontol, Dept Oral Hlth Sci, Leuven, Belgium.
   [Teughels, Wim] Univ Hosp Leuven, Dent, Leuven, Belgium.
   [Trombelli, Leonardo] Univ Ferrara, Res Ctr Study Periodontal & Peri Implant Dis, Ferrara, Italy.
   [Walter, Clemens] Univ Basel, Sch Dent, Univ Ctr Dent Med, Dept Periodontol Endodontol & Cariol, Basel, Switzerland.
   [Wimmer, Gernot] Med Univ Graz, Sch Dent, Dept Prosthodont, Graz, Austria.
   [Xenoudi, Pinelopi] Univ Calif San Francisco, Sch Dent, Orofacial Sci, San Francisco, CA 94143 USA.
   [Yoshie, Hiromasa] Niigata Univ, Grad Sch Med & Dent Sci, Div Periodontol, Niigata, Japan.
C3 University of Birmingham; University of Texas System; University of
   Texas Health Science Center at San Antonio; Harvard University; Forsyth
   Institute; University of Adelaide; Free University of Berlin; Humboldt
   University of Berlin; Charite Universitatsmedizin Berlin; Goethe
   University Frankfurt; University of Alabama System; University of
   Alabama Birmingham; State University of New York (SUNY) System; State
   University of New York (SUNY) Buffalo; University of Toronto; Hebrew
   University of Jerusalem; Hadassah University Medical Center; Tufts
   University; University of Copenhagen; University of Iowa; University of
   California System; University of California San Francisco; University of
   Bern; Justus Liebig University Giessen; Osaka University; Universidade
   de Sao Paulo; University System of Ohio; Ohio State University; KU
   Leuven; KU Leuven; University Hospital Leuven; University of Ferrara;
   University of Basel; Medical University of Graz; University of
   California System; University of California San Francisco; Niigata
   University
RP Chapple, ILC (通讯作者)，Univ Birmingham, Coll Med & Dent Sci, Inst Clin Sci, Periodontal Res Grp, Birmingham, W Midlands, England.
EM I.L.C.Chapple@bham.ac.uk
RI Tatakis, Dimitris/U-1084-2019; Bartold, Mark/H-8122-2019; Chapple, Iain
   L C/T-2986-2017; Walter, Clemens/CAA-1109-2022; Shapira,
   Lior/AAJ-9130-2020; Walter, Clemens/H-3353-2011; Romito, Giuseppe
   Alexandre/C-3592-2012; Kapila, Yvonne/AAG-5418-2021; Meyle,
   Joerg/JUV-6143-2023; Glogauer, Michael/D-2504-2011
OI Tatakis, Dimitris/0000-0001-6327-3610; Chapple, Iain L
   C/0000-0003-2697-7082; Shapira, Lior/0000-0001-9145-5155; Romito,
   Giuseppe Alexandre/0000-0001-5669-912X; Meyle,
   Joerg/0000-0003-0495-6926; Teughels, Wim/0000-0001-7675-5643; Murakami,
   Shinya/0000-0002-5230-452X
FU American Academy of Periodontology Foundation; Colgate; Johnson &
   Johnson Consumer Inc.; Geistlich Biomaterials; SUNSTAR; Procter & Gamble
   Professional Oral Health
FX The workshop was planned and conducted jointly by the American Academy
   of Periodontology and the European Federation of Periodontology with
   financial support from the American Academy of Periodontology
   Foundation, Colgate, Johnson & Johnson Consumer Inc., Geistlich
   Biomaterials, SUNSTAR, and Procter & Gamble Professional Oral Health.
CR AINAMO J, 1975, INT DENT J, V25, P229
   Albandar JM, 1998, J CLIN PERIODONTOL, V25, P231, DOI 10.1111/j.1600-051X.1998.tb02433.x
   [Anonymous], 1948, PREAMBL CONST WHO AD
   Chapple ILC, 2013, J PERIODONTOL, V84, pS106, DOI [10.1902/jop.2013.1340011, 10.1111/jcpe.12077]
   CLEREHUGH V, 1995, J CLIN PERIODONTOL, V22, P15
   Eberhard J, 2013, PLOS ONE, V8, DOI 10.1371/journal.pone.0055265
   Holmstrup P, 2018, J CLIN PERIODONTOL, V45, pS28, DOI 10.1111/jcpe.12938
   ISMAIL AI, 1990, J DENT RES, V69, P430, DOI 10.1177/00220345900690020201
   Lang NP, 2018, J CLIN PERIODONTOL, V45, pS9, DOI 10.1111/jcpe.12936
   LANG NP, 1983, J CLIN PERIODONTOL, V10, P563, DOI 10.1111/j.1600-051X.1983.tb01295.x
   LOE H, 1986, J CLIN PERIODONTOL, V13, P431, DOI 10.1111/j.1600-051X.1986.tb01487.x
   LYNCH MA, 1967, J AM DENT ASSOC, V75, P932, DOI 10.14219/jada.archive.1967.0301
   Matuliene G, 2008, J CLIN PERIODONTOL, V35, P685, DOI 10.1111/j.1600-051X.2008.01245.x
   Mizutani S, 2015, J PERIODONTAL RES, V50, P74, DOI 10.1111/jre.12183
   Murakami S, 2018, J CLIN PERIODONTOL, V45, pS17, DOI 10.1111/jcpe.12937
   Ramseier CA, 2017, J CLIN PERIODONTOL, V44, P1182, DOI 10.1111/jcpe.12782
   Ramseier CA, 2015, J CLIN PERIODONTOL, V42, P150, DOI 10.1111/jcpe.12344
   Schätzle M, 2003, J CLIN PERIODONTOL, V30, P887, DOI 10.1034/j.1600-051X.2003.00414.x
   Schätzle M, 2001, J CLIN PERIODONTOL, V28, P57, DOI 10.1034/j.1600-051x.2001.280109.x
   Stone SJ, 2015, J CLIN PERIODONTOL, V42, P356, DOI 10.1111/jcpe.12385
   Tanner ACR, 2007, J CLIN PERIODONTOL, V34, P917, DOI 10.1111/j.1600-051X.2007.01126.x
   Trombelli L, 2013, Minerva Stomatol, V62, P207
   Trombelli L, 2018, J CLIN PERIODONTOL, V45, pS44, DOI 10.1111/jcpe.12939
   Van der Velden U, 2011, J CLIN PERIODONTOL, V38, P142, DOI 10.1111/j.1600-051X.2010.01663.x
   Warnakulasuriya S, 2010, INT DENT J, V60, P7, DOI 10.1922/IDJ_2532Warnakulasuriya24
   Wennström JL, 2005, J CLIN PERIODONTOL, V32, P851, DOI 10.1111/j.1600-051X.2005.00776.x
   Wohifeil M, 2009, CLIN CHIM ACTA, V401, P105, DOI 10.1016/j.cca.2008.11.017
NR 27
TC 421
Z9 464
U1 8
U2 114
PU WILEY
PI HOBOKEN
PA 111 RIVER ST, HOBOKEN 07030-5774, NJ USA
SN 0303-6979
EI 1600-051X
J9 J CLIN PERIODONTOL
JI J. Clin. Periodontol.
PD JUN
PY 2018
VL 45
SU 20
SI SI
BP S68
EP S77
DI 10.1111/jcpe.12940
PG 10
WC Dentistry, Oral Surgery & Medicine
WE Science Citation Index Expanded (SCI-EXPANDED); Conference Proceedings Citation Index - Science (CPCI-S)
SC Dentistry, Oral Surgery & Medicine
GA GK0JH
UT WOS:000435795300006
PM 29926499
OA Green Accepted, Bronze
HC Y
HP N
DA 2024-01-22
ER

PT J
AU Francis, DK
   Smith, J
   Saljuqi, T
   Watling, RM
AF Francis, Damian K.
   Smith, Joanne
   Saljuqi, Tawab
   Watling, Ruth M.
TI Oral protein calorie supplementation for children with chronic disease
SO COCHRANE DATABASE OF SYSTEMATIC REVIEWS
LA English
DT Review
DE Chronic Disease; Energy Intake; Nutritional Status; Cystic Fibrosis;
   Dietary Proteins [administration & dosage; adverse effects]; Dietary
   Supplements [adverse effects]; Nutrition Disorders [therapy]; Outcome
   Assessment (Health Care); Quality of Life; Randomized Controlled Trials
   as Topic; Survival Analysis; Adolescent; Child; Child, Preschool;
   Humans; Infant
ID METAANALYSIS COMBINING PARALLEL; ACTIVE CROHNS-DISEASE; OVER
   CLINICAL-TRIALS; RANDOMIZED CONTROLLED-TRIAL; ADVANCED NEURO-BLASTOMA;
   HIGH-ENERGY SUPPLEMENT; NUTRITIONAL SUPPLEMENTATION; CYSTIC-FIBROSIS;
   ENTERAL NUTRITION; MALNOURISHED CHILDREN
AB Background
   Poor growth and nutritional status are common in children with chronic diseases. Oral protein calorie supplements are used to improve nutritional status in these children. These expensive products may be associated with some adverse effects, e.g. the development of inappropriate eating behaviour patterns. This is a new update of a Cochrane review last updated in 2009.
   Objectives
   To examine evidence that in children with chronic disease, oral protein calorie supplements alter daily nutrient intake, nutritional indices, survival and quality of life and are associated with adverse effects, e.g. diarrhoea, vomiting, reduced appetite, glucose intolerance, bloating and eating behaviour problems.
   Search methods
   Trials of oral protein calorie supplements in children with chronic diseases were identified through comprehensive electronic database searches, handsearching relevant journals and abstract books of conference proceedings. Companies marketing these products were also contacted. Most recent search of the Group's Trials Register: 24 February 2015.
   Selection criteria
   Randomised or quasi-randomised controlled trials comparing oral protein calorie supplements for at least one month to increase calorie intake with existing conventional therapy (including advice on improving nutritional intake from food or no specific intervention) in children with chronic disease.
   Data collection and analysis
   We independently assessed the outcomes: indices of nutrition and growth; anthropometric measures of body composition; calorie and nutrient intake (total from oral protein calorie supplements and food); eating behaviour; compliance; quality of life; specific adverse effects; disease severity scores; and mortality; we also assessed the risk of bias in the included trials.
   Main results
   Four studies (187 children) met the inclusion criteria. Three studies were carried out in children with cystic fibrosis and one study included children with paediatric malignant disease. Overall there was a low risk of bias for blinding and incomplete outcome data. Two studies had a high risk of bias for allocation concealment. Few statistical differences were found in the outcomes we assessed between treatment and control groups, except change in total energy intake at six and 12 months, mean difference 304.86 kcal per day (95% confidence interval 5.62 to 604.10) and mean difference 265.70 kcal per day (95% confidence interval 42.94 to 485.46), respectively. However, these were based on the analysis of just 58 children in only one study. Only two chronic diseases were included in these analyses, cystic fibrosis and paediatric malignant disease. No other studies were identified which assessed the effectiveness of oral protein calorie supplements in children with other chronic diseases.
   Authors' conclusions
   Oral protein calorie supplements are widely used to improve the nutritional status of children with a number of chronic diseases. We identified a small number of studies assessing these products in children with cystic fibrosis and paediatric malignant disease, but were unable to draw any conclusions based on the limited data extracted. We recommend a series of large, randomised controlled trials be undertaken investigating the use of these products in children with different chronic diseases. Until further data are available, we suggest these products are used with caution.
C1 [Francis, Damian K.] Univ W Indies, Epidemiol Res Unit, Mona Kingston 7, Jamaica.
   [Smith, Joanne] Univ W Indies, Mona Kingston 7, Jamaica.
   [Watling, Ruth M.] Alder Hey Childrens NHS Fdn Trust, Dept Nutr & Dietet, Liverpool, Merseyside, England.
C3 University West Indies Mona Jamaica; University West Indies Mona
   Jamaica; Alder Hey Children's NHS Foundation Trust
RP Francis, DK (通讯作者)，Univ W Indies, Epidemiol Res Unit, Mona Kingston 7, Jamaica.
EM damian.francis@uwimona.edu.jm
RI Saljuqi, Abdul Tawab/AAV-1758-2021
OI Saljuqi, Abdul Tawab/0000-0002-6753-6614
FU North West NHS Executive R&D Directorate Training Fellowship Scheme, UK;
   British Dietetic Association General Education Trust, UK; National
   Institute for Health Research, UK; National Institute for Health
   Research
FX External sources; North West NHS Executive R&D Directorate Training
   Fellowship Scheme, UK.; British Dietetic Association General Education
   Trust, UK.; National Institute for Health Research, UK.; This systematic
   review was supported by the National Institute for Health Research, via
   Cochrane Infrastructure funding to the Cochrane Cystic Fibrosis and
   Genetic Disorders Group.
CR Abdulhamid I, 2008, PEDIATR PULM, V43, P281, DOI 10.1002/ppul.20771
   Abdulhamid I, 2005, PEDIAT PULMONOLO S28, V40, P348
   Agtmaal VE, 1990, DOC OPHTHALMOL, V76, P178
   Akobeng AK, 2000, J PEDIATR GASTR NUTR, V30, P78, DOI 10.1097/00005176-200001000-00022
   Akobeng AK, 2007, CLIN NUTR, V26, P51, DOI 10.1016/j.clnu.2006.10.004
   ALEXANDER JW, 1980, ANN SURG, V192, P505, DOI 10.1097/00000658-198010000-00009
   [Anonymous], ISRAEL J MED SCI S
   [Anonymous], CLIN NUTR S
   [Anonymous], PEDIAT PULMONOLO S22
   [Anonymous], REV MAN REVMAN 5 3
   [Anonymous], COCHRANE DATABASE SY
   [Anonymous], P ANN M AM SOC CLIN
   [Anonymous], P ANN M AM SOC CLIN
   Arora NK, 1998, ACTA PAEDIATR, V87, P143, DOI 10.1080/08035259850157561
   Attard-Montalto SP, 1998, PEDIATR HEMAT ONCOL, V15, P393, DOI 10.3109/08880019809016567
   Badaloo A, 1999, J NUTR, V129, P969, DOI 10.1093/jn/129.5.969
   Ball C, 1989, P 16 ANN M EUR WORK, P84
   Barbosa E, 1999, Rev Hosp Clin Fac Med Sao Paulo, V54, P21, DOI 10.1590/S0041-87811999000100005
   Bayram I, 2009, PEDIATR BLOOD CANCER, V52, P571, DOI 10.1002/pbc.21852
   BELMONTE M, 1994, CAN MED ASSOC J, V151, P753
   Bengoa JM, 1985, CLIN NUTR S, V4, P112
   Bennett VA, 1999, AM J CLIN NUTR, V70, P285
   Bernstein ML, 1999, J PEDIAT HEMATOL ONC, V21, P494, DOI 10.1097/00043426-199911000-00010
   BERRY HK, 1975, AM J DIS CHILD, V129, P165, DOI 10.1001/archpedi.1975.02120390009003
   Borrelli O, 2006, CLIN GASTROENTEROL H, V4, P744, DOI 10.1016/j.cgh.2006.03.010
   Botrán M, 2011, J PEDIATR-US, V159, P27, DOI 10.1016/j.jpeds.2011.02.001
   Braga M, 1999, ARCH SURG-CHICAGO, V134, P428, DOI 10.1001/archsurg.134.4.428
   Bruzzese E, 2007, CLIN NUTR, V26, P322, DOI 10.1016/j.clnu.2007.01.004
   Cassidy JT, 1999, DRUGS, V58, P831, DOI 10.2165/00003495-199958050-00006
   CAULFIELD LE, 1995, J NUTR, V125, pS1104, DOI 10.1093/jn/125.suppl_4.1104S
   CHAN JCM, 1990, J PEDIATR-US, V116, pS11, DOI 10.1016/S0022-3476(05)82917-8
   Chawla P, 1983, Indian Pediatr, V20, P357
   COREY M, 1988, J CLIN EPIDEMIOL, V41, P583, DOI 10.1016/0895-4356(88)90063-7
   Cox SE, 2014, 56 ASH ANN M EXP, V1
   Curtin F, 2002, STAT MED, V21, P2161, DOI 10.1002/sim.1207
   Curtin F, 2002, STAT MED, V21, P2145, DOI 10.1002/sim.1206
   Curtin F, 2002, STAT MED, V21, P2131, DOI 10.1002/sim.1205
   Dartois AM, 1995, J RENAL NUTR, V5, P52
   Dhanraj P, 1997, BURNS, V23, P512, DOI 10.1016/S0305-4179(97)00030-2
   Dickson TMC, 2000, JPEN-PARENTER ENTER, V24, P61, DOI 10.1177/014860710002400261
   Dykman KD, 1998, INTEGR PHYS BEH SCI, V33, P49, DOI 10.1007/BF02688675
   Dziechciarz P, 2007, ALIMENT PHARM THER, V26, P795, DOI 10.1111/j.1365-2036.2007.03431.x
   Edefonti A, 1999, PEDIATR NEPHROL, V13, P253, DOI 10.1007/s004670050604
   Egger M, 1997, BMJ-BRIT MED J, V315, P629, DOI 10.1136/bmj.315.7109.629
   Elbourne DR, 2002, INT J EPIDEMIOL, V31, P140, DOI 10.1093/ije/31.1.140
   Elhasid R, 1999, CANCER-AM CANCER SOC, V86, P119, DOI 10.1002/(SICI)1097-0142(19990701)86:1&lt;119::AID-CNCR17&gt;3.0.CO;2-X
   English RM, 1997, BRIT MED J, V315, P1122, DOI 10.1136/bmj.315.7116.1122
   FAUVEAU C, 1992, ANN TROP PAEDIATR, V12, P41, DOI 10.1080/02724936.1992.11747545
   Fell JME, 2000, ALIMENT PHARM THERAP, V14, P281
   Florescu L, 2014, MED-SURG J, V118, P450
   Gardner JMM, 1995, CHILD DEV, V66, P1785, DOI 10.2307/1131910
   Gianotti L, 1999, JPEN-PARENTER ENTER, V23, P314, DOI 10.1177/0148607199023006314
   Gibson RA, 1998, P NUTR SOC AUSTR, V22, P95
   Gottrand F, 1999, CLIN NUTR, V18, P297, DOI 10.1016/S0261-5614(98)80027-7
   Granados Edgar A., 1998, Archivos Espanoles de Urologia, V51, P354
   GRANTHAMMCGREGOR S, 1989, LANCET, V2, P809
   GRANTHAMMCGREGOR SM, 1991, LANCET, V338, P1, DOI 10.1016/0140-6736(91)90001-6
   HAAS JD, 1995, J NUTR, V125, pS1078
   HABICHT JP, 1995, J NUTR, V125, pS1042
   HAFFEJEE AA, 1980, S AFR MED J, V57, P227
   HANAFY MM, 1967, J TROP MED HYG, V70, P238
   HANNING RM, 1993, AM J CLIN NUTR, V57, P580, DOI 10.1093/ajcn/57.4.580
   Hansen GVO, 1996, SCAND J RHEUMATOL, V25, P325, DOI 10.3109/03009749609104066
   HEIKENS GT, 1993, EUR J CLIN NUTR, V47, P160
   HEIKENS GT, 1989, EUR J CLIN NUTR, V43, P145
   HEIKENS GT, 1993, EUR J CLIN NUTR, V47, P174
   HENDRICKS KM, 1995, ARCH PEDIAT ADOL MED, V149, P1118, DOI 10.1001/archpedi.1995.02170230072010
   Hendrikse WH, 1997, CLIN NUTR, V16, P13, DOI 10.1016/S0261-5614(97)80253-1
   Higgins J, 2012, COCHRANE DB SYST REV, DOI 10.1002/14651858.ED000049
   Hopman E, 1998, EUROPEAN J GASTROENT, V10, pA
   Hopman GD, 1997, TIJDSCHRIFT KINDERGE, V65, P39
   IYENGAR AK, 1979, BRIT J NUTR, V42, P417, DOI 10.1079/BJN19790133
   JACKSON AA, 1990, BRIT J NUTR, V64, P371, DOI 10.1079/BJN19900039
   Jain MK, 2006, CRIT CARE MED, V34, P2362, DOI 10.1097/01.CCM.0000234044.91893.9C
   JOHANSSON U, 1986, HUM NUTR-CLIN NUTR, V40C, P57
   Johnson T, 2006, GUT, V55, P356, DOI 10.1136/gut.2004.062554
   Joosten KF, 2010, ARCH DIS CHILD, V95, P141, DOI 10.1136/adc.2008.157255
   KABIR I, 1994, AM J CLIN NUTR, V59, P5, DOI 10.1093/ajcn/59.1.5
   Kalnins D, 2005, J PEDIATR-US, V147, P399, DOI 10.1016/j.jpeds.2005.06.038
   Kalnins D, 1996, PEDIAT PULMONOLO S11, P314
   Karkos PD, 2007, J LARYNGOL OTOL, V121, P779, DOI 10.1017/S002221510600449X
   KENDELL BD, 1982, J ORAL MAXIL SURG, V40, P205, DOI 10.1016/0278-2391(82)90312-3
   Knops N, 1999, J RHEUMATOL, V26, P2039
   Kobayashi K, 1998, Nihon Shokakibyo Gakkai Zasshi, V95, P1212
   Koretz RL, 2007, AM J GASTROENTEROL, V102, P412, DOI 10.1111/j.1572-0241.2006.01024.x
   Koscik RL, 2004, PEDIATRICS, V113, P1549, DOI 10.1542/peds.113.6.1549
   Kossmann J, 2000, EUR J CLIN NUTR, V54, P463, DOI 10.1038/sj.ejcn.1600998
   Ladas EJ, 2006, PEDIATR BLOOD CANCER, V46, P339, DOI 10.1002/pbc.20435
   Lagström H, 1999, AM J CLIN NUTR, V69, P516
   Lambert B, 1995, P 5 RBIT ASS PAR ENT
   Lands LC, 1992, AM REV RESPIR DIS, V145, P115
   Lepage G, 2002, J PEDIATR-US, V141, P178, DOI 10.1067/mpd.2002.124305
   Linday LA, 2006, J ALLERGY CLIN IMMUN, V117, P953, DOI 10.1016/j.jaci.2005.12.1332
   Linday LA, 2004, ANN OTO RHINOL LARYN, V113, P891, DOI 10.1177/000348940411301108
   Lloyd-Still John D., 2001, Pediatric Research, V49, p455A
   Lutter CK, 2008, J NUTR, V138, P379, DOI 10.3945/jn.108.095406
   Maes M, 1997, Pediatr Transplant, V1, P171
   Mahlungulu S, 2007, COCHRANE DB SYST REV, DOI 10.1002/14651858.CD004536.pub2
   Manguso F, 2005, CLIN NUTR, V24, P751, DOI 10.1016/j.clnu.2005.02.010
   Marques IL, 2004, CLEFT PALATE-CRAN J, V41, P53, DOI 10.1597/02-043
   MARTORELL R, 1995, J NUTR, V125, pS1027, DOI 10.1093/jn/125.suppl_4.1027S
   MARTORELL R, 1995, J NUTR, V125, pS1127, DOI 10.1093/jn/125.suppl_4.1127S
   MASSIE MD, 1990, J PEDIATR-US, V116, pS40, DOI 10.1016/S0022-3476(05)82924-5
   Mathisen B, 1999, J PAEDIATR CHILD H, V35, P163, DOI 10.1046/j.1440-1754.1999.t01-1-00334.x
   McCargar LJ, 1998, MOL CELL BIOCHEM, V188, P81, DOI 10.1023/A:1006872506658
   McClure RJ, 2000, ARCH DIS CHILD-FETAL, V82, pF29, DOI 10.1136/fn.82.1.F29
   McWhirter JP, 1995, P 5 RBTI ASS PAR ENT
   Mok E, 2006, AM J CLIN NUTR, V83, P823, DOI 10.1093/ajcn/83.4.823
   MORA JO, 1981, AM J CLIN NUTR, V34, P1885, DOI 10.1093/ajcn/34.9.1885
   MOY R J, 1990, Journal of Human Nutrition and Dietetics, V3, P93, DOI 10.1111/j.1365-277X.1990.tb00056.x
   Ndekha MJ, 2005, ACTA PAEDIATR, V94, P222, DOI 10.1080/08035250410022503
   Newby EA, 2007, COCHRANE DB SYST REV, DOI [DOI 10.1002/14651858.CD003873.PUB2, 10.1002/14651858.CD003873.pub2]
   Nielsen AA, 2007, DIGESTION, V75, P10, DOI 10.1159/000101560
   Oudshoorn JH, 2007, J CYST FIBROS, V6, P35, DOI 10.1016/j.jcf.2006.05.005
   Papadopoulou A, 1998, EUR J CLIN NUTR, V52, P863, DOI 10.1038/sj.ejcn.1600669
   Papas K, 2007, DIGEST DIS SCI, V52, P347, DOI 10.1007/s10620-006-9489-2
   Pawellek I, 2008, CLIN NUTR, V27, P72, DOI 10.1016/j.clnu.2007.11.001
   PELEKANOS JT, 1990, J PEDIATR GASTR NUTR, V10, P339, DOI 10.1097/00005176-199004000-00013
   PICKETT KE, 1995, J NUTR, V125, pS1097
   Poustie VJ, 2006, BMJ-BRIT MED J, V332, P632, DOI 10.1136/bmj.38737.600880.AE
   Poustie VJ, 2004, J CYSTIC FIBROSIS S1, V3, pS79
   Poustie VJ, 2004, PEDIAT PULMONOLO S27, V38, P333
   Poustie VJ, 2004, J CYSTIC FIBROSIS S1, V3, pS76
   Powers CA, 2001, P 24 EUR CYST FIBR C, pP133
   Powers SW, 1999, PEDAIT PULMONOLOSY S, P329
   Raynor P, 1999, ARCH DIS CHILD, V80, P500, DOI 10.1136/adc.80.6.500
   Reifsnider E, 1998, J Pediatr Health Care, V12, P305, DOI 10.1016/S0891-5245(98)90142-0
   Reifsnider E, 1998, WESTERN J NURS RES, V20, P14, DOI 10.1177/019394599802000102
   RETTAMMEL AL, 1995, J AM DIET ASSOC, V95, P454, DOI 10.1016/S0002-8223(95)00121-2
   RICKARD KA, 1989, CANCER, V64, P491, DOI 10.1002/1097-0142(19890715)64:2&lt;491::AID-CNCR2820640224&gt;3.0.CO;2-Y
   RICKARD KA, 1985, CANCER, V56, P2881, DOI 10.1002/1097-0142(19851215)56:12<2881::AID-CNCR2820561228>3.0.CO;2-7
   RICKARD KA, 1983, AM J CLIN NUTR, V38, P445, DOI 10.1093/ajcn/38.3.445
   RICKARD KA, 1979, ANN SURG, V190, P771, DOI 10.1097/00000658-197912000-00018
   RIVERA JA, 1995, J NUTR, V125, pS1068
   Rivera JA, 1996, AM J PUBLIC HEALTH, V86, P1430, DOI 10.2105/AJPH.86.10.1430
   RIVERA JA, 1991, AM J CLIN NUTR, V54, P62, DOI 10.1093/ajcn/54.1.62
   Rock MJ, 1999, PEDIAT PULMONOLOGY S, P102
   Rollins NC, 2007, ACTA PAEDIATR, V96, P62, DOI 10.1111/j.1651-2227.2006.00013.x
   Saiyed F., 2000, Indian Journal of Pediatrics, V67, P322, DOI 10.1007/BF02820677
   SCHROEDER DG, 1995, J NUTR, V125, pS1051
   Shaw WC, 1999, CLEFT PALATE-CRAN J, V36, P262, DOI 10.1597/1545-1569(1999)036<0262:AFIMRF>2.3.CO;2
   SHEPHERD RW, 1988, AM J CLIN NUTR, V48, P235, DOI 10.1093/ajcn/48.2.235
   SHEPHERD RW, 1988, P 10 INT CYST FIBR C
   SIRISINHA S, 1973, LANCET, V1, P1016
   Smyth RL, 2014, COCHRANE DB SYST REV, DOI 10.1002/14651858.CD000406.pub4
   Soliman AT, 2004, CLIN NUTR, V23, P1153, DOI 10.1016/j.clnu.2004.03.001
   Sondel SA, 1987, NUTR SUPPORT SERVICE, V7, P20
   Spagnuolo MI, 2013, ITAL J PEDIATR, V39, DOI 10.1186/1824-7288-39-81
   Stark LJ, 2005, J PEDIATR GASTR NUTR, V40, P501, DOI 10.1097/01.MPG.0000157913.32465.45
   Steinkamp G, 2000, J PEDIATR GASTR NUTR, V31, P418, DOI 10.1097/00005176-200010000-00016
   Taylor SJ, 1999, CRIT CARE MED, V27, P2525, DOI 10.1097/00003246-199911000-00033
   Teixidó-Planas J, 2005, PERITON DIALYSIS INT, V25, P163
   VANEYS J, 1982, CANCER RES, V42, pS713
   WALKER SP, 1991, AM J CLIN NUTR, V54, P642, DOI 10.1093/ajcn/54.4.642
   Walker SP, 1996, J NUTR, V126, P3017, DOI 10.1093/jn/126.12.3017
   Walker SP, 2000, J PEDIATR-US, V137, P36, DOI 10.1067/mpd.2000.106227
   Yamamoto T, 2007, ALIMENT PHARM THER, V25, P67, DOI 10.1111/j.1365-2036.2006.03158.x
NR 157
TC 11
Z9 13
U1 0
U2 7
PU WILEY
PI HOBOKEN
PA 111 RIVER ST, HOBOKEN 07030-5774, NJ USA
SN 1469-493X
EI 1361-6137
J9 COCHRANE DB SYST REV
JI Cochrane Database Syst Rev.
PY 2015
IS 5
AR CD001914
DI 10.1002/14651858.CD001914.pub2
PG 62
WC Medicine, General & Internal
WE Science Citation Index Expanded (SCI-EXPANDED); Social Science Citation Index (SSCI)
SC General & Internal Medicine
GA CK1UR
UT WOS:000355993600005
PM 26014160
OA Green Published
DA 2024-01-22
ER

PT J
AU Chapple, ILC
   Mealey, BL
   Van Dyke, TE
   Bartold, PM
   Dommisch, H
   Eickholz, P
   Geisinger, ML
   Genco, RJ
   Glogauer, M
   Goldstein, M
   Griffin, TJ
   Holmstrup, P
   Johnson, GK
   Kapila, Y
   Lang, NP
   Meyle, J
   Murakami, S
   Plemons, J
   Romito, GA
   Shapira, L
   Tatakis, DN
   Teughels, W
   Trombelli, L
   Walter, C
   Wimmer, G
   Xenoudi, P
   Yoshie, H
AF Chapple, Iain L. C.
   Mealey, Brian L.
   Van Dyke, Thomas E.
   Bartold, P. Mark
   Dommisch, Henrik
   Eickholz, Peter
   Geisinger, Maria L.
   Genco, Robert J.
   Glogauer, Michael
   Goldstein, Moshe
   Griffin, Terrence J.
   Holmstrup, Palle
   Johnson, Georgia K.
   Kapila, Yvonne
   Lang, Niklaus P.
   Meyle, Joerg
   Murakami, Shinya
   Plemons, Jacqueline
   Romito, Giuseppe A.
   Shapira, Lior
   Tatakis, Dimitris N.
   Teughels, Wim
   Trombelli, Leonardo
   Walter, Clemens
   Wimmer, Gernot
   Xenoudi, Pinelopi
   Yoshie, Hiromasa
TI Periodontal health and gingival diseases and conditions on an intact and
   a reduced periodontium: Consensus report of workgroup 1 of the 2017
   World Workshop on the Classification of Periodontal and Peri-Implant
   Diseases and Conditions
SO JOURNAL OF PERIODONTOLOGY
LA English
DT Article; Proceedings Paper
CT World Workshop on the Classification of Periodontal and Peri-Implant
   Diseases and Conditions
CY NOV 09-11, 2017
CL Chicago, IL
SP Amer Acad Periodontol Fdn, Colgate, Johnson & Johnson Consumer Inc, Geistlich Biomaterials, SUNSTAR, Procter & Gamble Profess Oral Hlth, European Federat Periodontol, Amer Acad Periodontol
DE allergic reaction; amalgam tattoo; aspergillosis; biofilm;
   blastomycosis; calcifying fibroblastic granuloma; candidosis; chemical
   trauma; clinical health; coccidioidomycosis; condylomata acuminatum;
   contact allergy; coxsackie virus; Crohn's disease; dental plaque-induced
   gingivitis; disease control; disease remission; disease stability;
   drug-induced gingival enlargement; drug-induced pigmentation; dysbiosis;
   erythema multiforme; erythroplakia; factitious injury; fibrous epulis;
   focal epithelial hyperplasia; frictional keratosis; geotricosis;
   gingival pigmentation; hand foot and mouth; hereditary gingival
   fibromatosis; herpangina; herpes simplex; histoplasmosis; Hodgkin
   lymphoma; hyperglycemia; hyposalivation; intact periodontium; leukemia;
   leukoplakia; lichen planus; local risk factors; lupus erythematosus;
   melanoplakia; Melkersson-Rosenthal; menstrual cycle; modifying factors;
   molluscum contagiosum; mucormycosis; Mycobacterium tuberculosis;
   necrotizing periodontal diseases; Neisseria gonorrhoeae; non-dental
   plaque-induced gingival conditions; non-Hodgkin lymphoma; oral
   contraceptive; orofacial granulomatosis; paracoccidioidomycosis;
   pemphigoid; pemphigus vulgaris; periodontal disease; peripheral giant
   cell granuloma; plasma cell gingivitis; predisposing factors; pregnancy;
   puberty; pyogenic granuloma; reduced periodontium; resolution of
   inflammation; restoration margins; sarcoidosis; scurvy; smoker's
   melanosis; smoking; squamous cell carcinoma; squamous cell papilloma;
   stable periodontitis; streptoccocal gingivitis; symbiosis; systemic risk
   factors; thermal trauma; toothbrush trauma; Treponema pallidum;
   varicella zoster; vascular epulis; verruca vulgaris
ID NATURAL-HISTORY; TOOTH LOSS; PROGRESSION; MANIFESTATIONS; RESTORATIONS;
   ATTACHMENT
AB Periodontal health is defined by absence of clinically detectable inflammation. There is a biological level of immune surveillance that is consistent with clinical gingival health and homeostasis. Clinical gingival health may be found in a periodontium that is intact, i.e. without clinical attachment loss or bone loss, and on a reduced periodontium in either a non-periodontitis patient (e.g. in patients with some form of gingival recession or following crown lengthening surgery) or in a patient with a history of periodontitis who is currently periodontally stable. Clinical gingival health can be restored following treatment of gingivitis and periodontitis. However, the treated and stable periodontitis patient with current gingival health remains at increased risk of recurrent periodontitis, and accordingly, must be closely monitored.
   Two broad categories of gingival diseases include non-dental plaque biofilm-induced gingival diseases and dental plaque-induced gingivitis. Non-dental plaque biofilm-induced gingival diseases include a variety of conditions that are not caused by plaque and usually do not resolve following plaque removal. Such lesions may be manifestations of a systemic condition or may be localized to the oral cavity. Dental plaque-induced gingivitis has a variety of clinical signs and symptoms, and both local predisposing factors and systemic modifying factors can affect its extent, severity, and progression. Dental plaque-induced gingivitis may arise on an intact periodontium or on a reduced periodontium in either a non-periodontitis patient or in a currently stable periodontitis patient i.e. successfully treated, in whom clinical inflammation has been eliminated (or substantially reduced). A periodontitis patient with gingival inflammation remains a periodontitis patient (Figure 1), and comprehensive risk assessment and management are imperative to ensure early prevention and/or treatment of recurrent/progressive periodontitis.
   Precision dental medicine defines a patient-centered approach to care, and therefore, creates differences in the way in which a case of gingival health or gingivitis is defined for clinical practice as opposed to epidemiologically in population prevalence surveys. Thus, case definitions of gingival health and gingivitis are presented for both purposes. While gingival health and gingivitis have many clinical features, case definitions are primarily predicated on presence or absence of bleeding on probing. Here we classify gingival health and gingival diseases/conditions, along with a summary table of diagnostic features for defining health and gingivitis in various clinical situations.
C1 [Chapple, Iain L. C.] Univ Birmingham, Coll Med & Dent Sci, Inst Clin Sci, Periodontal Res Grp, Birmingham, W Midlands, England.
   [Mealey, Brian L.] Univ Texas Hlth Sci Ctr San Antonio, San Antonio, TX 78229 USA.
   [Van Dyke, Thomas E.] Forsyth Inst, Cambridge, MA USA.
   [Bartold, P. Mark] Univ Adelaide, Sch Dent, Adelaide, SA, Australia.
   [Dommisch, Henrik] Charite Univ Med Berlin, Dept Periodontol & Synopt Dent, Berlin, Germany.
   [Eickholz, Peter] Goethe Univ Frankfurt, Ctr Oral Med, Dept Periodontol, Frankfurt, Germany.
   [Geisinger, Maria L.] Univ Alabama Birmingham, Dept Periodontol, Birmingham, AL USA.
   [Genco, Robert J.] SUNY Buffalo, Dept Oral Biol, Buffalo, NY USA.
   [Glogauer, Michael] Univ Toronto, Fac Dent, Toronto, ON, Canada.
   [Goldstein, Moshe; Shapira, Lior] Hebrew Univ Jerusalem, Hadassah Med Ctr, Fac Med Dent, Dept Periodontol, Jerusalem, Israel.
   [Griffin, Terrence J.] Tufts Univ, Sch Dent Med, Periodontal Dept, Boston, MA 02111 USA.
   [Holmstrup, Palle] Univ Copenhagen, Fac Hlth & Med Sci, Sect 1, Periodontol, Copenhagen, Denmark.
   [Johnson, Georgia K.] Univ Iowa, Coll Dent, Department Periodontol, Iowa City, IA 52242 USA.
   [Kapila, Yvonne] Univ Calif San Francisco, Orofacial Sci, San Francisco, CA 94143 USA.
   [Lang, Niklaus P.] Univ Bern, Dept Periodontol, Bern, Switzerland.
   [Meyle, Joerg] Univ Giessen, Dept Periodontol, Giessen, Germany.
   [Murakami, Shinya] Osaka Univ, Grad Sch Dent, Dept Periodontol, Suita, Osaka, Japan.
   [Plemons, Jacqueline] Texas A&M Coll Dent, Dept Periodontol, Dallas, TX USA.
   [Romito, Giuseppe A.] Univ Sao Paulo, Dent Sch, Dept Stomatol, Div Periodontol, Sao Paulo, Brazil.
   [Tatakis, Dimitris N.] Ohio State Univ, Coll Dent, Div Periodontol, Columbus, OH 43210 USA.
   [Teughels, Wim] Univ Hosp Leuven, Dept Oral Hlth Sci Periodontol, KU Leuven & Dent, Leuven, Belgium.
   [Trombelli, Leonardo] Univ Ferrara, Res Ctr Study Periodontal & Peri Implant Dis, Ferrara, Italy.
   [Walter, Clemens] Univ Basel, Sch Dent, Univ Ctr Dent Med, Dept Periodontol Endodontol & Cariol, Basel, Switzerland.
   [Wimmer, Gernot] Med Univ Graz, Sch Dent, Dept Prosthodont, Graz, Austria.
   [Xenoudi, Pinelopi] Univ Calif San Francisco, Sch Dent, Orofacial Sci, San Francisco, CA 94143 USA.
   [Yoshie, Hiromasa] Niigata Univ, Grad Sch Med & Dent Sci, Div Periodontol, Niigata, Japan.
C3 University of Birmingham; University of Texas System; University of
   Texas Health Science Center at San Antonio; Harvard University; Forsyth
   Institute; University of Adelaide; Free University of Berlin; Humboldt
   University of Berlin; Charite Universitatsmedizin Berlin; Goethe
   University Frankfurt; University of Alabama System; University of
   Alabama Birmingham; State University of New York (SUNY) System; State
   University of New York (SUNY) Buffalo; University of Toronto; Hebrew
   University of Jerusalem; Hadassah University Medical Center; Tufts
   University; University of Copenhagen; University of Iowa; University of
   California System; University of California San Francisco; University of
   Bern; Justus Liebig University Giessen; Osaka University; Universidade
   de Sao Paulo; University System of Ohio; Ohio State University; KU
   Leuven; University Hospital Leuven; University of Ferrara; University of
   Basel; Medical University of Graz; University of California System;
   University of California San Francisco; Niigata University
RP Chapple, ILC (通讯作者)，Univ Birmingham, Coll Med & Dent Sci, Inst Clin Sci, Periodontal Res Grp, Birmingham, W Midlands, England.
EM I.L.C.Chapple@bham.ac.uk
RI Tatakis, Dimitris/U-1084-2019; Bartold, Mark/H-8122-2019; Chapple, Iain
   L C/T-2986-2017; Kapila, Yvonne/AAG-5418-2021; Meyle,
   Joerg/JUV-6143-2023; Romito, Giuseppe Alexandre/C-3592-2012; Shapira,
   Lior/AAJ-9130-2020; Walter, Clemens/CAA-1109-2022; Glogauer,
   Michael/D-2504-2011; Walter, Clemens/H-3353-2011
OI Tatakis, Dimitris/0000-0001-6327-3610; Chapple, Iain L
   C/0000-0003-2697-7082; Meyle, Joerg/0000-0003-0495-6926; Romito,
   Giuseppe Alexandre/0000-0001-5669-912X; Shapira,
   Lior/0000-0001-9145-5155; Teughels, Wim/0000-0001-7675-5643
FU American Academy of Periodontology Foundation; Colgate; Johnson &
   Johnson Consumer Inc.; Geistlich Biomaterials; SUNSTAR; Procter & Gamble
   Professional Oral Health
FX The workshop was planned and conducted jointly by the American Academy
   of Periodontology and the European Federation of Periodontology with
   financial support from the American Academy of Periodontology
   Foundation, Colgate, Johnson & Johnson Consumer Inc., Geistlich
   Biomaterials, SUNSTAR, and Procter & Gamble Professional Oral Health.
CR AINAMO J, 1975, INT DENT J, V25, P229
   Albandar JM, 1998, J CLIN PERIODONTOL, V25, P231, DOI 10.1111/j.1600-051X.1998.tb02433.x
   Chapple ILC, 2013, J PERIODONTOL, V84, pS106, DOI [10.1902/jop.2013.1340011, 10.1111/jcpe.12077]
   CLEREHUGH V, 1995, J CLIN PERIODONTOL, V22, P15
   Eberhard J, 2013, PLOS ONE, V8, DOI 10.1371/journal.pone.0055265
   Holmstrup P, 2018, J PERIODONTOL, V89, pS28, DOI 10.1002/JPER.17-0163
   ISMAIL AI, 1990, J DENT RES, V69, P430, DOI 10.1177/00220345900690020201
   Lang NP, 2018, J PERIODONTOL, V89, pS9, DOI 10.1002/JPER.16-0517
   LANG NP, 1983, J CLIN PERIODONTOL, V10, P563, DOI 10.1111/j.1600-051X.1983.tb01295.x
   LOE H, 1986, J CLIN PERIODONTOL, V13, P431, DOI 10.1111/j.1600-051X.1986.tb01487.x
   LYNCH MA, 1967, J AM DENT ASSOC, V75, P932, DOI 10.14219/jada.archive.1967.0301
   Matuliene G, 2008, J CLIN PERIODONTOL, V35, P685, DOI 10.1111/j.1600-051X.2008.01245.x
   Mizutani S, 2015, J PERIODONTAL RES, V50, P74, DOI 10.1111/jre.12183
   Murakami S, 2018, J PERIODONTOL, V89, pS17, DOI 10.1002/JPER.17-0095
   Ramseier CA, 2017, J CLIN PERIODONTOL, V44, P1182, DOI 10.1111/jcpe.12782
   Ramseier CA, 2015, J CLIN PERIODONTOL, V42, P150, DOI 10.1111/jcpe.12344
   Schätzle M, 2004, J CLIN PERIODONTOL, V31, P813, DOI 10.1111/j.1600-051X.2004.00680.x
   Schätzle M, 2001, J CLIN PERIODONTOL, V28, P57, DOI 10.1034/j.1600-051x.2001.280109.x
   Stone SJ, 2015, J CLIN PERIODONTOL, V42, P356, DOI 10.1111/jcpe.12385
   Tanner ACR, 2007, J CLIN PERIODONTOL, V34, P917, DOI 10.1111/j.1600-051X.2007.01126.x
   Trombelli L, 2013, Minerva Stomatol, V62, P207
   Trombelli L, 2018, J PERIODONTOL, V89, pS46, DOI 10.1002/JPER.17-0576
   Van der Velden U, 2011, J CLIN PERIODONTOL, V38, P142, DOI 10.1111/j.1600-051X.2010.01663.x
   Warnakulasuriya S, 2010, INT DENT J, V60, P7, DOI 10.1922/IDJ_2532Warnakulasuriya24
   Wennström JL, 2005, J CLIN PERIODONTOL, V32, P851, DOI 10.1111/j.1600-051X.2005.00776.x
   Wohifeil M, 2009, CLIN CHIM ACTA, V401, P105, DOI 10.1016/j.cca.2008.11.017
   World Health Organization, 1948, PREAMBL CONST WHO AD
NR 27
TC 201
Z9 210
U1 3
U2 58
PU WILEY
PI HOBOKEN
PA 111 RIVER ST, HOBOKEN 07030-5774, NJ USA
SN 0022-3492
EI 1943-3670
J9 J PERIODONTOL
JI J. Periodont.
PD JUN
PY 2018
VL 89
SU 1
SI SI
BP S74
EP S84
DI 10.1002/JPER.17-0719
PG 11
WC Dentistry, Oral Surgery & Medicine
WE Science Citation Index Expanded (SCI-EXPANDED); Conference Proceedings Citation Index - Science (CPCI-S)
SC Dentistry, Oral Surgery & Medicine
GA GK0KQ
UT WOS:000435799100006
PM 29926944
OA Bronze, Green Accepted
HC Y
HP N
DA 2024-01-22
ER

PT J
AU Cushing, K
   Gudjonsson, JE
   Speliotes, E
   Higgins, PDR
AF Cushing, Kelly
   Gudjonsson, Johann E.
   Speliotes, Elizabeth
   Higgins, Peter D. R.
TI An Assessment of Comparative Medication Durability in Inflammatory Bowel
   Disease Patients With and Without Co-morbid Psoriasis, Rheumatoid
   Arthritis, and/or Enteropathic Arthritis
SO DIGESTIVE DISEASES AND SCIENCES
LA English
DT Article
DE Inflammatory bowel disease; Psoriasis; Medication
ID CHRONIC PLAQUE PSORIASIS; CROHN DISEASE; TOFACITINIB; ASSOCIATION; RISK;
   LOCI
AB BackgroundPatients with inflammatory bowel disease (IBD) are at increased risk for many co-morbid diseases. However, little is known about durability of IBD medications in patients with co-morbid diseases.AimsDetermine medication durability in IBD patients with and without psoriasis, rheumatoid arthritis, and/or enteropathic arthropathy.MethodsAll patients with at least three ICD-9 or 10 diagnoses for IBD were included in the cohort. The risk factors of interest were a co-morbid diagnosis of psoriasis (IBD-Ps), rheumatoid arthritis (IBD-RA), and/or enteropathic arthritis (IBD-EA). Medication durability was defined as days of medication use, calculated using order start and stop dates from the electronic medical record. Significant differences were tested using the Wilcoxon rank sum test for continuous variables and Fisher's exact test or Pearson's Chi-squared test, as appropriate, for categorical variables. Boxplots were constructed for graphical interpretation of results.ResultsIn the psoriasis group, there were 481 patients with 831 medication exposures [131 IBS-Ps (16%), 700 IBD only (84%)]. The median days of medication use were numerically higher in the IBD-Ps group for all therapies [anti-TNF: 1109 vs 861 (p = 0.17); anti-IL-12/23: 984 vs 834 (p = 0.33); JAKi: 682 vs 230 (p = 0.13)], anti-TNF/IM: 370 vs 202 (p = 0.57), except anti-integrin therapy [214 vs 470 (p = 0.08)]. When restricting to UC only, patients with co-morbid again Ps had a significantly shorter duration on anti-integrin therapy (84 vs 456 days, p = 0.02). While not reaching statistical significance, there was a distinctly longer medication duration on JAKi therapy (910 vs 317, p = 0.10). When restricting to patients with CD only, no results reached statistical significance though there was a trend towards longer anti-TNF durability in CD-Ps (1340 vs 1000 days, p = 0.098). There were no differences in medication durability in IBD-RA or IBD-EA patients.DiscussionLarger studies investigating medication durability of JAKi and anti-integrin therapy in IBD patients with psoriasis would be beneficial given noteworthy trends towards increased and decreased durability, respectively.
C1 [Cushing, Kelly; Speliotes, Elizabeth; Higgins, Peter D. R.] Univ Michigan, Dept Internal Med, Div Gastroenterol, Ann Arbor, MI 48109 USA.
   [Gudjonsson, Johann E.] Univ Michigan, Dept Dermatol, Ann Arbor, MI USA.
   [Speliotes, Elizabeth] Univ Michigan, Dept Comp Med & Bioinformat, Ann Arbor, MI USA.
C3 University of Michigan System; University of Michigan; University of
   Michigan System; University of Michigan; University of Michigan System;
   University of Michigan
RP Cushing, K (通讯作者)，Univ Michigan, Dept Internal Med, Div Gastroenterol, Ann Arbor, MI 48109 USA.
EM cushingk@med.umich.edu
OI Cushing, Kelly/0000-0003-3914-9673
FU Taubman Medical Research Institute; University of Michigan Department of
   Internal Medicine;  [P30-AR075043];  [R01 DK106621];  [R01 DK107904]; 
   [R01DK128871];  [R01DK131787];  [R01 DK125687];  [R01 DK118154];  [T32
   DK062708]
FX KCC reports departmental funds. JEG is supported by Taubman Medical
   Research Institute and P30-AR075043. ES is supported in part by R01
   DK106621, R01 DK107904, R01DK128871, R01DK131787 and The University of
   Michigan Department of Internal Medicine. PDRH is supported by R01
   DK125687, R01 DK118154, T32 DK062708.
CR Anderson CA, 2011, NAT GENET, V43, P246, DOI 10.1038/ng.764
   Bachelez H, 2015, LANCET, V386, P552, DOI 10.1016/S0140-6736(14)62113-9
   Bar Yehuda S, 2019, J CROHNS COLITIS, V13, P324, DOI 10.1093/ecco-jcc/jjy166
   Bernstein CN, 2005, GASTROENTEROLOGY, V129, P827, DOI 10.1053/j.gastro.2005.06.021
   D'Haens G, 2022, CLIN GASTROENTEROL H, V20, P2337, DOI 10.1016/j.cgh.2021.12.030
   Dai C, 2017, NEW ENGL J MED, V377, P496, DOI 10.1056/NEJMc1707500
   Devaprasad A, 2021, FRONT IMMUNOL, V12, DOI 10.3389/fimmu.2021.669400
   Ellinghaus D, 2012, AM J HUM GENET, V90, P636, DOI 10.1016/j.ajhg.2012.02.020
   Guedes TP, 2020, REV ESP ENFERM DIG, V112, P580, DOI 10.17235/reed.2020.6817/2019
   Lees CW, 2011, GUT, V60, P1739, DOI 10.1136/gut.2009.199679
   Liu JZ, 2015, NAT GENET, V47, P979, DOI 10.1038/ng.3359
   Moon JM, 2021, DERMATOLOGY, V237, P330, DOI 10.1159/000514030
   Papp KA, 2015, BRIT J DERMATOL, V173, P949, DOI 10.1111/bjd.14018
   Piruzian ES, 2009, MOL BIOL+, V43, P159, DOI 10.1134/S002689330901021X
   RStudio Team, 2016, RStudio
   Sjoberg DD, 2021, R J, V13, P570
   Terui H, 2023, CASE REP DERMATOL, V15, P22, DOI 10.1159/000529080
   Valenzuela F, 2018, BRIT J DERMATOL, V179, P853, DOI 10.1111/bjd.16798
   Weng X, 2007, AM J GASTROENTEROL, V102, P1429, DOI 10.1111/j.1572-0241.2007.01215.x
   Wickham H., 2019, J OPEN SOURCE SOFTW, V4, DOI [10.21105/joss.01686, DOI 10.21105/JOSS.01686]
   Xi L, 2022, SCI REP-UK, V12, DOI 10.1038/s41598-022-22465-w
   YATES VM, 1982, BRIT J DERMATOL, V106, P323
   Zhang JZ, 2017, J DERMATOL SCI, V88, P36, DOI 10.1016/j.jdermsci.2017.05.004
NR 23
TC 0
Z9 0
U1 0
U2 0
PU SPRINGER
PI DORDRECHT
PA VAN GODEWIJCKSTRAAT 30, 3311 GZ DORDRECHT, NETHERLANDS
SN 0163-2116
EI 1573-2568
J9 DIGEST DIS SCI
JI Dig. Dis. Sci.
PD OCT
PY 2023
VL 68
IS 10
BP 4001
EP 4008
DI 10.1007/s10620-023-08062-5
EA AUG 2023
PG 8
WC Gastroenterology & Hepatology
WE Science Citation Index Expanded (SCI-EXPANDED)
SC Gastroenterology & Hepatology
GA X0VL4
UT WOS:001045122400001
PM 37555882
DA 2024-01-22
ER

PT J
AU Stretton, JG
   Currie, BK
   Chauhan, UK
AF Stretton, Jennifer G.
   Currie, Barbara K.
   Chauhan, Usha K.
TI Inflammatory bowel disease nurses in Canada: An examination of Canadian
   gastroenterology nurses and their role in inflammatory bowel disease
   care
SO CANADIAN JOURNAL OF GASTROENTEROLOGY
LA English
DT Article
DE Inflammatory bowel disease; Nursing; Nursing roles
AB BACKGROUND/OBJECTIVE: Inflammatory bowel disease (IBD) is a chronic relapsing illness primarily including Crohn disease and ulcerative colitis. The disease course often fluctuates over time, and requires maintenance therapy and acute interventions to target disease flares. IBD management requires a multidisciplinary approach, with care from physicians, nurses, dieticians, social workers and psychologists. Because nurses play a pivotal role in managing chronic disease, the aim of the present study was to assess and determine how many nurses work primarily with IBD patients in Canada.
   METHODS: A 29-question survey was developed using an Internetbased survey tool (www. surveymonkey. com) to investigate nursing demographics, IBD nursing roles and nursing services provided across Canada. Distribution included the Canadian Society of Gastroenterology Nurses and Associates, the Canadian Association of Gastroenterology, Progress (AbbVie Corporation, USA) and BioAdvance (Janssen Inc, USA) coordinators (via e-mail), and online availability for 15 weeks.
   RESULTS: Of 275 survey respondents, 98.2% were female nurses, with 68.7% employed in full-time positions. Among them, 42.5% were between 51 and 60 years of age, and 32.4% were between 41 and 50 years of age. In addition, 53.8% were diploma-prepared registered nurses, 35.3% were Baccalaureate-prepared nurses and 4.4% were Masters-prepared nurses. Almost one-half (44% [n=121]) were employed in Ontario, followed by 19.6% (n=54) in Alberta and 9.1% (n=25) in British Columbia. All provinces were represented with the exception of Nunavut and the Northwest Territories. Forty-three per cent (n=119) of nurses identified as working in endoscopy units. Of the 90% who responded as working with IBD patients, only 30% (n=79) had a primary role in IBD care. Among these 79 nurses with a primary role in IBD care, 79.7% worked with the adult population, 10.1% with the pediatric population, and 10.1% worked with both adult and pediatric patients. Their major service was an outpatient setting (67.1%).
   CONCLUSIONS: Survey results showed that only a small percentage of Canadian gastroenterology nurses provide clinical IBD care. Many have multiple roles and responsibilities, and provide a variety of services. The exact depth of care and service is unclear and further study is needed.
C1 [Stretton, Jennifer G.] St Josephs Healthcare Hamilton, Div Gastroenterol, Hamilton, ON L8N 4A6, Canada.
   [Currie, Barbara K.] QEII Hlth Sci Ctr, Div Gastroenterol, Halifax, NS, Canada.
   [Chauhan, Usha K.] Hamilton Hlth Sci, Div Gastroenterol, Hamilton, ON, Canada.
C3 McMaster University; Queen Elizabeth II Health Sciences Centre; McMaster
   University
RP Stretton, JG (通讯作者)，St Josephs Healthcare Hamilton, Div Gastroenterol, 50 Charlton Ave East,Room H429, Hamilton, ON L8N 4A6, Canada.
EM jstretto@stjoes.ca
RI chauhan, Ms usha/JWP-0132-2024
CR Canadian Nurses Association, 2012, EFF REG NURS NURS PR
   *COLL NURS ONT, 2009, PRACT STAND PROF STA
   Crohn's and Colitis Foundation of Canada, 2012, IMP INFL BOW DIS CAN
   Hamric AB, 1989, CLIN NURSE SPEC, P466
   Hastings C, 2010, CLIN RES NURSING
   Hernández-Sampelayo P, 2010, J CROHNS COLITIS, V4, P611, DOI 10.1016/j.crohns.2010.08.009
   Marín L, 2011, J CROHNS COLITIS, V5, P211, DOI 10.1016/j.crohns.2011.01.001
   Mason I, INFLAMMATORY BOWEL D
   Nightingale AJ, 2000, EUR J GASTROEN HEPAT, V12, P967, DOI 10.1097/00042737-200012090-00001
   Randell RL, 2013, INFLAMM BOWEL DIS, V19, P1428, DOI 10.1097/MIB.0b013e3182813434
   Sack C, 2012, J CROHNS COLITIS, V6, P302, DOI 10.1016/j.crohns.2011.08.019
NR 11
TC 9
Z9 12
U1 1
U2 13
PU PULSUS GROUP INC
PI OAKVILLE
PA 2902 S SHERIDAN WAY, OAKVILLE, ONTARIO L6J 7L6, CANADA
SN 0835-7900
J9 CAN J GASTROENTEROL
JI Can. J. Gastroenterol.
PD FEB
PY 2014
VL 28
IS 2
BP 89
EP 93
DI 10.1155/2014/179309
PG 5
WC Gastroenterology & Hepatology
WE Science Citation Index Expanded (SCI-EXPANDED)
SC Gastroenterology & Hepatology
GA AF0KF
UT WOS:000334402000007
PM 24501725
OA gold, Green Published, Green Submitted
DA 2024-01-22
ER

PT J
AU Abu Rafea, BF
   Vilos, GA
   Oraif, AM
   Power, SG
   Cains, JH
   Vilos, AG
AF Abu Rafea, Basim Fouad
   Vilos, George Angelos
   Oraif, Ayman Mohamad
   Power, Stephen George
   Cains, Jackie Hollet
   Vilos, Angelos George
TI Fertility and pregnancy outcomes following resectoscopic septum division
   with and without intrauterine balloon stenting: a randomized pilot study
SO ANNALS OF SAUDI MEDICINE
LA English
DT Article
ID CONGENITAL UTERINE ANOMALIES; HYSTEROSCOPIC METROPLASTY; SEPTATE UTERUS;
   WOMEN; DIAGNOSIS; MANAGEMENT; ASSOCIATION; PREVALENCE
AB BACKGROUND AND OBJECTIVES: Although uterine stenting is performed routinely following hysteroscopic metroplasty, we were unable to find any evidence documenting its value with regards to septum reformation and/or obstetrical performance. To evaluate the benefits of intrauterine Foley catheter/balloon splinting after resectoscopic septum division on septum reformation, fertility, and pregnancy outcomes.
   DESIGN AND SETTING: Prospective, randomized controlled pilot study (Canadian Task Force Classification I) conducted in university affiliated teaching hospital.
   PATIENTS AND METHODS: Twenty-eight women with infertility and/or adverse pregnancy outcomes diagnosed with intrauterine septum were randomized into having a No. 14 pediatric Foley catheter/balloon for 5 days (n=13) vs. no balloon (n=15) following resectoscopic septum division. None of the patients received preoperative endometrial thinning, antibiotic prophylaxis or adjuvant postoperative hormone therapy. All uterine septa were divided under general anaesthesia using a 26 F (9 mm) resectoscope with a monopolar electrical knife using glycine irrigant solution (1.5%) and 120 watts of power of low voltage (cut) waveform.
   RESULTS: The median age (range) was 29 years (23-38) and 32 years (22-40), respectively (P=.59). The groups were comparable by age, past obstetrical performance and comorbidities including endometriosis stage I-IV in 3 and 4 women, in the catheter/balloon and balloon group, respectively, and one in each group of polycystic ovarian syndrome and Crohn disease and one case of tubal obstruction in the balloon group. There were no intra-or postoperative complications. At 3 months, a hysterosalpingogram was done in 10 (77%) and 13 (87%) women, respectively, the results of which were normal. At 12-18 months, 1 woman in the balloon and 3 in the control group were not trying to conceive and 1 in each group had not conceived. Of the remaining women, 11 (92%) in each group had conceived and pregnancy outcomes included spontaneous abortion 3 (25%) and 4 (33.3%), ectopic pregnancy 0 and 1, second trimester loss 1 (8.3%) and 0 and term pregnancy 8 (66.6%) in both groups. Conception through assisted reproductive technology occurred in 2 and 1 woman, respectively.
   CONCLUSIONS: Following resectoscopic septum division with monopolar knife electrode, splinting the uterine cavity with Foley catheter provided no advantage in septum reformation, clinical pregnancy rate, and pregnancy outcomes.
C1 [Abu Rafea, Basim Fouad] King Saud Univ, Dept Obstet & Gynecol, Riyadh 7805 37, Saudi Arabia.
   [Vilos, George Angelos; Oraif, Ayman Mohamad; Power, Stephen George; Cains, Jackie Hollet; Vilos, Angelos George] Univ Western Ontario, Dept Obstet & Gynecol, London, ON, Canada.
C3 King Saud University; Western University (University of Western Ontario)
RP Abu Rafea, BF (通讯作者)，King Saud Univ, Dept Obstet & Gynecol, Riyadh 7805 37, Saudi Arabia.
EM baburafea@ksu.edu.sa
CR Agostini A, 2002, FERTIL STERIL, V77, P766, DOI 10.1016/S0015-0282(01)03252-6
   Alborzi S, 2002, FERTIL STERIL, V78, P176, DOI 10.1016/S0015-0282(02)03163-1
   ASSAF A, 1990, INT J GYNECOL OBSTET, V32, P43, DOI 10.1016/0020-7292(90)90981-P
   Bettochi S, 2004, J AM ASSOC GYN LAP, V11, pS69
   BUTTRAM VC, 1983, FERTIL STERIL, V40, P159
   Buttram VC, 1989, FERTIL STERIL, V51, P747
   Candiani G B, 1983, Acta Eur Fertil, V14, P311
   CANDIANI GB, 1990, FERTIL STERIL, V54, P990
   Carson G, 2006, J OBSTET GYNAECOL CA, V28, P580, DOI 10.1016/S1701-2163(16)32213-7
   Chan YY, 2011, HUM REPROD UPDATE, V17, P761, DOI 10.1093/humupd/dmr028
   DABIRASHRAFI H, 1995, AM J OBSTET GYNECOL, V172, P105, DOI 10.1016/0002-9378(95)90093-4
   Dabirashrafi H, 1996, J AM ASSOC GYN LAP, V3, P623, DOI 10.1016/S1074-3804(05)80177-X
   FAYEZ JA, 1986, OBSTET GYNECOL, V68, P399, DOI 10.1097/00006250-198609000-00023
   Fedele L, 1996, FERTIL STERIL, V65, P186, DOI 10.1016/S0015-0282(16)58049-2
   Fedele L, 1996, HUM REPROD, V11, P727
   FEDELE L, 1992, OBSTET GYNECOL, V79, P515
   Fedele L, 1996, FERTIL STERIL, V65, P750, DOI 10.1016/S0015-0282(16)58208-9
   FEDELE L, 1989, OBSTET GYNECOL, V73, P492
   FEDELE L, 1993, FERTIL STERIL, V59, P768
   Fedele L, 2006, CLIN OBSTET GYNECOL, V49, P767, DOI 10.1097/01.grf.0000211948.36465.a6
   Fischetti S G, 1995, Radiol Med, V89, P105
   Goorah B, 2009, J OBSTET GYNAECOL CA, V31, P649, DOI 10.1016/S1701-2163(16)34244-X
   Grimbizis GF, 2001, HUM REPROD UPDATE, V7, P161, DOI 10.1093/humupd/7.2.161
   Homer HA, 2000, FERTIL STERIL, V73, P1, DOI 10.1016/S0015-0282(99)00480-X
   ISRAEL R, 1984, AM J OBSTET GYNECOL, V149, P66, DOI 10.1016/0002-9378(84)90293-X
   Kasius JC, 2011, FERTIL STERIL, V95, P792, DOI 10.1016/j.fertnstert.2010.08.031
   Nawroth F, 2006, HUM REPROD, V21, P542, DOI 10.1093/humrep/dei344
   Nawroth F, 2002, ACTA OBSTET GYN SCAN, V81, P55, DOI 10.1046/j.0001-6349.2001.10228.x
   Pabuçcu R, 2004, FERTIL STERIL, V81, P1675, DOI 10.1016/j.fertnstert.2003.10.035
   Paradisi R, 2011, J MINIM INVAS GYN, V18, P449, DOI 10.1016/j.jmig.2011.03.017
   PELLERITO JS, 1992, RADIOLOGY, V183, P795, DOI 10.1148/radiology.183.3.1584936
   PERINO A, 1987, FERTIL STERIL, V48, P321
   Rackow BW, 2011, FERTIL STERIL, V95, P2690, DOI 10.1016/j.fertnstert.2010.12.034
   Rackow BW, 2010, FERTIL STERIL, V93, P2027, DOI 10.1016/j.fertnstert.2008.03.029
   Raga F, 1997, HUM REPROD, V12, P2277, DOI 10.1093/humrep/12.10.2277
   Saravelos SH, 2008, HUM REPROD UPDATE, V14, P415, DOI 10.1093/humupd/dmn018
   Siegler AM, 1988, FERTIL STERIL, V89, P105
   Taylor E, 2008, FERTIL STERIL, V89, P1, DOI 10.1016/j.fertnstert.2007.09.069
   Tonguc EA, 2010, INT J GYNECOL OBSTET, V109, P226, DOI 10.1016/j.ijgo.2009.12.015
   UGUR M, 1995, GYNECOL OBSTET INVES, V40, P261, DOI 10.1159/000292349
   Valle RF, 1996, INT J FERTIL MENOP S, V41, P310
   VALLE RF, 1986, OBSTET GYNECOL, V67, P253, DOI 10.1097/00006250-198602000-00017
   Valli E, 2004, J AM ASSOC GYN LAP, V11, P240, DOI 10.1016/S1074-3804(05)60206-X
   VERCELLINI P, 1989, J REPROD MED, V34, P447
   WORTHEN NJ, 1984, OBSTET GYNECOL, V64, P34
   Wu MH, 1997, J CLIN ULTRASOUND, V25, P487, DOI 10.1002/(SICI)1097-0096(199711/12)25:9<487::AID-JCU4>3.0.CO;2-J
   Zikopoulos Konstantinos A, 2003, Reprod Biomed Online, V7, P365
NR 47
TC 12
Z9 12
U1 0
U2 7
PU K FAISAL SPEC HOSP RES CENTRE
PI RIYADH
PA PUBLICATIONS OFFICE PO BOX 3354, RIYADH 11211, SAUDI ARABIA
SN 0256-4947
EI 1319-9226
J9 ANN SAUDI MED
JI Ann. Saudi Med.
PD JAN-FEB
PY 2013
VL 33
IS 1
BP 34
EP 39
DI 10.5144/0256-4947.2013.34
PG 6
WC Medicine, General & Internal
WE Science Citation Index Expanded (SCI-EXPANDED)
SC General & Internal Medicine
GA AA3MW
UT WOS:000330997700008
PM 23458938
OA Green Published, Green Submitted, gold
DA 2024-01-22
ER

PT J
AU Ntunzwenimana, JC
   Boucher, G
   Paquette, J
   Gosselin, H
   Alikashani, A
   Morin, N
   Beauchamp, C
   Thauvette, L
   Rivard, ME
   Dupuis, F
   Deschênes, S
   Foisy, S
   Latour, F
   Lavallée, G
   Daly, MJ
   Xavier, RJ
   Charron, G
   Goyette, P
   Rioux, JD
AF Ntunzwenimana, Jessy Carol
   Boucher, Gabrielle
   Paquette, Jean
   Gosselin, Hugues
   Alikashani, Azadeh
   Morin, Nicolas
   Beauchamp, Claudine
   Thauvette, Louise
   Rivard, Marie-Eve
   Dupuis, Frederique
   Deschenes, Sonia
   Foisy, Sylvain
   Latour, Frederic
   Lavallee, Genevieve
   Daly, Mark J.
   Xavier, Ramnik J.
   Charron, Guy
   Goyette, Philippe
   Rioux, John D.
CA IGenoMed Consortium
TI Functional screen of inflammatory bowel disease genes reveals key
   epithelial functions
SO GENOME MEDICINE
LA English
DT Article
DE Inflammatory bowel diseases; Type I interferon response; Mucosal
   immunity; Secretory immunoglobulins
ID GENOME-WIDE ASSOCIATION; POLYMERIC IMMUNOGLOBULIN RECEPTOR;
   SUSCEPTIBILITY LOCI; CROHN-DISEASE; HOST RESPONSE; CUTTING EDGE;
   PROTEIN; PHOSPHATASE; EXPRESSION; MUTATIONS
AB Background Genetic studies have been tremendously successful in identifying genomic regions associated with a wide variety of phenotypes, although the success of these studies in identifying causal genes, their variants, and their functional impacts has been more limited. Methods We identified 145 genes from IBD-associated genomic loci having endogenous expression within the intestinal epithelial cell compartment. We evaluated the impact of lentiviral transfer of the open reading frame (ORF) of these IBD genes into the HT-29 intestinal epithelial cell line via transcriptomic analyses. By comparing the genes in which expression was modulated by each ORF, as well as the functions enriched within these gene lists, we identified ORFs with shared impacts and their putative disease-relevant biological functions. Results Analysis of the transcriptomic data for cell lines expressing the ORFs for known causal genes such as HNF4a, IFIH1, and SMAD3 identified functions consistent with what is already known for these genes. These analyses also identified two major clusters of genes: Cluster 1 contained the known IBD causal genes IFIH1, SBNO2, NFKB1, and NOD2, as well as genes from other IBD loci (ZFP36L1, IRF1, GIGYF1, OTUD3, AIRE and PITX1), whereas Cluster 2 contained the known causal gene KSR1 and implicated DUSP16 from another IBD locus. Our analyses highlight how multiple IBD gene candidates can impact on epithelial structure and function, including the protection of the mucosa from intestinal microbiota, and demonstrate that DUSP16 acts a regulator of MAPK activity and contributes to mucosal defense, in part via its regulation of the polymeric immunoglobulin receptor, involved in the protection of the intestinal mucosa from enteric microbiota. Conclusions This functional screen, based on expressing IBD genes within an appropriate cellular context, in this instance intestinal epithelial cells, resulted in changes to the cell's transcriptome that are relevant to their endogenous biological function(s). This not only helped in identifying likely causal genes within genetic loci but also provided insight into their biological functions. Furthermore, this work has highlighted the central role of intestinal epithelial cells in IBD pathophysiology, providing a scientific rationale for a drug development strategy that targets epithelial functions in addition to the current therapies targeting immune functions.
C1 [Ntunzwenimana, Jessy Carol; Boucher, Gabrielle; Paquette, Jean; Gosselin, Hugues; Alikashani, Azadeh; Morin, Nicolas; Beauchamp, Claudine; Thauvette, Louise; Rivard, Marie-Eve; Dupuis, Frederique; Deschenes, Sonia; Foisy, Sylvain; Latour, Frederic; Lavallee, Genevieve; Charron, Guy; Goyette, Philippe; Rioux, John D.] Montreal Heart Inst, Res Ctr, 5000 Rue Belanger,S-6201, Montreal, PQ, Canada.
   [Ntunzwenimana, Jessy Carol; Rioux, John D.] Univ Montreal, Montreal, PQ, Canada.
   [Daly, Mark J.; Xavier, Ramnik J.] Massachusetts Gen Hosp, Boston, MA 02114 USA.
   [Daly, Mark J.; Xavier, Ramnik J.] Broad Inst, Cambridge, MA USA.
C3 Universite de Montreal; Universite de Montreal; Harvard University;
   Massachusetts General Hospital; Harvard University; Massachusetts
   Institute of Technology (MIT); Broad Institute
RP Rioux, JD (通讯作者)，Montreal Heart Inst, Res Ctr, 5000 Rue Belanger,S-6201, Montreal, PQ, Canada.; Rioux, JD (通讯作者)，Univ Montreal, Montreal, PQ, Canada.
EM John.david.rioux@umontreal.ca
RI Rioux, John D/A-9599-2015
OI Rioux, John D/0000-0001-7560-8326; Levings, Megan/0000-0002-0305-5790;
   Lesage, Sylvie/0000-0002-0968-2795
FU Genome Quebec; Genome Canada; government of Canada; Ministere de
   l'enseignement superieur, de la recherche, de la science et de la
   technologie du Quebec; Canadian Institutes of Health Research (Institute
   of Infection and Immunity); Genome BC; Crohn's Colitis Canada
   [GPH-129341]; National Institutes of Diabetes, Digestive and Kidney
   Diseases [DK62432]; Canada Research Chair [230625]; Canada Foundation
   for Innovation [202695, 218944, 20415]; Canadian Institutes of Health
   Research (Institute of Genetics); Canadian Institutes of Health Research
   (Institute of Nutrition, Metabolism and Diabetes)
FX The authors would like to acknowledge the financial support of Genome
   Quebec, Genome Canada, the government of Canada, and the Ministere de
   l'enseignement superieur, de la recherche, de la science et de la
   technologie du Quebec, the Canadian Institutes of Health Research (with
   contributions from the Institute of Infection and Immunity, the
   Institute of Genetics, and the Institute of Nutrition, Metabolism and
   Diabetes), Genome BC, and Crohn's Colitis Canada via the 2012
   Large-Scale Applied Research Project competition (grant #GPH-129341).
   This work was also supported by a grant from the National Institutes of
   Diabetes, Digestive and Kidney Diseases (DK62432 to JDR). JDR holds a
   Canada Research Chair (#230625 to JDR). This project also benefited from
   infrastructure supported by the Canada Foundation for Innovation (grant
   numbers 202695, 218944, and 20415 to JDR).
CR Babeu JP, 2014, WORLD J GASTROENTERO, V20, P22, DOI 10.3748/wjg.v20.i1.22
   Banchereau R, 2016, CELL, V165, P551, DOI 10.1016/j.cell.2016.03.008
   Barrett JC, 2009, NAT GENET, V41, P1330, DOI 10.1038/ng.483
   Beaudoin M, 2013, PLOS GENET, V9, DOI 10.1371/journal.pgen.1003723
   Blanch VJ, 1999, J IMMUNOL, V162, P1232
   Bracken S, 2008, BMC GENOMICS, V9, DOI 10.1186/1471-2164-9-377
   Brazil JC, 2019, J CLIN INVEST, V129, P2983, DOI 10.1172/JCI124618
   Bruno MEC, 2011, MUCOSAL IMMUNOL, V4, P468, DOI 10.1038/mi.2011.8
   Bruno MEC, 2010, IMMUNOL INVEST, V39, P356, DOI 10.3109/08820131003622809
   Burgueño JF, 2019, FRONT PHYSIOL, V10, DOI 10.3389/fphys.2019.01484
   Cao ZF, 2015, IMMUNITY, V43, P715, DOI 10.1016/j.immuni.2015.10.005
   Cartwright T, 2016, FEBS J, V283, P1812, DOI 10.1111/febs.13627
   Chan LMS, 2004, EUR J PHARM SCI, V21, P25, DOI 10.1016/j.ejps.2003.07.003
   Csardi G, 2006, INT J COMPLEX SYST, V1695, P1, DOI DOI 10.3724/SP.J.1087.2009.02191
   Curciarello R, 2019, FRONT IMMUNOL, V10, DOI 10.3389/fimmu.2019.00647
   de Lange KM, 2017, NAT GENET, V49, P256, DOI 10.1038/ng.3760
   de Weerd NA, 2012, IMMUNOL CELL BIOL, V90, P483, DOI 10.1038/icb.2012.9
   DeBoever C, 2018, NAT COMMUN, V9, DOI 10.1038/s41467-018-03910-9
   Dias AG, 2019, TRENDS MICROBIOL, V27, P75, DOI 10.1016/j.tim.2018.08.007
   Drozdowski LA, 2006, WORLD J GASTROENTERO, V12, P1657, DOI 10.3748/wjg.v12.i11.1657
   Duerr RH, 2006, SCIENCE, V314, P1461, DOI 10.1126/science.1135245
   Dunning MJ, 2007, BIOINFORMATICS, V23, P2183, DOI 10.1093/bioinformatics/btm311
   El Kasmi KC, 2007, J IMMUNOL, V179, P7215, DOI 10.4049/jimmunol.179.11.7215
   Elkon R, 2003, GENOME RES, V13, P773, DOI 10.1101/gr.947203
   Farh KKH, 2015, NATURE, V518, P337, DOI 10.1038/nature13835
   Fiocchi C, 2001, J CLIN INVEST, V108, P523, DOI 10.1172/JCI200113863
   Galloway A, 2016, SCIENCE, V352, P453, DOI 10.1126/science.aad5978
   Gardet A, 2010, J IMMUNOL, V185, P5577, DOI 10.4049/jimmunol.1000548
   Gonzalez FJ, 2008, DRUG METAB PHARMACOK, V23, P2, DOI 10.2133/dmpk.23.2
   Goyette P, 2015, NAT GENET, V47, P172, DOI 10.1038/ng.3176
   GRAHAM FL, 1973, VIROLOGY, V52, P456, DOI 10.1016/0042-6822(73)90341-3
   Gupta RK, 2007, GENE DEV, V21, P756, DOI 10.1101/gad.1535507
   Hait TA, 2019, J MOL BIOL, V431, P2398, DOI 10.1016/j.jmb.2019.05.013
   Hampe J, 2007, NAT GENET, V39, P207, DOI 10.1038/ng1954
   Hervas-Stubbs S, 2011, CLIN CANCER RES, V17, P2619, DOI 10.1158/1078-0432.CCR-10-1114
   Huang HL, 2017, NATURE, V547, P173, DOI 10.1038/nature22969
   Hugot JP, 2001, NATURE, V411, P599, DOI 10.1038/35079107
   Hui KY, 2018, SCI TRANSL MED, V10, DOI 10.1126/scitranslmed.aai7795
   Inohara N, 2002, CURR OPIN MICROBIOL, V5, P76, DOI 10.1016/S1369-5274(02)00289-8
   Ivashkiv LB, 2014, NAT REV IMMUNOL, V14, P36, DOI 10.1038/nri3581
   Jardine S, 2019, CELL MOL GASTROENTER, V7, P555, DOI 10.1016/j.jcmgh.2018.12.001
   Johnson AD, 2008, BIOINFORMATICS, V24, P2938, DOI 10.1093/bioinformatics/btn564
   Johnson WE, 2007, BIOSTATISTICS, V8, P118, DOI 10.1093/biostatistics/kxj037
   Jostins L, 2012, NATURE, V491, P119, DOI 10.1038/nature11582
   Kakiuchi N, 2020, NATURE, V577, P260, DOI 10.1038/s41586-019-1856-1
   Katakura K, 2005, J CLIN INVEST, V115, P695, DOI 10.1172/JCI200522996
   Khor B, 2011, NATURE, V474, P307, DOI 10.1038/nature10209
   Krijthe J.H., 2015, Rtsne: T-distributed stochastic neighbor embedding using Barnes-Hut implementation
   Lala S, 2003, GASTROENTEROLOGY, V125, P47, DOI 10.1016/S0016-5085(03)00661-9
   Lambert SA, 2018, CELL, V175, P598, DOI 10.1016/j.cell.2018.09.045
   Leek JT, 2007, PLOS GENET, V3, P1724, DOI 10.1371/journal.pgen.0030161
   Li S, 2016, NAT IMMUNOL, V17, P241, DOI 10.1038/ni.3311
   Liu JZ, 2015, NAT GENET, V47, P979, DOI 10.1038/ng.3359
   Liu TC, 2016, ANNU REV PATHOL-MECH, V11, P127, DOI 10.1146/annurev-pathol-012615-044152
   Luo Y, 2017, NAT GENET, V49, P186, DOI 10.1038/ng.3761
   MAROUX S, 1983, CIBA F SYMP, V95, P34
   Masuda K, 2001, J BIOL CHEM, V276, P39002, DOI 10.1074/jbc.M104600200
   McCarroll SA, 2008, NAT GENET, V40, P1107, DOI 10.1038/ng.215
   Meylan E, 2006, NATURE, V442, P39, DOI 10.1038/nature04946
   Mohanan V, 2018, SCIENCE, V359, P1161, DOI 10.1126/science.aan0814
   Momozawa Y, 2018, NAT COMMUN, V9, DOI 10.1038/s41467-018-04365-8
   Muise AM, 2009, GUT, V58, P1121, DOI 10.1136/gut.2008.175117
   Murchie R, 2014, P NATL ACAD SCI USA, V111, P693, DOI 10.1073/pnas.1315017111
   Nanki K, 2020, NATURE, V577, P254, DOI 10.1038/s41586-019-1844-5
   Ntunzwenimana J. C., 2021, GENOME MED, V13, P181, DOI [10.1186/s13073-021-00996-7, DOI 10.1186/S13073-021-00996-7]
   Ntunzwenimana JC, 2021, FUNCTIONAL SCREEN IN
   Ogura Y, 2001, NATURE, V411, P603, DOI 10.1038/35079114
   Raudvere U, 2019, NUCLEIC ACIDS RES, V47, pW191, DOI 10.1093/nar/gkz369
   Reimand J, 2007, NUCLEIC ACIDS RES, V35, pW193, DOI 10.1093/nar/gkm226
   Rioux JD, 2007, NAT GENET, V39, P596, DOI 10.1038/ng2032
   Ritchie ME, 2015, NUCLEIC ACIDS RES, V43, DOI 10.1093/nar/gkv007
   Rivas MA, 2016, NAT COMMUN, V7, DOI 10.1038/ncomms12342
   Rivas MA, 2011, NAT GENET, V43, P1066, DOI 10.1038/ng.952
   Samuels ME, 2013, J MED GENET, V50, P324, DOI 10.1136/jmedgenet-2012-101483
   Savic S, 2020, NAT REV RHEUMATOL, V16, P222, DOI 10.1038/s41584-020-0377-5
   Seo PS, 2009, BBA-MOL CELL RES, V1793, P281, DOI 10.1016/j.bbamcr.2008.09.012
   Sivanesan D, 2016, J BIOL CHEM, V291, P8673, DOI 10.1074/jbc.M116.715870
   Strugnell RA, 2010, NAT REV MICROBIOL, V8, P656, DOI 10.1038/nrmicro2384
   Tanoue T, 2001, J BIOL CHEM, V276, P26629, DOI 10.1074/jbc.M101981200
   Tschurtschenthaler M, 2014, GUT, V63, P1921, DOI 10.1136/gutjnl-2013-305863
   Tu YF, 2019, BMC IMMUNOL, V20, DOI 10.1186/s12865-019-0292-1
   Turula H, 2018, VIRUSES-BASEL, V10, DOI 10.3390/v10050237
   van der Maaten L, 2014, J MACH LEARN RES, V15, P3221
   van der Maaten L, 2008, J MACH LEARN RES, V9, P2579
   Wolfe CJ, 2005, BMC BIOINFORMATICS, V6, DOI 10.1186/1471-2105-6-227
   Wright A, 2008, J VIROL, V82, P11526, DOI 10.1128/JVI.01111-08
   Yan HM, 2002, J VIROL, V76, P10972, DOI 10.1128/JVI.76.21.10972-10979.2002
   Yuan L, 2015, NAT CELL BIOL, V17, P1169, DOI 10.1038/ncb3218
   Zhang H, 2013, BIOCHEM SOC T, V41, P1078, DOI 10.1042/BST20130042
   Zhou JH, 2018, CELL PHYSIOL BIOCHEM, V51, P173, DOI 10.1159/000495172
NR 90
TC 5
Z9 6
U1 1
U2 6
PU BMC
PI LONDON
PA CAMPUS, 4 CRINAN ST, LONDON N1 9XW, ENGLAND
SN 1756-994X
J9 GENOME MED
JI Genome Med.
PD NOV 11
PY 2021
VL 13
IS 1
AR 181
DI 10.1186/s13073-021-00996-7
PG 21
WC Genetics & Heredity
WE Science Citation Index Expanded (SCI-EXPANDED)
SC Genetics & Heredity
GA WV0KV
UT WOS:000716926200001
PM 34758847
OA Green Published, Green Submitted, gold
DA 2024-01-22
ER

PT J
AU Cohen-Mekelburg, S
   Wallace, BI
   Van, T
   Wiitala, WL
   Govani, SM
   Burns, J
   Lipson, R
   Yun, HF
   Hou, J
   Lewis, JD
   Dominitz, JA
   Waljee, AK
AF Cohen-Mekelburg, Shirley
   Wallace, Beth I.
   Van, Tony
   Wiitala, Wyndy L.
   Govani, Shail M.
   Burns, Jennifer
   Lipson, Rachel
   Yun, Huifeng
   Hou, Jason
   Lewis, James D.
   Dominitz, Jason A.
   Waljee, Akbar K.
TI Association of Anti-Tumor Necrosis Factor Therapy With Mortality Among
   Veterans With Inflammatory Bowel Disease
SO JAMA NETWORK OPEN
LA English
DT Article
AB IMPORTANCE Inflammatory bowel disease (IBD) is commonly treated with corticosteroids and anti-tumor necrosis factor (TNF) drugs; however, medications have well-described adverse effects. Prior work suggests that anti-TNF therapy may reduce all-cause mortality compared with prolonged corticosteroid use among Medicare and Medicaid beneficiaries with IBD.
   OBJECTIVE To examine the association between use of anti-TNF or corticosteroids and all-cause mortality in a national cohort of veterans with IBD.
   DESIGN, SETTING, AND PARTICIPANTS This cohort study used a well-established Veteran's Health Administration cohort of 2997 patients with IBD treated with prolonged corticosteroids (>= 3000-mg prednisone equivalent and/or >= 600 mg of budesonide within a 12-month period) and/or new anti-TNF therapy from January 1, 2006, to October 1, 2015. Data were analyzed between July 1, 2019, and December 31, 2020.
   EXPOSURES Use of corticosteroids or anti-TNF.
   MAIN OUTCOMES AND MEASURES The primary end point was all-cause mortality as defined by the Veterans Health Administration vital status file. Marginal structural modeling was used to compare associations between anti-TNF therapy or corticosteroid use and all-cause mortality.
   RESULTS A total of 2997 patients (2725 men [90.9%]; mean [SD] age, 50.0 [17.4] years) were included in the final analysis, 1734 (57.9%) with Crohn disease (CD) and 1263 (42.1%) with ulcerative colitis (UC). All-cause mortality was 8.5% (n = 256) over a mean (SD) of 3.9 (2.3) years' follow-up. At cohort entry, 1836 patients were new anti-TNF therapy users, and 1161 were prolonged corticosteroid users. Anti-TNF therapy use was associated with a lower likelihood of mortality for CD (odds ratio [OR], 0.54; 95% CI, 0.31-0.93) but not for UC (OR, 0.33; 95% CI, 0.10-1.10). In a sensitivity analysis adjusting prolonged corticosteroid users to include patients receiving corticosteroids within 90 to 270 days after initiation of anti-TNF therapy, the OR for UC was statistically significant, at 0.33 (95% CI, 0.13-0.84), and the OR for CD was 0.55 (95% CI, 0.33-0.92).
   CONCLUSIONS AND RELEVANCE This study suggests that anti-TNF therapy may be associated with reduced mortality compared with long-term corticosteroid use among veterans with CD, and potentially among those with UC.
C1 [Cohen-Mekelburg, Shirley; Wallace, Beth I.; Van, Tony; Wiitala, Wyndy L.; Burns, Jennifer; Lipson, Rachel; Waljee, Akbar K.] Vet Affairs Ann Arbor Healthcare Syst, Vet Affairs Ctr Clin Management Res, 2215 Fuller Rd, Ann Arbor, MI 48105 USA.
   [Cohen-Mekelburg, Shirley; Wallace, Beth I.; Waljee, Akbar K.] Univ Michigan, Dept Internal Med, Ann Arbor, MI 48109 USA.
   [Cohen-Mekelburg, Shirley; Wallace, Beth I.; Waljee, Akbar K.] Univ Michigan, Inst Healthcare Policy & Innovat, Ann Arbor, MI 48109 USA.
   [Govani, Shail M.] South Texas Vet Healthcare Syst, Div Gastroenterol, Dept Med, San Antonio, TX USA.
   [Govani, Shail M.] UT Hlth San Antonio, Div Gastroenterol, Dept Med, San Antonio, TX USA.
   [Yun, Huifeng] Univ Alabama Birmingham, Sch Publ Hlth, Dept Epidemiol, Birmingham, AL 35294 USA.
   [Hou, Jason] Michael E DeBakey VA Med Ctr, Ctr Innovat Qual Effectiveness & Safety, Houston, TX USA.
   [Hou, Jason] Baylor Coll Med, Dept Med, Sect Gastroenterol & Hepatol, Houston, TX 77030 USA.
   [Lewis, James D.] Univ Penn, Ctr Clin Epidemiol & Biostat, Philadelphia, PA 19104 USA.
   [Lewis, James D.] Univ Penn, Div Gastroenterol, Philadelphia, PA 19104 USA.
   [Lewis, James D.] Univ Penn, Dept Biostat & Epidemiol, Philadelphia, PA 19104 USA.
   [Dominitz, Jason A.] Vet Affairs Puget Sound Hlth Care Syst, Ctr Innovat Qual Effectiveness & Safety, Seattle, WA USA.
   [Dominitz, Jason A.] Univ Washington, Sch Med, Dept Internal Med, Div Gastroenterol, Seattle, WA USA.
   [Waljee, Akbar K.] Michigan Integrated Ctr Hlth Analyt & Med Predict, Ann Arbor, MI USA.
C3 US Department of Veterans Affairs; Veterans Health Administration (VHA);
   VA Ann Arbor Healthcare System; University of Michigan System;
   University of Michigan; University of Michigan System; University of
   Michigan; University of Texas System; University of Texas Health Science
   Center at San Antonio; University of Alabama System; University of
   Alabama Birmingham; Baylor College of Medicine; Baylor College of
   Medicine; University of Pennsylvania; University of Pennsylvania;
   University of Pennsylvania; US Department of Veterans Affairs; Veterans
   Health Administration (VHA); Vet Affairs Puget Sound Health Care System;
   University of Washington; University of Washington Seattle
RP Waljee, AK (通讯作者)，Vet Affairs Ann Arbor Healthcare Syst, Vet Affairs Ctr Clin Management Res, 2215 Fuller Rd, Ann Arbor, MI 48105 USA.
EM awaljee@umich.edu
RI Dominitz, Jason Alan/JAZ-0921-2023; Wallace, Beth/AAG-2429-2020; Waljee,
   Akbar/G-2067-2010; Cohen-Mekelburg, Shirley/JHT-1093-2023
OI Dominitz, Jason Alan/0000-0002-8070-7086; Wallace,
   Beth/0000-0003-1802-1427; Waljee, Akbar/0000-0003-1964-8790;
   Cohen-Mekelburg, Shirley/0000-0001-5058-5527
FU US Department of Veterans Affairs Health Services Research and
   Development Service [IIR 16-024]; Department of Veterans Affairs,
   Veterans Health Administration, Office of Research and Development [CDA
   11-217, IIR 19-045]; NIH through the Michigan Institute for Clinical and
   Health Research [KL2TR002241]; Veterans Affairs Health Services Research
   and Development Center for Innovations in Quality, Effectiveness and
   Safety at the Michael E. DeBakey Veterans Affairs Medical Center,
   Houston, Texas [CIN 13-413]
FX DrWaljee is funded by grant IIR 16-024 from the US Department of
   Veterans Affairs Health Services Research and Development Service. This
   material is based on work supported in part by Career Development Award
   CDA 11-217 and Merit Review Award IIR 19-045 from the Department of
   Veterans Affairs, Veterans Health Administration, Office of Research and
   Development. DrWallace's effort during the time of this work was
   supported by a Veterans Affairs Advanced Fellowship in Health and
   Healthcare Research. Drs CohenMekelburg andWallace are funded by grant
   KL2TR002241 from the NIH through the Michigan Institute for Clinical and
   Health Research. The research reported here was supported in part with
   resources at the Veterans Affairs Health Services Research and
   Development Center for Innovations in Quality, Effectiveness and Safety
   (CIN 13-413), at the Michael E. DeBakey Veterans Affairs Medical Center,
   Houston, Texas.
CR Aniwan S, 2018, MAYO CLIN PROC, V93, P1415, DOI 10.1016/j.mayocp.2018.03.004
   Austin PC, 2009, STAT MED, V28, P3083, DOI 10.1002/sim.3697
   Barnes E, 2020, J CROHNS COLITIS, V14, pS063
   Brassard P, 2014, AM J GASTROENTEROL, V109, P1795, DOI 10.1038/ajg.2014.313
   Brenner EJ, 2020, GASTROENTEROLOGY, V159, P481, DOI 10.1053/j.gastro.2020.05.032
   Colombel JF, 2010, NEW ENGL J MED, V362, P1383, DOI 10.1056/NEJMoa0904492
   Dominitz JA, 2001, ANN EPIDEMIOL, V11, P286, DOI 10.1016/S1047-2797(01)00211-3
   Everhov ÅH, 2018, GASTROENTEROLOGY, V154, P518, DOI 10.1053/j.gastro.2017.10.034
   Govani SM, 2016, INFLAMM BOWEL DIS, V22, P1923, DOI 10.1097/MIB.0000000000000817
   Hanauer SB, 2002, LANCET, V359, P1541, DOI 10.1016/S0140-6736(02)08512-4
   Heimans L, 2014, ANN RHEUM DIS, V73, P1356, DOI 10.1136/annrheumdis-2013-203243
   Hibi T, 2017, INTEST RES, V15, P475, DOI 10.5217/ir.2017.15.4.475
   Huppertz-Hauss G, 2015, INFLAMM BOWEL DIS, V21, P337, DOI 10.1097/MIB.0000000000000272
   Hutfless SM, 2007, GASTROENTEROLOGY, V133, P1779, DOI 10.1053/j.gastro.2007.09.022
   Kubesch A, 2019, J CLIN MED, V8, DOI 10.3390/jcm8122140
   Lee WJ, 2016, INFLAMM BOWEL DIS, V22, P2410, DOI 10.1097/MIB.0000000000000880
   Lewis JD, 2018, AM J GASTROENTEROL, V113, P405, DOI 10.1038/ajg.2017.479
   Lichtenstein GR, 2012, AM J GASTROENTEROL, V107, P1409, DOI 10.1038/ajg.2012.218
   National Academies of Sciences Engineering and Medicine; Division of Behavioral and Social Sciences and Education; Board on Human-Systems Integration; Division on Engineering and Physical Sciences; Board on Infrastructure and the Constructed Environment; Committee on Facilities Staffing Requirements for Veterans Health Administration, 2019, FAC STAFF REQ VET HL
   Quezada SM, 2018, EXPERT REV GASTROENT, V12, P1183, DOI 10.1080/17474124.2018.1545574
   Robins JM, 2000, EPIDEMIOLOGY, V11, P550, DOI 10.1097/00001648-200009000-00011
   Shah SC, 2018, J CLIN GASTROENTEROL, V52, P333, DOI 10.1097/MCG.0000000000000779
   Singh S, 2020, CLIN GASTROENTEROL H, V18, P69, DOI 10.1016/j.cgh.2019.02.044
   Terdiman JP, 2013, GASTROENTEROLOGY, V145, P1459, DOI 10.1053/j.gastro.2013.10.047
   Nguyen TL, 2017, BMC MED RES METHODOL, V17, DOI 10.1186/s12874-017-0338-0
   Waljee AK, 2018, INFLAMM BOWEL DIS, V24, P45, DOI 10.1093/ibd/izx007
   Waljee AK, 2017, BMJ-BRIT MED J, V357, DOI 10.1136/bmj.j1415
   Waljee AK, 2016, PLOS ONE, V11, DOI 10.1371/journal.pone.0158017
   Zulman DM, 2015, BMJ OPEN, V5, DOI 10.1136/bmjopen-2015-007771
NR 29
TC 6
Z9 7
U1 0
U2 1
PU AMER MEDICAL ASSOC
PI CHICAGO
PA 330 N WABASH AVE, STE 39300, CHICAGO, IL 60611-5885 USA
SN 2574-3805
J9 JAMA NETW OPEN
JI JAMA Netw. Open
PD MAR 1
PY 2021
VL 4
IS 3
AR e210313
DI 10.1001/jamanetworkopen.2021.0313
PG 11
WC Medicine, General & Internal
WE Science Citation Index Expanded (SCI-EXPANDED)
SC General & Internal Medicine
GA QR7RP
UT WOS:000625412400004
PM 33646314
OA gold, Green Published
DA 2024-01-22
ER

PT J
AU Giustina, A
   di Filippo, L
   Allora, A
   Bikle, DD
   Cavestro, GM
   Feldman, D
   Latella, G
   Minisola, S
   Napoli, N
   Trasciatti, S
   Uygur, M
   Bilezikian, JP
AF Giustina, Andrea
   di Filippo, Luigi
   Allora, Agnese
   Bikle, Daniel D. D.
   Cavestro, Giulia Martina
   Feldman, David
   Latella, Giovanni
   Minisola, Salvatore
   Napoli, Nicola
   Trasciatti, Silvia
   Uygur, Melin
   Bilezikian, John P. P.
TI Vitamin D and malabsorptive gastrointestinal conditions: A bidirectional
   relationship?
SO REVIEWS IN ENDOCRINE & METABOLIC DISORDERS
LA English
DT Article
DE Vitamin D; Vitamin D deficiency; Vitamin D supplementation; Celiac
   disease; Inflammatory bowel disease; Bariatric surgery; Obesity
ID BONE-MINERAL DENSITY; INFLAMMATORY-BOWEL-DISEASE; CALCIUM-ABSORPTION;
   CELIAC-DISEASE; D DEFICIENCY; CROHNS-DISEASE; GUT MICROBIOTA;
   GLUCOSE-UTILIZATION; BARIATRIC SURGERY; CA2+ ABSORPTION
AB This paper is one of the outcomes of the 5th International Conference "Controversies in Vitamin D" held in Stresa, Italy from 15 to 18 September 2021 as part of a series of annual meetings which was started in 2017. The scope of these meetings is to discuss controversial issues about vitamin D. Publication of the outcomes of the meeting in international journals allows a wide sharing of the most recent data with the medical and academic community. Vitamin D and malabsorptive gastrointestinal conditions was one of the topics discussed at the meeting and focus of this paper. Participants to the meeting were invited to review available literature on selected issues related to vitamin D and gastrointestinal system and to present their topic to all participants with the aim to initiate a discussion on the main outcomes of which are reported in this document. The presentations were focused on the possible bidirectional relationship between vitamin D and gastrointestinal malabsorptive conditions such as celiac disease, inflammatory bowel diseases (IBDs) and bariatric surgery. In fact, on one hand the impact of these conditions on vitamin D status was examined and on the other hand the possible role of hypovitaminosis D on pathophysiology and clinical course of these conditions was also evaluated. All examined malabsorptive conditions severely impair vitamin D status. Since vitamin D has known positive effects on bone this in turn may contribute to negative skeletal outcomes including reduced bone mineral density, and increased risk of fracture which may be mitigated by vitamin D supplementation. Due to the immune and metabolic extra-skeletal effects there is the possibility that low levels of vitamin D may negatively impact on the underlying gastrointestinal conditions worsening its clinical course or counteracting the effect of treatment. Therefore, vitamin D status assessment and supplementation should be routinely considered in all patients affected by these conditions. This concept is strengthened by the existence of a possible bidirectional relationship through which poor vitamin D status may negatively impact on clinical course of underlying disease. Sufficient elements are available to estimate the desired threshold vitamin D level above which a favourable impact on the skeleton in these conditions may be obtained. On the other hand, ad hoc controlled clinical trials are needed to better define this threshold for obtaining a positive effect of vitamin D supplementation on occurrence and clinical course of malabsorptive gastrointestinal diseases.
C1 [Giustina, Andrea; di Filippo, Luigi; Allora, Agnese; Uygur, Melin] Univ V Salute San Raffaele, IRCCS Osped San Raffaele, Inst Endocrine & Metab Sci, Milan, Italy.
   [Giustina, Andrea] IRCCS San Raffaele Hosp, Div Endocrinol, Via Olgettina 60, I-20132 Milan, Italy.
   [Bikle, Daniel D. D.] Univ Calif San Francisco, Vet Affairs Med Ctr, 1700 Owens St, San Francisco, CA 94158 USA.
   [Cavestro, Giulia Martina] Univ V Salute San Raffaele, IRCCS Osped San Raffaele, Gastroenterol & Gastrointestinal Endoscopy Unit, Milan, Italy.
   [Feldman, David] Stanford Univ, Sch Med, Stanford, CA USA.
   [Latella, Giovanni] Univ Aquila, Dept Life Hlth & Environm Sci, Gastroenterol Hepatol & Nutr Div, Laquila, Italy.
   [Minisola, Salvatore] Sapienza Univ Rome, Dept Clin Internal Anaesthesiol & Cardiovasc Sci, Rome, Italy.
   [Napoli, Nicola] Univ Campus Biomed Roma, Dept Med, Unit Endocrinol & Diabet, Rome, Italy.
   [Trasciatti, Silvia] Galileo Res Srl, Pisa, Italy.
   [Uygur, Melin] RTE Univ Sch Med, Dept Endocrinol & Metab Dis, Rize, Turkiye.
   [Bilezikian, John P. P.] Vagelos Coll Phys & Surg, Dept Med, New York, NY USA.
C3 Vita-Salute San Raffaele University; IRCCS Ospedale San Raffaele;
   Vita-Salute San Raffaele University; IRCCS Ospedale San Raffaele;
   University of California System; University of California San Francisco;
   US Department of Veterans Affairs; Veterans Health Administration (VHA);
   Vita-Salute San Raffaele University; IRCCS Ospedale San Raffaele;
   Stanford University; University of L'Aquila; Sapienza University Rome;
   University Campus Bio-Medico - Rome Italy
RP Giustina, A (通讯作者)，Univ V Salute San Raffaele, IRCCS Osped San Raffaele, Inst Endocrine & Metab Sci, Milan, Italy.; Giustina, A (通讯作者)，IRCCS San Raffaele Hosp, Div Endocrinol, Via Olgettina 60, I-20132 Milan, Italy.
EM giustina.andrea@hsr.it
RI di Filippo, Luigi/IAS-1392-2023; UYGUR, Meliha Melin/AAJ-5766-2021
OI UYGUR, Meliha Melin/0000-0002-6569-8142; di Filippo,
   Luigi/0009-0002-6117-0081
CR Abraham BP, 2014, DIGEST DIS SCI, V59, P1878, DOI 10.1007/s10620-014-3102-x
   Agardh D, 2009, SCAND J GASTROENTERO, V44, P571, DOI 10.1080/00365520902718929
   Ahlawat R, 2017, CURR OPIN PEDIATR, V29, P122, DOI 10.1097/MOP.0000000000000451
   Ali T, 2009, AM J MED, V122, P599, DOI 10.1016/j.amjmed.2009.01.022
   Bassatne A, 2019, METABOLISM, V92, P193, DOI 10.1016/j.metabol.2018.12.010
   Battistini C, 2021, INT J MOL SCI, V22, DOI 10.3390/ijms22010362
   Zanchetta MB, 2017, J BONE MINER RES, V32, P135, DOI 10.1002/jbmr.2922
   Zanchetta MB, 2015, BONE, V76, P149, DOI 10.1016/j.bone.2015.03.005
   Benn BS, 2008, ENDOCRINOLOGY, V149, P3196, DOI 10.1210/en.2007-1655
   Bianchi ML, 2002, CALCIFIED TISSUE INT, V71, P465, DOI 10.1007/s00223-001-2131-6
   BIKLE DD, 1985, J CLIN INVEST, V76, P2312, DOI 10.1172/JCI112241
   Bilezikian JP, 2023, J CLIN ENDOCR METAB, V108, P1034, DOI 10.1210/clinem/dgac719
   Bilezikian JP, 2021, REV ENDOCR METAB DIS, V22, P1201, DOI 10.1007/s11154-021-09693-7
   Bora S, 2017, PHOTOCH PHOTOBIO SCI, V16, P347, DOI 10.1039/c6pp00266h
   Bouillon R, 2019, ENDOCR REV, V40, P1109, DOI 10.1210/er.2018-00126
   Cantorna MT, 2015, NUTRIENTS, V7, P3011, DOI 10.3390/nu7043011
   Chanpaisaeng K, 2021, AM J PHYSIOL-CELL PH, V320, pC270, DOI 10.1152/ajpcell.00485.2020
   Charoenngam N, 2020, ANTICANCER RES, V40, P551, DOI 10.21873/anticanres.13984
   Charoenphandhu N, 2007, CAN J PHYSIOL PHARM, V85, P569, DOI 10.1139/Y07-041
   Charoenphandhu N, 2009, AM J PHYSIOL-ENDOC M, V297, pE609, DOI 10.1152/ajpendo.00347.2009
   Chen J, 2014, BMC IMMUNOL, V15, DOI 10.1186/1471-2172-15-6
   Del Pinto R, 2017, INT J MOL SCI, V18, DOI 10.3390/ijms18112360
   Del Pinto R, 2015, INFLAMM BOWEL DIS, V21, P2708, DOI 10.1097/MIB.0000000000000546
   Di Filippo L, 2022, NUTRIENTS, V14, DOI 10.3390/nu14091816
   Di Filippo L, 2021, NAT REV ENDOCRINOL, V17, P445, DOI 10.1038/s41574-021-00516-y
   Ding C, 2012, BRIT J NUTR, V108, P1915, DOI 10.1017/S0007114512003285
   Dionne S, 2017, INNATE IMMUN-LONDON, V23, P557, DOI 10.1177/1753425917721965
   Dolatshahi S, 2016, ACTA CLIN BELG, V71, P46, DOI 10.1080/17843286.2015.1110895
   Domazetovic V, 2020, INT J COLORECTAL DIS, V35, P1231, DOI 10.1007/s00384-020-03576-0
   Drincic AT, 2012, OBESITY, V20, P1444, DOI 10.1038/oby.2011.404
   Duerksen D, 2018, CAN FAM PHYSICIAN, V64, P433
   DUFLOS C, 1995, J NUTR, V125, P2348, DOI 10.1093/jn/125.9.2348
   Ebeling PR, 2018, EUR J ENDOCRINOL, V179, pR239, DOI 10.1530/EJE-18-0151
   Einarsdóttir K, 2010, OBES SURG, V20, P732, DOI 10.1007/s11695-009-0024-3
   Fakhoury HMA, 2020, J STEROID BIOCHEM, V200, DOI 10.1016/j.jsbmb.2020.105663
   Fouda MA, 2012, CAN J GASTROENTEROL, V26, P819, DOI 10.1155/2012/823648
   Fujita H, 2008, MOL BIOL CELL, V19, P1912, DOI 10.1091/mbc.E07-09-0973
   Fujita H, 2006, J HISTOCHEM CYTOCHEM, V54, P933, DOI 10.1369/jhc.6A6944.2006
   Giustina A., REV ENDOCR METAB DIS
   Giustina A, 2023, ENDOCRINE, V79, P31, DOI 10.1007/s12020-022-03208-3
   Giustina A, 2020, JBMR PLUS, V4, DOI 10.1002/jbm4.10417
   Giustina A, 2019, J CLIN ENDOCR METAB, V104, P234, DOI 10.1210/jc.2018-01414
   Griffin MD, 2001, P NATL ACAD SCI USA, V98, P6800, DOI 10.1073/pnas.121172198
   Gubatan J, 2021, J CROHNS COLITIS, V15, P1980, DOI 10.1093/ecco-jcc/jjab114
   Gubatan J, 2019, ALIMENT PHARM THER, V50, P1146, DOI 10.1111/apt.15506
   Gubatan J, 2018, CURR OPIN GASTROEN, V34, P217, DOI 10.1097/MOG.0000000000000449
   Gunton JE, 2015, BONE, V80, P89, DOI 10.1016/j.bone.2015.02.029
   Guo YW, 2021, FOOD FUNCT, V12, P7588, DOI [10.1039/d1fo00613d, 10.1039/D1FO00613D]
   Ham M, 2014, INFLAMM BOWEL DIS, V20, P856, DOI 10.1097/MIB.0000000000000016
   Ham NS, 2021, DIGEST DIS SCI, V66, P587, DOI 10.1007/s10620-020-06207-4
   Heikkilä K, 2015, J CLIN ENDOCR METAB, V100, P25, DOI 10.1210/jc.2014-1858
   Hoenderop JGJ, 2005, PHYSIOL REV, V85, P373, DOI 10.1152/physrev.00003.2004
   Hradsky O, 2017, INFLAMM BOWEL DIS, V23, P514, DOI 10.1097/MIB.0000000000001047
   Jorgensen SP., 2013, J CROHNS COLITIS, V7, pe407, DOI DOI 10.1016/J.CROHNS.2013.01.012
   Kellermann L, 2020, AUTOIMMUN REV, V19, DOI 10.1016/j.autrev.2020.102672
   Kellett GL, 2011, NUTR REV, V69, P347, DOI 10.1111/j.1753-4887.2011.00395.x
   Korf H, 2012, IMMUNOBIOLOGY, V217, P1292, DOI 10.1016/j.imbio.2012.07.018
   Krajcovicova A, 2018, EUR J GASTROEN HEPAT, V30, P101, DOI 10.1097/MEG.0000000000000997
   Kral J, 2021, NUTRIENTS, V13, DOI 10.3390/nu13124268
   Kumar M, 2013, INDIAN J MED RES, V138, P882
   Kupper C, 2005, GASTROENTEROLOGY, V128, pS121, DOI 10.1053/j.gastro.2005.02.024
   Lanzarini E, 2015, OBES SURG, V25, P1633, DOI 10.1007/s11695-015-1572-3
   Larrick BM, 2018, NUTR RES, V58, P72, DOI 10.1016/j.nutres.2018.07.004
   Lavelle A, 2020, NAT REV GASTRO HEPAT, V17, P223, DOI 10.1038/s41575-019-0258-z
   Lee JJ, 2019, JCI INSIGHT, V4, DOI 10.1172/jci.insight.128013
   Levy-Shraga Y, 2020, J CLIN DENSITOM, V24, P243, DOI 10.1016/j.jocd.2020.10.008
   Li JZ, 2018, MEDICINE, V97, DOI [10.1097/MD.0000000000012662, 10.1097/md.0000000000012662]
   Lu C, 2021, CRIT REV FOOD SCI, V61, P2098, DOI 10.1080/10408398.2020.1772716
   Mace OJ, 2007, J PHYSIOL-LONDON, V580, P605, DOI 10.1113/jphysiol.2006.124784
   Mager DR, 2022, BRIT J NUTR, V127, P421, DOI 10.1017/S0007114521000994
   Mahon BD, 2003, J CELL BIOCHEM, V89, P922, DOI 10.1002/jcb.10580
   Manna P, 2012, J BIOL CHEM, V287, P42324, DOI 10.1074/jbc.M112.407833
   Mathieu C, 2002, TRENDS MOL MED, V8, P174, DOI 10.1016/S1471-4914(02)02294-3
   Matsuoka K, 2015, SEMIN IMMUNOPATHOL, V37, P47, DOI 10.1007/s00281-014-0454-4
   Micic D, 2020, J CLIN DENSITOM, V23, P190, DOI 10.1016/j.jocd.2019.06.005
   Migliaccio Silvia, 2019, Int J Obes Suppl, V9, P20, DOI 10.1038/s41367-019-0010-8
   Mokhtari Z, 2022, OBES SURG, V32, P3088, DOI 10.1007/s11695-022-06121-w
   Mudambi K, 2018, TRANSL GASTROENT HEP, V3, DOI 10.21037/tgh.2018.05.03
   Munson S, 2019, J ENDOCR SOC, V3, P1993, DOI 10.1210/js.2019-00171
   Mutt SJ, 2014, FRONT PHYSIOL, V5, DOI 10.3389/fphys.2014.00228
   Nakkrasae LI, 2010, J PHYSIOL SCI, V60, P9, DOI 10.1007/s12576-009-0068-0
   Ni J, 2017, NAT REV GASTRO HEPAT, V14, P573, DOI 10.1038/nrgastro.2017.88
   Nielsen OH, 2019, FRONTLINE GASTROENTE, V10, P394, DOI 10.1136/flgastro-2018-101055
   Nielsen OH, 2018, J CROHNS COLITIS, V12, P742, DOI 10.1093/ecco-jcc/jjy025
   Paccou J, 2022, BONE, V154, DOI 10.1016/j.bone.2021.116236
   Pagnini C, 2021, FRONT PHARMACOL, V12, DOI 10.3389/fphar.2021.747856
   Parizadeh SM, 2019, COMPLEMENT THER MED, V47, DOI 10.1016/j.ctim.2019.08.023
   Perna S, 2019, MEDICINA-LITHUANIA, V55, DOI 10.3390/medicina55070368
   Rievaj J, 2013, AM J PHYSIOL-GASTR L, V305, pG303, DOI 10.1152/ajpgi.00490.2012
   Rigterink Tarah, 2019, World J Clin Pediatr, V8, P1, DOI 10.5409/wjcp.v8.i1.1
   Ryan ZC, 2015, BIOCHEM BIOPH RES CO, V467, P152, DOI 10.1016/j.bbrc.2015.09.087
   Sadeghi K, 2006, EUR J IMMUNOL, V36, P361, DOI 10.1002/eji.200425995
   Schafer AL, 2015, J BONE MINER RES, V30, P1377, DOI 10.1002/jbmr.2467
   Schäffler H, 2018, J DIGEST DIS, V19, P225, DOI 10.1111/1751-2980.12591
   Schardey J, 2019, J CROHNS COLITIS, V13, P1546, DOI 10.1093/ecco-jcc/jjz090
   Scibora LM, 2014, DIABETES OBES METAB, V16, P1204, DOI 10.1111/dom.12363
   Sempos CT, 2018, BRIT J CLIN PHARMACO, V84, P2194, DOI 10.1111/bcp.13652
   Shahraki MS, 2019, SURG OBES RELAT DIS, V15, P1604, DOI 10.1016/j.soard.2019.05.033
   Shaker JL, 1997, ARCH INTERN MED, V157, P1013, DOI 10.1001/archinte.157.9.1013
   Sigurdsson GV, 2023, INFLAMM BOWEL DIS, V29, P1065, DOI 10.1093/ibd/izac181
   Soare I, 2021, SCI REP-UK, V11, DOI 10.1038/s41598-021-99669-z
   Szafors P, 2018, OSTEOPOROSIS INT, V29, P2389, DOI 10.1007/s00198-018-4586-6
   Szymczak J, 2012, ENDOKRYNOL POL, V63, P270
   Tabatabaeizadeh SA, 2018, J RES MED SCI, V23, DOI 10.4103/jrms.JRMS_606_17
   Thomas RL, 2020, NAT COMMUN, V11, DOI 10.1038/s41467-020-19793-8
   Trasciatti S, 2022, J STEROID BIOCHEM, V220, DOI 10.1016/j.jsbmb.2022.106083
   Tsiftsis DDA, 2009, OBES SURG, V19, P1497, DOI 10.1007/s11695-009-9938-z
   Turner JR, 1997, AM J PHYSIOL-CELL PH, V273, pC1378, DOI 10.1152/ajpcell.1997.273.4.C1378
   Ulitsky A, 2011, JPEN-PARENTER ENTER, V35, P308, DOI 10.1177/0148607110381267
   Valvano M, 2022, INFLAMM BOWEL DIS, DOI 10.1093/ibd/izac253
   Valvano M, 2021, NUTRIENTS, V13, DOI 10.3390/nu13020323
   Van Cromphaut SJ, 2003, J BONE MINER RES, V18, P1725, DOI 10.1359/jbmr.2003.18.10.1725
   Van Itallie CM, 2003, AM J PHYSIOL-RENAL, V285, pF1078, DOI 10.1152/ajprenal.00116.2003
   Verma R, 2016, NEUROIMMUNOMODULAT, V23, P75, DOI 10.1159/000444300
   Vernia F, 2022, NUTRIENTS, V14, DOI 10.3390/nu14020269
   Vilppula A, 2011, BMC GASTROENTEROL, V11, DOI 10.1186/1471-230X-11-136
   VOGELSANG H, 1995, EUR J GASTROEN HEPAT, V7, P609
   Von Tirpitz Ch., 1999, Zeitschrift fuer Gastroenterologie, V37, P5
   Wamberg L, 2013, HORM METAB RES, V45, P456, DOI 10.1055/s-0032-1331746
   Wamberg L, 2013, INT J OBESITY, V37, P651, DOI 10.1038/ijo.2012.112
   Wang CC, 2016, SURG OBES RELAT DIS, V12, P629, DOI 10.1016/j.soard.2015.12.009
   Wang YB, 2012, ARCH BIOCHEM BIOPHYS, V524, P132, DOI 10.1016/j.abb.2012.05.008
   Winter RW, 2017, ALIMENT PHARM THER, V45, P653, DOI 10.1111/apt.13936
   Wortsman J, 2000, AM J CLIN NUTR, V72, P690, DOI 10.1093/ajcn/72.3.690
   Wu ZR, 2022, J INFLAMM RES, V15, P3167, DOI 10.2147/JIR.S363840
   Yu EW, 2015, J CLIN ENDOCR METAB, V100, P1452, DOI 10.1210/jc.2014-4341
   Zingone F, 2018, DIGEST LIVER DIS, V50, P757, DOI 10.1016/j.dld.2018.04.005
   Zuo T, 2018, FRONT MICROBIOL, V9, DOI 10.3389/fmicb.2018.02247
NR 128
TC 3
Z9 3
U1 3
U2 5
PU SPRINGER
PI NEW YORK
PA ONE NEW YORK PLAZA, SUITE 4600, NEW YORK, NY, UNITED STATES
SN 1389-9155
EI 1573-2606
J9 REV ENDOCR METAB DIS
JI Rev. Endocr. Metab. Disord.
PD APR
PY 2023
VL 24
IS 2
BP 121
EP 138
DI 10.1007/s11154-023-09792-7
EA FEB 2023
PG 18
WC Endocrinology & Metabolism
WE Science Citation Index Expanded (SCI-EXPANDED)
SC Endocrinology & Metabolism
GA A0QY7
UT WOS:000935567400001
PM 36813995
OA Bronze, Green Published
DA 2024-01-22
ER

PT J
AU Vannaprasaht, S
   Angsuthum, S
   Avihingsanon, Y
   Sirivongs, D
   Pongskul, C
   Makarawate, P
   Praditpornsilpa, K
   Tassaneeyakul, W
   Tassaneeyakul, W
AF Vannaprasaht, Suda
   Angsuthum, Susothorn
   Avihingsanon, Yingyos
   Sirivongs, Dhavee
   Pongskul, Cholatip
   Makarawate, Pattarapong
   Praditpornsilpa, Kearkiat
   Tassaneeyakul, Wongwiwat
   Tassaneeyakul, Wichittra
TI Impact of the Heterozygous <i>TPMT</i>*<i>1</i>/*<i>3C</i> Genotype on
   Azathioprine-Induced Myelosuppression in Kidney Transplant Recipients in
   Thailand
SO CLINICAL THERAPEUTICS
LA English
DT Article
DE TPMT genetic polymorphism; TPMT*3C; kidney transplantation;
   azathioprine; myelosuppression; Thailand
ID THIOPURINE S-METHYLTRANSFERASE; INFLAMMATORY-BOWEL-DISEASE; ADVERSE
   DRUG-REACTIONS; INDUCED MYELOTOXICITY; RENAL-TRANSPLANTATION;
   GENETIC-POLYMORPHISM; CLINICAL-PRACTICE; CROHNS-DISEASE; MERCAPTOPURINE;
   PHARMACOGENETICS
AB Background: Thiopurine S-methyltransferase (TPMT) is a polymorphic enzyme associated with detoxification of azathioprine, an immunosuppressant used after renal transplantation in several Asian countries. Patients with variations of the TPMT gene may be at risk for myelosuppression after they receive a standard dosage of the drug. The frequency of TPMT*3C has been reported to be higher in the Thai population than in other Asian populations, possibly putting the Thais at higher risk for myelosuppression.
   Objective: The aim of this study was to assess the impact of the heterozygous TPMT*1/*3C genotype on azathioprine-induced myelosuppression in kidney transplant recipients in Thailand.
   Methods: This study was conducted at Srinagarind Hospital, Khon Kaen University, Khon Kaen, Thailand, and Chulalongkorn Hospital, Chulalongkorn University, Bangkok, Thailand. Eligible patients underwent kidney transplantation from deceased or living-related donors from 1984 to 2007. Electronic medical records were assessed retrospectively for the 6-month period after initiation of azathioprine treatment. TPMT genotyping and phenotyping were studied prospectively using real-time polymerase chain reaction and biochemical assay, respectively. The odds ratios (ORs), sensitivity, specificity, positive predictive value (PPV), and negative predictive value (NPV) were determined.
   Results: A total of 139 patients were enrolled (89 men, 50 women; median age, 42 years [range, 17-70 years]; mean weight, 58 kg [range, 37-87 kg]). The heterozy-TPMT*1/*3C genotype was found in 9 of the 139 patients (6.47%) (95% CI, 3.00-11.94). The TPMT activity of those patients was significantly lower than that of patients with the homozygous wild-type genotype (median, 21.37 vs 37.12 nmol 6-methylthioguanine/g . Hb/h, respectively; P < 0.001). The risk for azathioprine-induced myelosuppression in the patients with the heterozygous TPMT*1/*3C genotype was significantly higher than that in patients with the wild-type genotype (adjusted OR, 14.18 [95% CI, 3.07-65.40]; P < 0.005). The sensitivity and specificity of TPMT*3C genotyping for the prediction of azathioprine-induced myelosuppression in these kidney transplant recipients were 27% and 97%, respectively. Assuming a prevalence of azathioprine-induced myelotoxicity of 7% according to previously published data, the PPV and NPV were estimated to be 50% and 95%, respectively.
   Conclusion: In these kidney transplant recipients, patients who carried the TPMT*3C allele were at a higher risk for azathioprine-induced myelosuppression than noncarriers. (Clin Ther. 2009;31:1524-1533) (C) 2009 Excerpta Medica Inc.
C1 [Vannaprasaht, Suda; Angsuthum, Susothorn; Tassaneeyakul, Wichittra] Khon Kaen Univ, Fac Med, Dept Pharmacol, Khon Kaen 40002, Thailand.
   [Avihingsanon, Yingyos; Praditpornsilpa, Kearkiat] Chulalongkorn Univ, Fac Med, Dept Med, Bangkok 10330, Thailand.
   [Sirivongs, Dhavee; Pongskul, Cholatip; Makarawate, Pattarapong] Khon Kaen Univ, Fac Med, Dept Med, Khon Kaen 40002, Thailand.
   [Tassaneeyakul, Wongwiwat] Khon Kaen Univ, Fac Pharmaceut Sci, Khon Kaen 40002, Thailand.
C3 Khon Kaen University; Chulalongkorn University; Khon Kaen University;
   Khon Kaen University
RP Tassaneeyakul, W (通讯作者)，Khon Kaen Univ, Fac Med, Dept Pharmacol, Khon Kaen 40002, Thailand.
EM wichitt@kku.ac.th
RI Praditpronsilpa, Kearkiat/AFT-5058-2022
OI Tassaneeyakul, Wichittra/0000-0001-6722-8796
FU National Center for Genetic Engineering and Biotechnology, Pathumthani,
   Thailand
FX This research was funded by the National Center for Genetic Engineering
   and Biotechnology, Pathumthani, Thailand.
CR Ameyaw MM, 1999, HUM MOL GENET, V8, P367, DOI 10.1093/hmg/8.2.367
   [Anonymous], 2015, INTRO MED STAT
   Boulieu R, 1997, BRIT J CLIN PHARMACO, V43, P116, DOI 10.1111/j.1365-2125.1997.tb00043.x
   Breen DP, 2005, LIVER TRANSPLANT, V11, P826, DOI 10.1002/lt.20377
   Breen DP, 2005, LIVER TRANSPLANT, V11, P1150, DOI 10.1002/lt.20563
   Cara CJ, 2004, MED SCI MONITOR, V10, pRA247
   Collie-Duguid ESR, 1999, PHARMACOGENETICS, V9, P37, DOI 10.1097/00008571-199902000-00006
   DEININGER M, 1994, BIOCHEM PHARMACOL, V48, P2135, DOI 10.1016/0006-2952(94)90515-0
   Duley JA, 2005, THER DRUG MONIT, V27, P647, DOI 10.1097/01.ftd.0000169061.52715.3e
   Evans WE, 2001, J CLIN ONCOL, V19, P2293, DOI 10.1200/JCO.2001.19.8.2293
   EVANS WE, 1991, J PEDIATR-US, V119, P985, DOI 10.1016/S0022-3476(05)83063-X
   Ford LT, 2003, J CHROMATOGR B, V798, P111, DOI 10.1016/j.jchromb.2003.09.017
   Formea CM, 2004, AM J TRANSPLANT, V4, P1810, DOI 10.1111/j.1600-6143.2004.00575.x
   Gearry RB, 2005, INTERN MED J, V35, P580, DOI 10.1111/j.1445-5994.2005.00904.x
   Gisbert JP, 2008, AM J GASTROENTEROL, V103, P1783, DOI 10.1111/j.1572-0241.2008.01848.x
   Hon YY, 1999, HUM MOL GENET, V8, P371, DOI 10.1093/hmg/8.2.371
   Hongeng S, 2000, MED PEDIATR ONCOL, V35, P410, DOI 10.1002/1096-911X(20001001)35:4<410::AID-MPO3>3.0.CO;2-R
   Kaskas BA, 2003, GUT, V52, P140, DOI 10.1136/gut.52.1.140
   Krynetski EY, 2000, PHARMACOLOGY, V61, P136, DOI 10.1159/000028394
   Krynetski EY, 1999, PHARM RES-DORDR, V16, P342, DOI 10.1023/A:1011909315614
   Kumagai K, 2001, PHARMACOGENETICS, V11, P275, DOI 10.1097/00008571-200104000-00012
   Kurzawski M, 2005, THER DRUG MONIT, V27, P435, DOI 10.1097/01.ftd.0000164393.09402.c9
   Kurzawski M, 2005, TRANSPLANT INT, V18, P623, DOI 10.1111/j.1432-2277.2005.00095.x
   LENNARD L, 1992, EUR J CLIN PHARMACOL, V43, P329, DOI 10.1007/BF02220605
   Marinaki AM, 2004, PHARMACOGENETICS, V14, P181, DOI 10.1097/00008571-200403000-00006
   McLeod HL, 2002, PHARMACOGENOMICS, V3, P89, DOI 10.1517/14622416.3.1.89
   Murphy LA, 2002, BRIT J DERMATOL, V147, P308, DOI 10.1046/j.1365-2133.2002.04922.x
   Pandya B, 2002, TRANSPLANT P, V34, P1642, DOI 10.1016/S0041-1345(02)02963-9
   PARKS DA, 1986, ACTA PHYSIOL SCAND, V126, P87
   Regueiro M, 2002, J CLIN GASTROENTEROL, V35, P240, DOI 10.1097/00004836-200209000-00008
   Salavaggione OE, 2005, PHARMACOGENET GENOM, V15, P801, DOI 10.1097/01.fpc.0000174788.69991.6b
   SCHUTZ E, 1993, LANCET, V341, P436, DOI 10.1016/0140-6736(93)93028-Y
   Sebbag L, 2000, TRANSPLANTATION, V69, P1524, DOI 10.1097/00007890-200004150-00057
   Song DK, 2006, J CLIN PHARM THER, V31, P627, DOI 10.1111/j.1365-2710.2006.00775.x
   Srimartpirom S, 2004, BRIT J CLIN PHARMACO, V58, P66, DOI 10.1111/j.1365-2125.2004.02112.x
   Stocco G, 2007, INFLAMM BOWEL DIS, V13, P57, DOI 10.1002/ibd.20004
   Tassaneeyakul W, 2003, TRANSPLANTATION, V76, P265, DOI 10.1097/01.TP.0000070521.22024.F1
   Vathsala A, 2004, TRANSPL P, V36, P1868, DOI 10.1016/j.transproceed.2004.08.132
   Weinshilboum R, 2003, NEW ENGL J MED, V348, P529, DOI 10.1056/NEJMra020021
   Weinshilboum RM, 2006, CELL MOL NEUROBIOL, V26, P539, DOI 10.1007/s10571-006-9095-z
   WEINSHILBOUM RM, 1980, AM J HUM GENET, V32, P651
   Weyer N, 2001, EUR J CLIN PHARMACOL, V57, P129, DOI 10.1007/s002280100287
   Yan L, 2000, CLIN PHARMACOL THER, V68, P210, DOI 10.1067/mcp.2000.108674
   Yates CR, 1997, ANN INTERN MED, V126, P608, DOI 10.7326/0003-4819-126-8-199704150-00003
NR 44
TC 19
Z9 21
U1 0
U2 8
PU ELSEVIER
PI BRIDGEWATER
PA 685 ROUTE 202-206, BRIDGEWATER, NJ 08807 USA
SN 0149-2918
EI 1879-114X
J9 CLIN THER
JI Clin. Ther.
PD JUL
PY 2009
VL 31
IS 7
BP 1524
EP 1533
DI 10.1016/j.clinthera.2009.07.008
PG 10
WC Pharmacology & Pharmacy
WE Science Citation Index Expanded (SCI-EXPANDED)
SC Pharmacology & Pharmacy
GA 488FW
UT WOS:000269335600003
PM 19695401
DA 2024-01-22
ER

PT J
AU Zhang, YC
   Mu, TQ
   Yang, Y
   Zhang, JH
   Ren, FZ
   Wu, ZL
AF Zhang, Yunchang
   Mu, Tianqi
   Yang, Ying
   Zhang, Jinhua
   Ren, Fazheng
   Wu, Zhenlong
TI <i>Lactobacillus johnsonii</i> Attenuates <i>Citrobacter
   rodentium</i>-Induced Colitis by Regulating Inflammatory Responses and
   Endoplasmic Reticulum Stress in Mice
SO JOURNAL OF NUTRITION
LA English
DT Article
DE Citrobacter rodentium; endoplasmic reticulum stress; inflammatory
   response; Lactobacillus johnsonii; probiotic
ID GUT MICROBIOTA; BOWEL-DISEASE; TRANSCRIPTION FACTOR; OXIDATIVE STRESS;
   ER STRESS; HOMOLOGOUS PROTEIN; CYTOKINE RESPONSE; EPITHELIAL-CELLS;
   CROHNS-DISEASE; PROBIOTICS
AB Background: Probiotics are beneficial in intestinal disorders. However, the benefits of Lactobacillus johnsonii in experimental colitis remain unknown.
   Objectives: This study aimed to investigate the benefits of L. johnsonii against Citrobacter rodentium-induced colitis.
   Methods: Thirty-six 5-wk-old female C57BL/6J mice were randomly assigned to 3 groups (n = 12): control (Ctrl) group, Citrobacter rodentium treatment (CR) group (2 x 10(9) CFU C. rodentium), and Lactobacillus johnsonii and Citrobacter rodentium cotreatment (LJ + CR) group (10(9) CFU L. johnsonii with C. rodentium). Colon length, mucosal thickness, proinflammatory cytokine genes, and endoplasmic reticulum stress were tested.
   Results: The CR group had greater spleen weight, mucosal thickness, and Ki67(+) cells (0.4-4.7 times), and a 23.8% shorter colon length than the Ctrl group, which in the LJ + CR group were 22.4%-77.6% lower and 30% greater than in the CR group, respectively. Relative to the Ctrl group, serum proinflammatory cytokines and immune cell infiltration were greater by 0.3-1.6 times and 6.2-8.8 times in the CR group, respectively; relative to the CR group, these were 19.9%-61.9% and 69.5%-84.2% lower in the LJ + CR group, respectively. The mRNA levels of lysozyme (Lyz) and regenerating islet-derived protein III were 22.7%-36.5% lower and 1.5-2.7 times greater in the CR group than in the Ctrl group, respectively, whereas they were 22.2%-25.7% greater and 57.2%-76.9% lower in the LJ + CR group than in the CR group, respectively. Cell apoptosis was 11.9 times greater in the CR group than in the Ctrl group, and 87.4% lower in the LJ + CR group than in the CR group. Consistently, the protein abundances of C/EBP homologous protein (CHOP), cleaved caspase 1 and 3, activating transcription factor 6 alpha (ATF6A), and phospho-inositol-requiring enzyme 1 alpha (P-IRE1A) were 0.3-2.1 times greater in the CR group and 31.1%-60.4% lower in the LJ + CR group. All these indexes did not differ between the Ctrl and LJ + CR groups, except for CD8(+) T lymphocytes and CD11b(+) and F4/80(+) macrophages (1-1.5 times greater in LJ + CR) and mRNA concentration of Lyz2 (20.1% lower in LJ + CR).
   Conclusions: L. johnsonii supplementation is a promising nutritional strategy for preventing C. rodentium-induced colitis in mice.
C1 [Zhang, Yunchang; Mu, Tianqi; Yang, Ying; Wu, Zhenlong] China Agr Univ, Coll Anim Sci & Technol, Dept Anim Nutr & Feed Sci, State Key Lab Anim Nutr, Beijing, Peoples R China.
   [Zhang, Jinhua] Beijing Jiaotong Univ, Coll Life Sci & Bioengn, Beijing, Peoples R China.
   [Ren, Fazheng; Wu, Zhenlong] China Agr Univ, Beijing Adv Innovat Ctr Food Nutr & Human Hlth, Beijing, Peoples R China.
C3 China Agricultural University; Beijing Jiaotong University; China
   Agricultural University
RP Wu, ZL (通讯作者)，China Agr Univ, Coll Anim Sci & Technol, Dept Anim Nutr & Feed Sci, State Key Lab Anim Nutr, Beijing, Peoples R China.; Wu, ZL (通讯作者)，China Agr Univ, Beijing Adv Innovat Ctr Food Nutr & Human Hlth, Beijing, Peoples R China.
EM bio2046@hotmail.com
RI Cheng, Yuan/JKJ-0794-2023; Zhang, Bo/JVD-9890-2024; He,
   Chen/JLM-5059-2023; Wang, Peilin/JWP-6008-2024; Zhang,
   Yihao/JGM-3514-2023; liang, shuang/JOK-5869-2023
FU National Natural Science Foundation of China [31625025, 31572410,
   31272451]
FX Supported by National Natural Science Foundation of China grants
   31625025 (to ZW), 31572410 (to ZW), and 31272451 (to ZW).
CR Bai AP, 2006, POSTGRAD MED J, V82, P376, DOI 10.1136/pgmj.2005.040899
   Barker N, 2014, NAT REV MOL CELL BIO, V15, P19, DOI 10.1038/nrm3721
   Bellaguarda Emanuelle, 2015, Curr Gastroenterol Rep, V17, P15, DOI 10.1007/s11894-015-0439-z
   Bereswill S, 2017, SCI REP-UK, V7, DOI 10.1038/s41598-017-02436-2
   BERNET MF, 1994, GUT, V35, P483, DOI 10.1136/gut.35.4.483
   Cao S, 2018, GASTROENT RES PRACT, V2018, DOI 10.1155/2018/7192646
   Cao SS, 2013, GASTROENTEROLOGY, V144, P989, DOI 10.1053/j.gastro.2013.01.023
   Cohen LJ, 2019, GASTROENTEROLOGY, V156, P2174, DOI 10.1053/j.gastro.2019.03.017
   Collins JW, 2014, NAT REV MICROBIOL, V12, P612, DOI 10.1038/nrmicro3315
   Cosnes J, 2011, GASTROENTEROLOGY, V140, P1785, DOI 10.1053/j.gastro.2011.01.055
   Dandekar A, 2015, METHODS MOL BIOL, V1292, P205, DOI 10.1007/978-1-4939-2522-3_15
   Fábrega MJ, 2017, FRONT MICROBIOL, V8, DOI 10.3389/fmicb.2017.01274
   Fan XX, 2019, AMINO ACIDS, V51, P463, DOI 10.1007/s00726-018-2681-9
   Fava F, 2011, WORLD J GASTROENTERO, V17, P557, DOI 10.3748/wjg.v17.i5.557
   Fujimura KE, 2014, P NATL ACAD SCI USA, V111, P805, DOI 10.1073/pnas.1310750111
   Furet JP, 2004, INT J FOOD MICROBIOL, V97, P197, DOI 10.1016/j.ijfoodmicro.2004.04.020
   Ghouri YA, 2014, CLIN EXP GASTROENTER, V7, P473, DOI 10.2147/CEG.S27530
   Gjymishka A, 2013, IMMUNOTHERAPY-UK, V5, P1357, DOI 10.2217/imt.13.130
   Goodrich JK, 2014, CELL, V159, P789, DOI 10.1016/j.cell.2014.09.053
   Günther C, 2013, GUT, V62, P1062, DOI 10.1136/gutjnl-2011-301364
   Haller D, 2000, GUT, V47, P79, DOI 10.1136/gut.47.1.79
   Hand TW, 2016, TRENDS IMMUNOL, V37, P647, DOI 10.1016/j.it.2016.08.007
   Higgins LM, 1999, INFECT IMMUN, V67, P3031, DOI 10.1128/IAI.67.6.3031-3039.1999
   Hill C, 2014, NAT REV GASTRO HEPAT, V11, P506, DOI 10.1038/nrgastro.2014.66
   Holmes E, 2012, CELL METAB, V16, P559, DOI 10.1016/j.cmet.2012.10.007
   Hu H, 2019, FRONT IMMUNOL, V9, DOI 10.3389/fimmu.2018.03083
   Karl JP, 2018, FRONT MICROBIOL, V9, DOI 10.3389/fmicb.2018.02013
   Kaser A, 2010, CURR OPIN GASTROEN, V26, P318, DOI 10.1097/MOG.0b013e32833a9ff1
   Kayagaki N, 2011, NATURE, V479, P117, DOI 10.1038/nature10558
   Khalili H, 2018, NAT REV GASTRO HEPAT, V15, P525, DOI 10.1038/s41575-018-0022-9
   Khan I, 2019, PATHOGENS, V8, DOI 10.3390/pathogens8030126
   Kim DH, 2019, J GASTROEN HEPATOL, V34, P178, DOI 10.1111/jgh.14362
   Lim SM, 2017, J FUNCT FOODS, V34, P359, DOI 10.1016/j.jff.2017.05.016
   Luo K, 2015, GASTROENT RES PRACT, V2015, DOI 10.1155/2015/328791
   Ma XS, 2017, FRONT IMMUNOL, V8, DOI 10.3389/fimmu.2017.01271
   Marteau P, 2006, GUT, V55, P842, DOI 10.1136/gut.2005.076604
   Namba T, 2009, AM J PATHOL, V174, P1786, DOI 10.2353/ajpath.2009.080864
   National Research Council, 1995, REQ LAB AN, V4th
   Neuman MG, 2012, TRANSL RES, V160, P29, DOI 10.1016/j.trsl.2011.09.001
   Nishitoh H, 2012, J BIOCHEM, V151, P217, DOI 10.1093/jb/mvr143
   O'Quinn DB, 2008, ADV IMMUNOL, V99, P115, DOI 10.1016/S0065-2776(08)00605-6
   Okamoto R, 2016, J GASTROENTEROL, V51, P11, DOI 10.1007/s00535-015-1098-4
   Oyadomari S, 2004, CELL DEATH DIFFER, V11, P381, DOI 10.1038/sj.cdd.4401373
   Park MS, 2017, NUTRIENTS, V9, DOI 10.3390/nu9080887
   Park SH, 2010, J BIOL CHEM, V285, P35330, DOI 10.1074/jbc.M110.136259
   Patel RM, 2012, AM J PATHOL, V180, P626, DOI 10.1016/j.ajpath.2011.10.025
   Qin JJ, 2010, NATURE, V464, P59, DOI 10.1038/nature08821
   Rathinam VAK, 2012, CELL, V150, P606, DOI 10.1016/j.cell.2012.07.007
   Rodrigues DM, 2012, J INFECT DIS, V206, P99, DOI 10.1093/infdis/jis177
   Rowland I, 2018, EUR J NUTR, V57, P1, DOI 10.1007/s00394-017-1445-8
   Schwarz DS, 2016, CELL MOL LIFE SCI, V73, P79, DOI 10.1007/s00018-015-2052-6
   Stengel ST, 2020, GASTROENTEROLOGY, V159, P1357, DOI 10.1053/j.gastro.2020.06.088
   Van Gossum A, 2007, INFLAMM BOWEL DIS, V13, P135, DOI 10.1002/ibd.20063
   Walter J, 2008, APPL ENVIRON MICROB, V74, P4985, DOI 10.1128/AEM.00753-08
   Wang H, 2015, J NUTR, V145, P25, DOI 10.3945/jn.114.202515
   Wang HS, 2018, FRONT MICROBIOL, V9, DOI 10.3389/fmicb.2018.00049
   Wang W, 2014, J CLIN MICROBIOL, V52, P398, DOI 10.1128/JCM.01500-13
   Xin JG, 2020, PROBIOTICS ANTIMICRO, V12, P184, DOI 10.1007/s12602-018-9511-y
   Yamamoto ML, 2013, CANCER RES, V73, P4222, DOI 10.1158/0008-5472.CAN-13-0022
   Yang GY, 2020, VET RES, V51, DOI 10.1186/s13567-020-00754-4
   Zhang JH, 2017, SCI REP-UK, V7, DOI 10.1038/s41598-017-12256-z
   Zhang YC, 2020, NUTRIENTS, V12, DOI 10.3390/nu12030611
   Zhao JC, 2018, FOOD FUNCT, V9, P917, DOI [10.1039/c7fo01574g, 10.1039/C7FO01574G]
   Zheng DP, 2020, CELL RES, V30, P492, DOI 10.1038/s41422-020-0332-7
NR 64
TC 16
Z9 18
U1 3
U2 8
PU OXFORD UNIV PRESS
PI OXFORD
PA GREAT CLARENDON ST, OXFORD OX2 6DP, ENGLAND
SN 0022-3166
EI 1541-6100
J9 J NUTR
JI J. Nutr.
PD NOV
PY 2021
VL 151
IS 11
BP 3391
EP 3399
DI 10.1093/jn/nxab250
EA AUG 2021
PG 9
WC Nutrition & Dietetics
WE Science Citation Index Expanded (SCI-EXPANDED)
SC Nutrition & Dietetics
GA XQ9MA
UT WOS:000731863600015
PM 34383918
OA hybrid
DA 2024-01-22
ER

PT J
AU Algieri, F
   Zorrilla, P
   Rodriguez-Nogales, A
   Garrido-Mesa, N
   Bañuelos, O
   González-Tejero, MR
   Casares-Porcel, M
   Molero-Mesa, J
   Zarzuelo, A
   Utrilla, MP
   Rodriguez-Cabezas, ME
   Galvez, J
AF Algieri, Francesca
   Zorrilla, Pedro
   Rodriguez-Nogales, Alba
   Garrido-Mesa, Natividad
   Banuelos, Oscar
   Reyes Gonzalez-Tejero, M.
   Casares-Porcel, Manuel
   Molero-Mesa, Joaquin
   Zarzuelo, Antonio
   Pilar Utrilla, M.
   Elena Rodriguez-Cabezas, M.
   Galvez, Julio
TI Intestinal anti-inflammatory activity of hydroalcoholic extracts of
   <i>Phlomis purpurea</i> L. and <i>Phlomis lychnitis</i> L. in the
   trinitrobenzenesulphonic acid model of rat colitis
SO JOURNAL OF ETHNOPHARMACOLOGY
LA English
DT Article
DE Antioxidant activity; Polyphenols; TNBS rat colitis; Phlomis purpurea;
   Phlomis lychnitis
ID INFLAMMATORY-BOWEL-DISEASE; ULCERATIVE-COLITIS; PHENOLIC-COMPOUNDS;
   CROHNS-DISEASE; CYTOKINES; DYSFUNCTION; QUERCITRIN; IL-17
AB Ethnopharmacological relevance: Different species from genus Phlomis, frequently native from the the eastern Mediterranean zone, have been used in traditional medicine as an anti-inflammatory remedy. Among other constituents, they contain polyphenols that show antioxidant properties, which are interesting for the treatment of inflammatory pathologies associated with oxidative stress in humans, such as inflammatory bowel disease (IBD). The aim of this study was to evaluate the intestinal anti-inflammatory effect of hydroalcoholic extracts of Phlomis lychnitis and P. purpurea in the trinitrobenzenesulphonic acid (TNBS) model of rat colitis, a well characterized experimental model with some resemblance to human IBD.
   Materials and methods: Hydroalcoholic extracts of both plants were characterized by determining their polyphenolic content and then assayed in the TNBS model of rat colitis. For this purpose, female Wistar rats were assigned to seven groups (n=10): healthy control, untreated TNBS-colitis and five TNBS-colitis groups treated with Phlomis lychnitis (10 and 20 mg/kg), P. purpurea (10 and 25 mg/kg) and sulphasalazine (200 mg/kg), as a positive control. Treatments started the same day of TNBS colitis induction, and rats were sacrificed one week later. Colonic inflammation was evaluated both histologically and biochemically.
   Results: The histological (macroscopic and microscopic) analysis of colonic samples revealed that both extracts showed an anti-inflammatory effect, which was confirmed biochemically by a decreased colonic MPO activity, a maker of neutrophil infiltration, an increased colonic glutathione content, which counteracts the oxidative status associated with the inflammatory process, and a down-regulated iNOS expression. However, only the extract of P. purpurea reduced the expression of the proinflammatory cytokines IL-1 beta and IL-17, the chemokines CINC-1 and MCP-1, as well as the adhesion molecule ICAM-1, ameliorating the altered immune response associated with the colonic inflammation. Furthermore, both P. lychnitis and P. purpurea extracts were able to significantly increase the expression of markers of epithelial integrity such as MUC-2, MUC-3 and villin, thus revealing an improvement in the altered colonic permeability that characterizes colonic inflammation.
   Conclusions: Both extracts showed intestinal anti-inflammatory activity in the TNBS model of rat colitis, thus confirming their traditional use in digestive inflammatory complaints. In addition to their antioxidant properties, other mechanisms can contribute to this beneficial effect, like an improvement in the intestine epithelial barrier and a downregulation of the immune response. (C) 2013 Elsevier Ireland Ltd. All rights reserved.
C1 [Algieri, Francesca; Zorrilla, Pedro; Rodriguez-Nogales, Alba; Garrido-Mesa, Natividad; Zarzuelo, Antonio; Pilar Utrilla, M.; Elena Rodriguez-Cabezas, M.; Galvez, Julio] Univ Granada, CIBER EHD, Dept Pharmacol, Ctr Biomed Res, Granada, Spain.
   [Banuelos, Oscar] Biosearch SA, Res Dept, Granada, Spain.
   [Reyes Gonzalez-Tejero, M.; Casares-Porcel, Manuel; Molero-Mesa, Joaquin] Univ Granada, Dept Bot, Granada, Spain.
C3 CIBER - Centro de Investigacion Biomedica en Red; CIBEREHD; University
   of Granada; University of Granada
RP Galvez, J (通讯作者)，Univ Granada, CIBER EHD, Dept Pharmacol, Ctr Biomed Res, Granada, Spain.
EM jgalvez@ugr.es
RI Casares-Porcel, Manuel/L-1610-2014; Galvez, Julio/K-8819-2019; Zarzuelo,
   Antonio/L-2840-2014; González-Tejero, Reyes M.R./L-1384-2014; Navarro,
   María Pilar Utrilla/K-6698-2014; González-Tejero, Reyes/AAB-6132-2019;
   Gálvez, Julio/K-6875-2014; Algieri, Francesca/L-3231-2014;
   rodriguez-cabezas, maria elena/L-3086-2014; Algieri, Francesca
   F/J-4281-2017; Garrido Mesa, Natividad/JWP-1213-2024; Rodríguez-Nogales,
   Alba/J-2782-2017; Mesa, Joaquín Molero/L-2790-2014
OI Casares-Porcel, Manuel/0000-0003-4241-1206; Galvez,
   Julio/0000-0001-6876-3782; González-Tejero, Reyes
   M.R./0000-0001-6700-8056; Navarro, María Pilar
   Utrilla/0000-0001-7202-3090; González-Tejero, Reyes/0000-0001-6700-8056;
   Gálvez, Julio/0000-0001-6876-3782; Algieri,
   Francesca/0000-0002-0262-4867; rodriguez-cabezas, maria
   elena/0000-0001-9085-8147; Rodríguez-Nogales, Alba/0000-0003-1927-0628;
   Banuelos, Oscar/0000-0002-7418-5955; Garrido Mesa,
   Natividad/0000-0002-3374-0270; Molero Mesa, Joaquin/0000-0003-3106-8414
FU Junta de Andalucia [AGR-6826, CTS 164, RNM 170]; Spanish Ministry of
   Economy and Competitivity [SAF2011-29648]; European Union; Instituto de
   Salud Carlos III
FX This work was supported by the Junta de Andalucia (AGR-6826, CTS 164 and
   RNM 170) and the Spanish Ministry of Economy and Competitivity
   (SAF2011-29648) with funds from the European Union; F Algieri is a
   predoctoral fellow of Junta de Andalucia, N Garrido-Mesa is a
   predoctoral fellow of Spanish Ministry of Science and Innovation; ME
   Rodriguez-Cabezas is a postdoctoral fellow of CIBEREHD. The CIBEREHD is
   funded by the Instituto de Salud Carlos III.
CR Abraham C, 2009, INFLAMM BOWEL DIS, V15, P1090, DOI 10.1002/ibd.20894
   Amor ILB, 2009, J ETHNOPHARMACOL, V125, P183, DOI 10.1016/j.jep.2009.06.022
   ANDERSON ME, 1985, METHOD ENZYMOL, V113, P548
   Arribas B, 2010, J AGR FOOD CHEM, V58, P6476, DOI 10.1021/jf100513j
   Benítez G, 2010, J ETHNOPHARMACOL, V129, P87, DOI 10.1016/j.jep.2010.02.016
   Camuesco D, 2005, INFLAMM BOWEL DIS, V11, P265, DOI 10.1097/01.MIB.0000160808.30988.d9
   Camuesco D, 2004, BRIT J PHARMACOL, V143, P908, DOI 10.1038/sj.bjp.0705941
   Camuesco D, 2012, BRIT J PHARMACOL, V165, P729, DOI 10.1111/j.1476-5381.2011.01598.x
   Cruz T, 1998, LIFE SCI, V62, P687, DOI 10.1016/S0024-3205(97)01164-8
   DeMedina FS, 1996, J PHARMACOL EXP THER, V278, P771
   Garrido-Mesa N, 2011, PHARMACOL RES, V63, P308, DOI 10.1016/j.phrs.2010.12.011
   Gersemann M, 2009, DIFFERENTIATION, V77, P84, DOI 10.1016/j.diff.2008.09.008
   Gonz├a┬ilez-Tejero M.R., 1992, ADV LABIATAE SCI, P489
   GONZALEZTEJERO MR, 1995, J ETHNOPHARMACOL, V45, P157, DOI 10.1016/0378-8741(94)01208-H
   Kho YH, 2001, PHARM WORLD SCI, V23, P17, DOI 10.1023/A:1011268302386
   Khurana S, 2008, FEBS LETT, V582, P2128, DOI 10.1016/j.febslet.2008.02.040
   Kim Young S, 2010, Curr Gastroenterol Rep, V12, P319, DOI 10.1007/s11894-010-0131-2
   KRAWISZ JE, 1984, GASTROENTEROLOGY, V87, P1344
   Li MX, 2010, CHEM BIODIVERS, V7, P283, DOI 10.1002/cbdv.200800136
   López V, 2010, PLANT FOOD HUM NUTR, V65, P179, DOI 10.1007/s11130-010-0169-1
   MacDermott RP, 1998, INFLAMM BOWEL DIS, V4, P54, DOI 10.1097/00054725-199802000-00009
   Mankertz J, 2007, CURR OPIN GASTROEN, V23, P379, DOI 10.1097/MOG.0b013e32816aa392
   McGuckin MA, 2009, INFLAMM BOWEL DIS, V15, P100, DOI 10.1002/ibd.20539
   MILES AM, 1995, ADV EXP MED BIOL, V371, P1317
   Ngo Benjamin, 2010, Curr Mol Pharmacol, V3, P145
   Ouyang WJ, 2008, IMMUNITY, V28, P454, DOI 10.1016/j.immuni.2008.03.004
   Pardo de Santayana M, 2005, J ETHNOPHARMACOL, V98, P1, DOI 10.1016/j.jep.2004.11.003
   Pavlick KP, 2002, FREE RADICAL BIO MED, V33, P311, DOI 10.1016/S0891-5849(02)00853-5
   Delgado-Torre MP, 2012, J AGR FOOD CHEM, V60, P3051, DOI 10.1021/jf205078k
   Ribeiro B, 2007, FOOD CHEM TOXICOL, V45, P1805, DOI 10.1016/j.fct.2007.03.015
   Sarra M, 2010, INFLAMM BOWEL DIS, V16, P1808, DOI 10.1002/ibd.21248
   Singh UP, 2012, INT REV IMMUNOL, V31, P66, DOI 10.3109/08830185.2011.642909
   Stein RB, 2000, DRUG SAFETY, V23, P429, DOI 10.2165/00002018-200023050-00006
   Strober W, 2007, J CLIN INVEST, V117, P514, DOI 10.1172/JCI30587
   Strober W, 2011, GASTROENTEROLOGY, V140, P1756, DOI 10.1053/j.gastro.2011.02.016
   Su LP, 2009, GASTROENTEROLOGY, V136, P551, DOI 10.1053/j.gastro.2008.10.081
   Weizman AV, 2012, ALIMENT PHARM THER, V35, P342, DOI 10.1111/j.1365-2036.2011.04956.x
   Yen D, 2006, J CLIN INVEST, V116, P1310, DOI 10.1172/JCI21404
NR 38
TC 41
Z9 42
U1 0
U2 39
PU ELSEVIER IRELAND LTD
PI CLARE
PA ELSEVIER HOUSE, BROOKVALE PLAZA, EAST PARK SHANNON, CO, CLARE, 00000,
   IRELAND
SN 0378-8741
J9 J ETHNOPHARMACOL
JI J. Ethnopharmacol.
PD APR 19
PY 2013
VL 146
IS 3
BP 750
EP 759
DI 10.1016/j.jep.2013.01.041
PG 10
WC Plant Sciences; Chemistry, Medicinal; Integrative & Complementary
   Medicine; Pharmacology & Pharmacy
WE Science Citation Index Expanded (SCI-EXPANDED)
SC Plant Sciences; Pharmacology & Pharmacy; Integrative & Complementary
   Medicine
GA 129XM
UT WOS:000317877300007
PM 23395625
DA 2024-01-22
ER

PT J
AU Jarry, A
   Malard, F
   Bou-Hanna, C
   Meurette, G
   Mohty, M
   Mosnier, JF
   Laboisse, CL
   Bossard, C
AF Jarry, Anne
   Malard, Florent
   Bou-Hanna, Chantal
   Meurette, Guillaume
   Mohty, Mohamad
   Mosnier, Jean-Francois
   Laboisse, Christian L.
   Bossard, Celine
TI Interferon-Alpha Promotes Th1 Response and Epithelial Apoptosis via
   Inflammasome Activation in Human Intestinal Mucosa
SO CELLULAR AND MOLECULAR GASTROENTEROLOGY AND HEPATOLOGY
LA English
DT Article
DE Caspase-1; Mucosal Innate and Adaptive Immunity; Roferon; DKK1
ID BARRIER FUNCTION; IFN-ALPHA/BETA; CROHNS-DISEASE; T-CELLS; I IFN; GAMMA;
   INDUCTION; IMMUNOPATHOLOGY; INHIBITION; METASTASES
AB Based on an ex vivo explant culture model, we decipher the immunopathologic effects of interferon alpha on the human intestinal mucosa. Interferon alpha causes a Th1 response subordinated to the activation of the inflammasome, leading to epithelial apoptosis involving altered epithelial Wnt/beta-catenin signaling.
   BACKGOUND & AIMS: Several lines of investigation suggest that interferon (IFN) alpha can alter human intestinal mucosa homeostasis. These include the endogenous production of IFN alpha in celiac disease or inflammatory bowel diseases, as well as the occurrence of intestinal side effects of exogenous IFN alpha used as a therapeutic tool. Here, we present an ex vivo translational approach to investigate the effects of IFN alpha on the human normal intestinal mucosa, as well as its underlying mechanisms.
   METHODS: Human normal colonic mucosa explants were cultured in the presence or absence of IFN alpha 2a. Epithelial homeostasis was assessed using the immunohistochemical marker of apoptosis M30. TheWnt inhibitor Dickkopf-Homolog-1 (DKK1) was assayed in the supernatants by enzyme-linked immunosorbent assay. Activation of the inflammasome (caspase-1/interleukin [IL]18) and of a Th1 response was determined by in situ detection of active caspase-1, as well as by measurement of mature IL18 production and the prototype Th1 cytokine IFN gamma by enzyme-linked immunosorbent assay. In addition, mechanistic studies were performed using the specific caspase-1 inhibitor Tyr-Val-Ala-Asp(OMe)-fluoromethylketone (YVAD-FMK), IL18-binding protein, neutralizing anti-IFN gamma, and anti-DKK1 antibodies.
   RESULTS: IFN alpha 2a elicited a rapid (24 hours) disruption of surface and crypt colonic epithelial cells via apoptosis that was variable in intensity among the 20 individuals studied. This apoptotic effect was dependent on the initiation of an IFN gamma response elicited by resident T box expressed in T cells-positive lamina propria cells. Both apoptosis and Th1 response were subordinated to active caspase-1 and IL18 production. Finally, neutralization of IFN gamma-induced DKK1 partially protected against IFN alpha-induced epithelial apoptosis.
   CONCLUSIONS: By using an ex vivo model, we show an interindividual heterogeneity of IFN alpha effects. We show that IFN alpha is able to disrupt both epithelial and immune homeostasis in the human intestine, by activation of an innate immunity platform, the inflammasome, which drives a Th1 response and leads to epithelial barrier disruption.
C1 [Jarry, Anne; Bou-Hanna, Chantal; Mosnier, Jean-Francois; Laboisse, Christian L.; Bossard, Celine] Univ Nantes, Fac Med, Biometadys EA4273, Nantes, France.
   [Malard, Florent] INSERM, UMR1064, Ctr Res Transplantat & Immunol, Nantes, France.
   [Malard, Florent] CHU Nantes, Serv Hematol Clin, Nantes, France.
   [Meurette, Guillaume] CHU Nantes, Clin Chirurg Digest & Endocrinienne, Nantes, France.
   [Mosnier, Jean-Francois; Laboisse, Christian L.; Bossard, Celine] CHU Nantes, Serv Anat & Cytol Pathol, Nantes, France.
   [Malard, Florent; Mohty, Mohamad] INSERM, UMR 938, Ctr Rech St Antoine, Paris, France.
   [Malard, Florent; Mohty, Mohamad] Hop St Antoine, Assistance Publ Hop Paris, Serv Hematol Clin & Therapie Cellulaire, Paris, France.
C3 Nantes Universite; Institut National de la Sante et de la Recherche
   Medicale (Inserm); Nantes Universite; CHU de Nantes; Nantes Universite;
   CHU de Nantes; Nantes Universite; CHU de Nantes; Sorbonne Universite;
   Institut National de la Sante et de la Recherche Medicale (Inserm);
   Aix-Marseille Universite; Assistance Publique-Hopitaux de Marseille;
   Assistance Publique Hopitaux Paris (APHP); Sorbonne Universite; Hopital
   Universitaire Saint-Antoine - APHP
RP Jarry, A; Bossard, C (通讯作者)，Fac Med, Biometadys EA4273, 1 Rue Gaston Veil, F-44035 Nantes 1, France.
EM anne.jarry@univ-nantes.fr; celine.bossard@chu-nantes.fr
RI Bossard, Celine/O-6416-2015; Malard, Florent/L-6829-2017; Meurette,
   Guillaume/IAM-4100-2023; jarry, anne/O-5964-2015
OI Meurette, Guillaume/0000-0003-1423-6885; Mohty,
   Mohamad/0000-0002-7264-808X; JARRY, Anne/0000-0002-3489-7800; Malard,
   Florent/0000-0002-3474-0002
FU Ministere de l'Enseignement Superieur et de la Recherche (Universite de
   Nantes) [EA4273]; Ligue Interregionale Grand Ouest Contre le Cancer
   (Comites de Loire Atlantique, Charente Maritime, Vendee); Cesti;
   National Research Agency, via the investment of the future program
   [ANR-10-IBHU-005]; Nantes Metropole; Pays de la Loire Region;
   Association for Training, Education and Research in Hematology,
   Immunology and Transplantation; INSERM
FX Biometadys EA4273 is funded by the Ministere de l'Enseignement Superieur
   et de la Recherche (Universite de Nantes). This work was supported in
   part by the Ligue Interregionale Grand Ouest Contre le Cancer (Comites
   de Loire Atlantique, Charente Maritime, Vendee) and Cesti. This work was
   performed as part of the IHU-Cesti project, which received French
   government financial support managed by the National Research Agency,
   via the investment of the future ANR-10-IBHU-005 program. The Institut
   Hospitalo-Universitaire-Centre Europeen des Sciences de Transplantation
   et Immunotherapie project also is supported by Nantes Metropole and the
   Pays de la Loire Region. Also supported by educational grants from the
   Association for Training, Education and Research in Hematology,
   Immunology and Transplantation (F.M.). A.J. is the recipient of a tenure
   position supported by INSERM.
CR Brassard DL, 2002, J LEUKOCYTE BIOL, V71, P565
   BRINKMANN V, 1993, J EXP MED, V178, P1655, DOI 10.1084/jem.178.5.1655
   Bruewer M, 2003, J IMMUNOL, V171, P6164, DOI 10.4049/jimmunol.171.11.6164
   Cangemi G, 2000, TISSUE ANTIGENS, V55, P212, DOI 10.1034/j.1399-0039.2000.550304.x
   Caulin C, 1997, J CELL BIOL, V138, P1379, DOI 10.1083/jcb.138.6.1379
   Di Sabatino A, 2007, GASTROENTEROLOGY, V133, P1175, DOI 10.1053/j.gastro.2007.08.018
   Dinarello CA, 1999, METHODS, V19, P121, DOI 10.1006/meth.1999.0837
   Fang K, 2015, CELL MOL GASTROENTER, V1, P503, DOI 10.1016/j.jcmgh.2015.06.008
   Freeman J, 2014, J VIRAL HEPATITIS, V21, pE1, DOI 10.1111/jvh.12243
   Freudenberg MA, 2002, J IMMUNOL, V169, P1665, DOI 10.4049/jimmunol.169.4.1665
   Frias AH, 2012, INNATE IMMUN-LONDON, V18, P294, DOI 10.1177/1753425911401930
   Giles EM, 2016, MUCOSAL IMMUNOL
   González-Navajas JM, 2012, NAT REV IMMUNOL, V12, P125, DOI 10.1038/nri3133
   GRESSER I, 1994, INT J CANCER, V57, P604, DOI 10.1002/ijc.2910570427
   GUTTERMAN JU, 1994, P NATL ACAD SCI USA, V91, P1198, DOI 10.1073/pnas.91.4.1198
   Hervas-Stubbs S, 2011, CLIN CANCER RES, V17, P2619, DOI 10.1158/1078-0432.CCR-10-1114
   Jarry A, 2008, J CLIN INVEST, V118, P1132, DOI 10.1172/JCI32140
   Jarry A, 2015, LAB INVEST, V95, P1207, DOI 10.1038/labinvest.2015.89
   Jarry A, 2011, GASTROENTEROLOGY, V141, P1887, DOI 10.1053/j.gastro.2011.08.002
   KAIDO T, 1994, INT J CANCER, V57, P538, DOI 10.1002/ijc.2910570417
   KAIDO TJ, 1995, CANCER RES, V55, P6133
   Lechner J, 2008, AM J PHYSIOL-CELL PH, V294, pC153, DOI 10.1152/ajpcell.00120.2007
   Leers MPG, 1999, J PATHOL, V187, P567, DOI 10.1002/(SICI)1096-9896(199904)187:5<567::AID-PATH288>3.0.CO;2-J
   MADARA JL, 1989, J CLIN INVEST, V83, P724, DOI 10.1172/JCI113938
   Madera S, 2016, J EXP MED, V213, P225, DOI 10.1084/jem.20150712
   Marshall DJ, 2005, CANCER IMMUNOL IMMUN, V54, P1082, DOI 10.1007/s00262-005-0687-0
   Martinez FO, 2009, ANNU REV IMMUNOL, V27, P451, DOI 10.1146/annurev.immunol.021908.132532
   Mishima Y, 2015, CELL MOL GASTROENTER, V1, P295, DOI 10.1016/j.jcmgh.2015.01.002
   Monteleone G, 2001, EUR J IMMUNOL, V31, P2247, DOI 10.1002/1521-4141(200108)31:8<2247::AID-IMMU2247>3.0.CO;2-4
   Nava P, 2010, IMMUNITY, V32, P392, DOI 10.1016/j.immuni.2010.03.001
   Peterson LW, 2014, NAT REV IMMUNOL, V14, P141, DOI 10.1038/nri3608
   Pothlichet J, 2013, PLOS PATHOG, V9, DOI 10.1371/journal.ppat.1003256
   Siegmund B, 2011, AM J PHYSIOL-REG I, V281, pR1264
   Singh V, 2016, CELL MOL GASTROENTER, V2, P482, DOI 10.1016/j.jcmgh.2016.03.007
   Sleijfer S, 2005, PHARM WORLD SCI, V27, P423, DOI 10.1007/s11096-005-1319-7
   Sprenger R, 2005, GUT, V54, P438
   Strober W, 2010, CURR OPIN GASTROEN, V26, P310, DOI 10.1097/MOG.0b013e328339d099
   Sullivan BM, 2003, P NATL ACAD SCI USA, V100, P15818, DOI 10.1073/pnas.2636938100
   Szabo SJ, 2000, CELL, V100, P655, DOI 10.1016/S0092-8674(00)80702-3
   Tada H, 1996, J GASTROENTEROL, V31, P582, DOI 10.1007/BF02355061
   Trinchieri G, 2010, J EXP MED, V207, P2053, DOI 10.1084/jem.20101664
   Turner JR, 2009, NAT REV IMMUNOL, V9, P799, DOI 10.1038/nri2653
   Wang FJ, 2005, AM J PATHOL, V166, P409, DOI 10.1016/S0002-9440(10)62264-X
   Weinhage T, 2015, CELL MOL GASTROENTER, V1, P433, DOI 10.1016/j.jcmgh.2015.04.005
   Yang Q, 2015, AM J PATHOL, V185, P446, DOI 10.1016/j.ajpath.2014.10.005
NR 45
TC 27
Z9 32
U1 0
U2 3
PU ELSEVIER INC
PI SAN DIEGO
PA 525 B STREET, STE 1900, SAN DIEGO, CA 92101-4495 USA
SN 2352-345X
J9 CELL MOL GASTROENTER
JI Cell. Mol. Gastroenterol. Hepatol.
PD JAN
PY 2017
VL 3
IS 1
BP 72
EP 81
DI 10.1016/j.jcmgh.2016.09.007
PG 10
WC Gastroenterology & Hepatology
WE Science Citation Index Expanded (SCI-EXPANDED)
SC Gastroenterology & Hepatology
GA FV4IX
UT WOS:000424537900010
PM 28174758
OA Green Published, gold
DA 2024-01-22
ER

PT J
AU Chen, QQ
   Yan, L
   Wang, CZ
   Wang, WH
   Shi, H
   Su, BB
   Zeng, QH
   Du, HT
   Wan, J
AF Chen, Qian-Qian
   Yan, Li
   Wang, Chang-Zheng
   Wang, Wei-Hua
   Shi, Hui
   Su, Bin-Bin
   Zeng, Qing-Huan
   Du, Hai-Tao
   Wan, Jun
TI Mesenchymal stem cells alleviate TNBS-induced colitis by modulating
   inflammatory and autoimmune responses
SO WORLD JOURNAL OF GASTROENTEROLOGY
LA English
DT Article
DE Mesenchymal stem cells; Transplantation; Inflammatory bowel disease;
   Inflammatory response; Immunomodulation; Trinitrobenzene sulfonic acid
   colitis; Therapy
ID MARROW-DERIVED CELLS; BOWEL-DISEASE; CROHNS-DISEASE; T-CELLS;
   COMPACT-BONE; TRANSPLANTATION; EXPRESSION; EFFICACY; MEMORY; TRACT
AB AIM: To investigate the potential therapeutic effects of mesenchymal stem cells (MSCs) in inflammatory bowel disease (IBD), we transplanted MSCs into an experimental model of IBD.
   METHODS: A rectal enema of trinitrobenzene sulfonic acid (TNBS) (100 mg/kg body weight) was administered to female BALB/c mice. Bone marrow mesenchymal stem cells (BMSCs) were derived from male green fluorescent protein (GFP) transgenic mice and were transplanted intravenously into the experimental animals after disease onset. Clinical activity scores and histological changes were evaluated. GFP and Sex determining region Y gene (SRY) expression were used for cell tracking. Ki67 positive cells and Lgr5-expressing cells were determined to measure proliferative activity. Inflammatory response was determined by measuring the levels of different inflammatory mediators in the colon and serum. The inflammatory cytokines included tumor necrosis factor-alpha (TNF-alpha), interferon-gamma (IFN-gamma), interleukin-2 (IL-2), IL-6, IL-17, IL-4, IL-10, and transforming growth factor (TGF-beta). Master regulators of Th1 cells (T-box expressed in T cells, T-bet), Th17 cells (retinoid related orphan receptor gamma(t), ROR gamma t), Th2 cells (GATA family of transcription factors 3, GATA3) and regulatory T cells (forkhead box P3, Foxp3) were also determined.
   RESULTS: Systemic infusion of GFP-BMSCs ameliorated the clinical and histopathologic severity of colitis, including body weight loss, diarrhea and inflammation, and increased survival (P < 0.05). The cell tracking study showed that MSCs homed to the injured colon. MSCs promoted proliferation of intestinal epithelial cells and differentiation of intestinal stem cells (P < 0.01). This therapeutic effect was mainly mediated by down-regulation of both Th1-Th17-driven autoimmune and inflammatory responses (IL-2, TNF-alpha, IFN-gamma, T-bet; IL-6, IL-17, ROR gamma t), and by up-regulation of Th2 activities (IL-4, IL-10, GATA-3) (P < 0.05). MSCs also induced activated CD4(+)CD25(+)Foxp3(+) regulatory T cells (TGF-beta, IL-10, Foxp3) with a suppressive capacity on Th1-Th17 effecter responses and promoted Th2 differentiation in vivo (P < 0.05).
   CONCLUSION: MSCs are key regulators of immune and inflammatory responses and may be an attractive candidate for cell-based therapy of IBD. (C) 2013 Baishideng. All rights reserved.
C1 [Chen, Qian-Qian; Yan, Li; Wang, Chang-Zheng; Wang, Wei-Hua; Shi, Hui; Su, Bin-Bin; Zeng, Qing-Huan; Du, Hai-Tao] Med Coll PLA, Chinese PLA Gen Hosp, Dept Gastroenterol, Beijing 100853, Peoples R China.
   [Wan, Jun] Chinese Peoples Liberat Army Gen Hosp, Dept Gastroenterol, Beijing 100853, Peoples R China.
C3 Chinese People's Liberation Army General Hospital; Chinese People's
   Liberation Army General Hospital
RP Wan, J (通讯作者)，Chinese Peoples Liberat Army Gen Hosp, Dept Gastroenterol, 28 Fu Xing Rd, Beijing 100853, Peoples R China.
EM wanjun301@126.com
RI Du, Hai-Tao/JQW-2067-2023
FU National Natural Science Foundation of China [81050027]
FX Supported by The National Natural Science Foundation of China, No.
   81050027
CR Afzali B, 2007, CLIN EXP IMMUNOL, V148, P32, DOI 10.1111/j.1365-2249.2007.03356.x
   Alex P, 2009, INFLAMM BOWEL DIS, V15, P341, DOI 10.1002/ibd.20753
   Atkins HL, 2012, BIOL BLOOD MARROW TR, V18, pS177, DOI 10.1016/j.bbmt.2011.11.020
   Barker N, 2007, GASTROENTEROLOGY, V133, P1755, DOI 10.1053/j.gastro.2007.10.029
   Barker N, 2010, GASTROENTEROLOGY, V138, P1681, DOI 10.1053/j.gastro.2010.03.002
   Bassi Enio Jose, 2011, World J Stem Cells, V3, P1, DOI 10.4252/wjsc.v3.i1.1
   Beck PL, 2007, GASTROENTEROLOGY, V132, P1778, DOI 10.1053/j.gastro.2007.01.032
   Bernardo ME, 2012, ANN NY ACAD SCI, V1266, P107, DOI 10.1111/j.1749-6632.2012.06667.x
   Chung Y, 2009, IMMUNITY, V30, P576, DOI 10.1016/j.immuni.2009.02.007
   Colombel JF, 2012, INFLAMM BOWEL DIS, V18, P349, DOI 10.1002/ibd.21831
   Daniel C, 2008, J PHARMACOL EXP THER, V324, P23, DOI 10.1124/jpet.107.127209
   Delcenserie V, 2008, CURR ISSUES MOL BIOL, V10, P37
   Duijvestein M, 2010, GUT, V59, P1662, DOI 10.1136/gut.2010.215152
   Dutra RC, 2011, PLOS ONE, V6, DOI 10.1371/journal.pone.0027122
   Gnecchi Massimiliano, 2009, V482, P281, DOI 10.1007/978-1-59745-060-7_18
   González MA, 2009, GASTROENTEROLOGY, V136, P978, DOI 10.1053/j.gastro.2008.11.041
   Gonzalez-Rey E, 2009, GUT, V58, P929, DOI 10.1136/gut.2008.168534
   Guo ZK, 2006, STEM CELLS, V24, P992, DOI 10.1634/stemcells.2005-0224
   Hayashi Y, 2008, J PHARMACOL EXP THER, V326, P523, DOI 10.1124/jpet.108.137083
   Josefowicz SZ, 2012, ANNU REV IMMUNOL, V30, P531, DOI 10.1146/annurev.immunol.25.022106.141623
   Kabi A, 2012, INFLAMM BOWEL DIS, V18, P782, DOI 10.1002/ibd.21868
   Karlsson C, 2009, STEM CELL RES, V3, P39, DOI 10.1016/j.scr.2009.05.002
   Kaser A, 2010, ANNU REV IMMUNOL, V28, P573, DOI 10.1146/annurev-immunol-030409-101225
   Kashyap A, 1998, BRIT J HAEMATOL, V103, P651, DOI 10.1046/j.1365-2141.1998.01059.x
   Korn T, 2009, ANNU REV IMMUNOL, V27, P485, DOI 10.1146/annurev.immunol.021908.132710
   Krampera M, 2003, BLOOD, V101, P3722, DOI 10.1182/blood-2002-07-2104
   Liang J, 2012, GUT, V61, P468, DOI 10.1136/gutjnl-2011-300083
   Liang L, 2011, CELL TRANSPLANT, V20, P1395, DOI 10.3727/096368910X557245
   Maynard CL, 2008, IMMUNOL REV, V226, P219, DOI 10.1111/j.1600-065X.2008.00711.x
   Messi M, 2003, NAT IMMUNOL, V4, P78, DOI 10.1038/ni872
   *MIN SCI TECHN PEO, 2006, GUID SUGG CAR LAB AN
   Molodecky NA, 2012, GASTROENTEROLOGY, V142, P46, DOI 10.1053/j.gastro.2011.10.001
   Naganuma M, 2013, J GASTROENTEROL, V48, P595, DOI 10.1007/s00535-012-0686-9
   Okamoto R, 2002, NAT MED, V8, P1011, DOI 10.1038/nm755
   Reenaers C, 2012, WORLD J GASTROENTERO, V18, P3823, DOI 10.3748/wjg.v18.i29.3823
   Díaz YR, 2010, J INFECT DIS, V202, P406, DOI 10.1086/653829
   Sánchez L, 2011, STEM CELLS, V29, P251, DOI 10.1002/stem.569
   Shaker A, 2012, NATURE, V485, P181, DOI 10.1038/485181a
   Shanahan F, 2001, GASTROENTEROLOGY, V120, P622, DOI 10.1053/gast.2001.22122
   Tanaka H, 2011, J GASTROENTEROL, V46, P143, DOI 10.1007/s00535-010-0320-7
   Tofukuji S, 2012, J IMMUNOL, V188, P4846, DOI 10.4049/jimmunol.1103799
   van Overstraeten AD, 2012, WORLD J GASTROENTERO, V18, P3828, DOI 10.3748/wjg.v18.i29.3828
   Vasconcelos-dos-Santos A, 2012, STEM CELL RES, V9, P1, DOI 10.1016/j.scr.2012.02.002
   Wang CL, 2010, P NATL ACAD SCI USA, V107, P1518, DOI 10.1073/pnas.0913939107
   Zenewicz LA, 2009, TRENDS MOL MED, V15, P199, DOI 10.1016/j.molmed.2009.03.002
   Zhu H, 2010, NAT PROTOC, V5, P550, DOI 10.1038/nprot.2009.238
NR 46
TC 92
Z9 103
U1 0
U2 23
PU BAISHIDENG PUBL GRP CO LTD
PI WANCHAI
PA ROOM 1701, 17-F, HENAN BUILDING, NO. 90, JAFFE RD, WANCHAI, HONG KONG
   100025, PEOPLES R CHINA
SN 1007-9327
J9 WORLD J GASTROENTERO
JI World J. Gastroenterol.
PD AUG 7
PY 2013
VL 19
IS 29
BP 4702
EP 4717
DI 10.3748/wjg.v19.i29.4702
PG 16
WC Gastroenterology & Hepatology
WE Science Citation Index Expanded (SCI-EXPANDED)
SC Gastroenterology & Hepatology
GA 194OE
UT WOS:000322641800007
PM 23922467
OA hybrid, Green Published
DA 2024-01-22
ER

PT J
AU Florin, THJ
   Pandeya, N
   Radford-Smith, GL
AF Florin, THJ
   Pandeya, N
   Radford-Smith, GL
TI Epidemiology of appendicectomy in primary sclerosing cholangitis and
   ulcerative colitis: its influence on the clinical behaviour of these
   diseases
SO GUT
LA English
DT Article
ID INFLAMMATORY-BOWEL-DISEASE; HEPATOBILIARY DISEASE; CROHNS-DISEASE; RISK;
   CANCER; SMOKING; CHILDHOOD; PROTECTS; CELLS; TONSILLECTOMY
AB Background and aims: Appendicectomy and smoking are environmental factors that are known to influence ulcerative colitis (UC). The phenotype of UC is different in patients with coexistent primary sclerosing cholangitis (PSC). This study investigates the interaction of appendicectomy and PSC on the epidemiology and clinical behaviour of colitis.
   Methods: Patients were from the Brisbane IBD Research Group database. Controls were from the Australian twin registry. Seventy eight PSC-inflammatory bowel disease (PSC-IBD) patients, 12 pure PSC, and 294 UC patients were matched with 1466 controls by sex and birth cohort that comprised randomly selected twins from each twin pair. The effects of appendicectomy, smoking, or PSC on the onset of disease, disease extent, disease severity ( as identified by immunosuppression-colectomy or liver transplant), and disease related complications ( high grade dysplasia, colorectal cancer, or cholangiocarcinoma) were investigated using univariate and multiple logistic regression analyses.
   Results: PSC-IBD patients had a more extensive colitis than UC patients (p< 0.0001) but required less immunosuppression ( p = 0.007), which was independent of disease extent. They were more likely to have high grade dysplasia or colorectal cancer ( p = 0.029) than UC patients. Appendicectomy rates in the PSC groups were not different from the control groups ( p = 0.72, 0.76), which was in sharp contrast with UC where the rate was four times less ( p = 0.0001). Prior appendicectomy appeared to be associated with an approximate five year delay in the onset of intestinal (PSC-IBD or UC) or hepatic ( PSC) disease, which was independent of smoking. Appendicectomy did not independently alter the extent or severity of disease in PSC. In contrast, prior appendicectomy in UC was associated with more extensive disease but with a lesser requirement for immunosuppression or colectomy for the treatment of colitis ( p = 0.004). There were trends for high grade dysplasia or colorectal cancer with appendicectomy in both PSC-IBD and UC. Although these trends were not statistically significant, colorectal cancer appeared more frequent with appendicectomy in a meta-analysis of the available UC data from this and another Australian study.
   Conclusions: In contradistinction to UC, appendicectomy did not significantly influence the prevalence of the PSC groups, or the extent of colitis in PSC-IBD, but as with UC, did appear to delay their onset. The extensive milder colitis, which is characteristic of PSC-IBD, relates to other poorly understood factors. Further prospective studies are required to determine any influence of appendicectomy on the extent of colitis in IBD and an associated dysplasia or colorectal cancer.
C1 Brisbane IBD Res Grp, Brisbane, Qld, Australia.
   Univ Queensland, Dept Med & Mater Hlth Serv, Brisbane, Qld, Australia.
   Queensland Inst Med Res, Populat Hlth Unit, Brisbane, Qld 4006, Australia.
   Royal Brisbane Hosp, Dept Gastroenterol, Brisbane, Qld 4029, Australia.
C3 University of Queensland; Mater Health Services; QIMR Berghofer Medical
   Research Institute; Royal Brisbane & Women's Hospital
RP Florin, THJ (通讯作者)，Mater Hlth Serv Adult Hosp, UQ Dept Med, Brisbane, Qld 4101, Australia.
EM t.florin@uq.edu.au
RI Radford-Smith, Graham/H-2792-2013; Pandeya, Nirmala/F-8054-2010; Florin,
   Tim HJ/F-1890-2010; Radford-Smith, Graham L/G-5749-2017
OI Radford-Smith, Graham/0000-0002-2047-6239; Pandeya,
   Nirmala/0000-0003-1462-4968; Radford-Smith, Graham L/0000-0002-2047-6239
CR Abraham N, 2003, J GASTROEN HEPATOL, V18, P139, DOI 10.1046/j.1440-1746.2003.02953.x
   BOBERG KM, 1994, SCAND J GASTROENTERO, V29, P744, DOI 10.3109/00365529409092504
   Brandtzaeg P, 1980, Acta Histochem Suppl, V21, P105
   BROOME U, 1995, DIS COLON RECTUM, V38, P1301, DOI 10.1007/BF02049156
   CALKINS BM, 1989, DIGEST DIS SCI, V34, P1841, DOI 10.1007/BF01536701
   CHAPMAN RW, 1983, GUT, V24, P38, DOI 10.1136/gut.24.1.38
   CHAPMAN RW, 1991, SEMIN LIVER DIS, V11, P1, DOI 10.1055/s-2008-1040415
   Cope JU, 2003, PEDIATRICS, V111, P1343, DOI 10.1542/peds.111.6.1343
   Cosnes J, 2002, GUT, V51, P803, DOI 10.1136/gut.51.6.803
   DONALDSON PT, 1991, HEPATOLOGY, V13, P129, DOI 10.1002/hep.1840130119
   DUFFY DL, 1990, AM J HUM GENET, V47, P590
   Eri RD, 2002, GASTROENTEROLOGY, V122, pA445
   FAN Y, 1986, Zhonghua Zhongliu Zazhi, V8, P212
   Faubion WA, 2001, J PEDIATR GASTR NUTR, V33, P296, DOI 10.1097/00005176-200109000-00013
   FAUSA O, 1991, SEMIN LIVER DIS, V11, P31, DOI 10.1055/s-2008-1040420
   Fraser AG, 2002, ALIMENT PHARM THER, V16, P1225, DOI 10.1046/j.1365-2036.2002.01297.x
   FRIEDMAN GD, 1990, CANCER RES, V50, P7549
   GENT AE, 1994, LANCET, V343, P766, DOI 10.1016/S0140-6736(94)91841-4
   Ghirardi M, 2002, Ann Ital Chir, V73, P155
   GILAT T, 1987, SCAND J GASTROENTERO, V22, P1009, DOI 10.3109/00365528708991950
   LENNARDJONES JE, 1989, SCAND J GASTROENTERO, V24, P2, DOI 10.3109/00365528909091339
   Lindberg BU, 2001, DIS COLON RECTUM, V44, P77, DOI 10.1007/BF02234825
   LINDBERG E, 1988, GUT, V29, P352, DOI 10.1136/gut.29.3.352
   LINDOR KD, 1987, DIGEST DIS SCI, V32, P720, DOI 10.1007/BF01296138
   Lundqvist K, 1997, DIS COLON RECTUM, V40, P451, DOI 10.1007/BF02258391
   Mellemkjaer L, 1998, CANCER CAUSE CONTROL, V9, P183, DOI 10.1023/A:1008834311514
   Mitchell SA, 2002, GUT, V51, P567, DOI 10.1136/gut.51.4.567
   Naganuma M, 2001, AM J GASTROENTEROL, V96, P1123
   Radford-Smith GL, 2002, GUT, V51, P808, DOI 10.1136/gut.51.6.808
   RUTGEERTS P, 1994, GASTROENTEROLOGY, V106, P1251, DOI 10.1016/0016-5085(94)90016-7
   Sandborn W J, 1998, Gastroenterology, V115, P236, DOI 10.1016/S0016-5085(98)70394-4
   SCHRUMPF E, 1982, SCAND J GASTROENTERO, V17, P187, DOI 10.3109/00365528209182038
   Selby WS, 2002, AM J GASTROENTEROL, V97, P2834
   Shetty K, 1999, AM J GASTROENTEROL, V94, P1643
   SMITHSON JE, 1995, J CLIN GASTROENTEROL, V21, P283, DOI 10.1097/00004836-199512000-00006
   Thoree VC, 2002, GUT, V51, P44, DOI 10.1136/gut.51.1.44
   Uchida N, 2003, J GASTROENTEROL, V38, P482, DOI 10.1007/s00535-002-1085-4
   VanErpecum KJ, 1996, GASTROENTEROLOGY, V110, P1503, DOI 10.1053/gast.1996.v110.pm8613056
   Vera A, 2003, TRANSPLANTATION, V75, P1983, DOI 10.1097/01.TP.0000058744.34965.38
   Vuckovic S, 2001, AM J GASTROENTEROL, V96, P2946
   WURZELMANN JI, 1994, DIGEST DIS SCI, V39, P555, DOI 10.1007/BF02088342
NR 41
TC 48
Z9 50
U1 0
U2 5
PU BMJ PUBLISHING GROUP
PI LONDON
PA BRITISH MED ASSOC HOUSE, TAVISTOCK SQUARE, LONDON WC1H 9JR, ENGLAND
SN 0017-5749
EI 1468-3288
J9 GUT
JI Gut
PD JUL
PY 2004
VL 53
IS 7
BP 973
EP 979
DI 10.1136/gut.2003.036483
PG 7
WC Gastroenterology & Hepatology
WE Science Citation Index Expanded (SCI-EXPANDED)
SC Gastroenterology & Hepatology
GA 829CS
UT WOS:000222021800014
PM 15194646
OA Green Published, Bronze, Green Submitted
DA 2024-01-22
ER

PT J
AU Burgmann, T
   Rawsthorne, P
   Bernstein, CN
AF Burgmann, T
   Rawsthorne, P
   Bernstein, CN
TI Predictors of alternative and complementary medicine use in inflammatory
   bowel disease: Do measures of conventional health care utilization
   relate to use?
SO AMERICAN JOURNAL OF GASTROENTEROLOGY
LA English
DT Article
ID CROHNS-DISEASE; THERAPIES; NUTRITION; CANCER; DIET
AB OBJECTIVE: Alternative and complementary therapies (ACM) have gained increasing attention in the past few years. It was our purpose to determine whether increased ACM use is associated with increased use of conventional health care resources. Additionally, demographics of use, subjective benefit, and cost were analyzed.
   METHODS: We enrolled 150 inflammatory bowel disease (IBD) patients from a tertiary care center and performed a phone survey of their ACM use in the past year. A population-based administrative database was accessed to extract data regarding use of conventional medicine (hospitalizations, doctor visits, and GI specific doctor visits). Patients were divided into three groups: (i) no ACM (n = 60) (ii) users of exercise, diet, and prayer (EDP) exclusively (n = 47) (iii) other ACM use (n = 43) which included those who may have used EDP as well as any of acupuncture, chiropractic, homeopathy, naturopathy, herbology, massage, relaxation, reflexology, hypnotherapy, aromatherapy, meditation, or support group.
   RESULTS: ACM was used by 60% (EDP 31%, other ACM 29%). There were no significant differences in use between the three groups by disease diagnosis, education level, employment status, use of IBD medications, number of hospitalizations, doctor visits, or GI specific doctor visits. The EDP group was more likely to be married (p = 0.006) and female (p = 0.04) compared to no ACM. The EDP group tended to be older than the no ACM (p = 0.001) and other ACM (p = 0.01). The other ACM had shorter disease duration than EDP (p = 0.04) and no ACM (p = 0.04). The most commonly used therapies were diet (45%), herbal (17%), exercise (15%), prayer (11%), and relaxation (10%). ACM was sought for pain/cramps (64%), diarrhea (60%), and gas/bloating (21%). Seventy-three percent of EDP interventions incurred no cost compared to 33% with other ACM (p < 0.0001). The median annual amount spent on other ACM was $56 (range $0-$4800). Subjectively, patients felt helped by trials of EDP 95% of the time whereas other ACM helped 67% of the time (p < 0.0001).
   CONCLUSIONS: ACM use could not be predicted by either greater or less hospitalizations, conventional doctor visits, or GI specific visits. ACM was sought mostly to palliate pain or diarrhea. Those using EDP are more likely to be older married women. Subjectively other ACM is of less benefit (67%) than EDP (95%). If doctor visits or hospitalizations represent degree of increased disease activity then this too is not predictive of using ACM.
C1 Dept Internal Med, Winnipeg, MB, Canada.
   Univ Winnipeg, Inflammatory Bowel Dis Clin & Res Ctr, Winnipeg, MB R3B 2E9, Canada.
C3 University of Winnipeg
RP Bernstein, CN (通讯作者)，John Buhler Res Ctr, 804F-715 McDermott Ave, Winnipeg, MB R3E 3P4, Canada.
CR Astin JA, 1998, JAMA-J AM MED ASSOC, V279, P1548, DOI 10.1001/jama.279.19.1548
   BEARON LB, 1990, GERONTOLOGIST, V30, P249, DOI 10.1093/geront/30.2.249
   EISENBERG DM, 1993, NEW ENGL J MED, V328, P246, DOI 10.1056/NEJM199301283280406
   GINSBERG AL, 1989, DIGEST DIS SCI, V34, P1624, DOI 10.1007/BF01537124
   Hilsden RJ, 1998, AM J GASTROENTEROL, V93, P697
   Hilsden RJ, 1999, CAN J GASTROENTEROL, V13, P327, DOI 10.1155/1999/586765
   Hilsden RJ, 2003, AM J GASTROENTEROL, V98, P1563, DOI 10.1016/S0002-9270(03)00301-0
   Jeejeebhoy KN, 2002, CAN MED ASSOC J, V166, P913
   JONES VA, 1987, DIGEST DIS SCI, V32, pS100, DOI 10.1007/BF01312473
   Lengacher Cecile A, 2002, Oncol Nurs Forum, V29, P1445, DOI 10.1188/02.ONF.1445-1452
   Loudon CP, 1999, AM J GASTROENTEROL, V94, P697, DOI 10.1111/j.1572-0241.1999.00939.x
   Moser G, 1996, J PSYCHOSOM RES, V40, P503, DOI 10.1016/0022-3999(95)00581-1
   Oviedo J, 2001, Semin Gastrointest Dis, V12, P223
   Patterson RE, 2002, J ALTERN COMPLEM MED, V8, P477, DOI 10.1089/107555302760253676
   Quattropani C, 2003, SCAND J GASTROENTERO, V38, P277, DOI 10.1080/00365520310000591
   Rawsthorne P, 1999, AM J GASTROENTEROL, V94, P1298, DOI 10.1016/S0002-9270(99)00136-7
   Richardson J, 2000, PROF ENG, V13, P21
   Verhoef MJ, 1998, ALTERN THER HEALTH M, V4, P68
   Wyatt GK, 1999, CANCER PRACT, V7, P136, DOI 10.1046/j.1523-5394.1999.07305.x
NR 19
TC 65
Z9 72
U1 2
U2 18
PU LIPPINCOTT WILLIAMS & WILKINS
PI PHILADELPHIA
PA TWO COMMERCE SQ, 2001 MARKET ST, PHILADELPHIA, PA 19103 USA
SN 0002-9270
EI 1572-0241
J9 AM J GASTROENTEROL
JI Am. J. Gastroenterol.
PD MAY
PY 2004
VL 99
IS 5
BP 889
EP 893
DI 10.1111/j.1572-0241.2004.30033.x
PG 5
WC Gastroenterology & Hepatology
WE Science Citation Index Expanded (SCI-EXPANDED)
SC Gastroenterology & Hepatology
GA 821XX
UT WOS:000221497800023
PM 15128356
DA 2024-01-22
ER

PT J
AU Nogueira, CM
   de Azevedo, WM
   Dagli, MLZ
   Toma, SH
   Leite, AZD
   Lordello, ML
   Nishitokukado, I
   Ortiz-Agostinho, CL
   Duarte, MIS
   Ferreira, MA
   Sipahi, AM
AF Nogueira, Carolina Maciel
   de Azevedo, Walter Mendes
   Zaidan Dagli, Maria Lucia
   Toma, Sergio Hiroshi
   de Arruda Leite, Andre Zonetti
   Lordello, Maria Laura
   Nishitokukado, Ieda
   Ortiz-Agostinho, Carmen Lucia
   Seixas Duarte, Maria Irma
   Ferreira, Marcelo Alves
   Sipahi, Aytan Miranda
TI Titanium dioxide induced inflammation in the small intestine
SO WORLD JOURNAL OF GASTROENTEROLOGY
LA English
DT Article
DE Titanium dioxide; Microparticles; Nanoparticles; Immune response; Small
   intestine; Mice
ID ULTRAFINE PARTICLES; PULMONARY RESPONSES; CROHNS-DISEASE; SURFACE-AREA;
   LUNG INJURY; NANOPARTICLES; TOXICITY; RATS; MICE; INSTILLATION
AB AIM: To investigate the effects of titanium dioxide (TiO2) nanoparticles (NPTiO2) and microparticles (MPTiO2) on the inflammatory response in the small intestine of mice.
   METHODS: BI 57/6 male mice received distilled water suspensions containing TiO2 (100 mg/kg body weight) as NPTiO2 (66 nm), or MPTiO2 (260 nm) by gavage for 10 d, once a day; the control group received only distilled water. At the end of the treatment the duodenum, jejunum and ileum were extracted for assessment of cytokines, inflammatory cells and titanium content. The cytokines interleukin (IL)-1b, IL-4, IL-6, IL-8, IL-10, IL-12, IL-13, IL-17, IL-23, tumor necrosis factor-alpha (TNF-alpha), intracellular interferon-gamma (IFN-gamma) and transforming growth factor-beta (TGF-beta) were evaluated by enzyme-linked immunosorbent assay in segments of jejunum and ileum (mucosa and underlying muscular tissue). CD4(+) and CD8(+) T cells, natural killer cells, and dendritic cells were evaluated in duodenum, jejunum and ileum samples fixed in 10% formalin by immunohistochemistry. The titanium content was determined by inductively coupled plasma atomic emission spectrometry.
   RESULTS: We found increased levels of T CD4(+) cells (cells/mm(2)) in duodenum: NP 1240 +/- 139.4, MP 1070 +/- 154.7 vs 458 +/- 50.39 (P < 0.01); jejunum: NP 908.4 +/- 130.3, MP 813.8 +/- 103.8 vs 526.6 +/- 61.43 (P < 0.05); and ileum: NP 818.60 +/- 123.0, MP 640.1 +/- 32.75 vs 466.9 +/- 22.4 (P < 0.05). In comparison to the control group, the groups receiving TiO2 showed a statistically significant increase in the levels of the inflammatory cytokines IL-12, IL-4, IL-23, TNF-alpha, IFN-gamma and TGF-beta. The cytokine production was more pronounced in the ileum (mean SE): IL-12: NP 33.98 +/- 11.76, MP 74.11 +/- 25.65 vs 19.06 +/- 3.92 (P < 0.05); IL-4: NP 17.36 +/- 9.96, MP 22.94 +/- 7.47 vs 2.19 +/- 0.65 (P < 0.05); IL-23: NP 157.20 +/- 75.80, MP 134.50 +/- 38.31 vs 22.34 +/- 5.81 (P < 0.05); TNF alpha: NP 3.71 +/- 1.33, MP 5.44 +/- 1.67 vs 0.99 +/- 019 (P < 0.05); IFN gamma: NP 15.85 +/- 9.99, MP 34.08 +/- 11.44 vs 2.81 +/- 0.69 (P < 0.05); and TGF-alpha: NP 780.70 +/- 318.50, MP 1409.00 +/- 502.20 vs 205.50 +/- 63.93 (P < 0.05).
   CONCLUSION: Our findings indicate that TiO2 particles induce a Th1-mediated inflammatory response in the small bowel in mice. (C) 2012 Baishideng. All rights reserved.
C1 [Nogueira, Carolina Maciel; de Arruda Leite, Andre Zonetti; Lordello, Maria Laura; Nishitokukado, Ieda; Ortiz-Agostinho, Carmen Lucia; Sipahi, Aytan Miranda] Univ Sao Paulo, Sch Med, Lab Clin & Expt Gastroenterol, Dept Gastroenterol, BR-01246900 Sao Paulo, Brazil.
   [de Azevedo, Walter Mendes] Univ Fed Pernambuco, Dept Fundamental Chem, BR-50670901 Recife, PE, Brazil.
   [Zaidan Dagli, Maria Lucia] Univ Sao Paulo, Sch Vet Med, Dept Pathol, BR-05508270 Sao Paulo, Brazil.
   [Toma, Sergio Hiroshi] Univ Sao Paulo, Lab Supramol Chem & Nanotechnol, Inst Chem, BR-05513970 Sao Paulo, Brazil.
   [Seixas Duarte, Maria Irma] Univ Sao Paulo, Lab Transmissible Dis, Sch Med, BR-01246900 Sao Paulo, Brazil.
   [Ferreira, Marcelo Alves] Univ Sao Paulo, Lab Cellular Biol, Sch Med, BR-01246900 Sao Paulo, Brazil.
C3 Universidade de Sao Paulo; Universidade Federal de Pernambuco;
   Universidade de Sao Paulo; Universidade de Sao Paulo; Universidade de
   Sao Paulo; Universidade de Sao Paulo
RP Sipahi, AM (通讯作者)，Univ Sao Paulo, Sch Med, Lab Clin & Expt Gastroenterol LIM 07, Dept Gastroenterol, Av Dr Arnaldo 455, BR-01246900 Sao Paulo, Brazil.
EM aytan@usp.br
RI de Arruda Leite, André Zonetti/W-5660-2019; de azevedo, walter
   m/I-3966-2013; de Arruda Leite, André Z A Zonetti/G-1341-2014; Sipahi,
   Aytan Miranda/O-7768-2019; Toma, Sergio H/H-6870-2012; Dagli, Maria
   L.Z./C-5809-2012; Ferreira, Marcelo Alves/AAC-4009-2022; Toma, Sergio
   Hiroshi/V-3812-2019
OI de Arruda Leite, André Zonetti/0000-0002-6494-8234; de Arruda Leite,
   André Z A Zonetti/0000-0002-6494-8234; Sipahi, Aytan
   Miranda/0000-0002-9686-1627; Toma, Sergio H/0000-0002-3003-7889; Dagli,
   Maria L.Z./0000-0001-7031-6711; Ferreira, Marcelo
   Alves/0000-0003-4181-760X; Toma, Sergio Hiroshi/0000-0002-3003-7889;
   Maria dos Santos, Fabiana/0000-0003-1785-7388; mendes de azevedo,
   Walter/0000-0001-6110-5728
FU Fundacao de Amparo a Pesquisa do Estado de Sao Paulo
FX Supported by The Fundacao de Amparo a Pesquisa do Estado de Sao Paulo
CR Bermudez E, 2004, TOXICOL SCI, V77, P347, DOI 10.1093/toxsci/kfh019
   Bettelli E, 2006, NATURE, V441, P235, DOI 10.1038/nature04753
   Borm PJA, 2006, PART FIBRE TOXICOL, V3, DOI 10.1186/1743-8977-3-11
   Elder ACP, 2000, INHAL TOXICOL, V12, P225
   Evans SM, 2002, GASTROENTEROLOGY, V123, P1543, DOI 10.1053/gast.2002.36554
   Everitt JI, 2000, INHAL TOXICOL, V12, P275, DOI 10.1080/08958378.2000.11463223
   FERIN J, 1990, J AEROSOL SCI, V21, P381, DOI 10.1016/0021-8502(90)90064-5
   FERIN J, 1992, AM J RESP CELL MOL, V6, P535, DOI 10.1165/ajrcmb/6.5.535
   Florence AT, 1997, PHARM RES-DORDR, V14, P259, DOI 10.1023/A:1012029517394
   Höhr D, 2002, INT J HYG ENVIR HEAL, V205, P239, DOI 10.1078/1438-4639-00123
   JANI PU, 1994, INT J PHARM, V105, P157, DOI 10.1016/0378-5173(94)90461-8
   Jin CY, 2008, CHEM RES TOXICOL, V21, P1871, DOI 10.1021/tx800179f
   Kim KT, 2010, SCI TOTAL ENVIRON, V408, P2268, DOI 10.1016/j.scitotenv.2010.01.041
   Kobayashi N, 2009, TOXICOLOGY, V264, P110, DOI 10.1016/j.tox.2009.08.002
   KREUTER J, 1991, ADV DRUG DELIVER REV, V7, P71, DOI 10.1016/0169-409X(91)90048-H
   Larsen ST, 2010, BASIC CLIN PHARMACOL, V106, P114, DOI 10.1111/j.1742-7843.2009.00473.x
   Li HL, 2009, J CONTROL RELEASE, V133, P238, DOI 10.1016/j.jconrel.2008.10.002
   Lomer MCE, 2004, BRIT J NUTR, V92, P947, DOI 10.1079/BJN20041276
   Lomer MCE, 2002, P NUTR SOC, V61, P123, DOI 10.1079/PNS2001134
   Madl AK, 2009, CRIT REV TOXICOL, V39, P629
   *NAT I OCC SAF HLT, 2005, NIOSH CURR IN PRESS
   OBERDORSTER G, 1992, ENVIRON HEALTH PERSP, V97, P193, DOI 10.2307/3431353
   OBERDORSTER G, 1994, ENVIRON HEALTH PERSP, V102, P173, DOI 10.2307/3432080
   Park EJ, 2009, TOXICOLOGY, V260, P37, DOI 10.1016/j.tox.2009.03.005
   Rahman Q, 2002, ENVIRON HEALTH PERSP, V110, P797, DOI 10.1289/ehp.02110797
   Rehn B, 2003, TOXICOL APPL PHARM, V189, P84, DOI 10.1016/S0041-008X(03)00092-9
   Renwick LC, 2004, OCCUP ENVIRON MED, V61, P442, DOI 10.1136/oem.2003.008227
   Sayes CM, 2006, TOXICOL SCI, V92, P174, DOI 10.1093/toxsci/kfj197
   Schanen BC, 2009, ACS NANO, V3, P2523, DOI 10.1021/nn900403h
   Wang JX, 2007, TOXICOL LETT, V168, P176, DOI 10.1016/j.toxlet.2006.12.001
   Wang JJ, 2007, MUTAT RES-GEN TOX EN, V628, P99, DOI 10.1016/j.mrgentox.2006.12.003
   Wang J, 2011, BIOL TRACE ELEM RES, V140, P186, DOI 10.1007/s12011-010-8687-0
   Wang Lin, 2008, Journal of Nanobiotechnology, V6, P11, DOI 10.1186/1477-3155-6-11
   Warheit DB, 2006, TOXICOL SCI, V91, P227, DOI 10.1093/toxsci/kfj140
   Zhang XZ, 2007, CHEMOSPHERE, V67, P160, DOI 10.1016/j.chemosphere.2006.09.003
NR 35
TC 72
Z9 81
U1 0
U2 40
PU BAISHIDENG PUBLISHING GROUP INC
PI PLEASANTON
PA 8226 REGENCY DR, PLEASANTON, CA 94588 USA
SN 1007-9327
EI 2219-2840
J9 WORLD J GASTROENTERO
JI World J. Gastroenterol.
PD SEP 14
PY 2012
VL 18
IS 34
BP 4729
EP 4735
DI 10.3748/wjg.v18.i34.4729
PG 7
WC Gastroenterology & Hepatology
WE Science Citation Index Expanded (SCI-EXPANDED)
SC Gastroenterology & Hepatology
GA 007NP
UT WOS:000308895300012
PM 23002342
OA hybrid, Green Published
DA 2024-01-22
ER

PT J
AU Park, S
   Abdi, T
   Gentry, M
   Laine, L
AF Park, Sunhee
   Abdi, Tsion
   Gentry, Mark
   Laine, Loren
TI Histological Disease Activity as a Predictor of Clinical Relapse Among
   Patients With Ulcerative Colitis: Systematic Review and Meta-Analysis
SO AMERICAN JOURNAL OF GASTROENTEROLOGY
LA English
DT Review
ID INFLAMMATORY-BOWEL-DISEASE; EFFICACY END-POINTS; FECAL CALPROTECTIN;
   ACTIVITY INDEXES; MEDICAL THERAPY; CROHNS-DISEASE; TRIALS; REMISSION;
   MESALAZINE; PARAMETERS
AB OBJECTIVES: Endoscopic remission in ulcerative colitis (UC) is associated with improved clinical outcomes. We assessed whether histological remission predicts clinical outcomes, estimated the magnitude of effect, and determined whether histological remission provides additional prognostic utility beyond clinical or endoscopic remission.
   METHODS: Bibliographic databases were searched for studies in inflammatory bowel disease providing baseline histological status and relation to an outcome of clinical relapse or exacerbation. Our primary analysis compared the proportion of patients with study-defined histological remission vs. the proportion with histological activity who developed clinical relapse/exacerbation. Additional analyses compared the proportion with relapse/exacerbation for the presence vs. absence of different histological features and for histological remission vs. endoscopic remission and clinical remission. A fixed-effect model was used for meta-analysis, with a random-effects model if statistical heterogeneity was present.
   RESULTS: Fifteen studies met inclusion criteria. The major methodological shortcoming was lack of blinding of the assessor of clinical relapse/exacerbation to baseline histological status in 13 of the 15 studies. Relapse/exacerbation was less frequent with baseline histological remission vs. histological activity (relative risk (RR)= 0.48, 95% confidence interval (CI) 0.39-0.60) and vs. baseline clinical and endoscopic remission (RR= 0.81, 95% CI 0.70-0.94). Relapse/exacerbation was also less common in the absence vs. presence of specific histological features: neutrophils in epithelium (RR= 0.32, 95% CI 0.23-0.45), neutrophils in lamina propria (RR= 0.43, 95% CI 0.32-0.59), crypt abscesses (RR= 0.38, 95% CI 0.27-0.54), eosinophils in the lamina propria (RR= 0.43, 95% CI 0.21-0.91), and chronic infl ammatory cell infiltrate (RR= 0.28, 95% CI 0.10-0.75). Histological remission was present in 964 (71%) of the 1360 patients with combined endoscopic and clinical remission at baseline.
   CONCLUSIONS: UC patients with histological remission have a significant 52% RR reduction in clinical relapse/exacerbation compared with those with histological activity. Histological remission is also superior to endoscopic and clinical remission in predicting clinical outcomes. As similar to 30% of patients with endoscopic and clinical remission still have histological activity, addition of histological status as an end point in clinical trials or practice has the potential to improve clinical outcomes.
C1 [Park, Sunhee; Abdi, Tsion; Gentry, Mark; Laine, Loren] Yale Sch Med, Sect Digest Dis, POB 208019, New Haven, CT 06520 USA.
   [Laine, Loren] VA Connecticut Healthcare Syst, West Haven, CT USA.
C3 Yale University; US Department of Veterans Affairs; Veterans Health
   Administration (VHA); VA Connecticut Healthcare System
RP Laine, L (通讯作者)，Yale Sch Med, Sect Digest Dis, POB 208019, New Haven, CT 06520 USA.
EM loren.laine@yale.edu
OI Gentry, Mark/0000-0002-3542-8803
CR Abba K, 2011, COCHRANE DB SYST REV, DOI 10.1002/14651858.CD008122.pub2
   [Anonymous], 2004, The Newcastle-Ottawa Scale (NOQAS) for assessing the quality of non-randomized studies in meta-analysis
   Azad S, 2011, SAUDI J GASTROENTERO, V17, P194, DOI 10.4103/1319-3767.80383
   Baert F, 2010, GASTROENTEROLOGY, V138, P463, DOI 10.1053/j.gastro.2009.09.056
   Bessissow T, 2012, AM J GASTROENTEROL, V107, P1684, DOI 10.1038/ajg.2012.301
   Bitton A, 2001, GASTROENTEROLOGY, V120, P13, DOI 10.1053/gast.2001.20912
   Bressenot AM, 2015, ALIMENT PHARM THER, V42, P957, DOI 10.1111/apt.13375
   Bryant RV, 2014, J CROHNS COLITIS, V8, P1582, DOI 10.1016/j.crohns.2014.08.011
   Bryant RV, 2016, GUT, V65, P408, DOI 10.1136/gutjnl-2015-309598
   Christensen Britt, 2016, Curr Gastroenterol Rep, V18, P5, DOI 10.1007/s11894-015-0477-6
   Colombel JF, 2011, GASTROENTEROLOGY, V141, P1194, DOI 10.1053/j.gastro.2011.06.054
   D'Haens G, 2007, GASTROENTEROLOGY, V132, P763, DOI 10.1053/j.gastro.2006.12.038
   Egger M, 1997, BMJ-BRIT MED J, V315, P629, DOI 10.1136/bmj.315.7109.629
   Fujiya M, 2002, GASTROINTEST ENDOSC, V56, P535, DOI 10.1067/mge.2002.127101
   Geboes K, 2000, GUT, V47, P404, DOI 10.1136/gut.47.3.404
   HIGGINS JPT, 2011, COCHRANE HDB SYSTEMA, V0001
   Hindryckx P, 2015, J CROHNS COLITIS, V9, P580, DOI 10.1093/ecco-jcc/jjv074
   Hindryckx P, 2014, J CROHNS COLITIS, V8, P1339, DOI 10.1016/j.crohns.2014.04.007
   Jauregui-Amezaga A, 2014, INFLAMM BOWEL DIS, V20, P1187, DOI 10.1097/MIB.0000000000000069
   Kruis W, 2011, ALIMENT PHARM THER, V33, P313, DOI 10.1111/j.1365-2036.2010.04537.x
   Kruis W, 2009, GUT, V58, P233, DOI 10.1136/gut.2008.154302
   LANGHOLZ E, 1994, GASTROENTEROLOGY, V107, P3, DOI 10.1016/0016-5085(94)90054-X
   Lapidus A, 1998, GASTROENTEROLOGY, V114, P1151, DOI 10.1016/S0016-5085(98)70420-2
   Levesque BG, 2015, GASTROENTEROLOGY, V148, P37, DOI 10.1053/j.gastro.2014.08.003
   Li CQ, 2014, BMC GASTROENTEROL, V14, DOI 10.1186/1471-230X-14-45
   Neurath MF, 2012, GUT, V61, P1619, DOI 10.1136/gutjnl-2012-302830
   Nishio Y, 2006, GUT, V55, P1768, DOI 10.1136/gut.2005.086900
   Nishiyama S, 2015, J GASTROENTEROL, V50, P1087, DOI 10.1007/s00535-015-1059-y
   Paine ER, 2014, GASTROENTEROL REP, V2, P161, DOI 10.1093/gastro/gou028
   Paoluzi OA, 2002, ALIMENT PHARM THER, V16, P1751, DOI 10.1046/j.1365-2036.2002.01340.x
   RACHMILEWITZ D, 1989, BMJ-BRIT MED J, V298, P82, DOI 10.1136/bmj.298.6666.82
   Riddell R, 2014, GASTROINTESTINAL PAT
   RILEY SA, 1991, GUT, V32, P174, DOI 10.1136/gut.32.2.174
   Rothstein HR, 2005, PUBLICATION BIAS IN META-ANALYSIS: PREVENTION, ASSESSMENT AND ADJUSTMENTS, P1, DOI 10.1002/0470870168
   Sandborn WJ, 2009, GASTROENTEROLOGY, V137, P1250, DOI 10.1053/j.gastro.2009.06.061
   Sandborn WJ, 2002, GASTROENTEROLOGY, V122, P512, DOI 10.1053/gast.2002.31072
   Sterne JAC, 2011, COCHRANE HDB SYSTEMA
   Stroup DF, 2000, JAMA-J AM MED ASSOC, V283, P2008, DOI 10.1001/jama.283.15.2008
   Theede K, 2016, INFLAMM BOWEL DIS, V22, P1042, DOI 10.1097/MIB.0000000000000736
   TRUELOVE SC, 1956, BRIT MED J, V1, P1315, DOI 10.1136/bmj.1.4979.1315
   TRUELOVE SC, 1955, BRIT MED J, V2, P1041, DOI 10.1136/bmj.2.4947.1041
   Vester-Andersen MK, 2014, J CROHNS COLITIS, V8, P1675, DOI 10.1016/j.crohns.2014.07.010
   Walmsley RS, 1998, GUT, V43, P29, DOI 10.1136/gut.43.1.29
   Wolff S, 2013, INFLAMM BOWEL DIS, V19, P2611, DOI 10.1097/01.MIB.0000437044.43961.00
   WRIGHT R, 1966, AM J DIG DIS, V11, P847, DOI 10.1007/BF02233941
   WRIGHT R, 1965, BRIT MED J, V2, P138, DOI 10.1136/bmj.2.5454.138
   Zenlea T, 2016, AM J GASTROENTEROL, V111, P685, DOI 10.1038/ajg.2016.50
NR 47
TC 124
Z9 129
U1 3
U2 8
PU LIPPINCOTT WILLIAMS & WILKINS
PI PHILADELPHIA
PA TWO COMMERCE SQ, 2001 MARKET ST, PHILADELPHIA, PA 19103 USA
SN 0002-9270
EI 1572-0241
J9 AM J GASTROENTEROL
JI Am. J. Gastroenterol.
PD DEC
PY 2016
VL 111
IS 12
BP 1692
EP 1701
DI 10.1038/ajg.2016.418
PG 10
WC Gastroenterology & Hepatology
WE Science Citation Index Expanded (SCI-EXPANDED)
SC Gastroenterology & Hepatology
GA EK6TP
UT WOS:000394057300013
PM 27725645
DA 2024-01-22
ER

PT J
AU Pérez, I
   Fernández, L
   Sánchez-Ramón, S
   Alba, C
   Zatarain, A
   Cañas, M
   Lopez, ON
   Olivares, D
   Rey, E
   Taxonera, C
AF Perez, Irene
   Fernandez, Lidia
   Sanchez-Ramon, Silvia
   Alba, Cristina
   Zatarain, Ana
   Canas, Mercedes
   Lopez, Olga N.
   Olivares, David
   Rey, Enrique
   Taxonera, Carlos
TI Reliability evaluation of four different assays for therapeutic drug
   monitoring of infliximab levels
SO THERAPEUTIC ADVANCES IN GASTROENTEROLOGY
LA English
DT Article
DE antibodies to infliximab; inflammatory bowel disease; infliximab;
   intraclass correlation coefficient; reliability; therapeutic drug
   monitoring; trough levels
ID INFLAMMATORY-BOWEL-DISEASE; CROHNS-DISEASE; ULCERATIVE-COLITIS; SERUM
   INFLIXIMAB; DOSE INTENSIFICATION; MAINTENANCE THERAPY; CONTROLLED-TRIAL;
   TROUGH LEVELS; ANTIBODIES; METAANALYSIS
AB Background: The aim of this study was to evaluate reliability of four different assays for measuring infliximab trough levels and antibodies to infliximab (ATI).
   Methods: In this non-interventional, cross-sectional study including IBD patients, infliximab levels and ATI were measured using four different assays: Lisa-Tracker, Promonitor, Q-Inflixi and Sanquin. Reliability and agreement for infliximab levels was assessed using the intraclass correlation coefficient (ICC) and Bland-Altman plots. Qualitative agreement for infliximab (based on a pre-established target window of trough levels between 3 mu g/ml and 7 mu g/ml) and for ATI were estimated by Cohen's kappa.
   Results: Serum samples of 84 IBD patients were evaluated for infliximab using the four assays. Reliability was 'substantial' between Lisa-Tracker versus Promonitor and 'almost perfect' between the remaining assay pairs, with ICCs [95% confidence interval (CI)] ranging from 0.93 (0.70-0.97) for Lisa-Tracker versus Promonitor to 0.97 (0.95-0.98) for Q-Inflixi versus Sanquin. Bland-Altman plots showed significant bias between assays except Promonitor versus Q-Inflixi, which had excellent agreement. The greatest differences in mean infliximab were found between Promonitor versus Lisa-Tracker (-0.91 mu g/ml) and Lisa-Tracker versus Q-Inflixi (0.69 mu g/ml). Qualitative agreement for infliximab was 'almost perfect' for Promonitor versus Q-Inflixi (kappa 0.84) and Q-Inflixi versus Sanquin (kappa 0.81), and 'substantial' for the remaining pairs. More than 10% of patients who had infliximab levels within the target interval by Lisa-Tracker had suboptimal concentrations (< 3 mu g/ml) with Promonitor and Q-Inflixi. Furthermore, 11% of patients within the target interval by Q-Inflixi had supra-optimal levels (> 7 mu g/ml) by Lisa-Tracker. In the remaining paired comparisons, fewer than 5% of patients were placed in different subgroups. Qualitative agreement for ATI fluctuated between 'moderate' and 'almost perfect'.
   Conclusions: All four assays seem suitable for therapeutic drug monitoring of infliximab. Promonitor and Q-Inflixi had the best agreement, making those assays fully interchangeable. Systematic biases between Lisa-Tracker with Promonitor and Q-Inflixi suggest that these assays should not be interchanged during the follow up of an individual patient.
C1 [Perez, Irene; Alba, Cristina; Zatarain, Ana; Canas, Mercedes; Lopez, Olga N.; Olivares, David; Rey, Enrique; Taxonera, Carlos] Hosp Clin San Carlos, Dept Gastroenterol, Inflammatory Bowel Dis Unit, C Prof Martin Lagos S-N, Madrid 28040, Spain.
   [Fernandez, Lidia; Sanchez-Ramon, Silvia; Olivares, David; Rey, Enrique; Taxonera, Carlos] Hosp Clin San Carlos IdISSC, Inst Invest, Madrid, Spain.
   [Perez, Irene] Hosp La Paz, Dept Gastroenterol, Madrid, Spain.
   [Fernandez, Lidia; Sanchez-Ramon, Silvia] Hosp Clin San Carlos, Dept Clin Immunol, Madrid, Spain.
C3 Hospital Clinico San Carlos; Hospital Clinico San Carlos; Hospital
   Universitario La Paz; Hospital Clinico San Carlos
RP Taxonera, C (通讯作者)，Hosp Clin San Carlos, Dept Gastroenterol, Inflammatory Bowel Dis Unit, C Prof Martin Lagos S-N, Madrid 28040, Spain.; Taxonera, C (通讯作者)，Hosp Clin San Carlos IdISSC, Inst Invest, Madrid, Spain.
EM carlos.taxonera@salud.madrid.org
RI Taxonera, Carlos/AFK-0569-2022; Sanchez-Ramon, Silvia/I-8242-2019; Rey,
   Enrique/B-9492-2008; Sanchez-Ramon, Silvia/AAZ-7670-2020
OI Taxonera, Carlos/0000-0001-9166-7350; Sanchez-Ramon,
   Silvia/0000-0001-9585-6167; Rey, Enrique/0000-0002-5060-7105;
   Sanchez-Ramon, Silvia/0000-0001-9585-6167
CR Adedokun OJ, 2014, GASTROENTEROLOGY, V147, P1296, DOI 10.1053/j.gastro.2014.08.035
   Afonso J, 2016, ALIMENT PHARM THER, V44, P684, DOI 10.1111/apt.13757
   Afonso J, 2016, THER ADV GASTROENTER, V9, P781, DOI 10.1177/1756283X16658223
   Arias MT, 2015, CLIN GASTROENTEROL H, V13, P531, DOI 10.1016/j.cgh.2014.07.055
   Baert F, 2003, NEW ENGL J MED, V348, P601, DOI 10.1056/NEJMoa020888
   Bortlik M, 2013, J CROHNS COLITIS, V7, P736, DOI 10.1016/j.crohns.2012.10.019
   Casteele NV, 2012, ALIMENT PHARM THER, V36, P765, DOI 10.1111/apt.12030
   Casteele NV, 2017, GASTROENTEROLOGY, V153, P835, DOI 10.1053/j.gastro.2017.07.031
   Casteele NV, 2015, GUT, V64, P1539, DOI 10.1136/gutjnl-2014-307883
   Cornillie F, 2014, GUT, V63, P1721, DOI 10.1136/gutjnl-2012-304094
   Ford AC, 2011, AM J GASTROENTEROL, V106, P644, DOI 10.1038/ajg.2011.73
   Gisbert JP, 2009, AM J GASTROENTEROL, V104, P760, DOI 10.1038/ajg.2008.88
   Hanauer SB, 2002, LANCET, V359, P1541, DOI 10.1016/S0140-6736(02)08512-4
   Koo TK, 2016, J CHIROPR MED, V15, P155, DOI 10.1016/j.jcm.2016.02.012
   LANDIS JR, 1977, BIOMETRICS, V33, P159, DOI 10.2307/2529310
   Llinares-Tello F, 2012, CLIN CHEM LAB MED, V50, P1845, DOI 10.1515/cclm-2012-0050
   Maser EA, 2006, CLIN GASTROENTEROL H, V4, P1248, DOI 10.1016/j.cgh.2006.06.025
   Moore C, 2016, J CROHNS COLITIS, V10, P619, DOI 10.1093/ecco-jcc/jjw007
   Nanda KS, 2013, AM J GASTROENTEROL, V108, P40, DOI 10.1038/ajg.2012.363
   Ordás I, 2012, CLIN GASTROENTEROL H, V10, P1079, DOI 10.1016/j.cgh.2012.06.032
   Ordás I, 2012, CLIN PHARMACOL THER, V91, P635, DOI 10.1038/clpt.2011.328
   Pariente B, 2012, INFLAMM BOWEL DIS, V18, P1199, DOI 10.1002/ibd.21839
   Paul S, 2013, INFLAMM BOWEL DIS, V19, P2568, DOI 10.1097/MIB.0b013e3182a77b41
   Ruiz-Argüello B, 2013, CLIN CHEM LAB MED, V51, pE287, DOI 10.1515/cclm-2013-0461
   Rutgeerts P, 2005, NEW ENGL J MED, V353, P2462, DOI 10.1056/NEJMoa050516
   Schmitz EMH, 2016, CLIN CHEM LAB MED, V54, P1211, DOI 10.1515/cclm-2015-0987
   Seow CH, 2010, GUT, V59, P49, DOI 10.1136/gut.2009.183095
   Steenholdt C, 2014, AM J GASTROENTEROL, V109, P1055, DOI 10.1038/ajg.2014.106
   Steenholdt C, 2014, GUT, V63, P919, DOI 10.1136/gutjnl-2013-305279
   Steenholdt C, 2013, THER DRUG MONIT, V35, P530, DOI 10.1097/FTD.0b013e31828d23c3
   van Bezooijen JS, 2016, THER DRUG MONIT, V38, P432, DOI 10.1097/FTD.0000000000000310
   Vande Casteele N, 2015, GASTROENTEROLOGY, V148, P1320, DOI 10.1053/j.gastro.2015.02.031
   Velayos FS, 2013, CLIN GASTROENTEROL H, V11, P654, DOI 10.1016/j.cgh.2012.12.035
NR 33
TC 13
Z9 13
U1 0
U2 5
PU SAGE PUBLICATIONS LTD
PI LONDON
PA 1 OLIVERS YARD, 55 CITY ROAD, LONDON EC1Y 1SP, ENGLAND
SN 1756-283X
EI 1756-2848
J9 THER ADV GASTROENTER
JI Ther. Adv. Gastroenterol.
PD JUN 26
PY 2018
VL 11
DI 10.1177/1756284818783613
PG 10
WC Gastroenterology & Hepatology
WE Science Citation Index Expanded (SCI-EXPANDED)
SC Gastroenterology & Hepatology
GA GS0ML
UT WOS:000443192700001
PM 30034528
OA Green Published, gold
DA 2024-01-22
ER

PT J
AU Desai, RJ
   Bateman, BT
   Huybrechts, KF
   Patorno, E
   Hernandez-Diaz, S
   Park, Y
   Dejene, SZ
   Cohen, J
   Mogun, H
   Kim, SC
AF Desai, Rishi J.
   Bateman, Brian T.
   Huybrechts, Krista F.
   Patorno, Elisabetta
   Hernandez-Diaz, Sonia
   Park, Yoonyoung
   Dejene, Sara Z.
   Cohen, Jacqueline
   Mogun, Helen
   Kim, Seoyoung C.
TI Risk of serious infections associated with use of immunosuppressive
   agents in pregnant women with autoimmune inflammatory conditions: cohort
   study
SO BMJ-BRITISH MEDICAL JOURNAL
LA English
DT Article
ID SYSTEMIC GLUCOCORTICOID THERAPY; RHEUMATOID-ARTHRITIS; CROHNS-DISEASE;
   OUTCOMES; LUPUS; RECOMMENDATIONS; PREDICTORS; MANAGEMENT;
   HYDROXYCHLOROQUINE; CORTICOSTEROIDS
AB OBJECTIVE
   To compare the risk of serious infections associated with use of systemic steroids, non-biologic agents, or tumor necrosis factor alpha (TNF) inhibitors in pregnancy.
   DESIGN
   Observational cohort study.
   SETTING
   Public (Medicaid, 2001-10) or private (Optum Clinformatics, 2004-15) health insurance programs in the US.
   PARTICIPANTS
   4961 pregnant women treated with immunosuppressive drugs for rheumatoid arthritis, systemic lupus erythematosus, ankylosing spondylitis, psoriatic arthritis, or inflammatory bowel disease.
   EXPOSURE FOR OBSERVATIONAL STUDIES
   Exposure was classified into steroid, non-biologic, or TNF inhibitors on first filled prescription during pregnancy. Because TNF inhibitors are not used to treat systemic lupus erythematosus, patients with this condition were excluded from comparisons involving TNF inhibitors.
   MAIN OUTCOME MEASURE
   The main outcome was occurrence of serious infections during pregnancy, defined by hospital admission for bacterial or opportunistic infections. Hazard ratios were derived using Cox proportional hazard regression models after adjustment for confounding with propensity score fine stratification. A logistic regression model was used to conduct a dose-response analysis among women filling at least one steroid prescription.
   RESULTS
   71 out of 4961 pregnant women (0.2%) treated with immunosuppressive agents experienced serious infections. The crude incidence rates of serious infections per 100 person years among 2598 steroid users, 1587 non-biologic users, and 776 TNF inhibitors users included in this study were 3.4 (95% confidence interval 2.5 to 4.7), 2.3 (1.5 to 3.5), and 1.5 (0.7 to 3.0), respectively. No statistically significant differences in the risk of serious infections during pregnancy were observed among users of the three immunosuppressive drug classes: non-biologics v steroids, hazard ratio 0.81 (95% confidence interval 0.48 to 1.37), TNF inhibitors v steroids 0.91 (0.36 to 2.26), and TNF inhibitors v non-biologics 1.36 (0.47 to 3.93). In the dose-response analysis, higher steroid dose was associated with an increased risk of serious infections during pregnancy (coefficient for each unit increase in average prednisone equivalent mg daily dose= 0.019, P= 0.02).
   CONCLUSIONS
   Risk of serious infections is similar among pregnant women with systemic inflammatory conditions using steroids, non-biologics, and TNF inhibitors. However, high dose steroid use is an independent risk factor of serious infections in pregnancy.
C1 [Desai, Rishi J.; Bateman, Brian T.; Huybrechts, Krista F.; Patorno, Elisabetta; Dejene, Sara Z.; Mogun, Helen; Kim, Seoyoung C.] Brigham & Womens Hosp, Dept Med, Div Pharmacoepidemiol & Pharmacoecon, Boston, MA 02120 USA.
   [Desai, Rishi J.; Bateman, Brian T.; Huybrechts, Krista F.; Patorno, Elisabetta; Dejene, Sara Z.; Mogun, Helen; Kim, Seoyoung C.] Harvard Med Sch, Boston, MA 02120 USA.
   [Bateman, Brian T.] Harvard Med Sch, Massachusetts Gen Hosp, Dept Anesthesia Crit Care & Pain Med, Boston, MA USA.
   [Hernandez-Diaz, Sonia; Park, Yoonyoung; Cohen, Jacqueline] Harvard Sch Publ Hlth, Dept Epidemiol, Boston, MA USA.
C3 Harvard University; Brigham & Women's Hospital; Harvard University;
   Harvard Medical School; Harvard University; Massachusetts General
   Hospital; Harvard Medical School; Harvard University; Harvard T.H. Chan
   School of Public Health
RP Desai, RJ (通讯作者)，Brigham & Womens Hosp, Dept Med, Div Pharmacoepidemiol & Pharmacoecon, Boston, MA 02120 USA.; Desai, RJ (通讯作者)，Harvard Med Sch, Boston, MA 02120 USA.
EM rdesai@bwh.harvard.edu
RI Cohen, Jacqueline M./H-6517-2019; Kim, Seoyoung/L-6561-2019; Desai,
   Rishi/AAH-8988-2021
OI Cohen, Jacqueline M./0000-0002-7300-0488; Kim,
   Seoyoung/0000-0002-2517-3579; 
FU Division of Pharmacoepidemiology and Pharmacoeconomics, Brigham and
   Women's Hospital; Harvard Medical School
FX The investigators conducted the research independently through funding
   from internal sources of the Division of Pharmacoepidemiology and
   Pharmacoeconomics, Brigham and Women's Hospital and Harvard Medical
   School.
CR Aberra FN, 2003, GASTROENTEROLOGY, V125, P320, DOI 10.1016/S0016-5085(03)00883-7
   Akbari M, 2013, INFLAMM BOWEL DIS, V19, P15, DOI 10.1002/ibd.22948
   Bjorn AMB, 2015, BASIC CLIN PHARMACOL, V116, P308, DOI 10.1111/bcpt.12367
   Buyon JP, 2015, ANN INTERN MED, V163, P153, DOI 10.7326/M14-2235
   Clowse MEB, 2007, RHEUM DIS CLIN N AM, V33, P237, DOI 10.1016/j.rdc.2007.01.002
   Clowse MEB, 2006, ARTHRITIS RHEUM, V54, P3640, DOI 10.1002/art.22159
   Cole SR, 2004, COMPUT METH PROG BIO, V75, P45, DOI 10.1016/j.cmpb.2003.10.004
   Crowson CS, 2012, ARTHRITIS RHEUM-US, V64, P2847, DOI 10.1002/art.34530
   Crowther CA, 2011, COCHRANE DB SYST REV, DOI 10.1002/14651858.CD003935.pub3
   de Man YA, 2009, ARTHRITIS RHEUM-US, V60, P3196, DOI 10.1002/art.24914
   Desai RJ, 2017, EPIDEMIOLOGY, V28, P249, DOI 10.1097/EDE.0000000000000595
   Desai RJ, 2016, ARTHRITIS RHEUMATOL, V68, P1183, DOI 10.1002/art.39521
   Dixon WG, 2011, ARTHRITIS RES THER, V13, DOI 10.1186/ar3453
   Doran MF, 2002, ARTHRITIS RHEUM, V46, P2294, DOI 10.1002/art.10529
   Helmick CG, 2008, ARTHRITIS RHEUM-US, V58, P15, DOI 10.1002/art.23177
   Hoes JN, 2007, ANN RHEUM DIS, V66, P1560, DOI 10.1136/ard.2007.072157
   Kaplan YC, 2016, BRIT J CLIN PHARMACO, V81, P835, DOI 10.1111/bcp.12872
   Kappelman MD, 2007, CLIN GASTROENTEROL H, V5, P1424, DOI 10.1016/j.cgh.2007.07.012
   Kavanaugh A, 2015, ARTHRIT CARE RES, V67, P313, DOI 10.1002/acr.22516
   Kourtis AP, 2014, NEW ENGL J MED, V370, P2211, DOI [10.1056/NEJMra1213566, 10.1056/NEJMc1408436]
   Lesko SM, 2006, TXB PHARMACOEPIDEMIO, P311
   Lichtenstein GR, 2006, CLIN GASTROENTEROL H, V4, P621, DOI 10.1016/j.cgh.2006.03.002
   Manager R., 2014, REVMAN VERSION 5 3
   Margulis AV, 2013, PHARMACOEPIDEM DR S, V22, P16, DOI 10.1002/pds.3284
   Mecacci F, 2007, SEMIN PERINATOL, V31, P223, DOI 10.1053/j.semperi.2007.05.005
   Myers JA, 2011, AM J EPIDEMIOL, V174, P1213, DOI 10.1093/aje/kwr364
   Nielsen OH, 2013, BMC MED, V11, DOI 10.1186/1741-7015-11-174
   Ostensen M, 2004, ANN RHEUM DIS, V63, P1212, DOI 10.1136/ard.2003.016881
   Palmsten K, 2013, PLOS ONE, V8, DOI 10.1371/journal.pone.0067405
   Pearl J, 2011, AM J EPIDEMIOL, V174, P1223, DOI 10.1093/aje/kwr352
   Ramiro S, 2014, ANN RHEUM DIS, V73, P529, DOI 10.1136/annrheumdis-2013-204575
   Ruiz-Irastorza G, 2009, ARTHRITIS RES THER, V11, DOI 10.1186/ar2764
   Saag KG, 2008, ARTHRIT RHEUM-ARTHR, V59, P762, DOI 10.1002/art.23721
   Schneeweiss S, 2007, J CLIN EPIDEMIOL, V60, P397, DOI 10.1016/j.jclinepi.2006.07.011
   Viktil KK, 2012, SCAND J RHEUMATOL, V41, P196, DOI 10.3109/03009742.2011.626442
   Winthrop KL, 2012, RHEUM DIS CLIN N AM, V38, P727, DOI 10.1016/j.rdc.2012.08.019
NR 36
TC 38
Z9 43
U1 0
U2 12
PU BMJ PUBLISHING GROUP
PI LONDON
PA BRITISH MED ASSOC HOUSE, TAVISTOCK SQUARE, LONDON WC1H 9JR, ENGLAND
SN 0959-535X
EI 1756-1833
J9 BMJ-BRIT MED J
JI BMJ-British Medical Journal
PD MAR 6
PY 2017
VL 356
AR j895
DI 10.1136/bmj.j895
PG 9
WC Medicine, General & Internal
WE Science Citation Index Expanded (SCI-EXPANDED)
SC General & Internal Medicine
GA EO1BH
UT WOS:000396432100009
PM 28264814
OA hybrid, Green Published, Green Submitted
DA 2024-01-22
ER

PT J
AU Park, KT
   Perez, F
   Tsai, R
   Honkanen, A
   Bass, D
   Garber, A
AF Park, K. T.
   Perez, Felipe
   Tsai, Raymond
   Honkanen, Anita
   Bass, Dorsey
   Garber, Alan
TI Cost-effectiveness Analysis of Adjunct VSL#3 Therapy Versus Standard
   Medical Therapy in Pediatric Ulcerative Colitis
SO JOURNAL OF PEDIATRIC GASTROENTEROLOGY AND NUTRITION
LA English
DT Article
DE colectomy; cost-effectiveness analysis; decision analysis; ileal pouch
   anal anastamosis; inflammatory bowel diseases; quality of life; VSL#3
ID QUALITY-OF-LIFE; CROHNS-DISEASE; PROBIOTIC THERAPY; DOUBLE-BLIND;
   MAINTENANCE; REMISSION; POUCHITIS; PREVALENCE; INFLIXIMAB; INDUCTION
AB Background: Inflammatory bowel diseases (IBDs) are costly chronic gastrointestinal diseases, with pediatric IBD representing increased costs per patient compared to adult disease. Health care expenditures for ulcerative colitis (UC) are >$2 billion annually. It is not clear whether the addition of VSL#3 to standard medical therapy in UC induction and maintenance of remission is a cost-effective strategy.
   Patients and Methods: We performed a systematic review of the literature and created a Markov model simulating a cohort of 10-year-old patients with severe UC, studying them until 100 years of age or death. We compared 2 strategies: standard medical therapy versus medical therapy + VSL#3. For both strategies, we assumed that patients progressed through escalating therapies-mesalamine, azathioprine, and infliximab-before receiving a colectomy + ileal pouch anal anastamosis (IPAA) if the 3 medical therapy options were exhausted. The primary outcome measure was the incremental cost-effectiveness ratio (ICER), defined as the difference of costs between strategies for each quality-adjusted life-year (QALY) gained. One-way sensitivity analyses were performed on variables to determine the key variables affecting cost-effectiveness.
   Results: Standard medical care accrued a lifetime cost of $203,317 per patient, compared to $212,582 per patient for medical therapy + VSL#3. Lifetime QALYs gained was comparable for standard medical therapy and medical therapy + VSL#3 at 24.93 versus 25.05, respectively. Using the definition of ICER <50,000/QALY as a cost-effective intervention, medical therapy + VSL#3 produced an ICER of $79,910 per QALY gained, making this strategy cost-ineffective. Sensitivity analyses showed that 4 key parameters could affect the cost-effectiveness of the 2 strategies: cost of colectomy + IPAA, maintenance cost after surgery, probability of developing pouchitis after surgery, and the quality of life after a colectomy + IPAA. High surgical and postsurgical costs, a high probability of developing pouchitis, and a low quality of life after a colectomy + IPAA could make adjunct VSL#3 use a cost-effective strategy.
   Conclusions: Given present data, adjunct VSL#3 use for pediatric UC induction and maintenance of remission is not cost-effective, although several key parameters could make this strategy cost-effective. The quality of life after an IPAA is the single most important variable predicting whether this procedure benefits patients over escalating standard medical therapy.
C1 [Park, K. T.; Garber, Alan] Stanford Univ, Med Ctr, Ctr Hlth Policy Primary Care Outcomes Res, Palo Alto, CA 94304 USA.
   [Park, K. T.; Bass, Dorsey] Packard Childrens Hosp, Div Pediat Gastroenterol Hepatol & Nutr, Palo Alto, CA USA.
   [Perez, Felipe; Tsai, Raymond] Stanford Univ, Sch Med, Palo Alto, CA 94304 USA.
   [Honkanen, Anita] Lucile Packard Childrens Hosp, Dept Anesthesia, Palo Alto, CA USA.
C3 Stanford University; Lucile Packard Children's Hospital (LPCH); Stanford
   University; Lucile Packard Children's Hospital (LPCH)
RP Park, KT (通讯作者)，Stanford Univ, Med Ctr, Ctr Hlth Policy Primary Care Outcomes Res, 750 Welch Rd,Ste 116, Palo Alto, CA 94304 USA.
EM ktpark@stanford.edu
OI Perez, Felipe/0000-0001-8316-4278
FU Department of Pediatrics; Institute for Immunity, Transplantation, and
   Infection of Stanford University; Transplant and Tissue Engineering
   Fellowship; Rosa and Marjorie Wann Research Fellowship
FX This work was supported by an internal grant from the Department of
   Pediatrics and the Institute for Immunity, Transplantation, and
   Infection of Stanford University. K.T.P. is the recipient of the
   Transplant and Tissue Engineering Fellowship and the Rosa and Marjorie
   Wann Research Fellowship Grant.
CR [Anonymous], 2001, NATL VITAL STAT REPO
   Bureau of Economic Analysis U.S. Department of Commerce, 2009, IMPL PRIC DEFL GROSS
   Chebli LA, 2010, INFLAMM BOWEL DIS, V16, P613, DOI 10.1002/ibd.21083
   Fanjiang G, 2007, J PEDIATR GASTR NUTR, V44, P312, DOI 10.1097/MPG.0b013e31802e98d4
   Gibson TB, 2008, J OCCUP ENVIRON MED, V50, P1261, DOI 10.1097/JOM.0b013e318181b8ca
   Gionchetti P, 2000, GASTROENTEROLOGY, V119, P305, DOI 10.1053/gast.2000.9370
   Gionchetti P, 2003, GASTROENTEROLOGY, V124, P1202, DOI 10.1016/S0016-5085(03)00171-9
   Gold M.R., 1996, COST EFFECTIVENESS H
   Kappelman MD, 2007, CLIN GASTROENTEROL H, V5, P1424, DOI 10.1016/j.cgh.2007.07.012
   Kappelman MD, 2008, GASTROENTEROLOGY, V135, P1907, DOI 10.1053/j.gastro.2008.09.012
   Kornbluth A, 2004, AM J GASTROENTEROL, V99, P1371, DOI 10.1111/j.1572-0241.2004.40036.x
   Loftus EV, 2004, GASTROENTEROLOGY, V126, P1504, DOI 10.1053/j.gastro.2004.01.063
   Miele E, 2009, AM J GASTROENTEROL, V104, P437, DOI 10.1038/ajg.2008.118
   Mimura T, 2004, GUT, V53, P108, DOI 10.1136/gut.53.1.108
   Muir AJ, 2001, AM J GASTROENTEROL, V96, P1480
   Park KT, 2011, INFLAMM BOWEL DIS, V17, P1603, DOI 10.1002/ibd.21488
   Provenzale Dawn, 2002, Gastrointest Endosc Clin N Am, V12, P93, DOI 10.1016/S1052-5157(03)00061-8
   Rutgeerts P, 2005, NEW ENGL J MED, V353, P2462, DOI 10.1056/NEJMoa050516
   Sewell JL, 2010, INFLAMM BOWEL DIS, V16, P204, DOI 10.1002/ibd.21008
   Söderlund S, 2009, GASTROENTEROLOGY, V136, P1561, DOI 10.1053/j.gastro.2009.01.064
   Stahlberg D, 1996, DIS COLON RECTUM, V39, P1012, DOI 10.1007/BF02054692
   Tengs TO, 2000, MED CARE, V38, P583, DOI 10.1097/00005650-200006000-00004
   Turner D, 2007, GASTROENTEROLOGY, V133, P423, DOI 10.1053/j.gastro.2007.05.029
   Yu AP, 2008, CURR MED RES OPIN, V24, P319, DOI 10.1185/03007990SX260790
NR 24
TC 10
Z9 12
U1 0
U2 5
PU LIPPINCOTT WILLIAMS & WILKINS
PI PHILADELPHIA
PA TWO COMMERCE SQ, 2001 MARKET ST, PHILADELPHIA, PA 19103 USA
SN 0277-2116
EI 1536-4801
J9 J PEDIATR GASTR NUTR
JI J. Pediatr. Gastroenterol. Nutr.
PD NOV
PY 2011
VL 53
IS 5
BP 489
EP 496
DI 10.1097/MPG.0b013e3182293a5e
PG 8
WC Gastroenterology & Hepatology; Nutrition & Dietetics; Pediatrics
WE Science Citation Index Expanded (SCI-EXPANDED)
SC Gastroenterology & Hepatology; Nutrition & Dietetics; Pediatrics
GA 839QI
UT WOS:000296383000007
PM 21694634
OA Bronze
DA 2024-01-22
ER

PT J
AU Williams, JG
   Alam, MF
   Alrubaiy, L
   Clement, C
   Cohen, D
   Grey, M
   Hilton, M
   Hutchings, HA
   Longo, M
   Morgan, JM
   Rapport, FL
   Seagrove, AC
   Watkins, A
AF Williams, John G.
   Alam, M. Fasihul
   Alrubaiy, Laith
   Clement, Clare
   Cohen, David
   Grey, Michelle
   Hilton, Mike
   Hutchings, Hayley A.
   Longo, Mirella
   Morgan, Jayne M.
   Rapport, Frances L.
   Seagrove, Anne C.
   Watkins, Alan
TI Comparison Of iNfliximab and ciclosporin in STeroid Resistant Ulcerative
   Colitis: pragmatic randomised Trial and economic evaluation (CONSTRUCT)
SO HEALTH TECHNOLOGY ASSESSMENT
LA English
DT Article
ID INFLAMMATORY-BOWEL-DISEASE; QUALITY-OF-LIFE; FORM HEALTH SURVEY; RESCUE
   THERAPY; INTRAVENOUS CYCLOSPORINE; CROHNS-DISEASE; COST-EFFECTIVENESS;
   COLECTOMY RATES; SALVAGE THERAPY; EFFICACY
AB Background: The efficacy of infliximab and ciclosporin in treating severe ulcerative colitis (UC) is proven, but there has been no comparative evaluation of effectiveness.
   Objective: To compare the clinical effectiveness and cost-effectiveness of infliximab and ciclosporin in treating steroid-resistant acute severe UC.
   Method: Between May 2010 and February 2013 we recruited 270 participants from 52 hospitals in England, Scotland and Wales to an open-label parallel-group, pragmatic randomised trial. Consented patients admitted with severe colitis completed baseline quality-of-life questionnaires before receiving intravenous hydrocortisone. If they failed to respond within about 5 days, and met other inclusion criteria, we invited them to participate and used a web-based adaptive randomisation algorithm to allocate them in equal proportions between 5 mg/kg of intravenous infliximab at 0, 2 and 6 weeks or 2 mg/kg/day of intravenous ciclosporin for 7 days followed by 5.5 mg/kg/day of oral ciclosporin until 12 weeks from randomisation. Further treatment was at the discretion of physicians responsible for clinical management. The primary outcome was quality-adjusted survival (QAS): the area under the curve (AUC) of scores derived from Crohn's and Ulcerative Colitis Questionnaires completed by participants at 3 and 6 months, and then 6-monthly over 1-3 years, more frequently after surgery. Secondary outcomes collected simultaneously included European Quality of Life-5 Dimensions (EQ-5D) scores and NHS resource use to estimate cost-effectiveness. Blinding was possible only for data analysts. We interviewed 20 trial participants and 23 participating professionals. Funded data collection finished in March 2014. Most participants consented to complete annual questionnaires and for us to analyse their routinely collected health data over 10 years.
   Results: The 135 participants in each group were well matched at baseline. In 121 participants analysed in each group, we found no significant difference between infliximab and ciclosporin in QAS [mean difference in AUC/day 0.0297 favouring ciclosporin, 95% confidence interval (CI) -0.0088 to 0.0682; p = 0.129]; EQ-5D scores (quality-adjusted life-year mean difference 0.021 favouring ciclosporin, 95% CI -0.032 to 0.096; p = 0.350); Short Form questionnaire-6 Dimensions scores (mean difference 0.0051 favouring ciclosporin, 95% CI -0.0250 to 0.0353; p = 0.737). There was no statistically significant difference in colectomy rates [odds ratio (OR) 1.350 favouring infliximab, 95% CI 0.832 to 2.188; p = 0.223]; numbers of serious adverse reactions (event ratio = 0.938 favouring ciclosporin, 95% CI 0.590 to 1.493; p = 0.788); participants with serious adverse reactions (OR 0.660 favouring ciclosporin, 95% CI 0.282 to 1.546; p = 0.338); numbers of serious adverse events (event ratio 1.075 favouring infliximab, 95% CI 0.603 to 1.917; p = 0.807); participants with serious adverse events (OR 0.999 favouring infliximab, 95% CI 0.473 to 2.114; p = 0.998); deaths (all three who died received infliximab; p = 0.247) or concomitant use of immunosuppressants. The lower cost of ciclosporin led to lower total NHS costs (mean difference -5632 pound, 95% CI -8305 pound to -2773; pound p < 0.001). Interviews highlighted the debilitating effect of UC; participants were more positive about infliximab than ciclosporin. Professionals reported advantages and disadvantages with both drugs, but nurses disliked the intravenous ciclosporin.
   Conclusions: Total cost to the NHS was considerably higher for infliximab than ciclosporin. Nevertheless, there was no significant difference between the two drugs in clinical effectiveness, colectomy rates, incidence of SAEs or reactions, or mortality, when measured 1-3 years post treatment. To assess long-term outcome participants will be followed up for 10 years post randomisation, using questionnaires and routinely collected data. Further studies will be needed to evaluate the efficacy and effectiveness of new anti-tumour necrosis factor drugs and formulations of ciclosporin.
C1 [Williams, John G.; Alrubaiy, Laith; Clement, Clare; Grey, Michelle; Hutchings, Hayley A.; Morgan, Jayne M.; Rapport, Frances L.; Seagrove, Anne C.; Watkins, Alan] Swansea Univ, Sch Med, Swansea, W Glam, Wales.
   [Alam, M. Fasihul; Longo, Mirella] Swansea Univ, Coll Human & Hlth Sci, Swansea Ctr Hlth Econ, Swansea, W Glam, Wales.
   [Cohen, David] Univ South Wales, Fac Hlth Sport & Sci, Pontypridd, M Glam, Wales.
C3 Swansea University; Swansea University; University of South Wales
RP Williams, JG (通讯作者)，Swansea Univ, Sch Med, Swansea, W Glam, Wales.
EM j.g.williams@swansea.ac.uk
RI Alrubaiy, Laith/ABX-6181-2022; Al-Rubaiy, Laith/GLR-1583-2022;
   Hutchings, Hayley A/C-9944-2013; Alam, M Fasihul/AAD-7268-2020
OI Alrubaiy, Laith/0000-0002-6340-8244; Hutchings, Hayley
   Anne/0000-0003-4155-1741; Alam, M Fasihul/0000-0003-2590-851X; clement,
   clare/0000-0002-5555-433X; Watkins, Alan/0000-0003-3804-1943
FU NIHR Health Technology Assessment programme; Marie Curie [MCCC-FCO-11-C]
   Funding Source: researchfish; National Institute for Health Research
   [06/78/03] Funding Source: researchfish
FX This project was funded by the NIHR Health Technology Assessment
   programme and will be published in full in Health Technology Assessment;
   Vol. 20, No. 44. See the NIHR Journals Library website for further
   project information.
CR Aberra FN, 2006, GASTROENTEROL CLIN N, V35, P821, DOI 10.1016/j.gtc.2006.09.002
   Actis GC, 1998, INFLAMM BOWEL DIS, V4, P276, DOI 10.1002/ibd.3780040404
   Adedokun OJ, 2014, GASTROENTEROLOGY, V147, P1296, DOI 10.1053/j.gastro.2014.08.035
   Alrubaiy L, 2012, J CROHNS COLITIS, V6, pS46
   Alrubaiy L, 2015, J CROHNS COLITIS, V9, P66, DOI 10.1093/ecco-jcc/jju005
   [Anonymous], TRIALS S1
   [Anonymous], 2015, NAT SCHED REF COSTS
   [Anonymous], 2006, RES GOV FRAM HLTH CO
   [Anonymous], RES GOV FRAM
   [Anonymous], 2005, RES GOV FRAM HLTH SO
   [Anonymous], STUDY RES DESIGN MET
   [Anonymous], HDB QUALITATIVE RES, DOI DOI 10.1258/096214400320575624
   [Anonymous], 2012, Unit costs of health and social care 2012
   [Anonymous], DAT PROT ACT
   Bedson E, 2014, HEALTH TECHNOL ASSES, V18, P1, DOI 10.3310/hta18480
   Briggs A., 2006, DECISION MODELLING H, V4th ed
   Brooks R, 1996, HEALTH POLICY, V37, P53, DOI 10.1016/0168-8510(96)00822-6
   Bryan S, 2010, EVIDENCE REV GROUP R
   Campbell S, 2005, EUR J GASTROEN HEPAT, V17, P79, DOI 10.1097/00042737-200501000-00016
   Carter MJ, 2004, GUT, V53, DOI 10.1136/gut.2004.043372
   Chang KH, 2013, INT J COLORECTAL DIS, V28, P287, DOI 10.1007/s00384-012-1602-8
   Chaparro M, 2012, ALIMENT PHARM THER, V35, P275, DOI 10.1111/j.1365-2036.2011.04934.x
   Chaudhary Mohammad A, 2013, Biol Ther, V3, P45
   Cheung WY, 2000, J CLIN EPIDEMIOL, V53, P297, DOI 10.1016/S0895-4356(99)00152-3
   Chey WY, 2001, AM J GASTROENTEROL, V96, P2373, DOI 10.1111/j.1572-0241.2001.04039.x
   Creed TJ, 2007, ALIMENT PHARM THER, V25, P111, DOI 10.1111/j.1365-2036.2006.03156.x
   Croft A, 2013, ALIMENT PHARM THER, V38, P294, DOI 10.1111/apt.12375
   Curtis L, 2013, Unit Costs of Health and Social Care 2013
   D'Haens G, 2001, GASTROENTEROLOGY, V120, P1323, DOI 10.1053/gast.2001.23983
   Daperno M, 2004, DIGEST LIVER DIS, V36, P21, DOI 10.1016/j.dld.2003.04.001
   Dean KE, 2012, J GASTROEN HEPATOL, V27, P487, DOI 10.1111/j.1440-1746.2011.06958.x
   Denzin N., 2011, SAGE HDB QUALITATIVE, V4, P1, DOI [DOI 10.4135/9781849208550.N1, DOI 10.1017/CBO9781107415324.004]
   Digitalhealth.net, 2013, NHS DIR 0845 CLOS CO
   Dinesen LC, 2010, J CROHNS COLITIS, V4, P431, DOI 10.1016/j.crohns.2010.02.001
   DROSSMAN DA, 1992, J CLIN GASTROENTEROL, V15, P104, DOI 10.1097/00004836-199209000-00005
   DROSSMAN DA, 1991, PSYCHOSOM MED, V53, P701, DOI 10.1097/00006842-199111000-00010
   Evans BA, 2013, TRIALS, V14, DOI 10.1186/1745-6215-14-219
   FARMER RG, 1992, CLEV CLIN J MED, V59, P35, DOI 10.3949/ccjm.59.1.35
   Feagan BG, 2007, AM J GASTROENTEROL, V102, P794, DOI 10.1111/j.1572-0241.2007.01094.x
   Fenwick E, 2006, BMC HEALTH SERV RES, V6, DOI 10.1186/1472-6963-6-52
   Garcia-Lopez S, 2005, Gastroenterol Hepatol, V28, P607, DOI 10.1016/S0210-5705(05)71523-5
   Gisbert JP, 2007, ALIMENT PHARM THER, V25, P19, DOI 10.1111/j.1365-2036.2006.03131.x
   GLASZIOU PP, 1990, STAT MED, V9, P1259, DOI 10.1002/sim.4780091106
   Glick HA, 2014, Economic evaluation in clinical trials, DOI DOI 10.1093/MED/9780199685028.001.0001
   GUBA EG, 1981, ECTJ-EDUC COMMUN TEC, V29, P75
   GUYATT G, 1989, GASTROENTEROLOGY, V96, P804, DOI 10.1016/0016-5085(89)90905-0
   Haslam N, 2000, EUR J GASTROEN HEPAT, V12, P657, DOI 10.1097/00042737-200012060-00015
   Hawthorne AB, 2003, EUR J GASTROEN HEPAT, V15, P239, DOI 10.1097/00042737-200303000-00005
   HAZEN ACM, 2008, PAEDIATR PERINAT DRU, V8, P177, DOI DOI 10.1185/146300908X292097
   Health and Social Care Information Centre (HSCIC) Academy of Medical Royal Colleges, 2013, STAND CLIN STRUCT CO
   Hinz Andreas, 2007, Psychosoc Med, V4, pDoc07
   Hoie O, 2007, GASTROENTEROLOGY, V132, P507, DOI 10.1053/j.gastro.2006.11.015
   IRVINE EJ, 1994, GASTROENTEROLOGY, V106, P287, DOI 10.1016/0016-5085(94)90585-1
   Irvine EJ, 1996, J CLIN EPIDEMIOL, V49, P1177, DOI 10.1016/0895-4356(96)00136-9
   Irvine EJ, 1996, AM J GASTROENTEROL, V91, P1571
   Jakobovits SL, 2007, ALIMENT PHARM THERAP, V25, P1055, DOI 10.1111/j.1365-2036.2007.03300.x
   JARNEROT G, 1985, GASTROENTEROLOGY, V89, P1005
   Järnerot G, 2006, GASTROENTEROLOGY, V130, P286, DOI 10.1053/j.gastro.2005.11.037
   Jess T, 2006, GASTROENTEROLOGY, V130, P1039, DOI 10.1053/j.gastro.2005.12.037
   Joint Formulary Committee, British National Formulary
   Kang YS, 2015, DIGEST DIS SCI, V60, P951, DOI 10.1007/s10620-014-3392-z
   Keohane K, 2015, DRUG DEV IND PHARM
   Laharie D, 2012, LANCET, V380, P1909, DOI 10.1016/S0140-6736(12)61084-8
   Leblanc S, 2011, AM J GASTROENTEROL, V106, P771, DOI 10.1038/ajg.2011.62
   LICHTIGER S, 1994, NEW ENGL J MED, V330, P1841, DOI 10.1056/NEJM199406303302601
   Lincoln Y. S., 1985, NATURALISTIC INQUIRY
   Lynch RW, 2013, ALIMENT PHARM THER, V38, P935, DOI 10.1111/apt.12473
   Macdonald G, 2012, COCHRANE DB SYST REV, DOI 10.1002/14651858.CD001930.pub3
   Mañosa M, 2009, DIGESTION, V80, P30, DOI 10.1159/000212075
   Marshall NJ, 2004, RHEUMATOLOGY, V43, P1034, DOI 10.1093/rheumatology/keh237
   Maser EA, 2008, CLIN GASTROENTEROL H, V6, P1112, DOI 10.1016/j.cgh.2008.04.035
   Message L, 2005, GASTROEN CLIN BIOL, V29, P231, DOI 10.1016/S0399-8320(05)80754-7
   Messick S., 1966, ETS RES B SERIES, V1966, P44, DOI [https://doi.org/10.1002/j.2333-8504.1966.tb00357.x, DOI 10.1002/J.2333-8504.1966.TB00357.X]
   MITCHELL A, 1988, J CLIN GASTROENTEROL, V10, P306, DOI 10.1097/00004836-198806000-00014
   Mocciaro F, 2012, J CROHNS COLITIS, V6, P681, DOI 10.1016/j.crohns.2011.11.021
   Molnar T, 2011, SCAND J GASTROENTERO, V46, P248, DOI 10.3109/00365521.2010.522725
   Mortensen C, 2011, J CROHNS COLITIS, V5, P28, DOI 10.1016/j.crohns.2010.09.004
   Moskovitz DN, 2006, CLIN GASTROENTEROL H, V4, P760, DOI 10.1016/j.cgh.2006.04.001
   *MRC, 1998, MRC CLIN TRIALS SER
   Naftali T, 2000, ISRAEL MED ASSOC J, V2, P588
   National Institute for Health and Care Excellence (NICE), 2012, PROC METH GUID GUID
   National Institute for Health and Care Excellence (NICE), 2015, ULC COL MOD SEV INFL
   National Institute for Health and Care Excellence (NICE), 2008, TA163 NICE
   National Institute of Health Research, 2014, NIHR CLIN RES NETW I
   Ochsenkühn T, 2004, EUR J GASTROEN HEPAT, V16, P1167, DOI 10.1097/00042737-200411000-00014
   Popay J, 1998, J ROY SOC MED, V91, P32, DOI 10.1177/014107689809135S08
   Punekar YS, 2010, EUR J HEALTH ECON, V11, P67, DOI 10.1007/s10198-009-0199-5
   Rapport F, 2006, HEALTH EXPECT, V9, P232, DOI 10.1111/j.1369-7625.2006.00392.x
   Rapport F, 2013, TRIALS, V14, DOI 10.1186/1745-6215-14-54
   Reich KM, 2014, ALIMENT PHARM THER, V40, P629, DOI 10.1111/apt.12873
   Roberts SE, 2007, BMJ-BRIT MED J, V335, P1033, DOI 10.1136/bmj.39345.714039.55
   Rubin GP, 2000, ALIMENT PHARM THER, V14, P1553, DOI 10.1046/j.1365-2036.2000.00886.x
   Russell D, 2011, STAT MED, V30, P922, DOI 10.1002/sim.4175
   Russell IT, 2013, HEALTH TECHNOL ASSES, V17, P1, DOI 10.3310/hta17390
   Rutgeerts P, 2005, NEW ENGL J MED, V353, P2462, DOI 10.1056/NEJMoa050516
   Ryan G. W., 2000, HDB QUALITATIVE RES, V2, P769, DOI DOI 10.1177/0002764204273170
   Sands BE, 2001, INFLAMM BOWEL DIS, V7, P83, DOI 10.1097/00054725-200105000-00001
   Satsangi J, 2006, GUT, V55, P749, DOI 10.1136/gut.2005.082909
   Moher David, 2010, BMJ, V340, pc869, DOI [10.1016/j.jclinepi.2010.03.004, 10.1016/j.ijsu.2011.10.001, 10.1136/bmj.c869]
   Scimeca D, INFLIXIMAB VS ORAL C
   Seagrove AC, 2014, BMJ OPEN, V4, DOI 10.1136/bmjopen-2014-005091
   Shenton A. K., 2004, EDUC INFORM, V22, P63, DOI DOI 10.3233/EFI-2004-22201
   Shibolet O., 2005, COCHRANE DB SYST REV, V1
   Silverman S., 2004, QUALITATIVE RES THEO
   Sjöberg M, 2012, INFLAMM BOWEL DIS, V18, P212, DOI 10.1002/ibd.21680
   Snooks H, 2012, BMC MED RES METHODOL, V12, DOI 10.1186/1471-2288-12-122
   Streiner GL, 2008, HLTH MEASUREMENT SCA
   Teisner AS, 2010, SCAND J GASTROENTERO, V45, P1457, DOI 10.3109/00365521.2010.510572
   Thorn JC, 2013, APPL HEALTH ECON HEA, V11, P155, DOI 10.1007/s40258-013-0022-4
   Travis SPL, 2004, ALIMENT PHARM THER, V20, P88, DOI 10.1111/j.1365-2036.2004.02056.x
   TRUELOVE SC, 1955, BRIT MED J, V2, P1041, DOI 10.1136/bmj.2.4947.1041
   Turner D, 2007, CLIN GASTROENTEROL H, V5, P103, DOI 10.1016/j.cgh.2006.09.033
   Van Assche G, 2003, GASTROENTEROLOGY, V125, P1025, DOI 10.1016/S0016-5085(03)01214-9
   Ware JE, 1996, MED CARE, V34, P220, DOI 10.1097/00005650-199603000-00003
   WARE JE, 1992, MED CARE, V30, P473, DOI 10.1097/00005650-199206000-00002
   Waters O, 2011, GUT, V60, DOI 10.1136/gut.2011.239301.454
   Winther KV, 2004, CLIN GASTROENTEROL H, V2, P1088, DOI 10.1016/S1542-3565(04)00543-9
   Yamada S, 2014, BMC GASTROENTEROL, V14, DOI 10.1186/1471-230X-14-80
   Zhou YL, 2014, J DIGEST DIS, V15, P483, DOI 10.1111/1751-2980.12161
NR 119
TC 39
Z9 41
U1 0
U2 5
PU NIHR JOURNALS LIBRARY
PI SOUTHAMPTON
PA UNIV SOUTHAMPTON, EVALUATION, TRIALS & STUDIES COORDINATING CENTRE,
   ALPHA HOUSE, ENTERPRISE RD, SOUTHAMPTON, SO16 7NS, ENGLAND
SN 1366-5278
EI 2046-4924
J9 HEALTH TECHNOL ASSES
JI Health Technol. Assess.
PD JUN
PY 2016
VL 20
IS 44
BP 1
EP +
DI 10.3310/hta20440
PG 322
WC Health Care Sciences & Services
WE Science Citation Index Expanded (SCI-EXPANDED)
SC Health Care Sciences & Services
GA DQ7CG
UT WOS:000379363900001
PM 27329657
OA Green Published, Green Accepted, gold
DA 2024-01-22
ER

PT J
AU Yuasa, A
   Yonemoto, N
   Kamei, K
   Murofushi, T
   LoPresti, M
   Taneja, A
   Horgan, J
   Ikeda, S
AF Yuasa, Akira
   Yonemoto, Naohiro
   Kamei, Kazumasa
   Murofushi, Toshiaki
   LoPresti, Michael
   Taneja, Ankush
   Horgan, Jake
   Ikeda, Shunya
TI Systematic Literature Review of the Use of Productivity Losses/Gains in
   Cost-Effectiveness Analyses of Immune-Mediated Disorders
SO ADVANCES IN THERAPY
LA English
DT Review
DE Cost-effectiveness analysis; Cost-utility analysis; Productivity loss;
   Systematic literature review; Rheumatoid arthritis; Psoriasis; Indirect
   cost; Health technology assessment
ID RHEUMATOID-ARTHRITIS; DISEASE; HEALTH; WORK
AB Introduction: In light of the lack of an agreed international standard for how to conduct cost-effectiveness analyses (CEAs), including cost-utility analyses (CUAs) from a societal perspective, there is uncertainty regarding to what extent the inclusion of productivity losses/gains in economic evaluations can affect cost-effectiveness results and subsequently decisions on whether to recommend new health technologies. To investigate this, we conducted a systematic review of CEAs and CUAs of drug-based therapies for a set of chronic immune-mediated disorders to understand how cost elements and calculation methods related to productivity losses/gains are used, examine the impact on the incremental cost-effectiveness ratio (ICER) of including productivity costs, and explore factors that affect the inclusion of productivity loss.
   Methods: Databases (MEDLINE (R) In-process, MEDLINE, Embase and Cochrane Library) were searched from January 2010 to October 2020 by two independent reviewers for all CEAs and CUAs in adults with any of the following conditions: ankylosing spondylitis, chronic idiopathic urticaria, Crohn's disease, fibromyalgia, juvenile idiopathic arthritis, psoriasis, rheumatoid arthritis, systemic lupus erythematosus and ulcerative colitis. Relevant study data were extracted and evidence was synthesized for both qualitative and quantitative analysis. Productivity cost elements including absenteeism, presenteeism, unemployment/early retirement, premature mortality and informal care were extracted, along with the method used to determine them. A multivariate analysis was performed to identify factors associated with the inclusion of productivity loss.
   Results: Our searches identified 5016 records, culminating in 198 unique studies from 234 publications following screening. Most of the studies investigated rheumatoid arthritis (37.0%) or psoriasis (32.0%). The majority were CUAs, with some including both a CEA and a CUA (73.0%). Most studies used a payer perspective only (28.5%) or a societal perspective only (21.0%). Of the 49 studies incorporating productivity losses/gains, 42 reported the type of cost element used; all of these used patient absenteeism, either alone or in addition with other elements. Only 16 studies reported the method used to value productivity changes, of which eight used a human capital approach, four used a friction cost approach and four used both approaches. Twenty-eight of the 49 studies (57.1%) reported inclusion of productivity losses/gains as contributing to more favourable cost-effectiveness outcomes and ICERs, while 12 (24.5%) reported no substantial impact. On the basis of a multivariate analysis, rheumatoid arthritis as the target disease had a statistically significant association with the inclusion of productivity loss compared with psoriasis and inflammatory bowel disease.
   Conclusions: The results of our review suggest that incorporating productivity cost elements may positively affect cost-effectiveness outcomes in evaluations of therapeutics for immune-mediated disorders. Our work highlights the continued need for clarity when reporting how CEAs and CUAs in this disease area are conducted, in order to better inform healthcare decision-making.
C1 [Yuasa, Akira; Yonemoto, Naohiro; Kamei, Kazumasa] Pfizer Japan Inc, Tokyo, Japan.
   [Murofushi, Toshiaki; LoPresti, Michael] INTAGE Healthcare Inc, Tokyo, Japan.
   [Taneja, Ankush] Lumanity, Gurugram, India.
   [Horgan, Jake] Lumanity, Sheffield, S Yorkshire, England.
   [Ikeda, Shunya] Int Univ Hlth & Welf, Sch Med, Dept Publ Hlth, 4-3 Kozunomori, Narita 2868686, Japan.
C3 Pfizer; International University of Health & Welfare
RP Ikeda, S (通讯作者)，Int Univ Hlth & Welf, Sch Med, Dept Publ Hlth, 4-3 Kozunomori, Narita 2868686, Japan.
EM shunya@iuhw.ac.jp
OI Kamei, Kazumasa/0000-0001-7220-5142; Yuasa, Akira/0000-0002-3699-7231
FU Pfizer Japan Inc.
FX This study was funded by Pfizer Japan Inc. Pfizer Japan Inc. also funded
   the journal's Rapid Service Fee and Open Access Fee.
CR Academy of Managed Care Pharmacy (AMCP), 2020, AMCP FORM FORM SUBM
   Batko B, 2019, INT J ENV RES PUB HE, V16, DOI 10.3390/ijerph16162966
   Bertram MY, 2021, INT J HEALTH POLICY, V10, P673, DOI 10.34172/ijhpm.2020.244
   Birnbaum H, 2005, PHARMACOECONOMICS, V23, P103, DOI 10.2165/00019053-200523020-00001
   Brooks, 2012, FDA APPROVES TOFACIT
   Brouwer W, 2022, PHARMACOECONOMICS, V40, P7, DOI 10.1007/s40273-021-01117-3
   Brown S, 2018, HEALTH TECHNOL ASSES, V22, P1, DOI 10.3310/hta22340
   Canadian Agency for Drugs and Technologies in Health, 2006, GUID EC EV HLTH TECH
   Center for Outcomes Research and Economic Evaluation for Health-National Institute of Public Health of Japan, 2019, GUID PREP COST EFF E
   Centre for Reviews and Dissemination, 2009, CRDS GUIDANCE UNDERT, P282
   D'Angiolella LS, 2018, PHARMACOECONOMICS, V36, P567, DOI 10.1007/s40273-018-0618-5
   Drummond MF., 2005, METHODS EC EVALUATIO, DOI DOI 10.1016/S0749-3797(97)00069-X
   Duevel JA, 2020, HEALTH ECON REV, V10, DOI 10.1186/s13561-020-00288-7
   Eberhardt K, 2007, J RHEUMATOL, V34, P481
   Everhov ÅH, 2018, J CROHNS COLITIS, V12, P1418, DOI 10.1093/ecco-jcc/jjy123
   Filipovic I, 2011, RHEUMATOLOGY, V50, P1083, DOI 10.1093/rheumatology/keq399
   Haute Autorite de sante (HAS), 2020, CHOIC METH EC EV
   Higgins JPT, 2011, COCHRANE HDB SYSTEMA
   Hock ES., 2021, SN Compr Clin Med, V3, P838, DOI [10.1007/s42399-021-00727-4, DOI 10.1007/S42399-021-00727-4]
   Husereau D, 2022, BMC HEALTH SERV RES, V22, DOI [10.1186/s12913-021-07460-7, 10.18553/jmcp.2022.cheers]
   Husereau D, 2013, BMC MED, V11, DOI 10.1186/1741-7015-11-80
   International Society for Pharmacoeconomics and Outcomes Research (ISPOR), 2021, PHARM GUID WORLD
   Johannesson M, 2009, WHY SHOULD EC EVALUA
   Khalili H, 2020, ALIMENT PHARM THER, V52, P655, DOI 10.1111/apt.15889
   Kigozi J, 2016, EUR J HEALTH ECON, V17, P31, DOI 10.1007/s10198-014-0652-y
   Kobelt G, 2002, ARTHRITIS RHEUM-US, V46, P2310, DOI 10.1002/art.10471
   Krol M, 2016, EUR J HEALTH ECON, V17, P391, DOI 10.1007/s10198-015-0685-x
   Krol M, 2014, PHARMACOECONOMICS, V32, P335, DOI 10.1007/s40273-014-0132-3
   Krol M, 2011, PHARMACOECONOMICS, V29, P601, DOI 10.2165/11539970-000000000-00000
   Lacaille D, 2005, J RHEUMATOL, V32, P42
   Laegemiddelstyrelsen, 2018, GUID HLTH EC AN MED
   Lensberg BR, 2013, CLINICOECONOMIC OUTC, V5, P565, DOI 10.2147/CEOR.S44866
   Liu YF, 2012, ADV THER, V29, P620, DOI 10.1007/s12325-012-0035-7
   Markham A, 2017, DRUGS, V77, P697, DOI 10.1007/s40265-017-0723-3
   Martini A, 2022, NAT REV DIS PRIMERS, V8, DOI 10.1038/s41572-021-00332-8
   Martsolf GR, 2020, J AGING HEALTH, V32, P1017, DOI 10.1177/0898264319895374
   Ministry of Foreign Affairs of Japan, 2022, MINISTRY FOREIGN AFF
   Mitton C, 2019, APPL HEALTH ECON HEA, V17, P573, DOI 10.1007/s40258-019-00488-1
   NICE, 2022, NICE Health Technology Evaluations: the manual (PMG36)
   Orbai AM, 2021, CLIN RHEUMATOL, V40, P4933, DOI 10.1007/s10067-021-05839-9
   Page MJ, 2022, REV PANAM SALUD PUBL, V46, DOI [10.1016/j.ijsu.2021.105906, 10.26633/RPSP.2022.112, 10.1016/j.rec.2021.07.010, 10.1371/journal.pmed.1003583, 10.1016/j.jclinepi.2021.03.001, 10.1186/s13643-021-01626-4, 10.1136/bmj.n71]
   Pharmaceutical Benefits Advisory Committee, 2016, Guidelines for preparing submissions to the Pharmaceutical Benefits Advisory Committee (PBAC)
   Rat AC, 2004, JOINT BONE SPINE, V71, P518, DOI 10.1016/j.jbspin.2004.01.003
   Riewpaiboon Arthorn, 2014, Journal of the Medical Association of Thailand, V97, pS17
   Soini E J, 2012, J Med Econ, V15, P340, DOI 10.3111/13696998.2011.649327
   Tandvardsoch lakemedelsformansverket, HEALTH ECON
   Tantivess Sripen, 2017, F1000Res, V6, P2119, DOI 10.12688/f1000research.13180.1
   The World Bank Group, WORLD BANK COUNTR LE
   Walker-Bone K., 2007, BMJ CLIN EVID, V2007, P1124
   Weinstein MC, 1996, JAMA-J AM MED ASSOC, V276, P1253, DOI 10.1001/jama.276.15.1253
   World Health Organization, 2021, HLTH TECHNOLOGY ASSE
   World Health Organization, 2021, I HLTH TECHN ASS MEC
   Yao JQ, 2021, INFLAMM BOWEL DIS, V27, P275, DOI 10.1093/ibd/izaa073
   Yuasa A, 2021, EXPERT REV PHARM OUT, V21, P235, DOI 10.1080/14737167.2021.1881484
   Yuasa A, 2021, PHARMACOECONOMICS, V39, P81, DOI 10.1007/s40273-020-00986-4
   Zhang W, 2015, PHARMACOECONOMICS, V33, P327, DOI 10.1007/s40273-014-0244-9
   Zorginstituut Nederland, 2016, GUID EC EV HEALTHC
NR 57
TC 2
Z9 2
U1 0
U2 0
PU SPRINGER
PI NEW YORK
PA ONE NEW YORK PLAZA, SUITE 4600, NEW YORK, NY, UNITED STATES
SN 0741-238X
EI 1865-8652
J9 ADV THER
JI Adv. Ther.
PD DEC
PY 2022
VL 39
IS 12
BP 5327
EP 5350
DI 10.1007/s12325-022-02321-z
EA OCT 2022
PG 24
WC Medicine, Research & Experimental; Pharmacology & Pharmacy
WE Science Citation Index Expanded (SCI-EXPANDED)
SC Research & Experimental Medicine; Pharmacology & Pharmacy
GA 5U5EL
UT WOS:000864947000001
PM 36205907
OA Green Published, hybrid
DA 2024-01-22
ER

PT J
AU Binion, DG
   Heidemann, J
   Li, MS
   Nelson, VM
   Otterson, MF
   Rafiee, P
AF Binion, David G.
   Heidemann, Jan
   Li, Mona S.
   Nelson, Victoria M.
   Otterson, Mary F.
   Rafiee, Parvaneh
TI Vascular cell adhesion molecule-1 expression in human intestinal
   microvascular endothelial cells is regulated by PI
   3-kinase/Akt/MAPK/NF-κB: inhibitory role of curcumin
SO AMERICAN JOURNAL OF PHYSIOLOGY-GASTROINTESTINAL AND LIVER PHYSIOLOGY
LA English
DT Article
DE phosphatidylinositol 3-kinase; protein kinase B; mitogen-activated
   protein kinase; nuclear factor-kappa B
ID NF-KAPPA-B; INFLAMMATORY-BOWEL-DISEASE; SMOOTH-MUSCLE-CELLS;
   TUMOR-NECROSIS-FACTOR; CROHNS-DISEASE; MAINTENANCE THERAPY;
   ULCERATIVE-COLITIS; VCAM-1 EXPRESSION; LEUKOCYTE BINDING; P38 MAPK
AB Binion DG, Heidemann J, Li MS, Nelson VM, Otterson MF, Rafiee P. Vascular cell adhesion molecule-1 expression in human intestinal microvascular endothelial cells is regulated by PI 3-kinase/Akt/MAPK/NF-kappa B: inhibitory role of curcumin. Am J Physiol Gastrointest Liver Physiol 297: G259-G268, 2009. First published June 11, 2009; doi: 10.1152/ajpgi.00087.2009.-Endothelial activation and surface expression of cell adhesion molecules (CAMs) is critical for binding and recruitment of circulating leukocytes in tissues during the inflammatory response. Endothelial CAM expression plays a critical role in the intestinal microvasculature in inflammatory bowel disease (IBD), as blockade of leukocyte alpha(4)-integrin binding by gut endothelial CAM ligands has therapeutic benefit in IBD. Mechanisms underlying expression of vascular cell adhesion molecule (VCAM)-1, a ligand for alpha(4)-integrin in primary cultures of human intestinal microvascular endothelial cells (HIMEC) has not been defined. We investigated the effect of curcumin, phosphatidylinositol 3-kinase (PI 3-kinase)/protein kinase B (Akt), and mitogen-activated protein kinase (MAPK) inhibitors on VCAM-1 expression and function in HIMEC. CAM expression was assessed and HIMEC-leukocyte adhesion was visualized under static and flow conditions. Western blotting and in vitro kinase assays were used to assess Akt and MAPK activation. Nuclear factor-kappa B (NF-kappa B) activation and nuclear translocation of its p65 subunit were determined. Tumor necrosis factor (TNF)-alpha/lipopolysaccharide (LPS)-induced VCAM-1 expression in HIMEC was suppressed by Akt small-interfering RNA, curcumin, and inhibitors of NF-kappa B (SN-50), p38 MAPK (SB-203580) and PI 3-kinase/Akt (LY294002). VCAM-1 induction was partially suppressed by p44/42 MAPK (PD-098059) but unaffected by c-Jun NH2-terminal kinase (SP-600125) inhibition. Curcumin inhibited Akt/MAPK/NF-kappa B activity and prevented nuclear translocation of the p65 NF-kappa B subunit following TNF-alpha/LPS. At physiological shear stress, curcumin attenuated leukocyte adhesion to TNF-alpha/LPS-activated HIMEC monolayers. In conclusion, curcumin inhibited the expression of VCAM-1 in HIMECs through blockade of Akt, p38 MAPK, and NF-kappa B. Curcumin may represent a novel therapeutic agent targeting endothelial activation in IBD.
C1 [Li, Mona S.; Otterson, Mary F.; Rafiee, Parvaneh] Med Coll Wisconsin, Dept Surg, Milwaukee, WI 53226 USA.
   [Nelson, Victoria M.] Med Coll Wisconsin, Dept Med, Milwaukee, WI 53226 USA.
   [Binion, David G.] Univ Pittsburgh, Sch Med, Dept Med, Pittsburgh, PA USA.
   [Heidemann, Jan] Univ Munster, Dept Med B, Munster, Germany.
C3 Medical College of Wisconsin; Medical College of Wisconsin; Pennsylvania
   Commonwealth System of Higher Education (PCSHE); University of
   Pittsburgh; University of Munster
RP Rafiee, P (通讯作者)，Med Coll Wisconsin, Dept Surg, 8701 Watertown Plank Rd, Milwaukee, WI 53226 USA.
EM prafiee@mcw.edu
FU National Institute of Diabetes and Digestive and Kidney Diseases
   [DK-065948]; Digestive Disease Center of the Medical College of
   Wisconsin
FX This work was supported by National Institute of Diabetes and Digestive
   and Kidney Diseases Grant DK-065948 and by the Digestive Disease Center
   of the Medical College of Wisconsin.
CR Amin MA, 2006, BLOOD, V107, P2252, DOI 10.1182/blood-2005-05-2011
   Baumgart DC, 2007, LANCET, V369, P1641, DOI 10.1016/S0140-6736(07)60751-X
   Binion DG, 2008, GUT, V57, P1509, DOI 10.1136/gut.2008.152496
   Binion DG, 1997, GASTROENTEROLOGY, V112, P1895, DOI 10.1053/gast.1997.v112.pm9178682
   BROUET I, 1995, BIOCHEM BIOPH RES CO, V206, P533, DOI 10.1006/bbrc.1995.1076
   Carter RA, 2001, ARTHRITIS RHEUM-US, V44, P985, DOI 10.1002/1529-0131(200105)44:5<985::AID-ANR176>3.0.CO;2-P
   Carter RA, 2001, IMMUNOL CELL BIOL, V79, P419, DOI 10.1046/j.1440-1711.2001.01019.x
   Danese S, 2006, MINI-REV MED CHEM, V6, P771, DOI 10.2174/138955706777698624
   Das KC, 2002, BIOCHEM BIOPH RES CO, V295, P62, DOI 10.1016/S0006-291X(02)00633-2
   Feagan BG, 2005, NEW ENGL J MED, V352, P2499, DOI 10.1056/NEJMoa042982
   Floer M, 2008, AM J PHYSIOL-GASTR L, V295, pG581, DOI 10.1152/ajpgi.90311.2008
   Hanai H, 2006, CLIN GASTROENTEROL H, V4, P1502, DOI 10.1016/j.cgh.2006.08.008
   Heidemann J, 2004, AM J PHYSIOL-GASTR L, V286, pG1059, DOI 10.1152/ajpgi.00417.2003
   Hommes D, 2002, GASTROENTEROLOGY, V122, P7, DOI 10.1053/gast.2002.30770
   Horowitz S, 2007, AM J PHYSIOL-GASTR L, V292, pG1323, DOI 10.1152/ajpgi.00499.2006
   Inoue K, 2006, ARTERIOSCL THROM VAS, V26, P2652, DOI 10.1161/01.ATV.0000247247.89787.e7
   Kang G, 2004, J PHARMACOL SCI, V94, P325, DOI 10.1254/jphs.94.325
   Katso R, 2001, ANNU REV CELL DEV BI, V17, P615, DOI 10.1146/annurev.cellbio.17.1.615
   Lee CW, 2008, MOL PHARMACOL, V73, P1454, DOI 10.1124/mol.107.038091
   Lin WN, 2008, TOXICOL APPL PHARM, V228, P256, DOI 10.1016/j.taap.2007.11.026
   Lu YB, 2005, J LEUKOCYTE BIOL, V78, P259, DOI 10.1189/jlb.0904498
   Madge LA, 2000, J BIOL CHEM, V275, P15458, DOI 10.1074/jbc.M001237200
   Min JK, 2005, J IMMUNOL, V175, P531, DOI 10.4049/jimmunol.175.1.531
   Ogawa H, 2005, AM J PHYSIOL-CELL PH, V288, pC272, DOI 10.1152/ajpcell.00406.2003
   Prasad R, 2005, J NEUROCHEM, V94, P204, DOI 10.1111/j.1471-4159.2005.03182.x
   Rafiee P, 2003, AM J PHYSIOL-GASTR L, V285, pG1277, DOI 10.1152/ajpgi.00484.2002
   Rafiee P, 2002, J BIOL CHEM, V277, P35605, DOI 10.1074/jbc.M205826200
   Rafiee P, 2009, AM J PHYSIOL-GASTR L, V296, pG388, DOI 10.1152/ajpgi.90428.2008
   RUBY AJ, 1995, CANCER LETT, V94, P79, DOI 10.1016/0304-3835(95)03827-J
   Sandborn WJ, 2005, NEW ENGL J MED, V353, P1912, DOI 10.1056/NEJMoa043335
   Shiojima I, 2002, CIRC RES, V90, P1243, DOI 10.1161/01.RES.0000022200.71892.9F
   Strassheim D, 2004, J IMMUNOL, V172, P5727, DOI 10.4049/jimmunol.172.9.5727
   Sugimoto K, 2002, GASTROENTEROLOGY, V123, P1912, DOI 10.1053/gast.2002.37050
   Surh YJ, 1999, MUTAT RES-FUND MOL M, V428, P305, DOI 10.1016/S1383-5742(99)00057-5
   Wang CC, 2005, AM J PHYSIOL-LUNG C, V288, pL227, DOI 10.1152/ajplung.00224.2004
NR 35
TC 65
Z9 70
U1 0
U2 9
PU AMER PHYSIOLOGICAL SOC
PI BETHESDA
PA 9650 ROCKVILLE PIKE, BETHESDA, MD 20814 USA
SN 0193-1857
EI 1522-1547
J9 AM J PHYSIOL-GASTR L
JI Am. J. Physiol.-Gastroint. Liver Physiol.
PD AUG
PY 2009
VL 297
IS 2
BP G259
EP G268
DI 10.1152/ajpgi.00087.2009
PG 10
WC Gastroenterology & Hepatology; Physiology
WE Science Citation Index Expanded (SCI-EXPANDED)
SC Gastroenterology & Hepatology; Physiology
GA 472QQ
UT WOS:000268147400003
PM 19520742
OA Green Published
DA 2024-01-22
ER

PT J
AU Xiao, FF
   Dong, F
   Li, XL
   Li, YR
   Yu, GJ
   Liu, ZJ
   Wang, YZ
   Zhang, T
AF Xiao, Fangfei
   Dong, Fang
   Li, Xiaolu
   Li, Youran
   Yu, Guangjun
   Liu, Zhanju
   Wang, Yizhong
   Zhang, Ting
TI <i>Bifidobacterium longum</i> CECT 7894 Improves the Efficacy of
   Infliximab for DSS-Induced Colitis <i>via</i> Regulating the Gut
   Microbiota and Bile Acid Metabolism
SO FRONTIERS IN PHARMACOLOGY
LA English
DT Article
DE inflammatory bowel diseases; Bifidobacterium longum; infliximab; gut
   microbiota; bile acids
ID ANTI-TNF THERAPY; INFLAMMATORY BOWEL DISEASES; ULCERATIVE-COLITIS;
   CROHNS-DISEASE; PATHOGENESIS; DYSBIOSIS
AB Background: Recent evidence suggests that the changes in gut microbiota and its metabolites could predict the clinical response of anti-tumor necrosis factor (TNF) agents, such as infliximab (IFX). However, whether manipulation of the gut microbiota can enhance the efficacy of anti-TNF agents remains unclear. Here, we aim to evaluate the effect of a probiotic strain, Bifidobacterium longum (B. longum) CECT 7894, on IFX efficacy for dextran sulfate sodium (DSS)-induced colitis in mice and attempt to explore the potential involved mechanisms.Methods: C57BL/6 mice were treated with phosphate-buffered saline (PBS) or B. longum CECT 7894 (5 x 10(8) CFU/day) once daily by gavage for 5 days and subsequently induced acute colitis by 3% (w/v) DSS in drinking water. The efficacies of IFX combined with or without B. longum CECT 7894 were assessed by weight loss, fecal consistency, colon length, and histopathological changes. Immunohistochemistry (IHC) was used to examine the expression of tight junction proteins (TJPs) in colonic tissues. The microbiota composition was characterized through 16 S rRNA gene sequencing. Fecal bile acids (BAs) levels were analyzed by targeted metabolomics.Results: B. longum CECT 7894 improved the efficacy of IFX for DSS-induced colitis as evidenced by decreased weight loss, disease activity index (DAI) scores, colon length shortening, histological damage, increased ZO-1, and Occludin expressions as compared with mice that received IFX only. B. longum CECT 7894 modified the composition and structure of the gut microbiota community in DSS-induced colitis mice. B. longum CECT 7894 increased the relative abundances of genera Bifidobacterium, Blautia, Butyricicoccus, Clostridium, Coprococcus, Gemmiger, and Parabacterioides, and reduced the relative abundances of bacteria genera Enterococcus and Pseudomonas. Furthermore, B. longum CECT 7894 changed the BAs metabolism by increasing the abundance of secondary BAs, such as a-MCA, ss-MCA, LCA, CDCA, UDCA, HCA, isoLCA, isoalloLCA. The covariance analysis revealed the upregulated secondary BAs were positively associated with the increased abundance of bacteria that contained bile salt hydrolases (BSH) and 7 alpha-dehydroxylases genes.Conclusion: B. longum CECT 7894 improved the efficacy of IFX for DSS-induced colitis via regulating the gut microbiota composition and bile acid metabolism. Probiotics supplementation may provide a possibility to improve the clinical response of anti-TNF agents in IBD management.
C1 [Xiao, Fangfei; Dong, Fang; Li, Xiaolu; Li, Youran; Wang, Yizhong; Zhang, Ting] Shanghai Jiao Tong Univ, Shanghai Childrens Hosp, Sch Med, Dept Gastroenterol, Shanghai, Peoples R China.
   [Yu, Guangjun; Wang, Yizhong; Zhang, Ting] Shanghai Jiao Tong Univ, Inst Pediat Infect, Gut Microbiota & Metab Res Ctr, Sch Med, Shanghai, Peoples R China.
   [Liu, Zhanju] Tongji Univ, Shanghai Peoples Hosp 10, Dept Gastroenterol, Shanghai, Peoples R China.
C3 Shanghai Jiao Tong University; Shanghai Jiao Tong University; Tongji
   University
RP Wang, YZ; Zhang, T (通讯作者)，Shanghai Jiao Tong Univ, Shanghai Childrens Hosp, Sch Med, Dept Gastroenterol, Shanghai, Peoples R China.; Wang, YZ; Zhang, T (通讯作者)，Shanghai Jiao Tong Univ, Inst Pediat Infect, Gut Microbiota & Metab Res Ctr, Sch Med, Shanghai, Peoples R China.
EM wangyz@shchildren.com.cn; zhangt@shchildren.com.cn
RI zhang, xiao yu/JMA-9767-2023; zhang, ting/IYT-0642-2023
FU National Natural Science Foundation of China; Natural Science Foundation
   of Shanghai; Shanghai Science and Technology Committee;  [81870373]; 
   [81900472];  [22ZR1451800];  [19140904300]
FX Funding This work was supported by the grants from the National Natural
   Science Foundation of China (Grant Number: 81870373, 81900472), the
   Natural Science Foundation of Shanghai (Grant Number: 22ZR1451800), and
   the Shanghai Science and Technology Committee (19140904300). The funders
   had no role in study design, data collection, and analysis, decision to
   publish, or preparation of the manuscript.
CR Aden K, 2019, GASTROENTEROLOGY, V157, P1279, DOI 10.1053/j.gastro.2019.07.025
   Akutko K, 2021, J CLIN MED, V10, DOI 10.3390/jcm10112466
   Allez M, 2010, J CROHNS COLITIS, V4, P355, DOI 10.1016/j.crohns.2010.04.004
   Atreya R, 2011, GASTROENTEROLOGY, V141, P2026, DOI 10.1053/j.gastro.2011.08.032
   Begley M, 2005, FEMS MICROBIOL REV, V29, P625, DOI 10.1016/j.femsre.2004.09.003
   Bolyen E, 2019, NAT BIOTECHNOL, V37, P852, DOI 10.1038/s41587-019-0209-9
   Callahan BJ, 2016, NAT METHODS, V13, P581, DOI [10.1038/NMETH.3869, 10.1038/nmeth.3869]
   Caspi R, 2020, NUCLEIC ACIDS RES, V48, pD445, DOI 10.1093/nar/gkz862
   Colombel JF, 2010, NEW ENGL J MED, V362, P1383, DOI 10.1056/NEJMoa0904492
   DERKX B, 1993, LANCET, V342, P173, DOI 10.1016/0140-6736(93)91375-V
   Ding NS, 2020, J CROHNS COLITIS, V14, P1090, DOI 10.1093/ecco-jcc/jjaa039
   Ding NS, 2016, ALIMENT PHARM THER, V43, P30, DOI 10.1111/apt.13445
   Dorrestein PC, 2014, IMMUNITY, V40, P824, DOI 10.1016/j.immuni.2014.05.015
   Douglas GM, 2020, NAT BIOTECHNOL, V38, P685, DOI 10.1038/s41587-020-0548-6
   Duboc H, 2013, GUT, V62, P531, DOI 10.1136/gutjnl-2012-302578
   Gadaleta RM, 2011, GUT, V60, P463, DOI 10.1136/gut.2010.212159
   Glassner KL, 2020, J ALLERGY CLIN IMMUN, V145, P16, DOI 10.1016/j.jaci.2019.11.003
   Jacobs JP, 2016, CELL MOL GASTROENTER, V2, P750, DOI 10.1016/j.jcmgh.2016.06.004
   Saez-Lara MJ, 2015, BIOMED RES INT-UK, V2015, DOI 10.1155/2015/505878
   Khor B, 2011, NATURE, V474, P307, DOI 10.1038/nature10209
   Kruis W, 2004, GUT, V53, P1617, DOI 10.1136/gut.2003.037747
   Laukens D, 2014, LAB INVEST, V94, P1419, DOI 10.1038/labinvest.2014.117
   Lavelle A, 2020, NAT REV GASTRO HEPAT, V17, P223, DOI 10.1038/s41575-019-0258-z
   Levin AD, 2016, J CROHNS COLITIS, V10, P989, DOI 10.1093/ecco-jcc/jjw053
   Li W, 2021, CELL HOST MICROBE, V29, P1366, DOI 10.1016/j.chom.2021.07.013
   Lloyd-Price J, 2019, NATURE, V569, P655, DOI 10.1038/s41586-019-1237-9
   Magnusson MK, 2016, J CROHNS COLITIS, V10, P943, DOI 10.1093/ecco-jcc/jjw051
   Nikolaus S, 2007, GASTROENTEROLOGY, V133, P1670, DOI 10.1053/j.gastro.2007.09.001
   Oka A, 2020, DIGEST DIS SCI, V65, P757, DOI 10.1007/s10620-020-06090-z
   Rajca S, 2014, INFLAMM BOWEL DIS, V20, P978, DOI 10.1097/MIB.0000000000000036
   Ridlon JM, 2014, CURR OPIN GASTROEN, V30, P332, DOI 10.1097/MOG.0000000000000057
   Roda G, 2016, CLIN TRANSL GASTROEN, V7, DOI 10.1038/ctg.2015.63
   Ruiz L, 2021, METHODS MOL BIOL, V2278, P149, DOI 10.1007/978-1-0716-1274-3_13
   Santas J, 2015, INT J PHARM BIO SCI, V6, P458
   Spalinger MR, 2019, J CROHNS COLITIS, V13, P785, DOI 10.1093/ecco-jcc/jjy213
   Thibaut MM, 2022, TRENDS MOL MED, V28, P223, DOI 10.1016/j.molmed.2021.12.006
   Torres J, 2020, J CROHNS COLITIS, V14, P4, DOI 10.1093/ecco-jcc/jjz180
   Vos ACW, 2011, GASTROENTEROLOGY, V140, P221, DOI 10.1053/j.gastro.2010.10.008
   Wang YZ, 2021, GUT MICROBES, V13, P1, DOI 10.1080/19490976.2020.1865708
   Wang YZ, 2019, MSYSTEMS, V4, DOI 10.1128/mSystems.00463-19
   Wang YZ, 2018, J CROHNS COLITIS, V12, P337, DOI 10.1093/ecco-jcc/jjx153
   Ward JBJ, 2017, AM J PHYSIOL-GASTR L, V312, pG550, DOI 10.1152/ajpgi.00256.2016
   Wirtz S, 2017, NAT PROTOC, V12, P1295, DOI 10.1038/nprot.2017.044
   Yang M, 2021, NUTRIENTS, V13, DOI 10.3390/nu13093143
   Yang ZH, 2021, WORLD J GASTROENTERO, V27, P3609, DOI 10.3748/wjg.v27.i24.3609
   Yilmaz B, 2019, NAT MED, V25, P323, DOI 10.1038/s41591-018-0308-z
NR 46
TC 13
Z9 14
U1 9
U2 26
PU FRONTIERS MEDIA SA
PI LAUSANNE
PA AVENUE DU TRIBUNAL FEDERAL 34, LAUSANNE, CH-1015, SWITZERLAND
EI 1663-9812
J9 FRONT PHARMACOL
JI Front. Pharmacol.
PD AUG 1
PY 2022
VL 13
AR 902337
DI 10.3389/fphar.2022.902337
PG 11
WC Pharmacology & Pharmacy
WE Science Citation Index Expanded (SCI-EXPANDED)
SC Pharmacology & Pharmacy
GA 3U1ST
UT WOS:000840753700001
PM 35979230
OA gold, Green Published
DA 2024-01-22
ER

PT J
AU Ravel, A
   Mircher, C
   Rebillat, AS
   Cieuta-Walti, C
   Megarbane, A
AF Ravel, A.
   Mircher, C.
   Rebillat, A-S
   Cieuta-Walti, C.
   Megarbane, A.
TI Feeding problems and gastrointestinal diseases in Down syndrome
SO ARCHIVES DE PEDIATRIE
LA English
DT Review
DE Down syndrome; Feeding; Gastrointestinal; Esophageal reflux; Obesity;
   Celiac disease
ID RIGHT SUBCLAVIAN ARTERY; CELIAC-DISEASE; CHILDREN; ANOMALIES; DIAGNOSIS;
   OBESITY; DYSFUNCTION; PATIENT; LIVER; MALFORMATIONS
AB Background and method: Feeding problems and gastrointestinal disorders are the most common anomalies in people with Down syndrome (DS) and have a significant impact on their daily life. This study lists the various anomalies on the basis of 504 references selected from a PubMed search in October 2018.
   Results: The anomalies are grouped into three categories: anatomical anomalies: duodenal atresia and stenosis (3.9%), duodenal web and annular pancreas; aberrant right subclavian artery (12% of children with DS with cardiac anomaly); Hirschsprung's disease (2.76%); anorectal malformation (1.16%); congenital vascular malformations of the liver; orofacial cleft, bifid uvula (4.63%), and submucous orofacial cleft; esophageal atresia (0.5-0.9%); pyloric stenosis (0.3%); diaphragmatic hernia; malrotation of small intestine or duodenum inversum; omphalocele, gastroschisis or anomalies of the median line, anomalies of the umbilical vein; biological, immunological, and infectious anomalies: neonatal cholestasis (3.9%); neonatal hepatic fibrosis; Helicobacter pylon infection (75.8% in institutionalized children with DS, between 29.2 and 19.5% in non-institutionalized); non-alcoholic fatty liver disease (NAFLD; 82% in obese and 45% in non-obese); biliary lithiasis (6.9% under 3 years); celiac disease (6.,6%); geographical tongue (4%); hepatitis B virus sensitivity; autoimmune hepatitis and cholangitis; Crohn's disease, inflammatory bowel disease (IBD); pancreatitis; vitamin D deficiency (45.2% in Italy); functional disorders: suction, swallowing and chewing disorders (13 of 19 children with DS under 4 years); gastroesophageal reflux (47% in children with sleep apnea); achalasia (0,5% in adults); obesity (51.6% of males and 40.0% of females in Ireland) and overweight (32.0% and 14.8%); constipation (19.0%). Based on their practice, the authors insist on the following points: malformations are sometimes detected late (chronic vomiting after the introduction of food pieces, resistant constipation despite appropriate measures); prescription of preventive doses of vitamin D is advised; jaundice in a baby with DS may be retentional; in the event of transient leukemoid reaction it is vital to monitor liver function; the patient with geographic tongue must be reassured; for celiac serology there is no consensus on the staring age and the frequency, we propose every year from the age of 2; we advise to test people with DS for H. pylon infection if they are attending specialized institutions; abdominal ultrasounds must be systematic during the first months of life; detection of NAFLD is recommended; people with DS must be vaccinated against hepatitis B; breastfeeding is possible with maternal support; it is important to start speech therapy very early; feeding difficulties are often overlooked by the family and educators; gastroesophageal reflux is often pathological; preventing obesity must start from birth using body mass index for the general population; it is necessary to do everything for their meals to be joyful. (C) 2019 French Society of Pediatrics. Published by Elsevier Masson SAS. All rights reserved.
C1 [Ravel, A.; Mircher, C.; Rebillat, A-S; Cieuta-Walti, C.; Megarbane, A.] Inst Jerome Lejeune, 37 Rue Volontaires, F-75725 Paris 15, France.
RP Ravel, A (通讯作者)，Inst Jerome Lejeune, 37 Rue Volontaires, F-75725 Paris 15, France.
EM aime.Ravel@institutlejeune.org
RI Megarbane, Andre/ABD-5574-2021
OI Megarbane, Andre/0000-0003-0714-2469
CR Angotti R, 2016, APSP J Case Rep, V7, P16
   [Anonymous], [No title captured]
   [Anonymous], [No title captured]
   [Anonymous], [No title captured]
   Arnell H, 2012, J PEDIATR-US, V161, P899, DOI 10.1016/j.jpeds.2012.04.037
   Basil JS, 2016, J PEDIATR-US, V173, P143, DOI 10.1016/j.jpeds.2016.02.046
   Boëchat MCB, 2007, SAO PAULO MED J, V125, P329, DOI 10.1590/S1516-31802007000600005
   Bianca S, 2000, PAEDIATR PERINAT EP, V14, P372, DOI 10.1046/j.1365-3016.2000.00282.x
   Bianca Sebastiano, 2002, Downs Syndr Res Pract, V8, P29
   Burdall OC, 2016, J PEDIATR GASTR NUTR, V63, pE141, DOI 10.1097/MPG.0000000000001405
   Chen CC, 2018, J INTELL DISABIL RES, V62, P339, DOI 10.1111/jir.12474
   Choudhry MS, 2009, PEDIATR SURG INT, V25, P727, DOI 10.1007/s00383-009-2406-y
   Cinquetti M, 1994, Pediatr Med Chir, V16, P183
   Collardeau-Frachon S, 2012, PEDIATR DEVEL PATHOL, V15, P450, DOI 10.2350/12-02-1155-OA.1
   Coppus AMW, 2013, DEV DISABIL RES REV, V18, P6, DOI 10.1002/ddrr.1123
   Daneshpazhooh M, 2007, PEDIATR DERMATOL, V24, P317, DOI 10.1111/j.1525-1470.2007.00412.x
   Depince-Berger A, 2016, J CLIN IMMUNOL, V36, P423, DOI 10.1007/s10875-016-0280-7
   Douraghi M, 2011, PEDIATR INFECT DIS J, V30, P1123, DOI 10.1097/INF.0b013e318227879f
   Du Y, 2018, ONCOTARGET, V9, P5387, DOI 10.18632/oncotarget.23624
   Faulks D, 2008, J ORAL REHABIL, V35, P854, DOI 10.1111/j.1365-2842.2008.01877.x
   Ferreira Cristina Targa, 2002, Braz J Infect Dis, V6, P225, DOI 10.1590/S1413-86702002000500003
   Frazier JB, 1996, DEV MED CHILD NEUROL, V38, P695, DOI 10.1111/j.1469-8749.1996.tb12139.x
   Freeman SB, 2009, CLIN GENET, V75, P180, DOI 10.1111/j.1399-0004.2008.01110.x
   Friedmacher F, 2013, PEDIATR SURG INT, V29, P937, DOI 10.1007/s00383-013-3361-1
   Hatch-Stein JA, 2016, PEDIATRICS, V138, DOI 10.1542/peds.2016-0541
   Hirabayashi K, 2011, LEUKEMIA LYMPHOMA, V52, P1523, DOI 10.3109/10428194.2011.573888
   Hithersay R, 2019, JAMA NEUROL, V76, P152, DOI 10.1001/jamaneurol.2018.3616
   Inoue Seiichiro, 2016, J Med Case Rep, V10, P19, DOI 10.1186/s13256-016-0805-y
   Jetley NK, 2011, J PEDIATR SURG, V46, P636, DOI 10.1016/j.jpedsurg.2010.10.001
   Kerins Gerard, 2008, Downs Syndr Res Pract, V12, P141, DOI 10.3104/reports.2009
   Kieslich M, 2002, J CHILD NEUROL, V17, P460, DOI 10.1177/088307380201700614
   Kim ME, 2013, J PEDIATR SURG, V48, pE47, DOI 10.1016/j.jpedsurg.2012.10.066
   Kinnear D, 2018, BMJ OPEN, V8, DOI 10.1136/bmjopen-2017-018292
   Mårild K, 2013, J PEDIATR-US, V163, P237, DOI 10.1016/j.jpeds.2012.12.087
   May P, 1996, J CLIN GASTROENTEROL, V23, P181, DOI 10.1097/00004836-199610000-00005
   MCCULLOCH AJ, 1982, J MED GENET, V19, P232, DOI 10.1136/jmg.19.3.232
   MEHTA DI, 1995, CLIN PEDIATR, V34, P502, DOI 10.1177/000992289503400910
   Melville CA, 2005, J INTELL DISABIL RES, V49, P125, DOI 10.1111/j.1365-2788.2004.00616.x
   Mendonca GV, 2018, J APPL RES INTELLECT, V31, P897, DOI 10.1111/jar.12449
   Mircher C, 2018, AM J MED GENET A, V176, P2685, DOI 10.1002/ajmg.a.40639
   Moreels TG, 2007, DIS ESOPHAGUS, V20, P183, DOI 10.1111/j.1442-2050.2007.00667.x
   NYBERG DA, 1990, OBSTET GYNECOL, V76, P370
   O'Shea M, 2018, J APPL RES INTELLECT, V31, P1225, DOI 10.1111/jar.12465
   PRASHER VP, 1995, J INTELL DISABIL RES, V39, P437, DOI 10.1111/j.1365-2788.1995.tb00548.x
   Rubio-Tapia A, 2013, AM J GASTROENTEROL, V108, P656, DOI 10.1038/ajg.2013.79
   Scala C, 2015, ULTRASOUND OBST GYN, V46, P266, DOI 10.1002/uog.14774
   SCHENDEL SA, 1974, J DENT RES, V53, P840, DOI 10.1177/00220345740530041301
   Sharr C, 2016, AM J MED GENET A, V170, P3098, DOI 10.1002/ajmg.a.37879
   Skotko BG, 2013, AM J MED GENET A, V161A, P430, DOI 10.1002/ajmg.a.35795
   Stoll C, 2015, EUR J MED GENET, V58, P674, DOI 10.1016/j.ejmg.2015.11.003
   Tan KBL, 2008, SINGAP MED J, V49, P710
   Torfs CP, 1998, AM J MED GENET, V77, P431, DOI 10.1002/(SICI)1096-8628(19980605)77:5<431::AID-AJMG15>3.3.CO;2-Q
   Trucco F, 2018, PEDIATR PULM, V53, P1414, DOI 10.1002/ppul.24122
   Valentini D, 2017, J PEDIATR-US, V189, P92, DOI 10.1016/j.jpeds.2017.05.077
   van Gameren-Oosterom HBM, 2012, PEDIATRICS, V130, pE1520, DOI 10.1542/peds.2012-0886
   Venner A, 2015, DIGEST DIS SCI, V60, P1183, DOI 10.1007/s10620-015-3654-4
   Wallace RA, 2007, J INTELLECT DEV DIS, V32, P45, DOI 10.1080/13668250601146761
   Winnicott D.W., 1957, CHILD FAMILY OUTSIDE
   Wouters J, 2009, J PEDIATR-US, V154, P239, DOI 10.1016/j.jpeds.2008.08.007
   Yamamoto M, 2002, PEDIATR INT, V44, P537, DOI 10.1046/j.1442-200X.2002.01598.x
   ZAPATA H, 1993, PEDIATR CARDIOL, V14, P159, DOI 10.1007/BF00795645
   Zárate N, 2001, AM J GASTROENTEROL, V96, P1718, DOI 10.1016/S0002-9270(01)02427-3
NR 62
TC 19
Z9 21
U1 0
U2 21
PU ELSEVIER FRANCE-EDITIONS SCIENTIFIQUES MEDICALES ELSEVIER
PI ISSY-LES-MOULINEAUX
PA 65 RUE CAMILLE DESMOULINS, CS50083, 92442 ISSY-LES-MOULINEAUX, FRANCE
SN 0929-693X
EI 1769-664X
J9 ARCH PEDIATRIE
JI Arch. Pediatr.
PD JAN
PY 2020
VL 27
IS 1
BP 53
EP 60
DI 10.1016/j.arcped.2019.11
PG 8
WC Pediatrics
WE Science Citation Index Expanded (SCI-EXPANDED)
SC Pediatrics
GA KK0XE
UT WOS:000512473900011
PM 31784293
DA 2024-01-22
ER

PT J
AU Gu, GL
   Lv, XD
   Liu, GF
   Zeng, RZ
   Li, SQ
   Chen, L
   Liang, ZL
   Wang, HQ
   Lu, F
   Zhan, LL
   Lv, XP
AF Gu, Guangli
   Lv, Xiaodan
   Liu, Gengfeng
   Zeng, Ruizhi
   Li, Shiquan
   Chen, Lan
   Liang, Zhaoliang
   Wang, Huiqin
   Lu, Fei
   Zhan, Lingling
   Lv, Xiaoping
TI Tnfaip6 Secreted by Bone Marrow-Derived Mesenchymal Stem Cells
   Attenuates TNBS-Induced Colitis by Modulating Follicular Helper T Cells
   and Follicular Regulatory T Cells Balance in Mice
SO FRONTIERS IN PHARMACOLOGY
LA English
DT Article
DE mesenchymal stem cells; inflammatory bowel disease; colitis; Tnfaip6;
   follicular helper T cells; follicular regulatory T cells
ID INFLAMMATORY-BOWEL-DISEASE; CROHNS-DISEASE; IMMUNOMODULATION;
   PREVALENCE; TSG-6
AB Objective: To investigate the immunological mechanism of bone marrow-derived mesenchymal stem cells (BM-MSCs) in inflammatory bowel disease (IBD).
   Methods: Mice with 2,4,6-trinitrobenzene sulfonic acid (TNBS)-induced colitis were intraperitoneally injected with phosphate-buffered saline, BM-MSCs, BM-MSCs with tumor necrosis factor-induced protein 6 (Tnfaip6) knockdown mediated by RNA interference recombinant adenovirus, and BM-MSCs-infected with control adenovirus or recombinant mouse Tnfaip6. The disease activity index, weight loss, and histological scores were recorded. Serum levels of Tnfaip6 and pro- and anti-inflammatory cytokines, including interleukin (IL)-21, tumor necrosis factor-alpha (TNF-alpha), IL-10 were measured by enzyme-linked immunosorbent assay. The relative expression levels of these cytokines, B-cell lymphoma 6 (BCL-6) and fork-like transcription factor p3 (Foxp3) in the colon were determined by real-time quantitative PCR (RT-qPCR). BCL-6 and Foxp3 are the master regulators of follicular helper T cells (Tfh) and follicular regulatory T cells (Tfr), respectively. The infiltration of Tfh and Tfr in mesenteric lymph nodes (MLNs) and spleens was analyzed by flow cytometry.
   Results: Compared to the normal control group, the expression levels of BCL-6 and IL-21 in the colon, Tfh infiltration, and ratios of Tfh/Tfr in the MLNs and spleen, and the serum concentrations of IL-21 and TNF-alpha increased significantly in the colitis model group (p < 0.05). Intraperitoneal injection of BM-MSCs or Tnfaip6 ameliorated weight loss and clinical and histological severity of colitis, downregulated the expression of BCL-6, IL-21, and TNF-alpha, upregulated the expression of Foxp3, IL-10, and Tnfaip6 (p < 0.05), increased Tfr and reduced the infiltration of Tfh in the MLNs and spleen, and downregulated the Tfh/Tfr ratio (p < 0.05). On the other hand, BM-MSCs lost the therapeutic effect and immune regulatory functions on Tfh and Tfr after Tnfaip6 knockdown.
   Conclusion: Tfh increase in the inflamed colon, Tfh decrease and Tfr increase during the colitis remission phase, and the imbalance of the Tfh/Tfr ratio is closely related to the progression of IBD. Tnfaip6 secreted by BM-MSCs alleviates IBD by inhibiting Tfh differentiation, promoting Tfr differentiation, and improving the imbalance of Tfh/Tfr in mice.
C1 [Gu, Guangli; Liu, Gengfeng; Zeng, Ruizhi; Li, Shiquan; Chen, Lan; Liang, Zhaoliang; Wang, Huiqin; Lu, Fei; Zhan, Lingling; Lv, Xiaoping] Guangxi Med Univ, Dept Gastroenterol, Affiliated Hosp 1, Nanning, Peoples R China.
   [Lv, Xiaodan] Guangxi Med Univ, Dept Clin Expt Med, Affiliated Hosp 1, Nanning, Peoples R China.
C3 Guangxi Medical University; Guangxi Medical University
RP Lv, XP (通讯作者)，Guangxi Med Univ, Dept Gastroenterol, Affiliated Hosp 1, Nanning, Peoples R China.
EM lxxp58@hotmail.com
RI WANG, HUIYUAN/IXX-2427-2023; wang, jian/HRB-9588-2023; wang,
   hui/GRS-4730-2022; wang, hao/HSE-7975-2023; Li, Zilong/JEZ-8642-2023;
   wang, hui/HSG-6135-2023; cao, yutong/JJF-4531-2023; lu,
   yang/IWE-3635-2023; yang, zhou/JKI-3744-2023; Wang, Hui/HMU-9512-2023;
   wang, huimin/HDM-8421-2022
FU National Natural Science Foundation of China [81860104, 81460114,
   81860120]; Natural Science Foundation of Guangxi Zhuang Autonomous
   Region [2017GXNSFAA198299]; Development and Application of Medical and
   Health Appropriate Technology Project in Guangxi Zhuang Autonomous
   Region [S2018049]; Youth Science Foundation of Guangxi Medical
   University [GXMUYSF201913, GXMUYSF201908]; Project of Health Commission
   of Guangxi Zhuang Autonomous Region [Z20200398]
FX Funding The study was funded by the National Natural Science Foundation
   of China (No. 81860104, 81460114, 81860120), Natural Science Foundation
   of Guangxi Zhuang Autonomous Region (No. 2017GXNSFAA198299), Development
   and Application of Medical and Health Appropriate Technology Project in
   Guangxi Zhuang Autonomous Region (No. S2018049), Youth Science
   Foundation of Guangxi Medical University (No. GXMUYSF201913 and
   GXMUYSF201908), and Self-financing Project of Health Commission of
   Guangxi Zhuang Autonomous Region (No. Z20200398).
CR Cai G, 2012, J IMMUNOL, V189, P1294, DOI 10.4049/jimmunol.1102948
   Cañete PF, 2019, J EXP MED, V216, P1843, DOI 10.1084/jem.20190493
   Castelo-Branco MTL, 2012, PLOS ONE, V7, DOI 10.1371/journal.pone.0033360
   Chen QQ, 2013, WORLD J GASTROENTERO, V19, P4702, DOI 10.3748/wjg.v19.i29.4702
   Cheng F, 2019, TECH COLOPROCTOL, V23, P613, DOI 10.1007/s10151-019-02024-8
   Day AJ, 2019, MATRIX BIOL, V78-79, P60, DOI 10.1016/j.matbio.2018.01.011
   Dong C, 2021, ANNU REV IMMUNOL, V39, P51, DOI 10.1146/annurev-immunol-061020-053702
   Dong L, 2021, IMMUNOLOGY, V163, P19, DOI 10.1111/imm.13282
   Alves VBF, 2019, CLIN EXP IMMUNOL, V196, P139, DOI 10.1111/cei.13262
   Friedrich M, 2019, IMMUNITY, V50, P992, DOI 10.1016/j.immuni.2019.03.017
   Fu ZW, 2018, AM J TRANSL RES, V10, P54
   Gao F, 2016, CELL DEATH DIS, V7, DOI 10.1038/cddis.2015.327
   Gensous N, 2018, FRONT IMMUNOL, V9, DOI 10.3389/fimmu.2018.01637
   Gensous N, 2017, RHEUMATOLOGY, V56, P516, DOI 10.1093/rheumatology/kew297
   Ghannam S, 2010, J IMMUNOL, V185, P302, DOI 10.4049/jimmunol.0902007
   Gonçalves FD, 2014, WORLD J GASTROENTERO, V20, P18228, DOI 10.3748/wjg.v20.i48.18228
   Gong F, 2019, FRONT IMMUNOL, V10, DOI 10.3389/fimmu.2019.02918
   Goodman WA, 2020, NAT REV GASTRO HEPAT, V17, P740, DOI 10.1038/s41575-020-0354-0
   Hayashi Y, 2008, J PHARMACOL EXP THER, V326, P523, DOI 10.1124/jpet.108.137083
   Jones GR, 2019, GUT, V68, P1953, DOI 10.1136/gutjnl-2019-318936
   Komori M, 2005, WOUND REPAIR REGEN, V13, P109, DOI 10.1111/j.1067-1927.2005.130114.x
   Kota DJ, 2013, DIABETES, V62, P2048, DOI 10.2337/db12-0931
   Li N, 2017, CELL MOL LIFE SCI, V74, P2345, DOI 10.1007/s00018-017-2473-5
   Liu C, 2018, ARTHRITIS RHEUMATOL, V70, P711, DOI 10.1002/art.40430
   Mardpour S, 2019, J CELL PHYSIOL, V234, P8249, DOI 10.1002/jcp.27669
   Mindrescu C, 2000, ARTHRITIS RHEUM, V43, P2668, DOI 10.1002/1529-0131(200012)43:12<2668::AID-ANR6>3.0.CO;2-E
   Monsel A, 2016, EXPERT OPIN BIOL TH, V16, P859, DOI 10.1517/14712598.2016.1170804
   Ng SC, 2017, LANCET, V390, P2769, DOI 10.1016/S0140-6736(17)32448-0
   Panés J, 2018, GASTROENTEROLOGY, V154, P1334, DOI 10.1053/j.gastro.2017.12.020
   Panés J, 2016, LANCET, V388, P1281, DOI 10.1016/S0140-6736(16)31203-X
   Sage PT, 2016, IMMUNOL REV, V271, P246, DOI 10.1111/imr.12411
   Sala E, 2015, GASTROENTEROLOGY, V149, P163, DOI 10.1053/j.gastro.2015.03.013
   Shi X, 2019, STEM CELL RES THER, V10, DOI 10.1186/s13287-019-1336-4
   Song N, 2020, TRENDS PHARMACOL SCI, V41, P653, DOI 10.1016/j.tips.2020.06.009
   Song WJ, 2018, STEM CELL RES THER, V9, DOI 10.1186/s13287-018-0841-1
   Song WJ, 2017, SCI REP-UK, V7, DOI 10.1038/s41598-017-04766-7
   Vinuesa CG, 2016, ANNU REV IMMUNOL, V34, P335, DOI 10.1146/annurev-immunol-041015-055605
   Wang M, 2016, SCI REP-UK, V6, DOI 10.1038/srep30696
   Wang XR, 2017, CLIN SCI, V131, P2933, DOI 10.1042/CS20171258
   Wirtz S, 2017, NAT PROTOC, V12, P1295, DOI 10.1038/nprot.2017.044
   Xu F, 2021, MMWR-MORBID MORTAL W, V70, P698, DOI 10.15585/mmwr.mm7019a2
   Xu XY, 2013, PLOS ONE, V8, DOI 10.1371/journal.pone.0079858
   Yan ZD, 2014, EXP CELL RES, V324, P65, DOI 10.1016/j.yexcr.2014.03.013
   Yang YG, 2021, FRONT PHARMACOL, V11, DOI 10.3389/fphar.2020.587445
   Yao L, 2021, CLIN EXP PHARMACOL P, V48, P1566, DOI 10.1111/1440-1681.13568
   Yu Q, 2016, BIOMARK MED, V10, P473, DOI 10.2217/bmm.16.9
   Zhang J, 2018, GUT LIVER, V12, P73, DOI 10.5009/gnl17035
   Zhou YY, 2019, J CLIN MED, V8, DOI 10.3390/jcm8071025
NR 48
TC 8
Z9 8
U1 4
U2 5
PU FRONTIERS MEDIA SA
PI LAUSANNE
PA AVENUE DU TRIBUNAL FEDERAL 34, LAUSANNE, CH-1015, SWITZERLAND
EI 1663-9812
J9 FRONT PHARMACOL
JI Front. Pharmacol.
PD OCT 11
PY 2021
VL 12
AR 734040
DI 10.3389/fphar.2021.734040
PG 14
WC Pharmacology & Pharmacy
WE Science Citation Index Expanded (SCI-EXPANDED)
SC Pharmacology & Pharmacy
GA WU7JO
UT WOS:000716717900001
PM 34707499
OA gold, Green Published
DA 2024-01-22
ER

PT J
AU Borren, NZ
   Ananthakrishnan, AN
AF Borren, Nienke Z.
   Ananthakrishnan, Ashwin N.
TI Safety of Biologic Therapy in Older Patients With Immune-Mediated
   Diseases: A Systematic Review and Meta-analysis
SO CLINICAL GASTROENTEROLOGY AND HEPATOLOGY
LA English
DT Review
DE Anti-TNF Therapy; Elderly; Autoimmune Disease; Inflammatory Bowel
   Disease; Rheumatoid Arthritis; Psoriasis; Safety; Tumor Necrosis Factor;
   IBD; Drug
ID ANTITUMOR NECROSIS FACTOR; ANTI-TNF THERAPY; INFLAMMATORY-BOWEL-DISEASE;
   ELDERLY-PATIENTS; RHEUMATOID-ARTHRITIS; CROHNS-DISEASE; ALPHA AGENTS;
   EFFICACY; INFECTIONS; RISK
AB BACKGROUND & AIMS: Management of immune-mediated inflammatory diseases often requires lifelong immunosuppression. Increasing numbers of older patients have inflammatory diseases and are particularly vulnerable to risks of immune suppressive therapies-particularly infections and malignancies.
   METHODS: We systematically searched PubMed/Medline and Embase to identify eligible studies that examined the safety of biologic therapies in older patients with immune-mediated inflammatory diseases (inflammatory bowel disease, rheumatoid arthritis, psoriasis). Included studies provided information on patients who began receiving therapy with a biologic agent when they were older than 60 years and a control population (either younger users of biologics or older patients who did not use biologics). Information of on overall pooled rates of infections, malignancy, and mortality were extracted. A DerSimonian and Laird random effects model was used to calculate pooled odds ratios (ORs) and 95% CIs.
   RESULTS: Our meta-analysis included 14 unique studies that comprised 4719 older users of biologics, 13,305 younger users of biologics, and 3961 older patients who did not use biologics. The pooled prevalence of infections in older and younger users of biologics was 13% and 6% respectively, yielding a pooled random effects odds ratio of 2.28 (95% CI, 1.57-3.31). Older age was associated with a significant increase in risk of malignancy (OR, 3.07; 95% CI, 1.98-4.62) compared to younger age. Older users of biologics had a 3-fold increase in risk of infection compared to patients who did not use biologics (OR, 3.60; 95% CI, 1.62-8.01), but there were no significant differences in odds of malignancy (0.54, 95% CI, 0.28-1.05) or death (OR, 1.52; 95% CI, 0.44-5.28) compared to older patients who did not use biologics.
   CONCLUSION: In a systematic review and meta-analysis of studies on the safety of biologic therapies in older patients with inflammatory diseases, we found that older users of biologic agents have an increased risk of infections compared with younger users or older patients who do not use biologics. Large, prospective cohort studies are needed to examine safety of biologic therapy in older patients with immune-mediated diseases
C1 [Borren, Nienke Z.; Ananthakrishnan, Ashwin N.] Harvard Med Sch, Massachusetts Gen Hosp, Div Gastroenterol, Boston, MA 02115 USA.
C3 Harvard University; Massachusetts General Hospital; Harvard Medical
   School
RP Ananthakrishnan, AN (通讯作者)，Massachusetts Gen Hosp, Div Gastroenterol, 165 Cambridge St,9th Floor, Boston, MA 02114 USA.
EM aananthakrishnan@mgh.harvard.edu
FU NIDDK NIH HHS [R03 DK112909, P30 DK043351] Funding Source: Medline
CR [Anonymous], 2013, US CANC STAT 1999 20
   Bathon JM, 2006, J RHEUMATOL, V33, P234
   Bernardes C, 2016, UNITED EUROPEAN GAST, V4, pA456
   Bhushan A, 2010, GASTROENTEROLOGY, V138, pS62
   Centers for Disease Control and Prevention, 2011, NAT DIAB FACT SHEET
   Chiricozzi A, 2016, EXPERT OPIN DRUG SAF, V15, P1459, DOI 10.1080/14740338.2016.1226279
   Cho SK, 2016, BMC MUSCULOSKEL DIS, V17, DOI 10.1186/s12891-016-1185-6
   Costa L, 2017, CLIN RHEUMATOL, V36, P1797, DOI 10.1007/s10067-017-3697-3
   Cottone M, 2011, CLIN GASTROENTEROL H, V9, P30, DOI 10.1016/j.cgh.2010.09.026
   DAHL SL, 1990, PHARMACOTHERAPY, V10, P79
   DERSIMONIAN R, 1986, CONTROL CLIN TRIALS, V7, P177, DOI 10.1016/0197-2456(86)90046-2
   Desai A, 2013, INFLAMM BOWEL DIS, V19, P309, DOI 10.1002/ibd.23026
   Dhingra R, 2012, MED CLIN N AM, V96, P87, DOI 10.1016/j.mcna.2011.11.003
   Esposito M, 2012, DERMATOLOGY, V225, P312, DOI 10.1159/000345623
   Filippini M, 2008, REUMATISMO, V60, P41, DOI 10.4081/reumatismo.2008.41
   Galloway JB, 2011, RHEUMATOLOGY, V50, P124, DOI 10.1093/rheumatology/keq242
   Garber C, 2015, J DRUGS DERMATOL, V14, P846
   Genevay S, 2007, ARTHRIT RHEUM-ARTHR, V57, P679, DOI 10.1002/art.22688
   Hayashi M, 2014, J DERMATOL, V41, P974, DOI 10.1111/1346-8138.12653
   Ikari Y, 2017, ANN RHEUM DIS, V76, P801, DOI 10.1136/annrheumdis-2017-eular.5823
   Jimenez MDMR, 2017, EUR J HOSP PHARM SCI, V24, pA241
   Juneja M, 2012, DIGEST DIS SCI, V57, P2408, DOI 10.1007/s10620-012-2083-x
   Köller MD, 2009, RHEUMATOLOGY, V48, P1575, DOI 10.1093/rheumatology/kep291
   Lee WS, 2017, INTEST RES, V15, P524, DOI 10.5217/ir.2017.15.4.524
   Lichtenstein GR, 2014, AM J GASTROENTEROL, V109, P212, DOI 10.1038/ajg.2013.441
   Lichtenstein GR, 2012, AM J GASTROENTEROL, V107, P1409, DOI 10.1038/ajg.2012.218
   Lobatón T, 2015, ALIMENT PHARM THER, V42, P441, DOI 10.1111/apt.13294
   Maia L, 2017, UNITED EUROPEAN GAST, V5, pA297
   Mangoni AA, 2004, BRIT J CLIN PHARMACO, V57, P6, DOI 10.1046/j.1365-2125.2003.02007.x
   Miller B, 2017, GUT, V66, pA249, DOI 10.1136/gutjnl-2017-314472.485
   Momose M, 2017, J DERMATOL, V44, P1020, DOI 10.1111/1346-8138.13853
   Murota A, 2016, J RHEUMATOL, V43, P1984, DOI 10.3899/jrheum.160012
   Nyaga VN, 2014, ARCH PUBLIC HEALTH, V72, DOI 10.1186/2049-3258-72-39
   Ortega TL, 2014, GASTROENTEROLOGY, V146, pS579
   Piaserico S, 2014, ACTA DERM-VENEREOL, V94, P293, DOI 10.2340/00015555-1719
   Radovits BJ, 2009, ANN RHEUM DIS, V68, P1470, DOI 10.1136/ard.2008.094730
   Ricceri F, 2019, J EUR ACAD DERMATOL, V33, P143, DOI 10.1111/jdv.15139
   Schneeweiss S, 2007, ARTHRITIS RHEUM-US, V56, P1754, DOI 10.1002/art.22600
   Shah A, 2013, J RHEUMATOL, V40, P959
   Shen HF, 2014, J CROHNS COLITIS, V8, P898, DOI 10.1016/j.crohns.2013.12.016
   Siegel CA, 2006, CLIN GASTROENTEROL H, V4, P1017, DOI 10.1016/j.cgh.2006.05.020
   Tesser J, 2016, ARTHRITIS RHEUMATOL, V68
   Toruner M, 2008, GASTROENTEROLOGY, V134, P929, DOI 10.1053/j.gastro.2008.01.012
   van der Vliet QM, 2015, GASTROENTEROLOGY, V148, pS236
   Watanabe T, 2017, ANN RHEUM DIS, V76, P1195, DOI 10.1136/annrheumdis-2017-eular.1679
   Wells G.A., NEWCASTLE OTTAWA SCA
NR 46
TC 59
Z9 60
U1 0
U2 0
PU ELSEVIER SCIENCE INC
PI NEW YORK
PA STE 800, 230 PARK AVE, NEW YORK, NY 10169 USA
SN 1542-3565
EI 1542-7714
J9 CLIN GASTROENTEROL H
JI Clin. Gastroenterol. Hepatol.
PD AUG
PY 2019
VL 17
IS 9
BP 1736
EP +
DI 10.1016/j.cgh.2018.12.032
PG 12
WC Gastroenterology & Hepatology
WE Science Citation Index Expanded (SCI-EXPANDED)
SC Gastroenterology & Hepatology
GA IK8RR
UT WOS:000476863400019
PM 30616024
OA Green Accepted, hybrid
DA 2024-01-22
ER

PT J
AU Estaki, M
   Morck, DW
   Quin, C
   Pither, J
   Barnett, JA
   Gill, SK
   Gibson, DL
AF Estaki, Mehrbod
   Morck, Douglas W.
   Quin, Candice
   Pither, Jason
   Barnett, Jacqueline A.
   Gill, Sandeep K.
   Gibson, Deanna L.
TI Physical Activity Shapes the Intestinal Microbiome and Immunity of
   Healthy Mice but Has No Protective Effects against Colitis in
   MUC2<SUP>-/-</SUP> Mice
SO MSYSTEMS
LA English
DT Article
DE IBD; colitis; exercise; inflammatory bowel disease; microbiome; mucin;
   physical activity; SCFA; short-chain fatty acids
ID INFLAMMATORY-BOWEL-DISEASE; TUMOR-NECROSIS-FACTOR; BONE-MINERAL DENSITY;
   INTERFERON-GAMMA; CROHNS-DISEASE; GUT MICROBIOTA; MESSENGER-RNA;
   MUC2-DEFICIENT MICE; MUCUS LAYER; TNF-ALPHA
AB The interactions among humans, their environment, and the trillions of microbes residing within the human intestinal tract form a tripartite relationship that is fundamental to the overall health of the host. Disruptions in the delicate balance between the intestinal microbiota and host immunity are implicated in various chronic diseases, including inflammatory bowel disease (IBD). There is no known cure for IBD; therefore, novel therapeutics targeting prevention and symptom management are of great interest. Recently, physical activity in healthy mice was shown to be protective against chemically induced colitis; however, the benefits of physical activity during or following disease onset are not known. In this study, we examine whether voluntary wheel running is protective against primary disease symptoms in a mucin 2-deficient (Muc2(-/-)) lifelong model of murine colitis. We show that 6 weeks of wheel running in healthy C57BL/6 mice leads to distinct changes in fecal bacteriome, increased butyrate production, and modulation in colonic gene expression of various cytokines, suggesting an overall primed anti-inflammatory state. However, these physical activity-derived benefits are not present in Muc2(-/-) mice harboring a dysfunctional mucosal layer from birth, ultimately showing no improvements in clinical signs. We extrapolate from our findings that while physical activity in healthy individuals may be an important preventative measure against IBD, for those with a compromised intestinal mucosa, a commonality in IBD patients, these benefits are lost.
   IMPORTANCE Perturbation in the gut microbial ecosystem has been associated with various diseases, including inflammatory bowel disease. Habitual physical activity, through its ability to modulate the gut microbiome, has recently been shown to prophylactically protect against chemically induced models of murine colitis. Here, we (i) confirm previous reports that physical activity has limited but significant effects on the gut microbiome of mice and (ii) show that such changes are associated with anti-inflammatory states in the gut, such as increased production of beneficial short-chain fatty acids and lower levels of proinflammatory immune markers implicated in human colitis; however, we also show that (iii) these physical activity-derived benefits are completely lost in the absence of a healthy intestinal mucus layer, a hallmark phenotype of human colitis.
C1 [Estaki, Mehrbod; Quin, Candice; Pither, Jason; Barnett, Jacqueline A.; Gill, Sandeep K.; Gibson, Deanna L.] Univ British Columbia, Fac Sci, Dept Biol, Kelowna, BC, Canada.
   [Estaki, Mehrbod] Univ Calif San Diego, Dept Pediat, La Jolla, CA 92093 USA.
   [Morck, Douglas W.] Univ Calgary, Dept Biol Sci, Calgary, AB, Canada.
   [Gill, Sandeep K.] Univ British Columbia, Sch Populat & Publ Hlth, Vancouver, BC, Canada.
C3 University of British Columbia; University of California System;
   University of California San Diego; University of Calgary; University of
   British Columbia
RP Gibson, DL (通讯作者)，Univ British Columbia, Fac Sci, Dept Biol, Kelowna, BC, Canada.
EM deanna.gibson@ubc.ca
RI Gibson, Deanna L/CAF-4166-2022
OI Gibson, Deanna L/0000-0003-0052-7550; Estaki,
   Mehrbod/0000-0003-4556-8444; Quin, Candice/0000-0001-7339-6059; Morck,
   Douglas Walter/0009-0000-8212-7934; Pither, Jason/0000-0002-7490-6839;
   Gill, Sandeep K/0000-0002-2117-1517
FU Crohns & Colitis Canada (CCC); Natural Sciences and Engineering Research
   Council (NSERC); NSERC PGSD; CIHR CGSD; NSERC; NSERC USRA
FX This project was funded by Crohns & Colitis Canada (CCC) and Natural
   Sciences and Engineering Research Council (NSERC), awarded to D.G. M.E.
   was funded by an NSERC PGSD. C.Q. was funded by CIHR CGSD. J.P. was
   funded by NSERC discovery. J.B. was funded by NSERC USRA.
CR Abraham C, 2017, GASTROENTEROLOGY, V152, P374, DOI 10.1053/j.gastro.2016.10.018
   Alam MT, 2020, GUT PATHOG, V12, DOI 10.1186/s13099-019-0341-6
   Alatab S, 2020, LANCET GASTROENTEROL, V5, P17, DOI 10.1016/S2468-1253(19)30333-4
   Allen JM, 2018, GUT MICROBES, V9, P115, DOI 10.1080/19490976.2017.1372077
   Allen JM, 2018, MED SCI SPORT EXER, V50, P747, DOI [10.1249/MSS.0000000000001495, 10.1249/mss.0000000000001495]
   Allen JM, 2015, J APPL PHYSIOL, V118, P1059, DOI 10.1152/japplphysiol.01077.2014
   Anderson MJ, 2001, AUSTRAL ECOL, V26, P32, DOI 10.1046/j.1442-9993.2001.01070.x
   Asadullah K, 2003, PHARMACOL REV, V55, P241, DOI 10.1124/pr.55.2.4
   Babyatsky MW, 1996, GASTROENTEROLOGY, V110, P975, DOI 10.1053/gast.1996.v110.pm8613031
   Barton W, 2018, GUT, V67, P625, DOI 10.1136/gutjnl-2016-313627
   Basterfield L, 2009, INT J OBESITY, V33, P212, DOI 10.1038/ijo.2008.253
   Bergstrom KSB, 2010, PLOS PATHOG, V6, DOI 10.1371/journal.ppat.1000902
   Bilski J, 2016, PHARMACOL REP, V68, P827, DOI 10.1016/j.pharep.2016.04.009
   Bilski J, 2015, MEDIAT INFLAMM, V2015, DOI 10.1155/2015/605071
   Bolyen E, 2019, NAT BIOTECHNOL, V37, P852, DOI 10.1038/s41587-019-0209-9
   Booth FW, 2012, COMPR PHYSIOL, V2, P1143, DOI 10.1002/cphy.c110025
   Brandt N, 2018, PHYSIOL REP, V6, DOI 10.14814/phy2.13881
   Bressa C, 2017, PLOS ONE, V12, DOI 10.1371/journal.pone.0171352
   Brito IL, 2016, NATURE, V535, P435, DOI 10.1038/nature18927
   Brown K, 2016, ISME J, V10, P321, DOI 10.1038/ismej.2015.114
   Callahan BJ, 2016, NAT METHODS, V13, P581, DOI [10.1038/NMETH.3869, 10.1038/nmeth.3869]
   Chang YC, 2017, PLOS ONE, V12, DOI 10.1371/journal.pone.0180025
   Clarke SF, 2014, GUT, V63, P1913, DOI 10.1136/gutjnl-2013-306541
   Cook MD, 2013, BRAIN BEHAV IMMUN, V33, P46, DOI 10.1016/j.bbi.2013.05.005
   Denou E, 2016, AM J PHYSIOL-ENDOC M, V310, pE982, DOI 10.1152/ajpendo.00537.2015
   Estaki M, 2016, MICROBIOME, V4, DOI 10.1186/s40168-016-0189-7
   Faderl M, 2015, IUBMB LIFE, V67, P275, DOI 10.1002/iub.1374
   FAIS S, 1994, J INTERFERON RES, V14, P235, DOI 10.1089/jir.1994.14.235
   Floch Martin H., 2002, Curr Treat Options Gastroenterol, V5, P311, DOI 10.1007/s11938-002-0054-6
   Fyderek K, 2009, WORLD J GASTROENTERO, V15, P5287, DOI 10.3748/wjg.15.5287
   Goh WWB, 2017, TRENDS BIOTECHNOL, V35, P498, DOI 10.1016/j.tibtech.2017.02.012
   Harris KG, 2018, CLIN SCI, V132, P2013, DOI 10.1042/CS20171110
   Heintz-Buschart A, 2018, TRENDS MICROBIOL, V26, P563, DOI 10.1016/j.tim.2017.11.002
   Hessle C, 2000, INFECT IMMUN, V68, P3581, DOI 10.1128/IAI.68.6.3581-3586.2000
   Hoffman-Goetz L, 2008, BRAIN BEHAV IMMUN, V22, P195, DOI 10.1016/j.bbi.2007.07.002
   Huda-Faujan N, 2010, Open Biochem J, V4, P53, DOI 10.2174/1874091X01004010053
   Ihara S, 2017, J GASTROENTEROL, V52, P777, DOI 10.1007/s00535-017-1350-1
   Ito R, 2006, CLIN EXP IMMUNOL, V146, P330, DOI 10.1111/j.1365-2249.2006.03214.x
   Janssens S, 2018, MSYSTEMS, V3, DOI 10.1128/mSystems.00210-17
   Kang SS, 2014, MOL NEURODEGENER, V9, DOI 10.1186/1750-1326-9-36
   Kim YJ, 2020, LAB ANIM RES, V36, DOI 10.1186/s42826-019-0035-8
   Komatsu M, 2001, CLIN CHEM, V47, P1297
   Lagkouvardos I, 2019, MICROBIOME, V7, DOI 10.1186/s40168-019-0637-2
   Lai ZL, 2018, SCI REP-UK, V8, DOI 10.1038/s41598-018-33893-y
   Lamoureux EV, 2017, MSYSTEMS, V2, DOI 10.1128/mSystems.00006-17
   Langille MGI, 2013, NAT BIOTECHNOL, V31, P814, DOI 10.1038/nbt.2676
   Lee KW, 2018, INFECT IMMUN, V86, DOI 10.1128/IAI.00091-18
   Lee YK, 2018, MSPHERE, V3, DOI 10.1128/mSphere.00587-18
   Leonel AJ, 2012, CURR OPIN CLIN NUTR, V15, P474, DOI 10.1097/MCO.0b013e32835665fa
   Liu ZH, 2017, FRONT MICROBIOL, V8, DOI 10.3389/fmicb.2017.01687
   Lopez-Siles M, 2018, FRONT CELL INFECT MI, V8, DOI 10.3389/fcimb.2018.00281
   Mailing LJ, 2019, EXERC SPORT SCI REV, V47, P75, DOI 10.1249/JES.0000000000000183
   Martin BD, 2020, ANN APPL STAT, V14, P94, DOI [10.1214/19-aoas1283, 10.1214/19-AOAS1283]
   Martin M., 2011, EMBNET J, V17, P10, DOI [10.14806/ej.17.1.200, DOI 10.14806/EJ.17.1.200]
   Martino C, 2019, MSYSTEMS, V4, DOI 10.1128/mSystems.00016-19
   Matsumoto M, 2008, BIOSCI BIOTECH BIOCH, V72, P572, DOI 10.1271/bbb.70474
   Mazur-Bialy AI, 2017, NUTRIENTS, V9, DOI 10.3390/nu9040410
   MCCABE RP, 1993, CLIN IMMUNOL IMMUNOP, V66, P52, DOI 10.1006/clin.1993.1007
   McDonald D, 2012, ISME J, V6, P610, DOI 10.1038/ismej.2011.139
   Morampudi V, 2016, MUCOSAL IMMUNOL, V9, P1218, DOI 10.1038/mi.2015.140
   Moraska A, 2000, AM J PHYSIOL-REG I, V279, pR1321, DOI 10.1152/ajpregu.2000.279.4.R1321
   Mueller C, 2002, IMMUNOLOGY, V105, P1, DOI 10.1046/j.1365-2567.2002.01329.x
   Murali A, 2018, MICROBIOME, V6, DOI 10.1186/s40168-018-0521-5
   Naito Y, 2018, J CLIN BIOCHEM NUTR, V63, P33, DOI 10.3164/jcbn.18-57
   Nobile S, 2018, EUR J GASTROEN HEPAT, V30, P471, DOI 10.1097/MEG.0000000000001076
   Obermeier F, 1999, CLIN EXP IMMUNOL, V116, P238
   Ouwerkerk JP, 2016, INT J SYST EVOL MICR, V66, P4614, DOI 10.1099/ijsem.0.001399
   Packer N, 2010, J SPORT MED PHYS FIT, V50, P1
   Plöger S, 2012, ANN NY ACAD SCI, V1258, P52, DOI 10.1111/j.1749-6632.2012.06553.x
   Popa C, 2007, J LIPID RES, V48, P751, DOI 10.1194/jlr.R600021-JLR200
   R Development Core Team, 2011, R LANG ENV STAT COMP, DOI DOI 10.1007/978-3-540-74686-7
   Rajilic-Stojanovic M, 2013, INFLAMM BOWEL DIS, V19, P481, DOI 10.1097/MIB.0b013e31827fec6d
   Reichardt N, 2014, ISME J, V8, P1323, DOI 10.1038/ismej.2014.14
   Reunanen J, 2015, APPL ENVIRON MICROB, V81, P3655, DOI 10.1128/AEM.04050-14
   Ríos-Covián D, 2016, FRONT MICROBIOL, V7, DOI 10.3389/fmicb.2016.00185
   Robinson RJ, 1998, GASTROENTEROLOGY, V115, P36, DOI 10.1016/S0016-5085(98)70362-2
   Rognes T, 2016, PEERJ, V4, DOI 10.7717/peerj.2584
   SASAKI T, 1992, GASTROENTEROL JPN, V27, P29
   Saxena A, 2012, J INFLAMM-LOND, V9, DOI 10.1186/1476-9255-9-30
   Schneider CA, 2012, NAT METHODS, V9, P671, DOI 10.1038/nmeth.2089
   Segain JP, 2000, GUT, V47, P397, DOI 10.1136/gut.47.3.397
   Sellon RK, 1998, INFECT IMMUN, V66, P5224, DOI 10.1128/IAI.66.11.5224-5231.1998
   Shaw SY, 2011, AM J GASTROENTEROL, V106, P2133, DOI 10.1038/ajg.2011.304
   Sheehan D, 2015, J GASTROENTEROL, V50, P495, DOI 10.1007/s00535-015-1064-1
   Singh Udai P., 2007, Endocrine Metabolic & Immune Disorders-Drug Targets, V7, P111, DOI 10.2174/187153007780832109
   Strober W, 2011, GASTROENTEROLOGY, V140, P1756, DOI 10.1053/j.gastro.2011.02.016
   Szalai Z, 2014, OXID MED CELL LONGEV, V2014, DOI 10.1155/2014/925981
   Tedelind S, 2007, WORLD J GASTROENTERO, V13, P2826, DOI 10.3748/wjg.v13.i20.2826
   van der Sluis M, 2008, LAB INVEST, V88, P634, DOI 10.1038/labinvest.2008.28
   Van der Sluis M, 2006, GASTROENTEROLOGY, V131, P117, DOI 10.1053/j.gastro.2006.04.020
   van Hoek MJA, 2012, BMC SYST BIOL, V6, DOI 10.1186/1752-0509-6-22
   Vázquez-Baeza Y, 2013, GIGASCIENCE, V2, DOI 10.1186/2047-217X-2-16
   VENTER CS, 1990, AM J GASTROENTEROL, V85, P549
   Verma R, 2013, EUR CYTOKINE NETW, V24, P130, DOI 10.1684/ecn.2013.0343
   Viloria M, 2011, IMMUNOL INVEST, V40, P640, DOI 10.3109/08820139.2011.575425
   Wang Y, 2012, METHODS ECOL EVOL, V3, P471, DOI 10.1111/j.2041-210X.2012.00190.x
   Ward T., 2017, BIORXIV, DOI [10.1101/133462, DOI 10.1101/133462]
   Welly RJ, 2016, MED SCI SPORT EXER, V48, P1688, DOI 10.1249/MSS.0000000000000964
   Wexler AG, 2017, NAT MICROBIOL, V2, DOI 10.1038/nmicrobiol.2017.26
   Willis A, 2018, DIVNET ESTIMATING DI, DOI 10.1101/305045
   Yarza P, 2008, SYST APPL MICROBIOL, V31, P241, DOI 10.1016/j.syapm.2008.07.001
   Zhang QP, 2016, SCI REP-UK, V6, DOI 10.1038/srep27572
NR 102
TC 14
Z9 16
U1 0
U2 5
PU AMER SOC MICROBIOLOGY
PI WASHINGTON
PA 1752 N ST NW, WASHINGTON, DC 20036-2904 USA
SN 2379-5077
J9 MSYSTEMS
JI mSystems
PD SEP-OCT
PY 2020
VL 5
IS 5
AR e00515-20
DI 10.1128/mSystems.00515-20
PG 20
WC Microbiology
WE Science Citation Index Expanded (SCI-EXPANDED)
SC Microbiology
GA OC7WM
UT WOS:000579368300036
PM 33024049
OA Green Published, Green Submitted
DA 2024-01-22
ER

PT J
AU Kovacs, G
   Sipeki, N
   Suga, B
   Tornai, T
   Fechner, K
   Norman, GL
   Shums, Z
   Antal-Szalmas, P
   Papp, M
AF Kovacs, Gyorgy
   Sipeki, Nora
   Suga, Boglarka
   Tornai, Tamas
   Fechner, Kai
   Norman, Gary L.
   Shums, Zakera
   Antal-Szalmas, Peter
   Papp, Maria
TI Significance of serological markers in the disease course of ulcerative
   colitis in a prospective clinical cohort of patients
SO PLOS ONE
LA English
DT Article
ID INFLAMMATORY-BOWEL-DISEASE; EVIDENCE-BASED CONSENSUS; ANTINEUTROPHIL
   CYTOPLASMIC ANTIBODIES; POPULATION-BASED COHORT; 2 CURRENT MANAGEMENT;
   CROHNS-DISEASE; PREDICTIVE-VALUE; RISK-FACTORS; EXTENT; PROGRESSION
AB Background & aims
   To determine the prognostic potential of classic and novel serologic antibodies regarding unfavorable disease course in a prospective ulcerative colitis (UC) patient cohort, since few and conflicting data are available in the literature regarding this matter.
   Methods
   187 consecutive patients were studied prospectively (median follow-up: 135 months) from a single referral IBD center in Hungary. Sera were tested for different IgA/IgG type autoantibodies (anti-neutrophil cytoplasmic [ANCA], anti-DNA-bound-lactoferrin [anti-LFS], anti goblet cell [anti-GAB] and anti-pancreatic [PAB: anti-CUZD1 and anti-GP2)]) by indirect immunofluorescence technique and for anti-microbial (anti-Saccharomyces cerevisiae [ASCA] IgG/IgA and anti-OMP Plus TM IgA) antibodies by enzyme-linked immunosorbent assays.
   Results
   A total of 73.6%, 62.4% and 11.2% of UC patients were positive for IgA/IgG type of atypical perinuclear-ANCA, anti-LFS and anti-GAB, respectively. Occurrences of PABs were 9.6%, while ASCA IgA/IgG and anti-OMP IgA were 17.6% and 19.8%, respectively. Antibody status was stable over time. IgA type PABs were more prevalent in patients with primary sclerosing cholangitis (37.5% vs. 4.7% for anti-CUZD1 and 12.5% vs. 0% for anti-GP2, p<0.001 for both). IgA type ASCA and anti-CUZD1 antibodies were associated with higher risk of requirement for long-term immunosuppressant therapy in Kaplan-Meier analysis (pLogRank <0.01 for both). However, in multivariate Cox-regression analysis only ASCA IgA (HR: 2.74, 95`)/X1: 1.46-5.14, p<0.01) remained independent predictor. UC-related hospitalization due to disease activity was only associated with multiple antibody positivity (for 3 or more; HR 2.03 [95% CI: 1.16-3.56]; p = 0.013). None of the individual antibodies or their combination was associated with the risk of development of extensive disease or colectomy.
   Conclusion
   Even with low prevalence rates, present study gives further evidence to the role of certain antibodies as markers for distinct phenotype and disease outcome in UC. Considering the result of the multivariate analysis the novel antibodies investigated do not seem to be associated with poor clinical outcome in UC, only a classic antibody, IgA subtype ASCA remained an independent predictor of long-term immunosuppressive therapy.
C1 [Kovacs, Gyorgy; Sipeki, Nora; Suga, Boglarka; Tornai, Tamas; Papp, Maria] Univ Debrecen, Fac Med, Dept Internal Med, Div Gastroenterol, Debrecen, Hungary.
   [Fechner, Kai] Euroimmun AG, Inst Expt Immunol, Lubeck, Germany.
   [Norman, Gary L.; Shums, Zakera] Inova Diagnost Inc, San Diego, CA USA.
   [Antal-Szalmas, Peter] Univ Debrecen, Fac Med, Dept Lab Med, Debrecen, Hungary.
C3 University of Debrecen; EUROIMMUN; Inova Diagnostics, Inc.; University
   of Debrecen
RP Papp, M (通讯作者)，Univ Debrecen, Fac Med, Dept Internal Med, Div Gastroenterol, Debrecen, Hungary.
EM papp.maria@med.unideb.hu
RI Sipeki, Nóra/AAV-4567-2021
OI Sipeki, Nóra/0000-0002-6806-2991; Papp, Maria/0000-0003-3662-4010
FU Janos Bolyai Research Scholarship of the Hungarian Academy of Sciences
   [BO/00426/11]; Internal Research Grant of University of Debrecen
   [RH/885/2013]; Research Grant of University National, Research,
   Development and Innovation Office [K 115818, 2015/1]; IOIBD Research
   Grant; Inova Diagnostics, Inc.
FX Supported by Janos Bolyai Research Scholarship of the Hungarian Academy
   of Sciences (BO/00426/11), Internal Research Grant (RH/885/2013) of
   University of Debrecen and Research Grant of University National,
   Research, Development and Innovation Office (K 115818, 2015/1), IOIBD
   Research Grant (2012-2015). These funders had no role in study design,
   data collection and analysis, decision to publish, or preparation of the
   manuscript. They only provided financial support in the form of authors'
   salaries and/or research materials. Inova Diagnostics, Inc., as a funder
   provided support in the form of salaries for authors [GLN, ZS] and
   partially research material (QUANTA Lite (R) ELISA for the detection of
   ASCA IgG /IgA and anti-OMP PlusTM antibodies), but the commercial
   company itself did not have any additional role in the study design,
   data collection and analysis, decision to publish, or preparation of the
   manuscript; only the co-authors (GLN, ZS) did.
CR Ayres RC, 1996, EUR J GASTROEN HEPAT, V8, P555, DOI 10.1097/00042737-199606000-00011
   Bresci G, 1997, INT J CLIN PHARM RES, V17, P17
   BROSTROM O, 1990, MED CLIN N AM, V74, P201, DOI 10.1016/S0025-7125(16)30596-X
   Corrigendum, 2015, ALIMENT PHARM THER, V42, P1334
   Dignass A, 2012, J CROHNS COLITIS, V6, P965, DOI 10.1016/j.crohns.2012.09.003
   Dignass A, 2012, J CROHNS COLITIS, V6, P991, DOI 10.1016/j.crohns.2012.09.002
   Elkadri AA, 2013, INFLAMM BOWEL DIS, V19, P1499, DOI 10.1097/MIB.0b013e318281f2a1
   Gower-Rousseau C, 2009, AM J GASTROENTEROL, V104, P2080, DOI 10.1038/ajg.2009.177
   Harbord M, 2017, J CROHNS COLITIS, V11, P769, DOI 10.1093/ecco-jcc/jjx009
   Hoie O, 2008, J CROHNS COLITIS, V2, P114, DOI 10.1016/j.crohns.2007.10.001
   Etchevers MJ, 2009, INFLAMM BOWEL DIS, V15, P1320, DOI 10.1002/ibd.20897
   Kevans D, 2015, J GASTROEN HEPATOL, V30, P64, DOI 10.1111/jgh.12661
   Lakatos L, 2006, POSTGRAD MED J, V82, P270, DOI 10.1136/pgmj.2005.043901
   Lakatos PL, 2015, J CROHNS COLITIS, V9, P891, DOI 10.1093/ecco-jcc/jjv127
   Lakatos PL, 2011, AM J GASTROENTEROL, V106, P406, DOI 10.1038/ajg.2010.505
   Langholz E, 1996, SCAND J GASTROENTERO, V31, P260, DOI 10.3109/00365529609004876
   LENNARDJONES JE, 1989, SCAND J GASTROENTERO, V24, P2, DOI 10.3109/00365528909091339
   Lewis JD, 2008, INFLAMM BOWEL DIS, V14, P1660, DOI 10.1002/ibd.20520
   Magro F, 2017, J CROHNS COLITIS, V11, P649, DOI 10.1093/ecco-jcc/jjx008
   Michaels MA, 2015, INFLAMM BOWEL DIS, V21, P2864, DOI 10.1097/MIB.0000000000000564
   Moum B, 1999, AM J GASTROENTEROL, V94, P1564
   Navaneethan U, 2014, GASTROENTEROL REP, V2, P193, DOI 10.1093/gastro/gou036
   NIV Y, 1987, AM J GASTROENTEROL, V82, P1046
   Papp M, 2015, J CROHNS COLITIS, V9, P659, DOI 10.1093/ecco-jcc/jjv087
   Papp M, 2014, CURR OPIN GASTROEN, V30, P359, DOI 10.1097/MOG.0000000000000076
   Papp M, 2013, J HEPATOL, V59, P457, DOI 10.1016/j.jhep.2013.04.018
   Papp M, 2010, PLOS ONE, V5, DOI 10.1371/journal.pone.0012957
   Papp M, 2009, CLIN VACCINE IMMUNOL, V16, P464, DOI 10.1128/CVI.00002-09
   Pavlidis P, 2012, CLIN DEV IMMUNOL, DOI 10.1155/2012/640835
   Prideaux L, 2012, INFLAMM BOWEL DIS, V18, P1340, DOI 10.1002/ibd.21903
   Rieder F, 2012, DIGEST DIS, V30, P55, DOI 10.1159/000342603
   Rieder F, 2010, INFLAMM BOWEL DIS, V16, P1367, DOI 10.1002/ibd.21179
   Riegler G, 1996, ITAL J GASTROENTEROL, V28, P211
   Rinawi F, 2017, J CLIN GASTROENTEROL
   Roggenbuck D, 2013, ADV CLIN CHEM, V60, P187, DOI 10.1016/B978-0-12-407681-5.00006-4
   Safroneeva E, 2015, ALIMENT PHARM THER, V42, P540, DOI 10.1111/apt.13307
   Sahami S, 2017, UNITED EUR GASTROENT, V5, P554, DOI 10.1177/2050640616679552
   Sandborn WJ, 1996, MAYO CLIN PROC, V71, P431, DOI 10.4065/71.5.431
   SCHROEDER KW, 1987, NEW ENGL J MED, V317, P1625, DOI 10.1056/NEJM198712243172603
   Seow CH, 2010, GUT, V59, P49, DOI 10.1136/gut.2009.183095
   Silverberg MS, 2005, CAN J GASTROENTEROL, V19, p5A, DOI 10.1155/2005/269076
   Sipeki N, 2015, WORLD J GASTROENTERO, V21, P6952, DOI 10.3748/wjg.v21.i22.6952
   Solberg IC, 2009, SCAND J GASTROENTERO, V44, P431, DOI 10.1080/00365520802600961
   Solberg IC, 2009, INFLAMM BOWEL DIS, V15, P406, DOI 10.1002/ibd.20781
   Terjung B, 2010, GUT, V59, P808, DOI 10.1136/gut.2008.157818
   Van Assche G, 2013, J CROHNS COLITIS, V7, P1, DOI 10.1016/j.crohns.2012.09.005
   Vecchi M, 1998, SCAND J GASTROENTERO, V33, P170, DOI 10.1080/00365529850166905
   VECCHI M, 1994, DIGESTION, V55, P34, DOI 10.1159/000201120
   Waterman M, 2015, INFLAMM BOWEL DIS, V21, P2097, DOI 10.1097/MIB.0000000000000466
NR 49
TC 18
Z9 19
U1 0
U2 3
PU PUBLIC LIBRARY SCIENCE
PI SAN FRANCISCO
PA 1160 BATTERY STREET, STE 100, SAN FRANCISCO, CA 94111 USA
SN 1932-6203
J9 PLOS ONE
JI PLoS One
PD MAR 28
PY 2018
VL 13
IS 3
AR e0194166
DI 10.1371/journal.pone.0194166
PG 18
WC Multidisciplinary Sciences
WE Science Citation Index Expanded (SCI-EXPANDED)
SC Science & Technology - Other Topics
GA GA8PV
UT WOS:000428603100051
PM 29590158
OA Green Published, Green Submitted, gold
DA 2024-01-22
ER

PT J
AU Scavone, C
   Sportiello, L
   Sullo, MG
   Ferrajolo, C
   Ruggiero, R
   Sessa, M
   Berrino, PM
   di Mauro, G
   Berrino, L
   Rossi, F
   Rafaniello, C
   Capuano, A
AF Scavone, Cristina
   Sportiello, Liberata
   Sullo, Maria G.
   Ferrajolo, Carmen
   Ruggiero, Rosanna
   Sessa, Maurizio
   Berrino, Pasquale M.
   di Mauro, Gabriella
   Berrino, Liberato
   Rossi, Francesco
   Rafaniello, Concetta
   Capuano, Annalisa
CA BIO-Cam Grp
TI Safety Profile of Anticancer and Immune-Modulating Biotech Drugs Used in
   a Real World Setting in Campania Region (Italy): BIO-Cam Observational
   Study
SO FRONTIERS IN PHARMACOLOGY
LA English
DT Article
DE biotech drugs; safety; real world data; observational study;
   pharmacovigilance
ID METASTATIC COLORECTAL-CANCER; LONG-TERM SAFETY; SPONTANEOUS REPORTING
   SYSTEM; NON-HODGKINS-LYMPHOMA; RHEUMATOID-ARTHRITIS; CROHNS-DISEASE;
   ANTI-TNF; ANKYLOSING-SPONDYLITIS; ADVERSE-REACTIONS; HYPERSENSITIVITY
   REACTIONS
AB Objectives: To investigate the occurrence of adverse events (AEs) in naive patients receiving biotech drugs.
   Design: A prospective observational study.
   Setting: Onco-hematology, Hepato-gastroenterology, Rheumatology, Dermatology, and Neurology Units in Campania Region (Italy).
   Participants: 775 patients (53.81% female) with mean age 56.0 (SD 15.2). The mean follow-up/patient was 3.48 (95% confidence interval 3.13-3.84).
   Main outcome measures: We collected all AEs associated to biotech drugs, including serious infections and malignancies. Serious AEs were defined according to the International Conference on Harmonization of Technical Requirements for Registration of Pharmaceuticals for Human Use, clinical safety data management: definitions and standards for expedited reporting E2A guideline.
   Results: The majority of the study population was enrolled in Onco-hematology and Rheumatology Units and the most common diagnosis were hematological malignancies, followed by rheumatoid arthritis, colorectal cancer, breast cancer, and psoriatic arthritis. The most commonly prescribed biotech drugs were rituximab, bevacizumab, infliximab, trastuzumab, adalimumab, and cetuximab. Out of 775 patients, 320 experienced at least one AE. Most of patients experienced AEs to cetuximab therapy, rituximab and trastuzumab. Comparing female and male population, our findings highlighted a statistically significant difference in terms of AEs for adalimumab (35.90% vs. 7.41%, p < 0.001) and etanercept (27.59% vs. 10.00%, p = 0.023). Considering all biotech drugs, we observed a peak for all AEs occurrence at follow-up 91-180 days category. Bevacizumab, brentuximab, rituximab, trastuzumab and cetuximab were more commonly associated to serious adverse events; most of these were possibly related to biotech drugs, according to causality assessment. Three cases of serious infections occurred.
   Conclusions: The results of our study demonstrated that the majority of AEs were not serious and expected. Few cases of serious infections occurred, while no case of malignancy did. Overall, the safety profile of biotech drugs used in our population was similar to those observed in pivotal trials. Notwithstanding the positive results of our study, some safety concerns still remain unresolved. In order to collect more effectiveness and safety data on biotech drugs, the collection and analysis of real world data should be endorsed as well as the management of post-authorization studies.
C1 [Scavone, Cristina; Sportiello, Liberata; Sullo, Maria G.; Ferrajolo, Carmen; Ruggiero, Rosanna; Sessa, Maurizio; Berrino, Pasquale M.; di Mauro, Gabriella; Berrino, Liberato; Rossi, Francesco; Rafaniello, Concetta; Capuano, Annalisa] Univ Campania Luigi Vanvitelli, Dept Expt Med, Sect Pharmacol L Donatelli, Naples, Italy.
C3 Universita della Campania Vanvitelli
RP Scavone, C (通讯作者)，Univ Campania Luigi Vanvitelli, Dept Expt Med, Sect Pharmacol L Donatelli, Naples, Italy.
EM cristina.scavone@unicampania.it
RI Scavone, Cristina/HNP-2109-2023; Capuano, Annalisa/HTL-3144-2023
OI Sullo, Maria Giuseppa/0000-0001-9018-3573; di Mauro,
   Gabriella/0000-0001-5096-7277; Sportiello, Liberata/0000-0002-5884-9889
CR Botrel TEA, 2016, BMC CANCER, V16, DOI 10.1186/s12885-016-2734-y
   Baldo BA, 2013, ONCOIMMUNOLOGY, V2, DOI 10.4161/onci.26333
   Balduzzi S, 2014, COCHRANE DB SYST REV, DOI 10.1002/14651858.CD006242.pub2
   Bechtel Mark, 2009, J Clin Aesthet Dermatol, V2, P27
   Benucci M, 2009, CLIN EXP RHEUMATOL, V27, P333
   Blom M, 2009, J RHEUMATOL, V36, P2171, DOI 10.3899/jrheum.090054
   Bolge SC, 2015, PATIENT PREFER ADHER, V9, P121, DOI 10.2147/PPA.S70834
   Bongartz T, 2006, JAMA-J AM MED ASSOC, V295, P2482
   Bonovas S, 2016, CLIN GASTROENTEROL H, V14, P1385, DOI 10.1016/j.cgh.2016.04.039
   Boyman O, 2014, NAT REV RHEUMATOL, V10, P612, DOI 10.1038/nrrheum.2014.123
   Burmester GR, 2013, ANN RHEUM DIS, V72, P517, DOI 10.1136/annrheumdis-2011-201244
   Cammarota S, 2014, NUTR METAB CARDIOVAS, V24, P10, DOI 10.1016/j.numecd.2013.04.002
   Chakravarty EF, 2005, J RHEUMATOL, V32, P2130
   Chan BA, 2015, TRANSL LUNG CANCER R, V4, P36, DOI 10.3978/j.issn.2218-6751.2014.05.01
   Cheifetz A, 2003, AM J GASTROENTEROL, V98, P1315, DOI 10.1016/S0002-9270(03)00231-4
   Cheng Judy, 2014, Drugs Context, V3, P212266, DOI 10.7573/dic.212266
   Chiu BCH, 2003, CLIN LYMPHOMA, V4, P161, DOI 10.3816/CLM.2003.n.025
   Combe B, 2006, ANN RHEUM DIS, V65, P1357, DOI 10.1136/ard.2005.049650
   Cunningham D, 2004, NEW ENGL J MED, V351, P337, DOI 10.1056/NEJMoa033025
   Curtis JR, 2011, CLIN THER, V33, P679, DOI 10.1016/j.clinthera.2011.05.044
   da Silva BC, 2014, WORLD J GASTROENTERO, V20, P9458, DOI 10.3748/wjg.v20.i28.9458
   Danila MI, 2008, CURR OPIN RHEUMATOL, V20, P327, DOI 10.1097/BOR.0b013e3282fb03d8
   Day R, 2002, LANCET, V359, P540, DOI 10.1016/S0140-6736(02)07718-8
   De Keyser F, 2011, CURR RHEUMATOL REV, V7, P77, DOI 10.2174/157339711794474620
   Donati M, 2016, BRIT J CLIN PHARMACO, V82, P238, DOI 10.1111/bcp.12938
   Ellerin T, 2003, ARTHRITIS RHEUM-US, V48, P3013, DOI 10.1002/art.11301
   Fafá BP, 2015, CLIN RHEUMATOL, V34, P921, DOI 10.1007/s10067-015-2929-7
   Fakih M, 2010, CURR ONCOL, V17, pS18
   Ferrajolo C, 2014, PLOS ONE, V9, DOI 10.1371/journal.pone.0102146
   Furst DE, 2010, SEMIN ARTHRITIS RHEU, V39, P327, DOI 10.1016/j.semarthrit.2008.10.002
   Garcia-Doval I, 2012, ARCH DERMATOL, V148, P463, DOI 10.1001/archdermatol.2011.2768
   Gasparyan AY, 2012, CURR PHARM DESIGN, V18, P1543
   Gea-Banacloche JC, 2010, SEMIN HEMATOL, V47, P187, DOI 10.1053/j.seminhematol.2010.01.002
   Giardini A, 2016, AGING CLIN EXP RES, V28, P371, DOI 10.1007/s40520-015-0435-z
   Giezen TJ, 2012, EUR J HAEMATOL, V89, P256, DOI 10.1111/j.1600-0609.2012.01808.x
   Grisold W, 2012, NEURO-ONCOLOGY, V14, P45, DOI 10.1093/neuonc/nos203
   Hess GP, 2010, J ONCOL PRACT, V6, P301, DOI 10.1200/JOP.2010.000072
   Hinojosa J, 2008, ANN PHARMACOTHER, V42, P1130, DOI 10.1345/aph.1L025
   Huang Feng, 2009, Zhonghua Nei Ke Za Zhi, V48, P916
   Huang HX, 2014, PLOS ONE, V9, DOI 10.1371/journal.pone.0089960
   Hurwitz H, 2004, NEW ENGL J MED, V350, P2335, DOI 10.1056/NEJMoa032691
   Iolascon G, 2013, AGING CLIN EXP RES, V25, pS137, DOI 10.1007/s40520-013-0127-5
   Kaltsonoudis E, 2014, ARTHRITIS RES THER, V16, DOI 10.1186/ar4582
   Kasi PM, 2012, CRIT CARE, V16, DOI 10.1186/cc11304
   Keane J, 2001, NEW ENGL J MED, V345, P1098, DOI 10.1056/NEJMoa011110
   Kelly H, 2005, J CLIN ONCOL, V23, P4553, DOI 10.1200/JCO.2005.17.749
   Kobayashi T, 2013, INT SURG, V98, P445, DOI 10.9738/INTSURG-D-12-00020.1
   Kotaka M, 2016, ONCOTARGETS THER, V9, P4113, DOI 10.2147/OTT.S104140
   Leonardi C, 2010, J DRUGS DERMATOL, V9, P928
   Levin AA, 2014, J DRUGS DERMATOL, V13, P848
   McLaughlin P, 1998, J CLIN ONCOL, V16, P2825, DOI 10.1200/JCO.1998.16.8.2825
   Meadows KL, 2012, CSH PERSPECT MED, V2, DOI 10.1101/cshperspect.a006577
   Mellstedt Hakan, 2013, EJC Suppl, V11, P1, DOI 10.1016/S1359-6349(13)70001-6
   Menditto Enrica, 2015, J Aging Res, V2015, P682503, DOI 10.1155/2015/682503
   Senabre-Gallego JM, 2013, PATIENT PREFER ADHER, V7, P961, DOI 10.2147/PPA.S33109
   Mikuls TR, 2003, BEST PRACT RES CL RH, V17, P729, DOI 10.1016/S1521-6942(03)00041-X
   Mohrbacher A, 2005, ARTHRITIS RES THER, V7, pS19, DOI 10.1186/ar1739
   Mok CC, 2016, EXPERT OPIN BIOL TH, V16, P201, DOI 10.1517/14712598.2016.1118457
   Morrow Thomas, 2004, Biotechnol Healthc, V1, P24
   Murphy G, 2011, INT J CANCER, V128, P1668, DOI 10.1002/ijc.25481
   Nakajima K, 2016, MOD RHEUMATOL, V26, P667, DOI 10.3109/14397595.2016.1147405
   NARANJO CA, 1981, CLIN PHARMACOL THER, V30, P239, DOI 10.1038/clpt.1981.154
   Nüsslein HG, 2015, BMC MUSCULOSKEL DIS, V16, DOI 10.1186/s12891-015-0636-9
   Onitilo AA, 2014, THER ADV DRUG SAF, V5, P154, DOI 10.1177/2042098614529603
   Oza AM, 2017, INT J GYNECOL CANCER, V27, P50, DOI 10.1097/IGC.0000000000000836
   Papp K, 2012, J EUR ACAD DERMATOL, V26, P1007, DOI 10.1111/j.1468-3083.2011.04225.x
   Parretta E, 2014, EXPERT OPIN DRUG SAF, V13, pS31, DOI 10.1517/14740338.2014.951329
   Pérez-Herrero E, 2015, EUR J PHARM BIOPHARM, V93, P52, DOI 10.1016/j.ejpb.2015.03.018
   Rademaker M, 2001, Am J Clin Dermatol, V2, P349, DOI 10.2165/00128071-200102060-00001
   Rafaniello C, 2016, EXPERT OPIN DRUG SAF, V15, P1, DOI 10.1080/14740338.2016.1229301
   Rafaniello C, 2016, PHARMACOL RES, V104, P108, DOI 10.1016/j.phrs.2015.12.026
   Reang Purabi, 2006, MedGenMed, V8, P33
   Ruggiero S, 2012, J CHILD ADOL PSYCHOP, V22, P415, DOI 10.1089/cap.2012.0003
   Salvana EMT, 2009, CLIN MICROBIOL REV, V22, P274, DOI 10.1128/CMR.00040-08
   Scanzello Carla R, 2006, HSS J, V2, P141, DOI 10.1007/s11420-006-9012-5
   Scavone C, 2017, PHARMACOL RES, V119, P265, DOI 10.1016/j.phrs.2017.02.006
   Schutz FAB, 2011, EUR J CANCER, V47, P1161, DOI 10.1016/j.ejca.2011.03.005
   Sessa M, 2016, EXPERT OPIN DRUG SAF, V15, P51, DOI 10.1080/14740338.2016.1226280
   Sessa M, 2016, EXPERT OPIN DRUG SAF, V15, P9, DOI 10.1080/14740338.2016.1221397
   Siddiqui MAA, 2005, DRUGS, V65, P2179, DOI 10.2165/00003495-200565150-00014
   Smith I, 2011, BREAST CANCER RES TR, V130, P133, DOI 10.1007/s10549-011-1695-8
   Sportiello L, 2016, EXPERT OPIN DRUG SAF, V15, P101, DOI 10.1080/14740338.2016.1225720
   Sportiello L, 2016, INT J CARDIOL, V202, P731, DOI 10.1016/j.ijcard.2015.10.002
   Steenholdt C, 2012, J CROHNS COLITIS, V6, P108, DOI 10.1016/j.crohns.2011.08.001
   Tovey MG, 2011, THER ADV DRUG SAF, V2, P113, DOI 10.1177/2042098611406318
   Tranter E, 2013, BRIT J CLIN PHARMACO, V76, P164, DOI 10.1111/bcp.12096
   Tripathy D, 2004, J CLIN ONCOL, V22, P1063, DOI 10.1200/JCO.2004.06.557
   Trotta F, 2005, REUMATISMO, V57, P34, DOI 10.4081/reumatismo.2005.4s.34
   van de Putte BA, 2004, ANN RHEUM DIS, V63, P508, DOI 10.1136/ard.2003.013052
   van Schouwenburg PA, 2013, NAT REV RHEUMATOL, V9, P164, DOI 10.1038/nrrheum.2013.4
   Weinblatt ME, 1999, NEW ENGL J MED, V340, P253, DOI 10.1056/NEJM199901283400401
   Weinblatt ME, 2011, ARTHRIT CARE RES, V63, P373, DOI 10.1002/acr.20372
   Woo EJ, 2014, SPINE J, V14, P560, DOI 10.1016/j.spinee.2013.09.056
   Yeo B, 2015, BREAST, V24, P751, DOI 10.1016/j.breast.2015.09.008
   Zhang J, 2016, ANN RHEUM DIS, V75, P1813, DOI 10.1136/annrheumdis-2015-207870
NR 95
TC 27
Z9 27
U1 0
U2 6
PU FRONTIERS MEDIA SA
PI LAUSANNE
PA PO BOX 110, EPFL INNOVATION PARK, BUILDING I, LAUSANNE, 1015,
   SWITZERLAND
SN 1663-9812
J9 FRONT PHARMACOL
JI Front. Pharmacol.
PD SEP 6
PY 2017
VL 8
AR 607
DI 10.3389/fphar.2017.00607
PG 14
WC Pharmacology & Pharmacy
WE Science Citation Index Expanded (SCI-EXPANDED)
SC Pharmacology & Pharmacy
GA FG0BO
UT WOS:000409384200001
PM 28932193
OA Green Published, gold
DA 2024-01-22
ER

PT J
AU Artom, M
   Czuber-Dochan, W
   Sturt, J
   Norton, C
AF Artom, Micol
   Czuber-Dochan, Wladyslawa
   Sturt, Jackie
   Norton, Christine
TI Cognitive behavioural therapy for the management of inflammatory bowel
   disease-fatigue with a nested qualitative element: study protocol for a
   randomised controlled trial
SO TRIALS
LA English
DT Article
ID PATIENT-REPORTED OUTCOMES; CROHNS-DISEASE; OF-LIFE; MULTIPLE-SCLEROSIS;
   RHEUMATOID-ARTHRITIS; ULCERATIVE-COLITIS; HEALTH-CARE; SELF-MANAGEMENT;
   CANCER-PATIENTS; DEPRESSION
AB Background: Fatigue is one of the most prevalent and burdensome symptoms for patients with inflammatory bowel disease (IBD). Although fatigue increases during periods of inflammation, for some patients it persists when disease is in remission. Compared to other long-term conditions where fatigue has been extensively researched, optimal management of fatigue in patients with IBD is unknown and fatigue has rarely been the primary outcome in intervention studies. To date, interventions for the management of IBD-fatigue are sparse, have short-term effects and have not been implemented within the existing health system. There is a need to integrate current best evidence across different conditions, patient experience and clinical expertise in order to develop interventions for IBD-fatigue management that are feasible and effective. Modifying an existing intervention for patients with multiple sclerosis, this study aims to assess the feasibility and initial estimates of efficacy of a cognitive behavioural therapy (CBT) intervention for the management of fatigue in patients with IBD.
   Methods: The study will be a two-arm pilot randomised controlled trial. Patients will be recruited from one outpatient IBD clinic and randomised individually to either: Group 1 (CBT manual for the management of fatigue, one 60-min session and seven 30-min telephone/Skype sessions with a therapist over an eight-week period); or Group 2 (fatigue information sheet to use without therapist help). Self-reported IBD-fatigue (Inflammatory Bowel Disease-Fatigue Scale) and IBD-quality of life (United Kingdom Inflammatory Bowel Disease Questionnaire) and self-reported disease activity will be collected at baseline, three, six and 12 months post randomisation. Illness perceptions, daytime sleepiness, anxiety and depression explanatory variables will be collected only at three months post randomisation. Clinical and sociodemographic data will be retrieved from the patients' medical notes. A nested qualitative study will evaluate patient and therapist experience, and healthcare professionals' perceptions of the intervention.
   Discussion: The study will provide evidence of the feasibility and initial estimates of efficacy of a CBT intervention for the management of fatigue in patients with IBD. Quantitative and qualitative findings from the study will contribute to the development and implementation of a large-scale randomised controlled trial assessing the efficacy of CBT interventions for IBD-fatigue.
C1 [Artom, Micol; Czuber-Dochan, Wladyslawa; Sturt, Jackie; Norton, Christine] Kings Coll London, Florence Nightingale Fac Nursing & Midwifery, James Clerk Maxwell Bldg,57 Waterloo Rd, London SE1 8WA, England.
C3 University of London; King's College London
RP Artom, M (通讯作者)，Kings Coll London, Florence Nightingale Fac Nursing & Midwifery, James Clerk Maxwell Bldg,57 Waterloo Rd, London SE1 8WA, England.
EM micol.artom@kcl.ac.uk
OI Sturt, Jackie/0000-0003-1281-1401
FU King's College London; Crohn&apos;s and Colitis UK [BL2010] Funding
   Source: researchfish
FX The study was part of a PhD project funded by King's College London.
CR Ammerman A, 2014, ANNU REV PUBL HEALTH, V35, P47, DOI 10.1146/annurev-publhealth-032013-182458
   [Anonymous], 2010, BMC MED RES METHODOL
   Arain M, 2010, BMC MED RES METHODOL, V10, DOI 10.1186/1471-2288-10-67
   Arnett SV, 2012, J AFFECT DISORDERS, V141, P130, DOI 10.1016/j.jad.2012.04.004
   Artom M, 2017, ALIMENT PHARM THER, V45, P403, DOI 10.1111/apt.13870
   Artom M, 2016, J CROHNS COLITIS, V10, P860, DOI 10.1093/ecco-jcc/jjw029
   Bager P, 2012, ALIMENT PHARM THER, V35, P133, DOI 10.1111/j.1365-2036.2011.04914.x
   Banovic I, 2012, J CROHNS COLITIS, V6, P571, DOI 10.1016/j.crohns.2011.11.006
   Banovic I, 2012, J HEALTH PSYCHOL, V17, P500, DOI 10.1177/1359105311419268
   Beck A, 2013, GASTROENT RES PRACT, V2013, DOI 10.1155/2013/153818
   Boivin A, 2010, QUAL SAF HEALTH CARE, V19, DOI 10.1136/qshc.2009.034835
   Boye B, 2011, INFLAMM BOWEL DIS, V17, P1863, DOI 10.1002/ibd.21575
   Brett J, 2014, HEALTH EXPECT, V17, P637, DOI 10.1111/j.1369-7625.2012.00795.x
   Broadbent E., 2004, INT J BEHAV MED, V11, P278
   Cella D, 1998, SEMIN ONCOL, V25, P43
   Chervin RD, 2003, SLEEP MED, V4, P175, DOI 10.1016/S1389-9457(03)00030-3
   Cheung WY, 2000, J CLIN EPIDEMIOL, V53, P297, DOI 10.1016/S0895-4356(99)00152-3
   Christensen L. B., 2011, Research Methods, Design, and Analysis, V11th
   Clark DM, 2011, INT REV PSYCHIATR, V23, P318, DOI 10.3109/09540261.2011.606803
   Cohen BL, 2014, ALIMENT PHARM THER, V39, P811, DOI 10.1111/apt.12659
   Cooper CL, 2011, TRIALS, V12, DOI 10.1186/1745-6215-12-259
   Costantini A, 2013, J ALTERN COMPLEM MED, V19, P704, DOI 10.1089/acm.2011.0840
   Côté L, 2005, MED TEACH, V27, P71, DOI 10.1080/01421590400016308
   Craig P, 2008, BMJ-BRIT MED J, V337, DOI 10.1136/bmj.a1655
   Czuber-Dochan W, 2013, ALIMENT PHARM THER, V37, P505, DOI 10.1111/apt.12205
   Czuber-Dochan W., 2015, EXPLORING FATIGUE IN
   Czuber-Dochan W, 2014, J CROHNS COLITIS, V8, P1398, DOI 10.1016/j.crohns.2014.04.013
   Czuber-Dochan W, 2014, J CROHNS COLITIS, V8, P835, DOI 10.1016/j.crohns.2014.01.004
   Czuber-Dochan W, 2013, J ADV NURS, V69, P1987, DOI 10.1111/jan.12060
   de Raaij EJ, 2012, MANUAL THER, V17, P330, DOI 10.1016/j.math.2012.03.001
   Deary V, 2007, CLIN PSYCHOL REV, V27, P781, DOI 10.1016/j.cpr.2007.07.002
   Dittner AJ, 2004, J PSYCHOSOM RES, V56, P157, DOI 10.1016/S0022-3999(03)00371-4
   Eldridge S, 2015, TRIALS, V16
   Elkjaer M, 2010, GUT, V59, P1652, DOI 10.1136/gut.2010.220160
   Escher JC, 2005, J PEDIATR GASTR NUTR, V41, P1
   Evertsz FB, 2012, J CROHNS COLITIS, V6, P68, DOI 10.1016/j.crohns.2011.07.006
   Farrell D, 2015, COCHRANE DB SYST REV, V12, DOI [10.1002/14651858.CD012005, DOI 10.1002/14651858.CD012005]
   Fereday J., 2006, INT J QUAL METH, V5, P80, DOI [DOI 10.1177/160940690600500107, 10.1177/160940690600500107]
   García-Vega E, 2004, BEHAV RES THER, V42, P367, DOI 10.1016/S0005-7967(03)00146-3
   Giacomini MK, 2000, JAMA-J AM MED ASSOC, V284, P357, DOI 10.1001/jama.284.3.357
   Gielissen MFM, 2006, J CLIN ONCOL, V24, P4882, DOI 10.1200/JCO.2006.06.8270
   Glozier N, 2013, PLOS ONE, V8, DOI 10.1371/journal.pone.0059139
   Goodhand James R, 2009, Expert Rev Gastroenterol Hepatol, V3, P661, DOI 10.1586/egh.09.55
   Gracie DJ, 2017, LANCET GASTROENTEROL, V2, P189, DOI 10.1016/S2468-1253(16)30206-0
   Graff LA, 2013, CLIN GASTROENTEROL H, V11, P1140, DOI 10.1016/j.cgh.2013.03.031
   Graff LA, 2009, INFLAMM BOWEL DIS, V15, P1105, DOI 10.1002/ibd.20873
   Grimstad T, 2016, SCAND J GASTROENTERO, V51, P1213, DOI 10.1080/00365521.2016.1195869
   Grimstad T, 2015, J CROHNS COLITIS, V9, P725, DOI 10.1093/ecco-jcc/jjv091
   GUYATT G, 1989, GASTROENTEROLOGY, V96, P804, DOI 10.1016/0016-5085(89)90905-0
   Hackett KL, 2016, HEALTH EXPECT, V19, P1138, DOI 10.1111/hex.12405
   Hackett KL, 2014, BMJ OPEN, V4, DOI 10.1136/bmjopen-2014-006264
   HARVEY RF, 1980, LANCET, V1, P514
   Hetzel D, 2014, J CROHNS COLITIS, V8, pS248, DOI 10.1016/S1873-9946(14)60557-2
   Hewlett S, 2011, RHEUMATOLOGY, V50, P1004, DOI 10.1093/rheumatology/keq282
   Hewlett S, 2011, ANN RHEUM DIS, V70, P1060, DOI 10.1136/ard.2010.144691
   Hofmann SG, 2012, COGNITIVE THER RES, V36, P427, DOI 10.1007/s10608-012-9476-1
   Hoivik ML, 2010, INFLAMM BOWEL DIS, V16, P525, DOI 10.1002/ibd.21032
   IBD Standards Group, 2013, STAND HEALTHC PEOPL
   Ioannidis JPA, 2014, LANCET, V383, P166, DOI 10.1016/S0140-6736(13)62227-8
   Jelsness-Jorgensen LP, 2011, INFLAMM BOWEL DIS, V17, P1564, DOI 10.1002/ibd.21530
   JOHNS MW, 1991, SLEEP, V14, P540, DOI 10.1093/sleep/14.6.540
   Jones DEJ, 2009, QJM-INT J MED, V102, P617, DOI 10.1093/qjmed/hcp091
   Kalaitzakis E, 2008, SCAND J GASTROENTERO, V43, P1057, DOI 10.1080/00365520802078325
   Keefer L, 2012, INFLAMM BOWEL DIS, V18, P254, DOI 10.1002/ibd.21679
   Keeton RL, 2015, J PSYCHOSOM RES, V78, P573, DOI 10.1016/j.jpsychores.2014.12.004
   Kiebles JL, 2010, INFLAMM BOWEL DIS, V16, P1685, DOI 10.1002/ibd.21215
   Knoop H, 2012, PSYCHOL MED, V42, P205, DOI 10.1017/S0033291711000924
   Knowles SR, 2011, INFLAMM BOWEL DIS, V17, P2551, DOI 10.1002/ibd.21650
   Knowles SR, 2013, INFLAMM BOWEL DIS, V19, P2704, DOI 10.1097/MIB.0b013e318296ae5a
   Kreijne JE, 2016, J CROHNS COLITIS, V10, P105, DOI 10.1093/ecco-jcc/jjv168
   Kroencke DC, 2000, MULT SCLER, V6, P131, DOI 10.1177/135245850000600213
   Kroenke K, 2001, J GEN INTERN MED, V16, P606, DOI 10.1046/j.1525-1497.2001.016009606.x
   Kwakkenbos L, 2015, J RHEUMATOL, V42, P1156, DOI 10.3899/jrheum.141421
   Lee EC, 2014, BMC MED RES METHODOL, V14, DOI 10.1186/1471-2288-14-41
   Lee K A, 1999, J Obstet Gynecol Neonatal Nurs, V28, P183, DOI 10.1111/j.1552-6909.1999.tb01983.x
   Leventhal H., 1980, Medical psychology, V2, P7, DOI DOI 10.1093/GERONJ/46.4.P181
   Lewin S, 2009, BMJ-BRIT MED J, V339, DOI 10.1136/bmj.b3496
   Lichtenstein GR, 2002, INFLAMM BOWEL DIS, V8, P237, DOI 10.1097/00054725-200207000-00001
   Lippke S, 2008, APPL PSYCHOL-INT REV, V57, P698, DOI 10.1111/j.1464-0597.2008.00339.x
   Loftus EV, 2008, AM J GASTROENTEROL, V103, P3132, DOI 10.1111/j.1572-0241.2008.02175.x
   Löwe B, 2004, MED CARE, V42, P1194, DOI 10.1097/00005650-200412000-00006
   McCombie A, 2016, INFLAMM BOWEL DIS, V22, P171, DOI 10.1097/MIB.0000000000000567
   McCombie A, 2014, J CROHNS COLITIS, V8, P536, DOI 10.1016/j.crohns.2013.11.011
   McCombie AM, 2013, J CROHNS COLITIS, V7, P935, DOI 10.1016/j.crohns.2013.02.004
   McNelly A, 2015, GUT, V64, pA88, DOI 10.1136/gutjnl-2015-309861.179
   Midgley N, 2014, PSYCHOTHERAPY, V51, P128, DOI 10.1037/a0034179
   Mikocka-Walus A, 2009, INTERN MED J, V39, P127, DOI 10.1111/j.1445-5994.2008.01862.x
   Mikocka-Walus A, 2014, J CROHNS COLITIS, V8, P1668, DOI 10.1016/j.crohns.2014.07.009
   Minderhoud IM, 2007, WORLD J GASTROENTERO, V13, P2089, DOI 10.3748/wjg.v13.i14.2089
   Montgomery GH, 2014, J CLIN ONCOL, V32, P557, DOI 10.1200/JCO.2013.49.3437
   Moore GF, 2015, BMJ-BRIT MED J, V350, DOI 10.1136/bmj.h1258
   Moss-Morris R, 2002, PSYCHOL HEALTH, V17, P1, DOI 10.1080/08870440290001494
   Moss-Morris R, 2012, BEHAV RES THER, V50, P415, DOI 10.1016/j.brat.2012.03.001
   Murray E, 2010, BMC MED, V8, DOI 10.1186/1741-7015-8-63
   Neuendorf R, 2016, J PSYCHOSOM RES, V87, P70, DOI 10.1016/j.jpsychores.2016.06.001
   Norton C, 2015, ALIMENT PHARM THER, V42, P203, DOI 10.1111/apt.13255
   O'Cathain A, 2013, BMJ OPEN, V3, DOI 10.1136/bmjopen-2013-002889
   O'Cathain A, 2014, HEALTH TECHNOL ASSES, V18, P1, DOI 10.3310/hta18380
   O'Connor M, 2013, J CROHNS COLITIS, V7, P744, DOI 10.1016/j.crohns.2013.06.004
   Oakley A, 2006, BRIT MED J, V332, P413, DOI 10.1136/bmj.332.7538.413
   Opheim R, 2014, QUAL LIFE RES, V23, P709, DOI 10.1007/s11136-013-0508-4
   Persoons P, 2001, GASTROENTEROLOGY, V120, pA114
   Peyrin-Biroulet L, 2015, AM J GASTROENTEROL, V110, P1324, DOI 10.1038/ajg.2015.233
   Pollard LC, 2006, RHEUMATOLOGY, V45, P885, DOI 10.1093/rheumatology/kel021
   Quick VM, 2012, EAT BEHAV, V13, P207, DOI 10.1016/j.eatbeh.2012.02.003
   Shen JH, 2006, SLEEP MED REV, V10, P63, DOI 10.1016/j.smrv.2005.05.004
   Silverberg MS, 2005, CAN J GASTROENTEROL, V19, p5A, DOI 10.1155/2005/269076
   Simrén M, 2008, ALIMENT PHARM THER, V28, P638, DOI 10.1111/j.1365-2036.2008.03770.x
   Skerrett TN, 2006, J PSYCHOSOM RES, V61, P587, DOI 10.1016/j.jpsychores.2006.04.018
   Spitzer RL, 2006, ARCH INTERN MED, V166, P1092, DOI 10.1001/archinte.166.10.1092
   Stange EF, 2006, GUT, V55, DOI 10.1136/gut.2005.081950a
   Thomas PW, 2014, BMC NEUROL, V14, DOI 10.1186/1471-2377-14-109
   Thomas PW, 2010, BMC NEUROL, V10, DOI 10.1186/1471-2377-10-43
   Thomas S, 2013, J NEUROL NEUROSUR PS, V84, P1092, DOI 10.1136/jnnp-2012-303816
   Timmer A, 2011, COCHRANE DB SYST REV, DOI 10.1002/14651858.CD006913.pub2
   van Kessel K, 2008, PSYCHOSOM MED, V70, P205, DOI 10.1097/PSY.0b013e3181643065
   van Kessel K, 2006, J PSYCHOSOM RES, V61, P583, DOI 10.1016/j.jpsychores.2006.03.006
   van Langenberg DR, 2010, ALIMENT PHARM THER, V32, P131, DOI 10.1111/j.1365-2036.2010.04347.x
   van Langenberg DR, 2014, INFLAMM BOWEL DIS, V20, P115, DOI 10.1097/01.MIB.0000437614.91258.70
   Vogelaar L, 2015, SCAND J GASTROENTERO, V50, P1357, DOI 10.3109/00365521.2015.1046135
   Vogelaar L, 2014, GUT, V63, P911, DOI 10.1136/gutjnl-2013-305191
   Vogelaar L, 2013, EUR J GASTROEN HEPAT, V25, P246, DOI 10.1097/MEG.0b013e32835aba83
   Vogelaar L, 2011, J CROHNS COLITIS, V5, P585, DOI 10.1016/j.crohns.2011.06.001
   von Wietersheim J, 2006, INFLAMM BOWEL DIS, V12, P1175, DOI 10.1097/01.mib.0000236925.87502.e0
   Wahed M, 2010, INFLAMM BOWEL DIS, V16, P664, DOI 10.1002/ibd.21098
   Walmsley RS, 1998, GUT, V43, P29, DOI 10.1136/gut.43.1.29
   Whitehead AL, 2014, CONTEMP CLIN TRIALS, V38, P130, DOI 10.1016/j.cct.2014.04.001
   Whitehead L, 2009, J PAIN SYMPTOM MANAG, V37, P107, DOI 10.1016/j.jpainsymman.2007.08.019
   Williet N, 2017, J CROHNS COLITIS, V11, P165, DOI 10.1093/ecco-jcc/jjw145
   Williet N, 2014, CLIN GASTROENTEROL H, V12, P1246, DOI 10.1016/j.cgh.2014.02.016
   Yoo S, 2014, GUT LIVER, V8, P148, DOI 10.5009/gnl.2014.8.2.148
   Zwarenstein M, 2008, BMJ-BRIT MED J, V337, DOI 10.1136/bmj.a2390
NR 132
TC 11
Z9 12
U1 1
U2 21
PU BMC
PI LONDON
PA CAMPUS, 4 CRINAN ST, LONDON N1 9XW, ENGLAND
SN 1745-6215
J9 TRIALS
JI Trials
PD MAY 11
PY 2017
VL 18
AR 213
DI 10.1186/s13063-017-1926-3
PG 13
WC Medicine, Research & Experimental
WE Science Citation Index Expanded (SCI-EXPANDED); Social Science Citation Index (SSCI)
SC Research & Experimental Medicine
GA EU9QD
UT WOS:000401373800001
PM 28490349
OA Green Published, gold
DA 2024-01-22
ER

PT J
AU He, SH
AF He, Shao-Heng
TI Key role of mast cells and their major secretory products in
   inflammatory bowel disease
SO WORLD JOURNAL OF GASTROENTEROLOGY
LA English
DT Review
ID PLATELET-ACTIVATING-FACTOR; ACTIVE ULCERATIVE-COLITIS; MOLECULAR-WEIGHT
   HEPARIN; NECROSIS-FACTOR-ALPHA; OBLITERANS ORGANIZING PNEUMONIA;
   HISTAMINE-RELEASE; CROHNS-DISEASE; MEDIATOR RELEASE; ION-TRANSPORT;
   INTESTINAL INFLAMMATION
AB Historically, mast cells were known as a key cell type involved in type I hypersensitivity. Until last two decades, this cell type was recognized to be widely involved in a number of non-allergic diseases including inflammatory bowel disease (IBD). Markedly increased numbers of mast cells were observed in the mucosa of the ileum and colon of patients with IBD, which was accompanied by great changes of the content in mast cells such as dramatically increased expression of TNF alpha, IL-16 and substance P. The evidence of mast cell degranulation was found in the wall of intestine from patients with IBD with immunohistochemistry technique. The highly elevated histamine and tryptase levels were detected in mucosa of patients with IBD, strongly suggesting that mast cell degranulation is involved in the pathogenesis of IBD. However, little is known of the actions of histamine, tryptase, chymase and carboxypeptidase in IBD. Over the last decade, heparin has been used to treat IBD in clinical practice. The low molecular weight heparin (LMWH) was effective as adjuvant therapy, and the patients showed good clinical and laboratory response with no serious adverse effects. The roles of PGD2, LTC4, PAF and mast cell cytokines in IBD were also discussed. Recently, a series of experiments with dispersed colon mast cells suggested there should be at least two pathways in man for mast cells to amplify their own activation-degranulation signals in an autocrine or paracrine manner. The hypothesis is that mast cell secretogogues induce mast cell degranulation, release histamine, then stimulate the adjacent mast cells or positively feedback to further stimulate its host mast cells through H-1 receptor. Whereas released tryptase acts similarly to histamine, but activates mast cells through its receptor PAR-2. The connections between current anti-IBD therapies or potential therapies for IBD with mast cells were discussed, implicating further that mast cell is a key cell type that is involved in the pathogenesis of IBD. In conclusion, while pathogenesis of IBD remains unclear, the key role of mast cells in this group of diseases demonstrated in the current review implicates strongly that IBD is a mast cell associated disease. Therefore, close attentions should be paid to the role of mast cells in IBD.
C1 Shantou Univ, Coll Med, Allergy & Inflammat Res Inst, Shantou 515031, Guangdong, Peoples R China.
C3 Shantou University
RP He, SH (通讯作者)，Shantou Univ, Coll Med, Allergy & Inflammat Res Inst, 22 Xin Ling Rd, Shantou 515031, Guangdong, Peoples R China.
EM shoahenghe@hotmail.com
CR Abraham WM, 2002, AM J PHYSIOL-LUNG C, V282, pL193, DOI 10.1152/ajplung.00429.2001
   Ajuebor MN, 2000, AM J PHYSIOL-GASTR L, V279, pG238
   Amano H, 2000, J DERMATOL SCI, V24, P60, DOI 10.1016/S0923-1811(00)00085-2
   Ang YS, 2000, ALIMENT PHARM THERAP, V14, P1015, DOI 10.1046/j.1365-2036.2000.00802.x
   Araki Y, 2000, CLIN EXP IMMUNOL, V119, P264
   Asadullah K, 2003, PHARMACOL REV, V55, P241, DOI 10.1124/pr.55.2.4
   ATKINSON JB, 1994, HUM PATHOL, V25, P154, DOI 10.1016/0046-8177(94)90271-2
   BABB RR, 1980, J CLIN GASTROENTEROL, V2, P229, DOI 10.1097/00004836-198009000-00004
   Baert F J, 2000, Curr Gastroenterol Rep, V2, P446, DOI 10.1007/s11894-000-0006-z
   BALAZS M, 1989, VIRCHOWS ARCH B, V57, P353, DOI 10.1007/BF02899101
   Barbato A, 2001, PEDIATR PULM, V31, P394, DOI 10.1002/ppul.1064
   BARDADIN KA, 1986, J PATHOL, V149, P315, DOI 10.1002/path.1711490408
   BENYON RC, 1987, J IMMUNOL, V138, P861
   BERTACCINI G, 1995, DIGEST DIS SCI, V40, P2052, DOI 10.1007/BF02208678
   Bischoff SC, 1999, GUT, V44, P643, DOI 10.1136/gut.44.5.643
   Bischoff SC, 1996, HISTOPATHOLOGY, V28, P1, DOI 10.1046/j.1365-2559.1996.262309.x
   BRADDING P, 1995, IMMUNOPHARMACOLOGY R, P53
   Cairns JA, 1996, J IMMUNOL, V156, P275
   CASELLAS F, 1994, GUT, V35, P517, DOI 10.1136/gut.35.4.517
   CAULFIELD JP, 1980, J CELL BIOL, V85, P299, DOI 10.1083/jcb.85.2.299
   Cenac N, 2002, AM J PATHOL, V161, P1903, DOI 10.1016/S0002-9440(10)64466-5
   Cheifetz A, 2003, AM J GASTROENTEROL, V98, P1315, DOI 10.1016/S0002-9270(03)00231-4
   Chen ZQ, 2004, WORLD J GASTROENTERO, V10, P342
   Church MK, 1989, HDB EXPT PHARM, P129
   Church MK, 1993, ALLERGY, P51
   Crivellato E, 2003, EUR J CLIN INVEST, V33, P601, DOI 10.1046/j.1365-2362.2003.01182.x
   Crowe SE, 1997, GUT, V41, P785, DOI 10.1136/gut.41.6.785
   Daum S, 1993, Z Gesamte Inn Med, V48, P525
   Day R, 1999, LANCET, V354, P62, DOI 10.1016/S0140-6736(98)09267-8
   DEAN G, 1993, BRIT J RHEUMATOL, V32, P671
   DENIZOT Y, 1992, DIGEST DIS SCI, V37, P432, DOI 10.1007/BF01307739
   Dobosz M, 1996, SCAND J CLIN LAB INV, V56, P657, DOI 10.3109/00365519609090602
   Dotan I, 2001, DIGEST DIS SCI, V46, P2239, DOI 10.1023/A:1011979418914
   DVORAK AM, 1992, INT ARCH ALLERGY IMM, V99, P74, DOI 10.1159/000236338
   DVORAK AM, 1980, HUM PATHOL, V11, P606, DOI 10.1016/S0046-8177(80)80072-4
   Eliakim R, 2001, INT J COLORECTAL DIS, V16, P14, DOI 10.1007/s003840000262
   ELIAKIM R, 1988, GASTROENTEROLOGY, V95, P1167, DOI 10.1016/0016-5085(88)90346-0
   ELIAKIM R, 1992, GUT, V33, P1498, DOI 10.1136/gut.33.11.1498
   ELIAKIM R, 1992, SCAND J GASTROENTERO, V27, P968, DOI 10.3109/00365529209000172
   Evans RC, 1997, ALIMENT PHARM THERAP, V11, P1037, DOI 10.1046/j.1365-2036.1997.00252.x
   FARGEAS MJ, 1995, GASTROENTEROLOGY, V109, P53, DOI 10.1016/0016-5085(95)90268-6
   FELSENFELD H, 1973, BIOCHEM PHARMACOL, V22, P2381, DOI 10.1016/0006-2952(73)90340-7
   FERRARIS L, 1993, GUT, V34, P665, DOI 10.1136/gut.34.5.665
   FLINT KC, 1986, THORAX, V41, P94, DOI 10.1136/thx.41.2.94
   Folwaczny C, 1999, AM J GASTROENTEROL, V94, P1551
   FOX CC, 1990, GASTROENTEROLOGY, V99, P119, DOI 10.1016/0016-5085(90)91238-2
   FOX CC, 1993, DIGEST DIS SCI, V38, P1105, DOI 10.1007/BF01295728
   FOX CC, 1991, DIGEST DIS SCI, V36, P179, DOI 10.1007/BF01300753
   Fries W, 1998, ALIMENT PHARM THERAP, V12, P229
   Furusu H, 2002, HEPATO-GASTROENTEROL, V49, P639
   GAFFNEY PR, 1995, AM J GASTROENTEROL, V90, P220
   GALLI SJ, 1984, PROG ALLERGY, V34, P1
   Gelbmann CM, 1999, GUT, V45, P210, DOI 10.1136/gut.45.2.210
   GODFREY HP, 1984, ARTHRITIS RHEUM, V27, P852, DOI 10.1002/art.1780270803
   GOLDSMITH P, 1990, DIGEST DIS SCI, V35, P1409, DOI 10.1007/BF01536749
   GOLDSTEIN SM, 1989, J CLIN INVEST, V83, P1630, DOI 10.1172/JCI114061
   Guimbaud R, 1995, DIGEST DIS SCI, V40, P2635, DOI 10.1007/BF02220453
   Halme L, 1996, GUT, V38, P379, DOI 10.1136/gut.38.3.379
   Hamada H, 1999, AM J RESP CRIT CARE, V160, P1303, DOI 10.1164/ajrccm.160.4.9810058
   Hamada H, 2000, AM J RESP CRIT CARE, V161, P2026, DOI 10.1164/ajrccm.161.6.9812132
   He S, 1998, J PHARMACOL EXP THER, V286, P289
   He SH, 1999, J PHARMACOL EXP THER, V291, P517
   He SH, 1997, J IMMUNOL, V159, P6216
   He SH, 2001, EUR J PHARMACOL, V412, P223, DOI 10.1016/S0014-2999(01)00734-8
   He SH, 1998, BRIT J PHARMACOL, V125, P1491, DOI 10.1038/sj.bjp.0702223
   He SH, 2003, BIOCHEM PHARMACOL, V65, P1007, DOI 10.1016/S0006-2952(02)01651-9
   He SH, 1998, EUR J PHARMACOL, V352, P91, DOI 10.1016/S0014-2999(98)00343-4
   He SH, 1997, EUR J PHARMACOL, V328, P89, DOI 10.1016/S0014-2999(97)83033-6
   He SH, 2004, WORLD J GASTROENTERO, V10, P337
   He SH, 2004, WORLD J GASTROENTERO, V10, P319
   He SH, 2004, WORLD J GASTROENTERO, V10, P323, DOI 10.3748/wjg.v10.i3.326
   He SH, 2004, WORLD J GASTROENTERO, V10, P332
   He SH, 2004, WORLD J GASTROENTERO, V10, P327
   HENDERSON WR, 1992, J PATHOL, V166, P395, DOI 10.1002/path.1711660412
   Hocke M, 1999, HEPATO-GASTROENTEROL, V46, P2333
   Holgate ST, 2000, CLIN EXP ALLERGY, V30, P28
   Homaidan FR, 1997, EUR J PHARMACOL, V331, P199, DOI 10.1016/S0014-2999(97)00184-2
   Hubeau C, 2001, J ALLERGY CLIN IMMUN, V108, P524, DOI 10.1067/mai.2001.118516
   HUNT LW, 1992, MAYO CLIN PROC, V67, P941, DOI 10.1016/S0025-6196(12)60924-0
   IRANI AA, 1986, P NATL ACAD SCI USA, V83, P4464, DOI 10.1073/pnas.83.12.4464
   IRANI AA, 1990, NEUTRAL PROTEASES MA, P146
   IRANI AMA, 1991, J IMMUNOL, V147, P247
   Jani N, 2002, GASTROENTEROL CLIN N, V31, P147, DOI 10.1016/S0889-8553(01)00010-3
   JOHNSON RG, 1980, FEBS LETT, V120, P75, DOI 10.1016/0014-5793(80)81050-7
   Jones NL, 1998, DIGEST DIS SCI, V43, P609, DOI 10.1023/A:1018827527826
   Kald B, 1996, DIGESTION, V57, P472, DOI 10.1159/000201376
   KALENDERIAN R, 1988, CHEST, V94, P119, DOI 10.1378/chest.94.1.119
   Kim JA, 2003, INFLAMM BOWEL DIS, V9, P224, DOI 10.1097/00054725-200307000-00002
   KING T, 1992, DIGEST DIS SCI, V37, P490, DOI 10.1007/BF01307568
   KNUTSON L, 1990, GASTROENTEROLOGY, V98, P849, DOI 10.1016/0016-5085(90)90006-M
   KOVANEN PT, 1995, CIRCULATION, V92, P1084, DOI 10.1161/01.CIR.92.5.1084
   Krishnaswamy G, 2001, FRONT BIOSCI-LANDMRK, V6, pD1109, DOI 10.2741/krishnas
   Kunzelmann K, 2002, CELL BIOCHEM BIOPHYS, V36, P209, DOI 10.1385/CBB:36:2-3:209
   Kurusu A, 2001, NEPHRON, V89, P391, DOI 10.1159/000046109
   LAGUNOFF D, 1983, EXP CELL RES, V144, P353, DOI 10.1016/0014-4827(83)90414-7
   Laine P, 1999, CIRCULATION, V99, P361, DOI 10.1161/01.CIR.99.3.361
   Liebler JM, 1998, THORAX, V53, P823, DOI 10.1136/thx.53.10.823
   Ligumsky M, 1997, FEBS LETT, V413, P436, DOI 10.1016/S0014-5793(97)00933-2
   Lilja I, 2000, DIGESTION, V61, P68, DOI 10.1159/000007737
   LLOYD G, 1975, GUT, V16, P861, DOI 10.1136/gut.16.11.861
   Locher C, 2001, AM J VET RES, V62, P211, DOI 10.2460/ajvr.2001.62.211
   Lorentz A, 1999, EUR J IMMUNOL, V29, P1496, DOI 10.1002/(SICI)1521-4141(199905)29:05<1496::AID-IMMU1496>3.3.CO;2-X
   Luk HH, 2002, EUR J PHARMACOL, V443, P197, DOI 10.1016/S0014-2999(02)01592-3
   Lynch EA, 2003, J IMMUNOL, V171, P4965, DOI 10.4049/jimmunol.171.10.4965
   Mall M, 2002, AM J PHYSIOL-GASTR L, V282, pG200, DOI 10.1152/ajpgi.00137.2001
   Marcondes S, 2002, BIOCHEM PHARMACOL, V64, P169, DOI 10.1016/S0006-2952(02)01063-8
   Marshall JK, 1998, CAN J GASTROENTEROL, V12, P273, DOI 10.1155/1998/398142
   Matsunaga Y, 1999, AM J GASTROENTEROL, V94, P1923
   McCarty MF, 1998, MED HYPOTHESES, V51, P11, DOI 10.1016/S0306-9877(98)90247-X
   McEuen AR, 1996, BIOCHEM PHARMACOL, V52, P331, DOI 10.1016/0006-2952(96)00211-0
   MCKENNA MJ, 1994, CALCIFIED TISSUE INT, V55, P257, DOI 10.1007/BF00310402
   MEIER HL, 1985, INT ARCH ALLER A IMM, V77, P179, DOI 10.1159/000233779
   Michell NP, 2001, EUR J GASTROEN HEPAT, V13, P449, DOI 10.1097/00042737-200104000-00026
   Middel P, 2001, GUT, V49, P795, DOI 10.1136/gut.49.6.795
   Molino M, 1997, J BIOL CHEM, V272, P4043, DOI 10.1074/jbc.272.7.4043
   Moriarty D, 2001, BRIT J PHARMACOL, V133, P1346, DOI 10.1038/sj.bjp.0704194
   Muñoz S, 2003, J IMMUNOL, V170, P5590, DOI 10.4049/jimmunol.170.11.5590
   NAGAI S, 1995, BIOCHEM BIOPH RES CO, V208, P576, DOI 10.1006/bbrc.1995.1377
   Nagata M, 2003, VIRCHOWS ARCH, V443, P565, DOI 10.1007/s00428-003-0842-y
   Nakajima S, 1997, GASTROENTEROLOGY, V113, P746, DOI 10.1016/S0016-5085(97)70167-7
   Nakamura A, 1997, AM J GASTROENTEROL, V92, P2245
   Nishida Y, 2002, HEPATO-GASTROENTEROL, V49, P678
   NOLTE H, 1990, GUT, V31, P791, DOI 10.1136/gut.31.7.791
   Ogata H, 2003, CURR PHARM DESIGN, V9, P1107, DOI 10.2174/1381612033455035
   OKAYAMA Y, 1994, ALLERGY, V49, P246, DOI 10.1111/j.1398-9995.1994.tb02657.x
   Oprins JCJ, 2002, GUT, V50, P314, DOI 10.1136/gut.50.3.314
   Papa A, 2000, ALIMENT PHARM THER, V14, P1403, DOI 10.1046/j.1365-2036.2000.00860.x
   Patella V, 1996, J IMMUNOL, V157, P1219
   Patella V, 1998, CIRCULATION, V97, P971
   Patella V, 1997, INFLAMM RES, V46, pS31, DOI 10.1007/s000110050041
   Pesci A, 1996, CHEST, V110, P383, DOI 10.1378/chest.110.2.383
   PESCI A, 1994, AM J RESP CRIT CARE, V149, P1311, DOI 10.1164/ajrccm.149.5.8173772
   PESCI A, 1993, CHEST, V103, P989, DOI 10.1378/chest.103.4.989
   PETERS SP, 1995, ASTHMA RHINITIS, P221
   PLEBANI M, 1995, DIGEST DIS SCI, V40, P2473, DOI 10.1007/BF02063258
   RACHMILEWITZ D, 1992, AGENTS ACTIONS, pC32
   RACHMILEWITZ D, 1990, SCAND J GASTROENTERO, V25, P19, DOI 10.3109/00365529009091904
   Raithel H, 2001, SCAND J GASTROENTERO, V36, P174, DOI 10.1080/003655201750065933
   RAITHEL M, 1995, INT ARCH ALLERGY IMM, V108, P127, DOI 10.1159/000237129
   Raithel M, 1999, SCAND J GASTROENTERO, V34, P496, DOI 10.1080/003655299750026236
   RAMPTON DS, 1982, CLIN ALLERGY, V12, P243, DOI 10.1111/j.1365-2222.1982.tb02524.x
   RANGACHARI PK, 1992, AM J PHYSIOL, V262, pG1, DOI 10.1152/ajpgi.1992.262.1.G1
   Repka-Ramirez MS, 2003, CURR ALLERGY ASTHM R, V3, P227, DOI 10.1007/s11882-003-0044-3
   RIEHL T, 1995, GASTROENTEROLOGY, V109, P1826, DOI 10.1016/0016-5085(95)90749-1
   Rintala RJ, 2001, J PEDIATR SURG, V36, P1032, DOI 10.1053/jpsu.2001.24732
   ROBINSON C, 1989, J INVEST DERMATOL, V93, P397, DOI 10.1111/1523-1747.ep12280290
   Robinson M, 1998, EUR J SURG, V164, P90, DOI 10.1080/11024159850191517
   Royer B, 2001, J ALLERGY CLIN IMMUN, V108, P80, DOI 10.1067/mai.2001.115753
   Ruger BM, 1996, DIABETOLOGIA, V39, P1215, DOI 10.1007/BF02658509
   Salas A, 2000, GUT, V47, P88, DOI 10.1136/gut.47.1.88
   Santos J, 2001, GUT, V48, P630, DOI 10.1136/gut.48.5.630
   Sasaki Y, 2002, PATHOL INT, V52, P277, DOI 10.1046/j.1440-1827.2002.01354.x
   SCHECHTER NM, 1990, J IMMUNOL, V145, P2652
   Scheinin T, 2003, CLIN EXP IMMUNOL, V133, P38, DOI 10.1046/j.1365-2249.2003.02193.x
   Schreiber S, 2001, GUT, V49, P747, DOI 10.1136/gut.49.6.747
   SCHULMAN ES, 1983, J IMMUNOL, V131, P1936
   Schwab D, 2003, INFLAMM RES, V52, P142, DOI 10.1007/s000110300064
   Schwartz L B, 1990, Monogr Allergy, V27, P90
   Scudamore CL, 1998, EUR J CELL BIOL, V75, P321, DOI 10.1016/S0171-9335(98)80065-4
   Sepper R, 1998, ANN MED, V30, P307, DOI 10.3109/07853899809005860
   SOBHANI I, 1992, GUT, V33, P1220, DOI 10.1136/gut.33.9.1220
   Stack WA, 1998, GASTROENTEROLOGY, V115, P1340, DOI 10.1016/S0016-5085(98)70011-3
   Stoyanova II, 2002, ACTA HISTOCHEM, V104, P185, DOI 10.1078/0065-1281-00641
   Sulik A, 2001, Pol Merkur Lekarski, V10, P156
   Sun G, 1998, EUR J CLIN INVEST, V28, P364
   Terada T, 2000, J HEPATOL, V33, P961, DOI 10.1016/S0168-8278(00)80129-4
   Thornton M, 2002, INT J COLORECTAL DIS, V17, P287, DOI 10.1007/s00384-002-0408-5
   Toda S, 2000, THYROID, V10, P381, DOI 10.1089/thy.2000.10.381
   TOMS R, 1990, J NEUROIMMUNOL, V30, P169, DOI 10.1016/0165-5728(90)90101-R
   Törkvist L, 1999, ALIMENT PHARM THERAP, V13, P1323
   Tóth T, 1999, J AM SOC NEPHROL, V10, P1498
   TRAYNOR TR, 1993, J PHARMACOL EXP THER, V264, P61
   Tremaine WJ, 2002, ALIMENT PHARM THERAP, V16, P407, DOI 10.1046/j.1365-2036.2002.01194.x
   Tsuneyama K, 2000, DIGEST DIS SCI, V45, P366, DOI 10.1023/A:1005429130150
   Turlington B S, 1988, Am J Cardiovasc Pathol, V2, P151
   Vrij AA, 2001, SCAND J GASTROENTERO, V36, P41, DOI 10.1080/003655201753265091
   Vucicevic Z, 1997, ANN PHARMACOTHER, V31, P429, DOI 10.1177/106002809703100407
   Walls A. F., 2001, CLIN EXP ALLERGY, V1, P68
   Wan MX, 2002, INFLAMM RES, V51, P182, DOI 10.1007/PL00000290
   WARDLE TD, 1994, CLIN SCI, V86, P619, DOI 10.1042/cs0860619
   Weidenhiller M, 2000, INFLAMM RES, V49, pS35
   Winterkamp S, 2002, AM J GASTROENTEROL, V97, P3071
   Witzens M, 2003, ANN HEMATOL, V19
   Wolf JM, 2002, CLEV CLIN J MED, V69, P621, DOI 10.3949/ccjm.69.8.621
   Woolley DE, 2000, ARTHRITIS RES, V2, P65, DOI 10.1186/ar70
   Yoshikane H, 2000, HEPATO-GASTROENTEROL, V47, P1608
   Zhu XX, 2003, J MED CHEM, V46, P5222, DOI 10.1021/jm030152f
   Zimnoch L, 2002, HEPATO-GASTROENTEROL, V49, P1135
NR 188
TC 200
Z9 236
U1 0
U2 17
PU BAISHIDENG PUBLISHING GROUP INC
PI PLEASANTON
PA 7041 Koll Center Parkway, Suite 160, PLEASANTON, CA, UNITED STATES
SN 1007-9327
EI 2219-2840
J9 WORLD J GASTROENTERO
JI World J. Gastroenterol.
PD FEB 1
PY 2004
VL 10
IS 3
BP 309
EP 318
PG 10
WC Gastroenterology & Hepatology
WE Science Citation Index Expanded (SCI-EXPANDED)
SC Gastroenterology & Hepatology
GA V21RD
UT WOS:000208223800001
PM 14760748
DA 2024-01-22
ER

PT J
AU Helwig, U
   Kostev, K
   Schmidt, C
AF Helwig, Ulf
   Kostev, Karel
   Schmidt, Carsten
TI Comparative Analysis of 3-Year Persistence With Vedolizumab Compared
   With Antibodies Against Tumor Necrosis Factor-Alpha in Patients With
   Inflammatory Bowel Disease in Germany Retrospective Analysis of a Large
   Prescription Database
SO JOURNAL OF CLINICAL GASTROENTEROLOGY
LA English
DT Article
DE inflammatory bowel disease; persistence; vedolizumab; biological;
   retrospective analysis
ID METAANALYSIS COMPARATIVE EFFICACY; ANTI-TNF THERAPY; CROHNS-DISEASE;
   ULCERATIVE-COLITIS; MAINTENANCE THERAPY; INFLIXIMAB; ADALIMUMAB;
   ADHERENCE; INDUCTION; PREVALENCE
AB Aims: The goal of the study was to compare persistence with vedolizumab versus adalimumab, golimumab, and infliximab in biologics-naive patients with inflammatory bowel disease treated in gastroenterological practices and outpatient clinics in Germany. Methods: Patients aged 18 or older who had initiated a biological therapy (vedolizumab, infliximab, adalimumab, or golimumab) were included in the present study. Prescriptions between July 2014 and March 2017 of the respective biological drug emerging from gastroenterological practices or outpatient clinics in Germany were retrieved from the longitudinal prescription (LRx) database. Patients treated with vedolizumab were matched with patients treated with infliximab, adalimumab, or golimumab on the basis of age, gender, medication before biologic therapy, and index year. The primary outcome variable of the study was the rate of persistence with vedolizumab compared with antitumor necrosis factor biologics (infliximab, adalimumab, and golimumab) within 3 years of the first prescription in outpatient settings. Results: Kaplan-Meier analysis was performed in 15,984 patients naive to biologics revealing the statistically lower risk of discontinuation for vedolizumab compared with adalimumab, golimumab, or infliximab. In matched-pairs analyses, within 3 years after the first prescription, 39.5% of 2076 patients were persistent to vedolizumab compared with 33.5% of matched patients persistent to adalimumab (P<0.001). 37.6% of 716 patients were persistent to vedolizumab compared with 24.7% of matched patients persistent to golimumab (P<0.001). 35.7% of 2055 patients were persistent to vedolizumab compared with 30.2% of matched patients persistent to infliximab (P=0.119). Vedolizumab was associated with a significantly lower risk of therapy discontinuation compared with adalimumab [hazard ratio (HR)=0.86; 95% confidence interval (CI), 0.81-0.93] and golimumab (HR=0.60; 95% CI, 0.54-0.67), respectively; the vedolizumab risk of therapy discontinuation was numerically lower than infliximab but statistical significance was not achieved (HR=0.93; 95% CI, 0.85-1.02). Conclusion: In biologics-naive IBD patients treated in outpatient settings in Germany, matched-pair analyses showed that vedolizumab was associated with significantly improved drug persistence compared with adalimumab or golimumab, whereas numerical improvement was shown in comparison with infliximab.
C1 [Helwig, Ulf] Practice Internal Med, Oldenburg, Germany.
   [Helwig, Ulf] Univ Hosp Kiel, Med Dept 1, Kiel, Germany.
   [Kostev, Karel] IQVIA, Dept Epidemiol, Unterschweinstiege 2-14, D-60549 Frankfurt, Germany.
   [Schmidt, Carsten] Klinikum Fulda, Med Clin 2, Dept Gastroenterol Hepatol Endocrinol Diabetol &, Fulda, Germany.
C3 University of Kiel; Schleswig Holstein University Hospital; IQVIA;
   Klinikum Fulda
RP Kostev, K (通讯作者)，IQVIA, Dept Epidemiol, Unterschweinstiege 2-14, D-60549 Frankfurt, Germany.
EM karel.kostev@iqvia.com
RI Kostev, Karel/S-4755-2019
OI Kostev, Karel/0000-0002-2124-7227
FU Takeda Pharma Vertrieb GmbH Co.; KG, Berlin, Germany
FX Database analyses were supported by Takeda Pharma Vertrieb GmbH & Co.
   KG, Berlin, Germany.
CR Abraham C, 2009, NEW ENGL J MED, V361, P2066, DOI 10.1056/NEJMra0804647
   Carter CT, 2011, ADV THER, V28, P671, DOI 10.1007/s12325-011-0048-7
   Carter CT, 2011, AM J MANAG CARE, V17, P385
   Cholapranee A, 2017, ALIMENT PHARM THER, V45, P1291, DOI 10.1111/apt.14030
   Colombel JF, 2014, AM J GASTROENTEROL, V109, P1771, DOI 10.1038/ajg.2014.242
   Feagan BG, 2009, CLIN GASTROENTEROL H, V7, P494
   Feagan BG, 2005, NEW ENGL J MED, V352, P2499, DOI 10.1056/NEJMoa042982
   Feagan BG, 2019, INFLAMM BOWEL DIS, V25, P1028, DOI 10.1093/ibd/izy323
   Feagan BG, 2013, NEW ENGL J MED, V369, P699, DOI 10.1056/NEJMoa1215734
   Gossen N, 2016, RHEUMATOL INT, V36, P1113, DOI 10.1007/s00296-016-3448-9
   Hein R, 2014, SCAND J GASTROENTERO, V49, P1325, DOI 10.3109/00365521.2014.962605
   Kane SV, 2009, ADV THER, V26, P936, DOI 10.1007/s12325-009-0069-7
   Katsanos KH, 2019, CLIN IMMUNOL, V206, P9, DOI 10.1016/j.clim.2018.03.004
   Kopylov U, 2018, INFLAMM BOWEL DIS, V24, P2442, DOI 10.1093/ibd/izy155
   Loftus EV, 2017, J CROHNS COLITIS, V11, P400, DOI 10.1093/ecco-jcc/jjw177
   Mao EJ, 2017, ALIMENT PHARM THER, V45, P3, DOI 10.1111/apt.13847
   Martelli L, 2017, J DIGEST DIS, V18, P566, DOI 10.1111/1751-2980.12539
   Mosli MH, 2015, INFLAMM BOWEL DIS, V21, P1151, DOI 10.1097/MIB.0000000000000396
   Ng SC, 2017, LANCET, V390, P2769, DOI 10.1016/S0140-6736(17)32448-0
   Null K, 2018, J CROHNS COLITIS, V12, pS371
   Olivera P, 2017, INFLAMM BOWEL DIS, V23, P976, DOI 10.1097/MIB.0000000000001072
   Osamura A, 2018, DIGEST DIS SCI, V63, P204, DOI 10.1007/s10620-017-4846-x
   Panaccione R, 2013, ALIMENT PHARM THER, V38, P1236, DOI 10.1111/apt.12499
   Paschos P, 2018, ALIMENT PHARM THER, V48, P1174, DOI 10.1111/apt.15005
   Qiao Q, 2016, DIABET METAB SYND OB, V9, P201, DOI 10.2147/DMSO.S99732
   Reinisch W, 2018, J CROHNS COLITIS, V12, P1053, DOI 10.1093/ecco-jcc/jjy079
   Reinisch W, 2012, INFLAMM BOWEL DIS, V18, P201, DOI 10.1002/ibd.21697
   Richter Hartmut, 2015, Ger Med Sci, V13, pDoc14, DOI 10.3205/000218
   Sandborn WJ, 2013, NEW ENGL J MED, V369, P711, DOI 10.1056/NEJMoa1215739
   Sartini A, 2019, DIGEST DIS SCI, V64, P863, DOI 10.1007/s10620-018-5329-4
   Singh S, 2018, ALIMENT PHARM THER, V47, P162, DOI 10.1111/apt.14422
   Targownik LE, 2017, INFLAMM BOWEL DIS, V23, P409, DOI 10.1097/MIB.0000000000001025
   Taxonera C, 2017, REV ESP ENFERM DIG, V109, P690, DOI 10.17235/reed.2017.4931/2017
   van der Have M, 2016, J CROHNS COLITIS, V10, P549, DOI 10.1093/ecco-jcc/jjw002
   Vermeire S, 2017, J CROHNS COLITIS, V11, P412, DOI 10.1093/ecco-jcc/jjw176
NR 35
TC 5
Z9 5
U1 0
U2 0
PU LIPPINCOTT WILLIAMS & WILKINS
PI PHILADELPHIA
PA TWO COMMERCE SQ, 2001 MARKET ST, PHILADELPHIA, PA 19103 USA
SN 0192-0790
EI 1539-2031
J9 J CLIN GASTROENTEROL
JI J. Clin. Gastroenterol.
PD JAN
PY 2021
VL 55
IS 1
BP E1
EP E7
DI 10.1097/MCG.0000000000001323
PG 7
WC Gastroenterology & Hepatology
WE Science Citation Index Expanded (SCI-EXPANDED)
SC Gastroenterology & Hepatology
GA PG4LV
UT WOS:000599709300001
PM 32011403
DA 2024-01-22
ER

PT J
AU Turner, D
   Steinhart, AH
   Griffiths, AM
AF Turner, D.
   Steinhart, A. H.
   Griffiths, A. M.
TI Omega 3 fatty acids (fish oil) for maintanence of remission in
   ulcerative colitis
SO COCHRANE DATABASE OF SYSTEMATIC REVIEWS
LA English
DT Review
ID N-3 FATTY-ACIDS; INFLAMMATORY-BOWEL-DISEASE; DISTAL PROCTO-COLITIS;
   T-CELL LYMPHOMA; 5-AMINOSALICYLIC ACID; DIETARY SUPPLEMENTATION; NATURAL
   CYTOTOXICITY; OXIDATIVE STRESS; CONTROLLED-TRIAL; CROHNS-DISEASE
AB Background Omega-3 fatty acids ( n-3, fish oil) have been shown to have anti-inflammatory properties. Therefore, n-3 therapy may be beneficial in chronic inflammatory disorders such as ulcerative colitis.
   Objectives To systematically review the efficacy and safety of n-3 for maintaining remission in ulcerative colitis (UC).
   Search strategy The following databases were searched from their inception without language restriction: Cochrane Central Register of Controlled Trials, MEDLINE, EMBASE, Healthstar, PubMed, and ACP journal club. Experts were contacted for unpublished data.
   Selection criteria Randomized placebo-controlled trials (RCT) of fish oil for maintenance of remission in UC were included. Studies must have enrolled patients ( of any age group) who were in remission at the time of recruitment, and were followed for at least six months. The intervention must have been fish oil given in pre-defined dosage. Co-interventions were allowed only if they were balanced between the study groups. The primary outcome was relapse rate and the secondary outcome was frequency of adverse events. Other outcomes to assess efficacy were change in disease activity scores and time to first relapse.
   Data collection and analysis Two independent investigators reviewed studies for eligibility, extracted the data and assessed study quality. Meta-analysis weighted by the Mantel-Haenszel method was performed using RevMan 4.2.8 software. Random or fixed effect models were used according to degree of heterogeneity and subgroup analyses were performed to explore heterogeneity. A sensitivity analysis was performed excluding a study of questionable quality.
   Main results The three studies that were included used different formulation and dosing of n-3 but none used enteric coated capsules. The pooled analysis showed a similar relapse rate in the n-3 treated patients and controls (RR 1.02; 95% CI 0.51 to 2.03; P = 0.96). Combining the studies resulted in virtually no statistical heterogeneity ( P = 0.93, I 2 = 0%). Various subgroup and sensitivity analyses showed similar results. However, the total number of patients enrolled in these studies was small ( n = 138). No significant adverse events were recorded in any of the studies and not enough data were available to pool the other secondary outcomes for meta-analysis.
   Authors' conclusions No evidence was found that supports the use of omega 3 fatty acids for maintenance of remission in UC. Further studies using enteric coated capsules may be justified.
C1 Hosp Sick Children, Div Gastroenterol Hepatol & Nutr, 555 Univ Ave, Toronto, ON M5G 1X8, Canada.
C3 University of Toronto; Hospital for Sick Children (SickKids)
RP Turner, D (通讯作者)，Hosp Sick Children, Div Gastroenterol Hepatol & Nutr, 555 Univ Ave, Toronto, ON M5G 1X8, Canada.
EM dan.turner@sickkids.ca
CR Akabas SR, 2006, AM J CLIN NUTR, V83, p1536S, DOI 10.1093/ajcn/83.6.1536S
   Almallah YZ, 2000, EUR J CLIN INVEST, V30, P58
   Almallah YZ, 1998, AM J GASTROENTEROL, V93, P804, DOI 10.1111/j.1572-0241.1998.229_a.x
   Almallah YZ, 2000, J CLIN IMMUNOL, V20, P68, DOI 10.1023/A:1006698728816
   [Anonymous], 1996, Hellenic J Gastroenterol
   [Anonymous], COCHRANE DATABASE SY
   [Anonymous], PEDIAT WSPOLCZESNA
   Ardizzone S, 2006, GUT, V55, P47, DOI 10.1136/gut.2005.068809
   Arterburn LM, 2006, AM J CLIN NUTR, V83, p1467S, DOI 10.1093/ajcn/83.6.1467S
   ASLAN A, 1992, AM J GASTROENTEROL, V87, P432
   Barbosa DS, 2003, NUTRITION, V19, P837, DOI 10.1016/S0899-9007(03)00162-X
   Bassaganya-Riera J, 2006, CLIN NUTR, V25, P454, DOI 10.1016/j.clnu.2005.12.008
   BELLUZZI A, 1994, DIGEST DIS SCI, V39, P2589, DOI 10.1007/BF02087694
   Belluzzi A, 2002, P NUTR SOC, V61, P391, DOI 10.1079/PNS2002171
   Bjorkkjær T, 2004, SCAND J GASTROENTERO, V39, P1088, DOI 10.1080/00365520410009429
   Clark HD, 1999, CONTROL CLIN TRIALS, V20, P448, DOI 10.1016/S0197-2456(99)00026-4
   Dichi I, 2000, NUTRITION, V16, P87, DOI 10.1016/S0899-9007(99)00231-2
   ELBOUSTANI S, 1987, LIPIDS, V22, P711, DOI 10.1007/BF02533970
   ENDRES S, 1989, NEW ENGL J MED, V320, P265, DOI 10.1056/NEJM198902023200501
   Endres S, 1999, Curr Opin Clin Nutr Metab Care, V2, P117, DOI 10.1097/00075197-199903000-00004
   Ergas D, 2002, ISR MED ASSOC J, V4, P34
   FISHER M, 1986, INFLAMMATION, V10, P387, DOI 10.1007/BF00915822
   GOMES P, 1986, GUT, V27, P92, DOI 10.1136/gut.27.1.92
   GREENFIELD SM, 1993, ALIMENT PHARM THERAP, V7, P159
   HAWTHORNE AB, 1992, GUT, V33, P922, DOI 10.1136/gut.33.7.922
   Hibi T, 2003, J GASTROENTEROL, V38, P740, DOI 10.1007/s00535-003-1139-2
   Higgins J.P., 2005, Cochrane handbook for systematic reviews of interventions
   Higgins JPT, 2003, BMJ-BRIT MED J, V327, P557, DOI 10.1136/bmj.327.7414.557
   HILLIER K, 1991, GUT, V32, P1151, DOI 10.1136/gut.32.10.1151
   Hooper L, 2004, COCHRANE DB SYST REV, V4, DOI [10.1002/14651858.CD003177.pub2., DOI 10.1002/14651858.CD003177.PUB2]
   Jadad AR, 1996, CONTROL CLIN TRIALS, V17, P1, DOI 10.1016/0197-2456(95)00134-4
   Jüni P, 2001, BMJ-BRIT MED J, V323, P42, DOI 10.1136/bmj.323.7303.42
   Kandiel A, 2005, GUT, V54, P1121, DOI 10.1136/gut.2004.049460
   Kim YI, 1996, NUTR REV, V54, P248
   Kuroki F, 1997, DIGEST DIS SCI, V42, P1137, DOI 10.1023/A:1018873217192
   LAWSON LD, 1988, BIOCHEM BIOPH RES CO, V152, P328, DOI 10.1016/S0006-291X(88)80718-6
   LEE TH, 1985, NEW ENGL J MED, V312, P1217, DOI 10.1056/NEJM198505093121903
   LICHTIGER S, 1990, LANCET, V336, P16, DOI 10.1016/0140-6736(90)91521-B
   Loeschke K, 1996, DIGEST DIS SCI, V41, P2087, DOI 10.1007/BF02093614
   LORENZ R, 1989, J INTERN MED, V225, P225, DOI 10.1111/j.1365-2796.1989.tb01461.x
   MacLean CH, 2005, AM J CLIN NUTR, V82, P611, DOI 10.1093/ajcn/82.3.611
   Mantzaris GJ, 2004, AM J GASTROENTEROL, V99, P1122, DOI 10.1111/j.1572-0241.2004.11481.x
   Markowitz J, 2000, GASTROENTEROLOGY, V119, P895, DOI 10.1053/gast.2000.18144
   Martín AM, 2006, FREE RADICAL RES, V40, P295, DOI 10.1080/10715760500467935
   MCCALL TB, 1989, ALIMENT PHARM THERAP, V3, P415
   Meister D, 2005, WORLD J GASTROENTERO, V11, P7466, DOI 10.3748/wjg.v11.i47.7466
   Middleton SJ, 2002, ALIMENT PHARM THER, V16, P1131, DOI 10.1046/j.1365-2036.2002.01286.x
   Monteleone G, 2006, CURR OPIN GASTROEN, V22, P361, DOI 10.1097/01.mog.0000231808.10773.8e
   Nakazawa A, 2000, J GASTROENTEROL, V35, P173
   NIELSEN OH, 1982, SCAND J GASTROENTERO, V17, P389, DOI 10.3109/00365528209182073
   Nieto N, 2002, J NUTR, V132, P11, DOI 10.1093/jn/132.1.11
   Parmar MKB, 1998, STAT MED, V17, P2815, DOI 10.1002/(SICI)1097-0258(19981230)17:24<2815::AID-SIM110>3.0.CO;2-8
   PEARSON DC, 1998, COCHRANE DB SYST REV, DOI DOI 10.1002/14651858.CD000067
   POWELLTUCK J, 1978, SCAND J GASTROENTERO, V13, P833, DOI 10.3109/00365527809182199
   RACHMILEWITZ D, 1989, BMJ-BRIT MED J, V298, P82, DOI 10.1136/bmj.298.6666.82
   Rosh JR, 2007, J PEDIATR GASTR NUTR, V44, P165, DOI 10.1097/MPG.0b013e318031d61a
   Rutgeerts P, 2005, NEW ENGL J MED, V353, P2462, DOI 10.1056/NEJMoa050516
   Ruxton CHS, 2007, J HUM NUTR DIET, V20, P275, DOI [10.1111/j.1365-277X.2004.00552.x, 10.1111/j.1365-277X.2007.00770.x]
   SALOMON P, 1990, J CLIN GASTROENTEROL, V12, P157, DOI 10.1097/00004836-199004000-00009
   SCHROEDER KW, 1987, NEW ENGL J MED, V317, P1625, DOI 10.1056/NEJM198712243172603
   Seidner DL, 2005, CLIN GASTROENTEROL H, V3, P358, DOI 10.1016/S1542-3565(04)00672-X
   SEO M, 1992, AM J GASTROENTEROL, V87, P971
   SHODA R, 1995, J GASTROENTEROL, V30, P98
   Siguel EN, 1996, METABOLISM, V45, P12, DOI 10.1016/S0026-0495(96)90194-8
   Simopoulos AP, 2002, J AM COLL NUTR, V21, P495, DOI 10.1080/07315724.2002.10719248
   Socha P, 2005, SCAND J GASTROENTERO, V40, P573, DOI 10.1080/00365520510012136
   STENSON WF, 1992, ANN INTERN MED, V116, P609, DOI 10.7326/0003-4819-116-8-609
   Sutherland L, 2006, COCHRANE DB SYST REV, DOI 10.1002/14651858.CD000544.pub2
   Thayu M, 2005, J PEDIATR GASTR NUTR, V40, P220, DOI 10.1097/00005176-200502000-00026
   Timmer A, 2007, COCHRANE DB SYST REV, DOI 10.1002/14651858.CD000478.pub2
   TOBIN A, 1990, Gastroenterology, V98, pA207
   Travis SPL, 2004, ALIMENT PHARM THER, V20, P88, DOI 10.1111/j.1365-2036.2004.02056.x
   TRUELOVE SC, 1955, BRIT MED J, V2, P1041, DOI 10.1136/bmj.2.4947.1041
   Varghese T., 2000, BRIT J SURG, V87, P73
   VILASECA J, 1990, GUT, V31, P539, DOI 10.1136/gut.31.5.539
   Walmsley RS, 1998, GUT, V43, P29, DOI 10.1136/gut.43.1.29
   Williamson PR, 2002, STAT MED, V21, P3337, DOI 10.1002/sim.1303
NR 77
TC 71
Z9 76
U1 0
U2 6
PU WILEY
PI HOBOKEN
PA 111 RIVER ST, HOBOKEN 07030-5774, NJ USA
SN 1469-493X
EI 1361-6137
J9 COCHRANE DB SYST REV
JI Cochrane Database Syst Rev.
PY 2007
IS 3
AR CD006443
DI 10.1002/14651858.CD006443
PG 19
WC Medicine, General & Internal
WE Science Citation Index Expanded (SCI-EXPANDED)
SC General & Internal Medicine
GA 191FZ
UT WOS:000248118000100
PM 17636844
DA 2024-01-22
ER

PT J
AU Randall, K
   Henderson, N
   Reens, J
   Eckersley, S
   Nyström, AC
   South, MC
   Balendran, CA
   Böttcher, G
   Hughes, G
   Price, SA
AF Randall, Kevin
   Henderson, Neil
   Reens, Jaimini
   Eckersley, Sonia
   Nystrom, Ann-Christin
   South, Marie C.
   Balendran, Clare A.
   Bottcher, Gerhard
   Hughes, Glen
   Price, Sally A.
TI Claudin-2 Expression Levels in Ulcerative Colitis: Development and
   Validation of an <i>In-Situ</i> Hybridisation Assay for Therapeutic
   Studies
SO PLOS ONE
LA English
DT Article
ID TIGHT JUNCTIONS; ANTIBODY VALIDATION; EPITHELIAL-CELLS; CROHNS-DISEASE;
   IMMUNOHISTOCHEMISTRY; HETEROGENEITY; DISCOVERY
AB Ulcerative colitis is a chronic inflammatory disease affecting the colon and is characterized by epithelial damage and barrier dysfunction. Upregulation of the tight junction protein claudin-2 by cytokines is hypothesized to contribute to the dysregulation of the epithelial barrier. New therapeutic agents which block the action of cytokines are being investigated in patients with ulcerative colitis. In order to understand the potential of these therapies, it is important to have reliable assays that can assess downstream endpoints that reflect drug mechanism of action. The aim of the current study was therefore to establish & validate an assay to reproducibly assess the expression and distribution of claudin-2 in human colon biopsy samples. Initially, the potential to measure claudin-2 protein by immunohistochemistry (IHC) was investigated. To identify suitable reagents to develop an IHC assay, preestablished criteria were used to screen five commercial antibodies by Western blotting, immunofluorescence and immunohistochemistry on claudin-2 positive and negative cells and healthy and ulcerative colitis colon tissue. Despite some of these antibodies specifically detecting claudin-2 using some of these techniques, none of the antibodies showed the expected specific staining pattern in formalin fixed human colon samples. As an alternative method to detect claudin-2 expression and distribution in formalin fixed biopsy sections, an in situ hybridization assay was developed. This assay underwent a novel tiered approach of validation to establish that it was fit-for-purpose, and suitable for clinical deployment. In addition, to understand the possible relationship of claudin-2 in the context of disease severity, expression was compared to the Geboes score. Overall, the microscopical Geboes score correlated with the claudin-2 biomarker score for samples that retained crypt morphology; samples with the highest Geboes score were not specifically distinguished, probably due to crypt destruction. In summary, we have applied a strategy for identifying target-specific antibodies in formalin fixed biopsy samples and highlighted that (published) antibodies may not correctly identify the intended antigen in tissues fixed using this method. Furthermore, we have developed and, for the first time, validated an in situ hybridization assay for detection of claudin-2 mRNA, suitable for use as a supportative method in clinical trials. Using our validated assay, we have demonstrated that increased claudin-2 expression correlates with the severity of ulcerative colitis, where crypt destruction is not seen.
C1 [Randall, Kevin; Reens, Jaimini; Eckersley, Sonia; South, Marie C.; Hughes, Glen; Price, Sally A.] AstraZeneca R&D, Alderley Pk, Macclesfield, Cheshire, England.
   [Henderson, Neil; Nystrom, Ann-Christin; Balendran, Clare A.; Bottcher, Gerhard] AstraZeneca R&D, Molndal, Sweden.
C3 AstraZeneca; AstraZeneca
RP Henderson, N (通讯作者)，AstraZeneca R&D, Molndal, Sweden.
EM neil.henderson@astrazeneca.com
OI Price, Sally/0000-0002-5722-8458
CR Agency E. M., 2011, GUID BIOAN METH VAL
   Amasheh S, 2002, J CELL SCI, V115, P4969, DOI 10.1242/jcs.00165
   [Anonymous], 1975, New human tumor cell lines
   Bordeaux J, 2010, BIOTECHNIQUES, V48, P197, DOI 10.2144/000113382
   Das P, 2012, VIRCHOWS ARCH, V460, P261, DOI 10.1007/s00428-012-1195-1
   Dhani NC, 2015, BRIT J CANCER, V113, P864, DOI 10.1038/bjc.2015.284
   Escaffit F, 2005, J CELL PHYSIOL, V203, P15, DOI 10.1002/jcp.20189
   Everitt B. S., 1992, ANAL CONTINGENCY TAB
   Fuss IJ, 2004, J CLIN INVEST, V113, P1490, DOI 10.1172/JCI200419836
   Geboes K, 2000, GUT, V47, P404, DOI 10.1136/gut.47.3.404
   Heller F, 2005, GASTROENTEROLOGY, V129, P550, DOI 10.1053/j.gastro.2005.05.002
   Howat WJ, 2014, METHODS, V70, P34, DOI 10.1016/j.ymeth.2014.01.018
   Kaarteenaho-Wiik R, 2009, J HISTOCHEM CYTOCHEM, V57, P187, DOI 10.1369/jhc.2008.951566
   Lee JW, 2006, PHARM RES, V23, P312, DOI 10.1007/s11095-005-9045-3
   Li JH, 2013, J BIOL CHEM, V288, P22790, DOI 10.1074/jbc.M113.484238
   Marsden CJ, 2014, J BIOMOL SCREEN, V19, P829, DOI 10.1177/1087057114527770
   Mosli MH, 2014, GUT
   MURAKAMI H, 1980, P NATL ACAD SCI-BIOL, V77, P3464, DOI 10.1073/pnas.77.6.3464
   Németh Z, 2009, J HISTOCHEM CYTOCHEM, V57, P113, DOI 10.1369/jhc.2008.952291
   Oshima T, 2008, J GASTROEN HEPATOL, V23, pS146, DOI 10.1111/j.1440-1746.2008.05405.x
   Prasad S, 2005, LAB INVEST, V85, P1139, DOI 10.1038/labinvest.3700316
   PUCK TT, 1958, J EXP MED, V108, P945, DOI 10.1084/jem.108.6.945
   Rahner C, 2001, GASTROENTEROLOGY, V120, P411, DOI 10.1053/gast.2001.21736
   RILEY SA, 1991, GUT, V32, P174, DOI 10.1136/gut.32.2.174
   Rosen MJ, 2011, INFLAMM BOWEL DIS, V17, P2224, DOI 10.1002/ibd.21628
   Rosenthal R, 2010, J CELL SCI, V123, P1913, DOI 10.1242/jcs.060665
   Timmerman P, 2012, BIOANALYSIS, V4, P1883, DOI [10.4155/bio.12.164, 10.4155/BIO.12.164]
   US Department of Health and Human Services UF Center for Drug Evaluation and Research Center for Veterinary Medicine, 2014, GUID IND AN IN PRESS
   US Department of Health and Human Services UF Center for Drug Evaluation and Research Center for Veterinary Medicine, 2011, GUID IND US IN PRESS
   Van Itallie CM, 2012, J CELL SCI, V125, P4902, DOI 10.1242/jcs.111237
   Weber CR, 2008, LAB INVEST, V88, P1110, DOI 10.1038/labinvest.2008.78
   Werner M, 2000, AM J SURG PATHOL, V24, P1016, DOI 10.1097/00000478-200007000-00014
   Zeissig S, 2007, GUT, V56, P61, DOI 10.1136/gut.2006.094375
NR 33
TC 16
Z9 16
U1 1
U2 5
PU PUBLIC LIBRARY SCIENCE
PI SAN FRANCISCO
PA 1160 BATTERY STREET, STE 100, SAN FRANCISCO, CA 94111 USA
SN 1932-6203
J9 PLOS ONE
JI PLoS One
PD SEP 6
PY 2016
VL 11
IS 9
AR e0162076
DI 10.1371/journal.pone.0162076
PG 23
WC Multidisciplinary Sciences
WE Science Citation Index Expanded (SCI-EXPANDED)
SC Science & Technology - Other Topics
GA DV9IT
UT WOS:000383254800036
PM 27598247
OA Green Submitted, Green Published, gold
DA 2024-01-22
ER

PT J
AU Xavier, JM
   Shahram, F
   Davatchi, F
   Rosa, A
   Crespo, J
   Abdollahi, BS
   Nadji, A
   Jesus, G
   Barcelos, F
   Patto, JV
   Shafiee, NM
   Ghaderibarim, F
   Oliveira, SA
AF Xavier, Joana M.
   Shahram, Farhad
   Davatchi, Fereydoun
   Rosa, Alexandra
   Crespo, Jorge
   Abdollahi, Bahar Sadeghi
   Nadji, Abdolhadi
   Jesus, Gorete
   Barcelos, Filipe
   Patto, Jose Vaz
   Shafiee, Niloofar Mojarad
   Ghaderibarim, Fahmida
   Oliveira, Sofia A.
TI Association study of IL10 and IL23r-IL12RB2 in Iranian patients with
   Behcet's disease
SO ARTHRITIS AND RHEUMATISM
LA English
DT Article
ID GENOME-WIDE ASSOCIATION; INTERLEUKIN-23 RECEPTOR GENE; CROHNS-DISEASE;
   IL-23R GENE; RISK LOCI; SUSCEPTIBILITY; VARIANTS; POLYMORPHISM; CELLS;
   IL-17
AB Objective Independent replication of the findings from genome-wide association studies (GWAS) remains the gold standard for results validation. Our aim was to test the association of Behcet's disease (BD) with the interleukin-10 gene (IL10) and the IL-23 receptorIL-12 receptor beta 2 (IL23RIL12RB2) locus, each of which has been previously identified as a risk factor for BD in 2 different GWAS. Methods Six haplotype-tagging single-nucleotide polymorphisms (SNPs) in IL10 and 42 in IL23RIL12RB2 were genotyped in 973 Iranian patients with BD and 637 non-BD controls. Population stratification was assessed using a panel of 86 ancestry-informative markers. Results Subtle evidence of population stratification was found in our data set. In IL10, rs1518111 was nominally associated with BD before and after adjustment for population stratification (odds ratio [OR] for T allele 1.20, 95% confidence interval [95% CI] 1.021.40, unadjusted P [Punadj] = 2.53 x 10-2; adjusted P [Padj] = 1.43 x 10-2), and rs1554286 demonstrated a trend toward association (Punadj = 6.14 x 10-2; Padj = 3.21 x 10-2). Six SNPs in IL23RIL12RB2 were found to be associated with BD after Bonferroni correction for multiple testing, the most significant of which were rs17375018 (OR for G allele 1.51, 95% CI 1.271.78, Punadj = 1.93 x 10-6), rs7517847 (OR for T allele 1.48, 95% CI 1.261.74, Punadj = 1.23 x 10-6), and rs924080 (OR for T allele 1.29, 95% CI 1.201.39, P = 1.78 x 10-5). SNPs rs10489629, rs1343151, and rs1495965 were also significantly associated with BD in all tests performed. Results of meta-analyses of our data combined with data from other populations further confirmed the role of rs1518111, rs17375018, rs7517847, and rs924080 in the risk of BD, but no epistatic interactions between IL10 and IL23RIL12RB2 were detected. Results of imputation analysis highlighted the importance of IL23R regulatory regions in the susceptibility to BD. Conclusion These findings independently confirm, extend, and refine the association of BD with IL10 and IL23RIL12RB2. These associations warrant further validation and investigation in patients with BD, as they may have implications for the development of novel therapies (e.g., immunosuppressive therapy targeted at IL-23p19).
C1 [Xavier, Joana M.; Oliveira, Sofia A.] Inst Gulbenkian Ciencias, Oeiras, Portugal.
   [Shahram, Farhad; Davatchi, Fereydoun; Abdollahi, Bahar Sadeghi; Nadji, Abdolhadi; Shafiee, Niloofar Mojarad; Ghaderibarim, Fahmida] Univ Tehran Med Sci, Tehran, Iran.
   [Rosa, Alexandra] Univ Madeira, Funchal, Portugal.
   [Crespo, Jorge] Hosp Univ Coimbra, Coimbra, Portugal.
   [Jesus, Gorete] Hosp Infante D Pedro, Aveiro, Portugal.
   [Barcelos, Filipe; Patto, Jose Vaz] Inst Portugues Reumatol, Lisbon, Portugal.
   [Oliveira, Sofia A.] Univ Lisbon, Fac Med, Inst Mol Med, P-1649028 Lisbon, Portugal.
C3 Instituto Gulbenkian de Ciencia; Tehran University of Medical Sciences;
   Universidade da Madeira; Universidade de Coimbra; Centro Hospitalar e
   Universitario de Coimbra (CHUC); Universidade de Lisboa
RP Oliveira, SA (通讯作者)，Univ Lisbon, Fac Med, Inst Mol Med, Ave Prof Egas Moniz,Edificio Egas Moniz, P-1649028 Lisbon, Portugal.
EM aaoliveira@fm.ul.pt
RI Oliveira, Sofia A/F-3386-2010; Shahram, Farhad/A-7071-2019; Xavier,
   Joana M./I-4676-2014; Rosa, Alexandra/IAQ-7627-2023; Davatchi,
   Fereydoun/L-9490-2016
OI Shahram, Farhad/0000-0003-1830-6203; Xavier, Joana
   M./0000-0002-0702-6700; Vaz-Patto, Jose/0000-0002-2686-4742; Oliveira,
   Sofia A/0000-0001-7919-4191; Davatchi, Fereydoun/0000-0003-0508-7013;
   Crespo, Jorge/0000-0001-7054-8547
FU Research Deputy of Tehran University of Medical Sciences [132/714];
   Portuguese Fundacao para a Ciencia e a Tecnologia
   [PTDC/SAU-GMG/098937/2008, SFRH/BD/43895/2008]; Portuguese Instituto do
   Emprego e Formacao Profissional; Fundação para a Ciência e a Tecnologia
   [PTDC/SAU-GMG/098937/2008, SFRH/BD/43895/2008] Funding Source: FCT
FX Supported by the Research Deputy of Tehran University of Medical
   Sciences (grant 132/714), the Portuguese Fundacao para a Ciencia e a
   Tecnologia (grant PTDC/SAU-GMG/098937/2008 and doctoral fellowship grant
   SFRH/BD/43895/2008 to Ms Xavier), and the Portuguese Instituto do
   Emprego e Formacao Profissional (fellowship to Ms Xavier).
CR Amre DK, 2008, AM J GASTROENTEROL, V103, P615, DOI 10.1111/j.1572-0241.2007.01661.x
   [Anonymous], 2006, CLIN EXP RHEUMATOL
   Barrett JC, 2005, BIOINFORMATICS, V21, P263, DOI 10.1093/bioinformatics/bth457
   Bartoszewski RA, 2010, J BIOL CHEM, V285, P28741, DOI 10.1074/jbc.M110.154575
   Ben Ahmed M, 2004, ARTHRITIS RHEUM-US, V50, P2291, DOI 10.1002/art.20334
   Chi W, 2008, INVEST OPHTH VIS SCI, V49, P3058, DOI 10.1167/iovs.07-1390
   Davatchi F, 2010, CLIN RHEUMATOL, V29, P823, DOI 10.1007/s10067-010-1430-6
   Di Meglio P, 2011, PLOS ONE, V6, DOI 10.1371/journal.pone.0017160
   Duerr RH, 2006, SCIENCE, V314, P1461, DOI 10.1126/science.1135245
   Franke A, 2008, NAT GENET, V40, P1319, DOI 10.1038/ng.221
   Frassanito MA, 1999, ARTHRITIS RHEUM, V42, P1967, DOI 10.1002/1529-0131(199909)42:9<1967::AID-ANR24>3.0.CO;2-Z
   Gateva V, 2009, NAT GENET, V41, P1228, DOI 10.1038/ng.468
   González JR, 2007, BIOINFORMATICS, V23, P644, DOI 10.1093/bioinformatics/btm025
   Imamura Y, 2005, CLIN EXP IMMUNOL, V139, P371, DOI 10.1111/j.1365-2249.2005.02695.x
   Jiang ZX, 2010, ANN RHEUM DIS, V69, P1325, DOI 10.1136/ard.2009.119420
   Kastelein RA, 2007, ANNU REV IMMUNOL, V25, P221, DOI 10.1146/annurev.immunol.22.012703.104758
   Kim J, 2010, CLIN EXP RHEUMATOL, V28, pS16
   Kimchi-Sarfaty C, 2007, SCIENCE, V315, P525, DOI 10.1126/science.1135308
   Korn T, 2009, ANNU REV IMMUNOL, V27, P485, DOI 10.1146/annurev.immunol.021908.132710
   Locksley RM, 2009, J EXP MED, V206, P1643, DOI 10.1084/jem.20091442
   McGeachy MJ, 2007, NAT IMMUNOL, V8, P1390, DOI 10.1038/ni1539
   Mizuki N, 2010, NAT GENET, V42, P703, DOI 10.1038/ng.624
   Parham C, 2002, J IMMUNOL, V168, P5699, DOI 10.4049/jimmunol.168.11.5699
   Patterson N, 2006, PLOS GENET, V2, P2074, DOI 10.1371/journal.pgen.0020190
   Price AL, 2008, PLOS GENET, V4, DOI 10.1371/journal.pgen.0030236
   Price AL, 2006, NAT GENET, V38, P904, DOI 10.1038/ng1847
   Purcell S, 2007, AM J HUM GENET, V81, P559, DOI 10.1086/519795
   Raelson JV, 2007, P NATL ACAD SCI USA, V104, P14747, DOI 10.1073/pnas.0706645104
   Remmers EF, 2010, NAT GENET, V42, P698, DOI 10.1038/ng.625
   Reveille JD, 2010, NAT GENET, V42, P123, DOI 10.1038/ng.513
   Rioux JD, 2007, NAT GENET, V39, P596, DOI 10.1038/ng2032
   Ritchie MD, 2001, AM J HUM GENET, V69, P138, DOI 10.1086/321276
   Safrany E, 2009, CURR MED CHEM, V16, P3766, DOI 10.2174/092986709789104975
   Silverberg MS, 2009, NAT GENET, V41, P216, DOI 10.1038/ng.275
   Skol AD, 2006, NAT GENET, V38, P209, DOI 10.1038/ng1706
   Turan B, 1997, J RHEUMATOL, V24, P128
   van Rietschoten JGI, 2000, IMMUNOGENETICS, V51, P30, DOI 10.1007/s002510050005
   Xavier JM, 2011, ANN RHEUM DIS, V70, P1514, DOI 10.1136/ard.2010.143537
   Zhang XY, 2006, IMMUNOGENETICS, V57, P934, DOI 10.1007/s00251-005-0067-0
NR 39
TC 70
Z9 76
U1 0
U2 6
PU WILEY
PI HOBOKEN
PA 111 RIVER ST, HOBOKEN 07030-5774, NJ USA
SN 0004-3591
EI 1529-0131
J9 ARTHRITIS RHEUM-US
JI Arthritis Rheum.
PD AUG
PY 2012
VL 64
IS 8
BP 2761
EP 2772
DI 10.1002/art.34437
PG 12
WC Rheumatology
WE Science Citation Index Expanded (SCI-EXPANDED)
SC Rheumatology
GA 980PX
UT WOS:000306906500037
PM 22378604
DA 2024-01-22
ER

PT J
AU Jena, A
   Dutta, U
   Shah, J
   Sharma, V
   Prasad, KK
   Shivaprakash, RM
   Mandavdhare, HS
   Samanta, J
   Sharma, P
   Popli, P
   Sharma, AK
   Sinha, SK
   Chakrabarti, A
   Kochhar, R
AF Jena, Anuraag
   Dutta, Usha
   Shah, Jimil
   Sharma, Vishal
   Prasad, Kaushal K.
   Shivaprakash, Rudramurthy M.
   Mandavdhare, Harshal S.
   Samanta, Jayanta
   Sharma, Pankaj
   Popli, Priyanka
   Sharma, Arun K.
   Sinha, Saroj K.
   Chakrabarti, Arunaloke
   Kochhar, Rakesh
TI Oral Fluconazole Therapy in Patients With Active Ulcerative Colitis Who
   Have Detectable <i>Candida</i> in the Stool A Double-Blind Randomized
   Placebo-controlled Trial
SO JOURNAL OF CLINICAL GASTROENTEROLOGY
LA English
DT Article
DE ulcerative colitis; candida; fluconazole; disease activity
ID CROHNS-DISEASE; COLONIZATION; INFLAMMATION; MICROBIOTA; IMMUNITY;
   ALBICANS; FUNGI; COLON
[truncated: 709,728 more chars]
